# Supplementary material for: A genome-wide search of Toll/Interleukin-1 receptor (TIR) domain-containing adapter molecule (TICAM) and their evolutionary divergence from other TIR domain containing proteins
Source: Biol Direct. 2022 Sep 2;17:24. doi: 10.1186/s13062-022-00335-9 (PMC9440496; doi:10.1186/s13062-022-00335-9)
Supplement: Supplementary file 6 — Additional file 6: Protein Sequence ID’s and respective organism name of TRIF orthologues. [file 13062_2022_335_MOESM6_ESM.txt]

Additional File 6
Protein ID	Organism name
AAH37048.2	Mus musculus
AAI51623.1	Bos taurus
ABH10662.1	Ictalurus furcatus
ABH10822.1	Danio rerio
AEX01719.1	Epinephelus coioides
AGW25589.1	Ctenopharyngodon idella
AMP81962.1	Squaliobarbus curriculus
AWP04170.1	Scophthalmus maximus
AYN78122.1	Pimephales promelas
BAG55265.1	Pongo pygmaeus
EHH29504.1	Macaca mulatta
EHH59094.1	Macaca fascicularis
ELK37433.1	Myotis davidii
EPQ03069.1	Myotis brandtii
ETE59017.1	Ophiophagus hannah
GCF56572.1	Paroedura picta
KAA0711931.1	Triplophysa tibetana
KFP48730.1	Cathartes aura
KFQ89713.1	Phoenicopterus ruber ruber
KFU84451.1	Chaetura pelagica
KQK82830.1	Amazona aestiva
NP_001074975.1	Gallus gallus
NP_001106665.1	Takifugu rubripes
NP_001123604.1	Pan troglodytes
NP_001187154.1	Ictalurus punctatus
NP_001266155.1	Pan paniscus
NP_001266518.1	Gorilla gorilla
NP_001297720.1	Anas platyrhynchos
NP_001302667.1	Sus scrofa
NP_891549.1	Homo sapiens
OBS82883.1	Neotoma lepida
OPJ77699.1	Patagioenas fasciata monilis
OXB58717.1	Callipepla squamata
OXB70737.1	Colinus virginianus
POI34423.1	Bambusicola thoracicus
PWA25120.1	Gambusia affinis
QAU56515.1	Mylopharyngodon piceus
QCV57275.1	Trachinotus ovatus
RLV90980.1	Erythrura gouldiae
RMC01007.1	Hirundo rustica rustica
ROL54960.1	Anabarilius grahami
RVE61834.1	Oryzias javanicus
RXM93555.1	Acipenser ruthenus
RXN20798.1	Labeo rohita
TEA33334.1	Sousa chinensis
TFK00140.1	Platysternon megacephalum
TKS79933.1	Collichthys lucidus
TNM97751.1	Takifugu bimaculatus
TRZ11119.1	Zosterops borbonicus
TSK53730.1	Bagarius yarrelli
TWW72608.1	Takifugu flavidus
VFV19469.1	Lynx pardinus
XP_002194292.2	Taeniopygia guttata
XP_002601576.1	Branchiostoma floridae
XP_002761653.1	Callithrix jacchus
XP_003421709.1	Loxodonta africana
XP_003460977.1	Cavia porcellus
XP_003760653.1	Sarcophilus harrisii
XP_003788814.1	Otolemur garnettii
XP_003919632.2	Papio anubis
XP_003938874.1	Saimiri boliviensis boliviensis
XP_004023546.3	Ovis aries
XP_004277282.1	Orcinus orca
XP_004312297.2	Tursiops truncatus
XP_004378500.1	Trichechus manatus latirostris
XP_004441454.1	Ceratotherium simum simum
XP_004464287.1	Dasypus novemcinctus
XP_004542615.2	Maylandia zebra
XP_004595948.1	Ochotona princeps
XP_004619550.1	Sorex araneus
XP_004655027.1	Jaculus jaculus
XP_004689386.1	Condylura cristata
XP_004771537.1	Mustela putorius furo
XP_004865772.1	Heterocephalus glaber
XP_005060299.1	Ficedula albicollis
XP_005088478.2	Mesocricetus auratus
XP_005155258.1	Melopsittacus undulatus
XP_005281227.1	Chrysemys picta bellii
XP_005343119.2	Ictidomys tridecemlineatus
XP_005405837.1	Chinchilla lanigera
XP_005429516.1	Geospiza fortis
XP_005476265.1	Oreochromis niloticus
XP_005495270.1	Zonotrichia albicollis
XP_005504021.1	Columba livia
XP_005531673.2	Pseudopodoces humilis
XP_005633080.1	Canis lupus familiaris
XP_005721268.1	Pundamilia nyererei
XP_005812562.1	Xiphophorus maculatus
XP_005920513.1	Haplochromis burtoni
XP_006067185.2	Bubalus bubalis
XP_006104892.1	Myotis lucifugus
XP_006110580.2	Pelodiscus sinensis
XP_006177626.1	Camelus ferus
XP_006206437.1	Vicugna pacos
XP_006745643.1	Leptonychotes weddellii
XP_006786661.1	Neolamprologus brichardi
XP_006868978.1	Chrysochloris asiatica
XP_006896500.1	Elephantulus edwardii
XP_006904180.1	Pteropus alecto
XP_006982311.1	Peromyscus maniculatus bairdii
XP_007072279.1	Chelonia mydas
XP_007109377.1	Physeter catodon
XP_007169217.1	Balaenoptera acutorostrata scammoni
XP_007246244.2	Astyanax mexicanus
XP_007460599.1	Lipotes vexillifer
XP_007488996.1	Monodelphis domestica
XP_007525002.2	Erinaceus europaeus
XP_007567988.1	Poecilia formosa
XP_007640604.1	Cricetulus griseus
XP_007899298.1	Callorhinchus milii
XP_007949252.1	Orycteropus afer afer
XP_007993074.1	Chlorocebus sabaeus
XP_008120431.1	Anolis carolinensis
XP_008149009.1	Eptesicus fuscus
XP_008280479.1	Stegastes partitus
XP_008332072.1	Cynoglossus semilaevis
XP_008431969.1	Poecilia reticulata
XP_008510112.1	Equus przewalskii
XP_008585959.1	Galeopterus variegatus
XP_008709651.1	Ursus maritimus
XP_008756139.2	Rattus norvegicus
XP_008835192.1	Nannospalax galili
XP_008931616.3	Manacus vitellinus
XP_008946049.1	Merops nubicus
XP_009081957.1	Acanthisitta chloris
XP_009095163.2	Serinus canaria
XP_009282325.1	Aptenodytes forsteri
XP_009316684.1	Pygoscelis adeliae
XP_009470181.1	Nipponia nippon
XP_009480176.1	Pelecanus crispus
XP_009511631.1	Phalacrocorax carbo
XP_009561132.1	Cuculus canorus
XP_009570504.1	Fulmarus glacialis
XP_009634984.1	Egretta garzetta
XP_009676037.1	Struthio camelus australis
XP_009707398.1	Cariama cristata
XP_009808101.1	Gavia stellata
XP_009871442.1	Apaloderma vittatum
XP_009893486.1	Charadrius vociferus
XP_009899013.1	Picoides pubescens
XP_009920467.1	Haliaeetus albicilla
XP_009934696.1	Opisthocomus hoazin
XP_009959824.1	Leptosomus discolor
XP_009974479.1	Tyto alba
XP_009979399.1	Tauraco erythrolophus
XP_010019457.1	Nestor notabilis
XP_010072321.1	Pterocles gutturalis
XP_010120978.1	Chlamydotis macqueenii
XP_010137501.1	Buceros rhinoceros silvestris
XP_010159112.1	Eurypyga helias
XP_010173154.1	Antrostomus carolinensis
XP_010177190.1	Mesitornis unicolor
XP_010202854.1	Colius striatus
XP_010221010.1	Tinamus guttatus
XP_010288063.1	Phaethon lepturus
XP_010298283.1	Balearica regulorum gibbericeps
XP_010365531.1	Rhinopithecus roxellana
XP_010410506.1	Corvus cornix cornix
XP_010560547.1	Haliaeetus leucocephalus
XP_010633385.1	Fukomys damarensis
XP_010723390.1	Meleagris gallopavo
XP_010736595.2	Larimichthys crocea
XP_010774263.1	Notothenia coriiceps
XP_010826467.1	Bison bison bison
XP_010882521.3	Esox lucius
XP_010965043.1	Camelus bactrianus
XP_010981627.1	Camelus dromedarius
XP_011235704.1	Ailuropoda melanoleuca
XP_011371861.1	Pteropus vampyrus
XP_011485063.1	Oryzias latipes
XP_011594215.1	Aquila chrysaetos canadensis
XP_011798868.1	Colobus angolensis palliatus
XP_011822758.1	Mandrillus leucophaeus
XP_011928527.1	Cercocebus atys
XP_012291832.1	Aotus nancymaae
XP_012358815.1	Nomascus leucogenys
XP_012370522.1	Octodon degus
XP_012416085.1	Odobenus rosmarus divergens
XP_012501678.1	Propithecus coquereli
XP_012680748.1	Clupea harengus
XP_012714371.1	Fundulus heteroclitus
XP_012810436.1	Xenopus tropicalis
XP_012863134.1	Echinops telfairi
XP_012878106.1	Dipodomys ordii
XP_013050712.1	Anser cygnoides domesticus
XP_013158110.1	Falco peregrinus
XP_013798144.1	Apteryx australis mantelli
XP_013820713.2	Capra hircus
XP_013877135.1	Austrofundulus limnaeus
XP_013926540.1	Thamnophis sirtalis
XP_014025434.1	Salmo salar
XP_014133217.1	Falco cherrug
XP_014338163.1	Bos mutus
XP_014341573.1	Latimeria chalumnae
XP_014460416.1	Alligator mississippiensis
XP_014698545.1	Equus asinus
XP_014742629.1	Sturnus vulgaris
XP_014808292.1	Calidris pugnax
XP_014840262.1	Poecilia mexicana
XP_014898090.1	Poecilia latipinna
XP_015220763.1	Lepisosteus oculatus
XP_015242175.1	Cyprinodon variegatus
XP_015276078.1	Gekko japonicus
XP_015399660.1	Panthera tigris altaica
XP_015507135.1	Parus major
XP_015741701.1	Coturnix japonica
XP_015812586.1	Nothobranchius furzeri
XP_016000154.1	Rousettus aegyptiacus
XP_016053353.1	Miniopterus natalensis
XP_016085949.1	Sinocyclocheilus grahami
XP_016362910.1	Sinocyclocheilus anshuiensis
XP_016411308.1	Sinocyclocheilus rhinocerous
XP_017277648.1	Kryptolebias marmoratus
XP_017383886.1	Cebus capucinus imitator
XP_017506473.1	Manis javanica
XP_017576226.1	Pygocentrus nattereri
XP_017597972.1	Corvus brachyrhynchos
XP_017689117.1	Lepidothrix coronata
XP_017702677.1	Rhinopithecus bieti
XP_018109628.1	Xenopus laevis
XP_018532364.1	Lates calcarifer
XP_018615517.2	Scleropages formosus
XP_018939138.1	Cyprinus carpio
XP_019286450.1	Panthera pardus
XP_019368973.1	Gavialis gangeticus
XP_019406074.1	Crocodylus porosus
XP_019508889.1	Hipposideros armiger
XP_019634610.1	Branchiostoma belcheri
XP_019712450.1	Hippocampus comes
XP_019819974.1	Bos indicus
XP_019955201.1	Paralichthys olivaceus
XP_020021442.1	Castor canadensis
XP_020139539.1	Microcebus murinus
XP_020347942.1	Oncorhynchus kisutch
XP_020366239.1	Rhincodon typus
XP_020471693.1	Monopterus albus
XP_020489648.1	Labrus bergylta
XP_020649920.1	Pogona vitticeps
XP_020769932.1	Odocoileus virginianus texanus
XP_020778302.1	Boleophthalmus pectinirostris
XP_020826901.1	Phascolarctos cinereus
XP_021004996.1	Mus caroli
XP_021074167.2	Mus pahari
XP_021234663.1	Numida meleagris
XP_021454523.1	Oncorhynchus mykiss
XP_021488601.1	Meriones unguiculatus
XP_021560944.1	Neomonachus schauinslandi
XP_022057778.1	Acanthochromis polyacanthus
XP_022381312.1	Enhydra lutris kenyoni
XP_022412677.1	Delphinapterus leucas
XP_022611093.1	Seriola dumerili
XP_023106646.1	Felis catus
XP_023124681.1	Amphiprion ocellaris
XP_023261679.1	Seriola lalandi dorsalis
XP_023500240.1	Equus caballus
XP_023699379.1	Paramormyrops kingsleyae
XP_023802262.1	Cyanistes caeruleus
XP_023854570.1	Salvelinus alpinus
XP_024094075.1	Pongo abelii
XP_024130230.1	Oryzias melastigma
XP_024239574.1	Oncorhynchus tshawytscha
XP_024425012.1	Desmodus rotundus
XP_024601823.1	Neophocaena asiaeorientalis asiaeorientalis
XP_025028501.1	Python bivittatus
XP_025052284.1	Alligator sinensis
XP_025225054.1	Theropithecus gelada
XP_025312834.1	Canis lupus dingo
XP_025717171.1	Callorhinus ursinus
XP_025772161.1	Puma concolor
XP_025875158.1	Vulpes vulpes
XP_025890944.1	Nothoprocta perdicaria
XP_025922997.1	Apteryx rowi
XP_025961666.1	Dromaius novaehollandiae
XP_026006330.1	Astatotilapia calliptera
XP_026102610.1	Carassius auratus
XP_026170345.1	Mastacembelus armatus
XP_026229899.1	Anabas testudineus
XP_026260016.1	Urocitellus parryii
XP_026307783.1	Piliocolobus tephrosceles
XP_026336897.1	Ursus arctos horribilis
XP_026510767.1	Terrapene carolina triunguis
XP_026544024.1	Notechis scutatus
XP_026576138.1	Pseudonaja textilis
XP_026640203.1	Microtus ochrogaster
XP_026720904.1	Athene cunicularia
XP_026783416.1	Pangasianodon hypophthalmus
XP_026888704.1	Electrophorus electricus
XP_026904973.1	Acinonyx jubatus
XP_026941203.1	Lagenorhynchus obliquidens
XP_027015434.1	Tachysurus fulvidraco
XP_027403126.1	Bos indicus x Bos taurus
XP_027442601.1	Zalophus californianus
XP_027522403.1	Corapipo altera
XP_027562012.1	Neopelma chrysocephalum
XP_027580340.1	Pipra filicauda
XP_027625410.1	Tupaia chinensis
XP_027706781.1	Vombatus ursinus
XP_027759422.1	Empidonax traillii
XP_027808270.1	Marmota flaviventris
XP_027877518.1	Xiphophorus couchianus
XP_027982158.1	Eumetopias jubatus
XP_028284193.1	Parambassis ranga
XP_028296624.1	Gouania willdenowi
XP_028375832.1	Phyllostomus discolor
XP_028449138.1	Perca flavescens
XP_028569816.1	Podarcis muralis
XP_028618280.1	Grammomys surdaster
XP_028672432.1	Erpetoichthys calabaricus
XP_028715543.1	Peromyscus leucopus
XP_028856297.1	Denticeps clupeoides
XP_028906958.1	Ornithorhynchus anatinus
XP_028988652.1	Betta splendens
XP_029075017.1	Monodon monoceros
XP_029141819.1	Protobothrops mucrosquamatus
XP_029308550.1	Cottoperca gobio
XP_029380951.1	Echeneis naucrates
XP_029470442.1	Rhinatrema bivittatum
XP_029541726.1	Oncorhynchus nerka
XP_029607373.1	Salmo trutta
XP_029773543.1	Suricata suricatta
XP_029931358.1	Myripristis murdjan
XP_029970829.1	Salarias fasciatus
XP_030015455.1	Sphaeramia orbicularis
XP_030073778.1	Microcaecilia unicolor
XP_030148660.1	Lynx canadensis
XP_030220008.1	Gadus morhua
XP_030257680.1	Sparus aurata
XP_030322340.1	Calypte anna
XP_030365526.1	Strigops habroptila
XP_030396462.1	Gopherus evgoodei
XP_030608078.1	Archocentrus centrarchus
