# Supplementary material for: A genome-wide search of Toll/Interleukin-1 receptor (TIR) domain-containing adapter molecule (TICAM) and their evolutionary divergence from other TIR domain containing proteins
Source: Biol Direct. 2022 Sep 2;17:24. doi: 10.1186/s13062-022-00335-9 (PMC9440496; doi:10.1186/s13062-022-00335-9)
Supplement: Supplementary file 7 — Additional file 7: Multiple Sequence Alignment of TRIF orthologues in FASTA format. [file 13062_2022_335_MOESM7_ESM.txt]

Additional File 7

>2M1X_A
----------------------------------------------------------------------------------------------------------------------------------------------------------------------------------------------------------------------------------------------------------------------------------------------------------------------------------------------------------------------------------------------------------------------------------------------------------------------------------------------------------------------------------------------------------------------------------------------------------------------------------------------------------------------MESS---------------------------------------------------------------------------------------------------------------------------------------------S-----------------------------------------------------------------------------------------------------------------------------------------------------------EQKFYNFVILHARADEHIALRVREKLEA-LGV--PDGATFCEDFQVPGRGELSCLQDAIDHSAFIILLLTSNF-DCRLSLHQVNQAMMSNLTRQGSPDCVIPFLPLESSPAQL---SSDTASLLSGLVRLDEHSQI--FARKVANTFKPHRLQ-----------ARKAMWR-KEQD---------------------------------------------------------------------------------------------------------------------------------------------------------------------------------------------------------------------------------------------------------------------------------------------------------------------------------------------------------------------------------LEH-----------HHHHH----------------------------------------------------------------------------------------------------------------------------------------------------------------------------------------
>AAH37048.2_Mus_musculus
-------------------------------------AATRDREIYQLKTPTARSVLPPSSIFAAG-DEAVWEAVGSEHVSTHPTLCGSRL-HSPPSMDN--PGP------SLRGAFGILGALERDRLTHLKHK-L---GSLCSGSQE--SKLLHAMVLLALGQDTEARVSLESLKM-NTVAQL-VAHQWA-----------DME-TTEG----P-EEPPDL--SW--TVARLYHLLAEENLCPASTRDMAYQVALR----DFAS----QGDHQLG-----QLQNEAWDRCSSD---IK-----GDPSGFQ-------PLHSH--QG-SLQ----PPSAS-----PA--VTRSQPR--PIDT-------P--------D---WS--WGHTLH----ST------NSTASLASHLEISQSPTLAFLS-SH-----H-----GT-HG-PSKLCNTPL----DTQE--PQLVPEGC----QEPEE--ISWPPSV--------ETS-----------------------------------------------------------------------------------VSLGLPH--E-ISVP-EVSPEE----ASP---ILP---D-----ALA-APDTSVH---CP-IECT----E---L-------STNSRSPLTS---TTESV--------------G--KQW-P-ITSQR-S-----PQVPV-GDDSLQ-----NTTSSS-------------PPAQPPS--LQASPKLPP---S----PL-SSASS--P--S-----------------------------------------------------------------------------------S-YPA--------PPTST---------------------SPVL------------D---HS--ETS---DQKFYNFVVIHARADEQVALRIREKLET-LGV--PDGATFCEEFQVPGRGELHCLQDAIDHSGFTILLLTASF-DCSLSLHQINHALMNSLTQSGRQDCVIPLLPLECSQAQL---SPDTTRLLHSIVWLDEHSPI--FARKVANTFKTQKLQ-----------AQRVRWK-KAQEARTLK------------------------E---QSIQLEAERQNVAAISAAYTAYVHSYRAW---Q--AEMNKLGV-A----FGKN-LSL-----------------------------------------GTP---------T---PSWPGC-P--------QP-----IPSHP-QG----GTPVFPYS---------------------------------------------------PQPPSFPQP------PCFP-Q--------PPSFPQP-------PSFPLPPVSSPQS--------QS------------FPSASSPA--PQ-----------T---------PG--PQPL---I-----IHHAQMVQLGV---NNHMW-----GH----TG----------AQS--------SDD---KT-------------------E------CSENPCMGPLTDQGEPLLET------PE----------------------------------------------------------------------------------------
>AAI51623.1_Bos_taurus
-------------------------------------------------------------------------------------------------MAC--TGP------SLSGAFDILGAAGQDKLLYLKHK-L---KTLRPGCRG--AYLLHAMVLLKLGQETEARISLEALKA-DAVAQL-VARQWA-----------GVDS-TET----P-EEPPDL--SW--AVARVYHLLTEEKLCPATMREEAYRAALR----AFRS----RDDLQLG-----ELQEEARDRCGWD---VL-----GDLGGVQ-------TLRSD--LG-CLP----PSSAS-----LS--RTRSDPR--PIEH------LS--------G---WS--TACSLR----ST------GSPASLGSNLEISQSPTMALLS-VH-----H-----SH-HG-PSKLCDHPQ----ASVV--PEPAPMGC----QEPEE--MSWPPSV--------EAADSP--------------------------------------------------------------------------------VRPSSPG--P-G-LP-EVTTDA----CPT---SPQ---D-----PPE-VLEISAH---YP-VECT----D---V-------PAAPKSLPSP-------S--------------K--NAC-L-VTDQT-P-----VQLSE-EDTAYL-----SAQPRP-------------PT--PSV--PQTS----PSFPSASTSPF-PSPST--P--P----------------------------------------E-------AHPTPSKAHPTPPKAHSTPPKAHPTSPKAHPTSPKA-HPT--------V-WNP---------------------EPPP------------P---EL--ESS---EQKFYNFVVLHASADEHIALRVRERLEA-LGV--HDGATFCEDFQVPGRGELHCLQDALDHSAFIILLLTSNF-DCRLSQHQTNQSLMSSLTRHGWQDCVIPFLPLESSLAQL---SPSTSSLLTGLVLLDEHSKI--FARKVTNTFKPQMLR-----------ARKAKWR-KEQDARALR------------------------E---KSQQLESERQHAAAWGAAYSAYVHSYLAY---Q--TQVEKLQV-A----LANY-MPFG---T-QL------------PF------GGQGSL-------GTP---------PSPFPTLPGH-Q--------PP-----P-LPPWLG----GTP------------------------------PPI----------------------------FPQPPP----TFPQPP--------PTF------PQPPPTFQQPPPAC-PQP--------LD------------FSQAPPAR--PQ-----------S---------PG--LQPL---I-----IHHAQMVQLGV---NNHMW-----NQ----RG----------TQA--------PED---NT---------------------------RETE---------------------------------------------------------------------------------------------------------------
>ABH10662.1_Ictalurus_furcatus
-------------------------------------------------------------------------------------------------------------------------------------------------------------------------------------------------------------------------KPPEA----------------------------------------------------------------------------------------------------------------------------------------------------------------------SSIQ----EV------GKHDSFST-------------------------------------------------------------------------------------------------------------------------------------------------------------------------------------------------------------------------------------------------------------------------------------------------------------------------EKRASQ--------------------------------------------------------------------------------------------------------------------------------------------------------------------------------------------------------------EE--------EDMFYAFVILHAEEDSEDAVRLKSRLES-ISS--TTGATFSEDFAVPGQSTFRSVEDAIENSAYVMLLLTPNF-NTHLNETNADSALLNSIEKPHKYNTVIPLLPRANGLT-----RNQMPFILRTKNPLDEMKDRDIFEKMAKKVLDSRNIQ-----------RQKSVWR-QAQLVKKQR------------------------------------------------------------------------------------------------------------------------------------------------------------------------------------------------------------------------------------------------------------------------------------------------------------------------------------------------------------------------------------------EKQQW----------------------------------LQE---KT----------------------------------------------------------------------------------------------------------------------------------------------
>ABH10822.1_Danio_rerio
-------------------------------------------------------------------------------------------------MAEGGMKPSEGGCPNLGKVFEILSQAPQERLFSLTYK-M-------GRKPT--EELVHAMCLIFLKKHEAAHAKLKAIND-SRVGNY-LAEMIK--------THGERLNCSHI----GGFMQTDV--NSLLDIARIFAILVQESSCDKSHRDKAYCTALE----SCRT----ADVPPLD------IEEEVKQVCGPD---VI-------------------STSNS-----ELP----TEMCN-----PN--SLKVSDI------------------------------NPDPLP----PN------SNSVVSSYYLEISSPTASEGNI---------------------------------------EESKPMSL----HTPTEFKSQNNSRS-----------------------------------------------------------------------------------------------CHDKPT---------NIFANS----QAQ---------------TAV-VNDTASS------NRCR----H-----------DSRPSQFVTS-----------------------------KNTNFSSSP-----------NDGAKP-----KAQPIN-----------------ANDR---------------------KPPTQ-DN--------------------------------------------------------------------------------------SFYPT-----------------------------------VSS----------------DI--------DETFYAFVILHEAEDADEAQRLREKLEE-IIS--ANGATFSEDFAQAGRSTLRCIEDAIDNSAFALLLLTQNF-KSNQSMTTTDSAIVNSLEHHHKLNSVIPLLPRENRLS-----RKNIPLVLQTKVPLDESNRT--FERKALKALSQDAVE-----------KQRKFWM-KKQTFKKLE------------------------E---EYKRRQEENFINANLR----------------LEREKLARLKL------------------ESESPHNNMFHSSS-----------------------AQP---------PSCGPMLQQH--------------------DPWPQ-------------------------------------KPS-----------------------------------------------------------------------------------------------------Y-------------------------------------------I----HIENAQNIMIGN---HSTMN-----FE----HT----------KSS--------AEE---SP----------------------------------------------------------------------------------------------------------------------------------------------
>AEX01719.1_Epinephelus_coioides
----------------------------------------------------------------------------------------------MSQGGQDVHGT------GLRDVFDILVKAPPQRLLSLTFQ-L-------GESPE--DNIVHALCLIILQKEERALNKLQMLKG-NYLAKH-IAEKWQ--------DSGGKLDDFAV----QCGQEHQG--EPLSALPRIFKVLSKQRLCDSHLRNLAYKRALS----SVGN----CEDLEYD-----QLREEAKVVCGPE---FA-----EMMCFPK-------DLKSGSYRD--------PLSSL---------GGGSATLKVTLSQ------DQ--------SASAHS--LPSPLQ----MT------SSMPSYPTHLEISIPPTAPFQG---------------------------------------DKITPEAS----GESKQHVCVSESHT----------------------------------------------------------------------------------------------SEPKSSQ--P--------------------------------------PAFGANK---HS-KNES----------------LTTESSLVAR-------------------------------------------------SETLNQ-----ITKPTTG----------------PNFALPAAANIFLPM----------MPAMD-----------------------------------------------------------------------------------------EMHES----------------------------------RDAE--------------------EEE---EATFYAFVILHAPEDADMAESMREKLET-ILESDSEGATFSGDFALPGKSTLRCVEDAISNSAFTILLLTRNF-NTRLLEMKTDSALINSINKKYKHNTVIPLLTRENSMP-----RHSLPMVLQTIIPLVEDKS---FTRKIQKVLSPVKIR-----------NQKKIWT-AEQKVKMQI------------------------ERQERLKHLNQHQRQLIRECTA--------------AELLETEKLNL--------------------YMEQ-----------------------------------------RLLLTQPQ---------------------QDGGQWQQ----------------------------------------------------------------------------------------------------------------------------------------------------------------------------------QQPN---I----HINNAKYIMIGN---DSRMN-----VD----------------LSG--------NPDNEDSI--------------------------YREEEQ--------------------------------------------------------------------------------------------------------------
>AGW25589.1_Ctenopharyngodon_idella
-----------------------------------------------------------------------------------------------MAEELMERGFA-----NLAKAFEILSQAAQERWFSLTFK-M-------GRERP--EELVHAMCLILLKRNSEAHAKLTANSD-SSIGSY-LAEMVK--------MHGERLNGGHI----GGFKATDA--KTLLDIARIFTILVQERLCDKSLRDQAYLAALA----ASRT----CGLRSLD------VEEEVKQVCGPD------------------------AIDKS------------NSELA-----TY--NLTSPDV--SEHN------------------------DTRLLS----QQ------SSSDCSSYSLEISSPTATESNT---------------------------------------EESKPLSL----RTATS--SESTTSQ----------------------------------------------------------------------------------------------DQLRRPT---------TNIRGN----------------------NQLQTAEVNNA---TNSKQCA----D-----------RKGNSEVVTS-----------------------------KSTNINFSS-----------SPNYSN-----AKDLKP-----------------PAQANSFCS-----------------PELS--------------------------------------------------------------------------------------------------------------------------------ESSV--------------------------EETFYAFVILHEAEDADEAQRLRERLES-IIS--APGATFSDDFAQPGRSTLRCIEDAIENSAFTLLLLTQNF-KSNLSETTADSAIVNSLENHHKLNSVIPLLPRENRLS-----RESFPLVLRTKVFLDESRM---FERNVLKAITPDKVA-----------KQKKIWL-MDQRKKKLR------------------------E---EQKRLREENVRNAELQ----------------RETEKFARLKL--------------------ESEM-------------------------------QQN------------------------------------KMFHTASA-------------------------------------PPP-----------------------------------------------------------------------------------------------------FNGAMYTQ-------------------------PG-SWQPQQSCI----HIENAQNVMIGN---HSTMN-----ID----HV----------KNS--------ADEFDFM-----------------------------------------------------------------------------------------------------------------------------------------------
>AMP81962.1_Squaliobarbus_curriculus
-----------------------------------------------------------------------------------------------MAEVLMERGIA-----NLAKAFEILSQPGQERWFSLTFK-M---GRERP------EELVHAMCLILLKRNSEAHTKLTANSD-SSIGSY-LAKMVK--------MHGERLNGGHI----GGFKATDA--KTLLDIARIFAILVQERLCDKSLRDQAYLAALA----ASRT----CGLRSLD------VEEEVKQVCGPD------------------------AIDKS------------NTELA-----TY--NLTSPDV--SERN------------------------ETRLLS----QQ------SSSDCSSYSLEISSPTVTESNT---------------------------------------KESKPLSL----RTATN--SESTTSQ----------------------------------------------------------------------------------------------DQLRRPT---------TNIRGN----------------------NQLETAEVSHS---TNSKQCV----D-----------RKGSSQVVTS---------------------------QSTNISFSSSP-----------NDANAK-----DLKP-------------------PTQANSFCS----------------PEPSQ--S-------------------------------------------------------------------------------------------------------------------------------------------------NV--------EETFYAFVILHEAEDADEAQRLRERLES-IIS--APGATFSDDFAQPGRSTLRCIEDAIENSAFTLLLLTQNF-KSNLSETTADSAIVNSLENYHKLNSVIPLLPRENRLS-----RDRFPLVLRTKVFLDESRM---FERNVLKAITPERVA-----------SQKKIWL-MDQRKKKLH------------------------E---EQKRLREENIRNAELQ----------------RETEKLARLKL--------------------ESEM-------------------------------QQK------------------------------------KMFHTASA-------------------------------------PSP-----------------------------------------------------------------------------------------------------FNGAMYTQ-------------------------PG-SWQPQQSCI----HIENAQNVMIGN---HSTMN-----ID----HV----------KNS--------ADEFDF------------------------------------------------------------------------------------------------------------------------------------------------
>AWP04170.1_Scophthalmus_maximus
----------------------------------------------------------------------------------------------MSHEVQENQGT------GLRDAFDILSKEPSERLLSLTIQ-L-------GESPE--ENIIHALCLIILHREDRALDKLQMLKD-NYLANH-VAERWQ--------MSRGNLEDFAASCGEFQELTGES----LAVLARIFRVLSERRLCGPLLRNLAYQRAIS----MESHKTSSCENLEYD-----PFKEEAKDVCGPQ---IE-----EWMSSLR-------DLKSVSLDE-INM------------------TLKATDQ--SERA--------------------YS--LASPLQ----VS------LSMPSYPTHLEISIPPTASFHG--------------DTMAPETS-----------------DNTKPKTS-----------VLLAPRQ----------------------------------------------------------------------------------------------SHSSEEP---------QTKPRE----------------------PALLEAKTVSK------MDAA----------------FAAVCGKSAG-----------------------------PHVQIKTPN-----------ESTKLP-----AATKTF------------------------------------------VPDSK-----------------------------------------------------------------------------------------EKHES----------------------------------KGAE--------------------EEE---EAVFYAFVILHAPEDTDVAENLKERLET-VSG--WEGATFSGDFAIPGRSTLKCVEDAINNSAFTILLLTRNF-NTRMVETETDTALINSINKKYKHNTVIPLLPRENPLP-----KQSWPLVLHTIVPLDENRN---FERKVRSSLSPAKLK-----------NQKRIWE-EGQRMKRQM------------------------ERQDELKRLNEYEKQFIQECKL--------------AQSQERENRRL--------------------LVTQ-----------------------------------------RLLLGLSVEPEE-----------------DGGDGRRQ-------------------------------------PPS-------------------------------------------------------------------------------------------------------------------------------------------------I----HIENAQYIMIGN---DSQMT-----VD----------------HFG--------GIDKDDSV--------------------------YSEE----------------------------------------------------------------------------------------------------------------
>AYN78122.1_Pimephales_promelas
-----------------------------------------------------------------------------------------------MAVELVDRGFA-----NLAKAFEVLSQAGQERWVSLTFK-MGRERPENGHKQP--EELVYAICLFFLKRYTDAHAKLTANAD-SSIGNY-LAEMLK--------MHGQRLNGGHV----AGFKATDA--KTLLDIARIFAILVQERLCDESLRDQAYRAALV----SSRT----AGLSSLD------IEEEVKQVCGPD--------------AID-------KSDTE------------LTTSQ----LTS--TEVSNRN------------------------------GSHLLT----QQ-----LSSGCSSSYSLEISSPTASESNM-----------------SNKPSSLR--------------TPTNSEST----TNQDQ--LRQPTTN----------------------------------------------------------------------------------------------IHTNNQL---------QTAEAN--HATNS--------------------------------TQCV----N-QTG-------SSQLVTSQNP---NIGFS-----------------------------------------SGLNAA-----NANDCK-------------------------------------------APIQ--A--------------------------------------------------------------------------------------N-SFC----------------------------------SPEA----------------SQ--SDT---EETFYAFVILHEAEDADEAQRLRDRLEL-ITS--ASGATFSDDFAQPGRSRLGCLEDAIENSAFTLLLLTQNF-KSNFSATTADSAIMNSLLKHHKLNSVIPLLPRKNRLS-----RERIPLVLKTKFSLDESNKM--FERQASRAITPDNVE-----------KQRKVWL-IDQHKKKLQ------------------------E---EQKRLIEENVRNAELQ----------------Q--AKLALLKL-------------------------------------------------------ESE-------MRQNSTFYAPSA--------------------------------------------------------------PTP-----------------------------------------------------------------------------------------------------LNGAMFQQ-------------------------HA-SWQPQSSCI----HIENAQNVMIGN---NSNMN-----ID----HV----------KNS--------ADE---------------------------------------------------------------------------------------------------------------------------------------------------
>BAG55265.1_Pongo_pygmaeus
-------------------------------------------------------------------------------------------------MAC--TGP------SLPSAFDVLGAAGQDKLLYLKHK-L---KTPRPGCQG--QDLLHAMVLLKLGQETEARISLEALKA-DAVARL-VARQWA-----------GVD-STED----P-EEPPDV--SW--AVARLYHLLAEEKLCPASLRDVAYQEALR----TLSS----RDDHRLG-----ELQDEARNRCGWD---IA-----GDPGSIR-------TLQSN--LG-CLP----PSSAL-----PS--GTRSLPR--PIDG------VS--------D---WS--QGCSLR----ST------GSPASLASNLEISQSPTMPFLS-LH-----R-----SP-HR-PSKLCDDPQ----ASLV--PEPVPGGC----QEPEE--MSWPPSG--------EIASPP--------------------------------------------------------------------------------ELPSSPP--P-G-LP-EVAPDA----TST---GLP---D-----TPT-APETSTN---YP-VECT----E---G-------SAGPQSLPLP---ILEPV--------------K--NPC-P-VKDQT-P-----LQLSV-EDTTSP-----NTKPCP-------------PT--PTT--PETF--PPP--------PP-PPSSA--P--C----------------------------------------S------------------------------------------A-HLT--------P-SSL---------------------FPSS------------L---E---SSS---EQKFYNFVILHAREDEHIALRVREKLEA-LGV--PDGATFCEDFQVPGRGELSCLQDAIDHSAFIILLLTSNF-DCRLSLHQVNQAMMSNLTRQGSPDCVIPFLPLESSPAQL---SSDTASLLSGLVRLDEHSQI--FARKVANTFKPHRLQ-----------ARKAMWR-KEQDTRALR------------------------E---QSQHLDGERMQAAALNAAYSAYLQSYLSY---Q--AQLEQLQV-A----FGSH-MSFG---T-GAPF-----GAR-MPF------GGQVPL-------GAP---------PP-FPTWPGC-P------Q-PP-----PL-HAWQA----GTP------------------------------PPP----------------------------SPQPAAFPQS---------------------------------LPF--PQS--------PA------------FPAASPAP--PQ-----------S---------PG--LQPL---I-----IHHAQMVQLGL---NNHMW-----NQ----RG----------SQA--------PED---KT---------------------------QEAE---------------------------------------------------------------------------------------------------------------
>EHH29504.1_Macaca_mulatta
-------------------------------------------------------------------------------------------------MAY--TGP------SLPSAFDILGAAGQDKLLYLKHK-L---KTPRPGCQG--QDLLHAMVLLKLGQETEARISLEALKA-DAAARL-VARQWA-----------GVD-STED----P-EEPPDV--SW--TVARLYHLLAEEKLCPASLRDVAYQEALH----TLSS----RDDHRLR-----ELQDEARNRCGWD---VV-----GDPGSIR-------TLQSN--LD-CLP----PSSAS-----PS--GTQSLPR--PIDG------VA--------G---WS--QGCSLR----ST------DSPASLASNLEISQSPTMPFLS-PH-----R-----SP-HR-PSKLCDDPQ----ANLV--LEPVPGGC----QEPEE--MSWPPSG--------ETAGPQ--------------------------------------------------------------------------------ELPSSPP--P-A-LP-KVASDT----TST---GLP---E-----TPT-APETSTH---YP-VECT----E---E-------SAGTQSLPSP---IVEPI--------------K--NPC-P-VKHQS-P-----LQLSV-EDTTSP-----NTKPCP-------------PT--PTT--AKTS--PPP--------PP-PPSSA--P--C----------------------------------------S------------------------------------------A-HLT--------P-SSL---------------------FPSS------------L---E---SSS---EQKFYNFVILHARADEHIALRVREKLEA-LGV--PDGATFCEDFQVPGRGELSCLQDAIDHSAFIILLLTSNF-DCHLSLHQVNQAMMSNLKRQGSPDCVIPFLPLESSPAQL---SSDTASLLSGLVRLDEHSQI--FARKVANTFRPHRLQ-----------ARKAMWR-KEQDARALR------------------------E---QSQHLDSERMQAAALNAAYSAYLQSYLSY---Q--AQMEQLQV-A----FGSH-MPFG---T-GAPF-----GAR-MPF------GGQGPL-------GAP---------PS-FPTWQGC-P------Q-PP-----PL-HAWQA----GTP------------------------------PPP----------------------------SPQPATFPPS---------------------------------LPF--SQP--------PA------------FPTASPAP--PQ-----------S---------PG--LQPL---I-----IHHAQMVQLGL---NNHMW-----NQ----RG----------SQA--------PED---KT---------------------------QEAE---------------------------------------------------------------------------------------------------------------
>EHH59094.1_Macaca_fascicularis
-------------------------------------------------------------------------------------------------MAC--TGP------SLPSAFDILGAAGQDKLLYLKHK-L---KTPRPGCQG--QDLLHAMVLLKLGQETEARISLEALKA-DAAARL-VARQWA-----------GVD-STED----P-EEPPDV--SW--TVARLYHLLAEEKLCPASLRDVAYQEALH----TLSS----RDDHRLG-----ELQDEARNRCGWD---VV-----GDPGSIR-------TLQSN--LD-CLP----PSSAS-----PS--GTRSLPR--PIDG------VAGWSXXXXXG---WS--QGRSLR----ST------DSPASLASNLEISQSPTMPFLS-PH-----R-----SP-HR-PSKLCDDPQ----ANLV--LEPVPGGC----QEPEE--MSWPPSG--------ETAGPQ--------------------------------------------------------------------------------ELPSSPP--P-A-LP-KVASDT----TST---GLP---E-----TPT-APETSTH---YP-VECT----E---E-------SAGAQSLPSP---IVEPV--------------K--NPC-P-VKHQS-P-----LQLSV-EDTTSP-----NTKPCP-------------PT--PTT--AKTS--PPP--------PP-PPSSA--P--C----------------------------------------S------------------------------------------A-HLT--------P-SSL---------------------FPSS------------L---E---SSS---EQKFYNFVILHARADEHIALRVREKLEA-LGV--PDGATFCEDFQVPGRGELSCLQDAIDHSAFIILLLTSNF-DCHLSLHQVNQAMMSNLTRQGSPDCVIPFLPLESSPAQL---SSDTASLLSGLVRLDEHSQI--FARKVANTFRPHRLQ-----------ARKAMWR-KEQDARALR------------------------E---QSQHLDSERMQAAALNAAYSAYLQSYLSY---Q--AQMEQLQV-A----FGSH-MPFG---T-GAPF-----GAR-MPF------GGQGPL-------GAP---------PS-FPTWQGC-P------Q-PP-----PL-HAWQA----GTP------------------------------PPP----------------------------SPQPATFPPS---------------------------------LPF--SQP--------PA------------FPTASPAP--PQ-----------S---------PG--LQPL---I-----IHHAQMVQLGL---NNHMW-----NQ----RG----------SQA--------PED---KT---------------------------QEAE---------------------------------------------------------------------------------------------------------------
>ELK37433.1_Myotis_davidii
-------------------------------------------------------------------------------------------------MAG--TDP------SLSDAFRILGRAGQDKLLHLKHK-L---KTLRPGRRG--ADLLHAMVLLTLGQETEARLSLEALQA-DA---------WA-----------GMGSSAEA----T-EEPPDI--SW--TVAQLYHLLAEEKLCPAPMRDVAYRAALH----VFSS----RDDPRLR-----ELQEEARNRCGWD---IV-----GDPGNFQ-------PLHSA--LG-CLP----PSSAS-----PS--AERSHPQ--PIED------PL--------G---WS--RGCSLR----ST------GSPASLASNLEISQSPTMALLG-QH-----H-----SP-RG-PSRLCDEP-------PE--PQPVPAGP----QEPEE--MSWPTSE--------EIANTL--------------------------------------------------------------------------------VPSDSPA--S-G-LP-EAALDA----SPA---GPS---N-----ASE-APGTSTH---YP-VECT----E---V-------TPSPTSLPSP-------C--------------R--NTC-L-AKDQV-P-----LQVPV-EDPTSP-----AAQLCP-------------PT--SSA--PETS----P--------PN-PSPSA--P--R----------------------------------------S------------------------------------------A-HPA----SSSSS-SSP---------------------CPPS------------P---EF--EPS---EQQFFNFVVLHAKADEHIALRVREKFEA-LGV--PDGATFCEDFQVPGRSSLRCLQDAIDHSAFTVLLLTANF-DCCLSQHQLSQSLMSSLTRPGWQDCVVPFLPLESSRAQL---SPDTASLLAGLVWLEERSQI--FARKVANTFRPHKLR-----------ARKANWR-KEQDARALR------------------------E---XXXXXXDLRGLAGADGAAPGSFREPHDFW---D--SVALWGPG-A----PGSP-ATLSYVLA-QLSA------------------TNPASV-------AGR---------HP-QPNLPAA-S--------G--------LPASLT----CAP------------------------------SEP----------------------------GAAAPH------H-------------------------------------------------------------PPRTDGAAGAQ-----------Q---------PH--VEP-------------------------KRGP-----GA----RG----------SDP--------GSG---MT---------------------------E------------------------------------------------------------------------------------------------------------------
>EPQ03069.1_Myotis_brandtii
------------------------------------------------------------------------------------------------------------------------------------------------------------------------------------------------------------------------------------------------------MRDAAYRAALH----VFSS----RDDPRLR-----ELQEEARNRCGWD---IV-----GDPGDFQ-------PLHSA--LG-CLP----PSSAS-----PS--VVRSHPQ--PIEE------PL--------G---WS--RGCSLR----ST------GSPASLASNLEISQSPTMALLS-QH-----H-----SP-RG-PSRLCDEP-------PE--PEPVPAGF----QEPEE--MSWPTSE--------EIANTL--------------------------------------------------------------------------------VPSDSPA--P-G-LP-EAALDA----SPA---GPS---N-----AAE-APGTSTH---YP-VECT----E---V-------TPAPTSLPSP-------C--------------R--NTG-P-AEDQV-P-----LQIPV-EDTPSP-----AAQPCP-------------PT--SSA--PETS----P--------PN-PSLSA--P--C----------------------------------------S------------------------------------------A-HPA------SSS-SSP---------------------CPPS------------P---EF--EPS---EQQFFNFVVLHAKADEHIALRVREKFEA-LGV--PDGATFCEDFQVPGRSSLRCLQDAIDHSAFTVLLLTANF-DCCLSQHQLSQSLMSSLTRPGWQDCVVPFLPLESSLAQL---SPDTASLLAGLVWLDEHSQI--FARK-------------------------------------------------------------------------------------------TYAAW---Q--AQMEQLQA-A----FASH-MTFG---T-QLPS------------------GAPGPL-------GAQ---------PP-FPTWPSY-Q--------PP-----T-LPPWLA----GTP------------------------------SPT----------------------------FPQPPV------F-------------------------------------------------------------PQASPVS--PQ-----------S---------PG--LQPL---I-----IHHAQMVQLGL---NNHMW-----TQ----RG----------APA--------PED---QT---------------------------QEAEA--------------------------------------------------------------------------------------------------------------
>ETE59017.1_Ophiophagus_hannah
-------------------------------------------------------------------------------------MPFNLDPALPRMTGASQADQ------GFEGILQILKGIPAERLIQYRHK-L---SCSHQDRKS--CHLLHVMILWSLGREGEARVHLDSFRD-DVVAHHLSQSLW---------GTVGANRTTPE-----QLQTDHA--KVAQSVAEIYSLLVDEKLCEPLARDEAYQEAIL----AFKASH--LEPAQLK-----GLLDEAMEKCGLQ--------------FIS-------KLPRD-NFG-ALT----SSRWE----LTL--ARRSSPV--SIDS------SS--------P---PD--NPQSLR----ST------GTPISYISNLKISESSTIISDS----------------------------------------PSSTGGS-----------LSLPPTG----------------------------------------------------------------------------------------------QGEDMAL--V------NGCSTN--SRKAS----LPNSRS-----PCL-PPDSKITLSPMPSAQGP----T-TPK-------TAPSGDLMCP---FQAPP---------------------LQRPGSAAP-----------SGGSAP-----PRSSAP-----------------APST-SFGLLLSS-------------SSST--SDLA-----------------------------------------------------------------------------------S-CSS----------------------------------EPSS----------------SMGPPDD---ERQFYTFVVLHAAEDELVACRVKERLEA-LGV--SNGATFSEDFLTPGCGQLNCFQNSLDNSAFTLVLLTKNF-TGRLCDYQRDTALMDSLTRCCKRHSVIPFVPREHSLK-----SGEMPLLLTSLVPLCETSPV--FDKRVKKTFTPKVIQ-----------EKKATWD-LLRQIQERE----------------------------EERERERENLKLQ-------------------Q---HLALLNL-------------------------------------------------------QSS-------VRPPVVDMSRMQAQVGDETQVFPP-----PATSFMKL----GLD------------------------------QSS-----------------------------------------------------------------------------------------------------FSQPFLSSVGSP---------------------NA-MLGPQ---L----IIQNAQMIQIGD---YNHMQ-----VE----RSNA--------AVG--------TAN---ET-------------------VERPPVVEMEDNPGEWKRDGS------------------------------------------------------------------------------------------------------
>GCF56572.1_Paroedura_picta
------------------------------------------------------------------------------------------------MAANHETQP------SFEQVADLLAQIPQDKLILLKHK-L---NCVRQDTRS--CRLLQAMVLLALSREAEAREILGTFKE-DVAAAHICRSHWG--------SSLGSS---------LPLPTQEA--QVAQVVAQMYSLLAEEKLCCPQARDEAYRAAIE----AFRSQNG-VQHAKLD-----ALLAEAQEKCGLG---FA---TGEVSGVFN-------ILKSG--PE-RLP--------------------RSMPL--PING----------------SLALLS----QPLR----ST------GSPTSIVSHFEISPSPTVPYI--HPTTHQPG--------VSEVSRLCGGGP----SSLA--QPGEGSIS-----------VASPPAS--------QS------------------------------------------------------------------------------------EIPGVQE------LP-RSCLDV--SCRSH---WAPNLEK-----SPRSPVEYTEP---SAMVAAA------VQD-------PQGGTPPNMR---TACRL--------------QAGLA--AKGCVQTLP-----------KDSPSP-------CPSP-----------------GPEHASSSSDL---------------PPAT--A-----------------------------------------------------------------------------------------------------------------------------ASST----------------DS--PGN---EDQFFMFVVVHANEDERIACRVRDLLEK-LGV--RNGATFCEDFLVPGHSQLACFQDALDNSAFTLLLLTEHF-KSHLCTFQTNMALMNSFTHFVKTNSVIPFIPKECPLK-----KEEMPMTLAGLVPLVENSRV--FEKTVKNTFKLSEFE-----------KKKFTWG-MKQQLR-------------------------------RQERLREESQDHW-------------------QIQQQLLALGL------QPNY--------PAQVPF-------------------------------PSS---------PNCFPGLCQVPPGPVPPPFLSPTSFM-PGMHPPSP----GLGQ-----------------------------AAP----------------------------------------------------------------------------FHP----------------------FPVSLPAP---------------L---------PQ-GPQPH---L----VIQHAQMIQIGD---CNHMQ-----VE----RS----------SPALGMAEDQTPESQGAEA--------------------------EARHRHGD------------------------------------------------------------------------------------------------------------
>KAA0711931.1_Triplophysa_tibetana
----------------------------------------------------------------------------------------MAEESVRPTQRGYARGS------GLAEAFESLSQATEERLLSLTYK-M-------GDTCA--EVMVHAMCLILLKKNEDAHAKLLANRD-RKVVNF-LTEVIK----------ERGESLNESHIGSFKISGPDV--ETLLDIARVFDVLVRERLCDATLRDQAYSAALA------TSKRANLRSFDVE-----NILEEIKNVCGFQ-----------TADEFL---------NCE--DG----------------------GLKSLYV----------------------S-------HPSSLR------------SSSACSSHTLEISSPTIMESRM---------------------------------------EELKPLSP----QTPQTKETFRDQPL----------------------------------------------------------------------------------------------RCPDRPT---------SIPATA--LQTPR---------------TSDVANGSTSP---KP-TQCF----D-----------CSGSTQFLTS----------------------KNTDPGFDFSSIPTNA-----------SKVESQ----------------------------PTKFNLNNT----------------PQPNR--N--------------------------------------------------------------------------------------V--------------------------------------NPPV--------------------------EDEFYSFIILHAPEDADEAQRLKNRLER-IIS--GVGVTFSE-FEEPGRSTLCCMEDAINNSAFTLLLLTRNF-NTNHSETSTDSAIFNSLEKLHKRNSVIPLLPRENCLP-----KDRRRLVLRGTVPLDESKVT--FERSALRAMAPVKVA-----------SQREVWM-EEQKIKKMT------------------------E---ERMRLQTERSRNMDLK----------------RETERLARLRF------------------DSDVYY-------------------------------ASG-------STPVCHAAMD-------------------QGQGAWQQ-------------------------------------PSC-------------------------------------------------------------------------------------------------------------------------------------------------I----HIGNAHNVMIGN---NSTMN-----ID----HV----------QHS--------SEE---DDF---------------------------------------------------------------------------------------------------------------------------------------------
>KFP48730.1_Cathartes_aura
------------------------------------------------------------------------------------------------MAQSAELQP------SFEDLFNILSQIPQDKLLSLKYK-L---KHLISGPSS---KLLQAMVLLTLGQEVDARICLDALGD-NRAAQY--VLQTKL-------GTAGVLEDGED----LQPPQLDA--GAMALLPQIYSLLEEEKLCSHEAMDKACQAATK----ACNASKE-TQGDTLN-----SIPPEDQEKHGSA---IS----VGPGDKFQ-------TLRSD--AG-LRF----LQTAS----PNY--VVRSSPV--QIGG------NS--------D---LS--GPRTLC----SL------GSP-SFPSRFEISASPTVVFHTQPSS----------HERVPQPSQLCEGST----SGAG--QPDGDRQS----HGLQE--TSWASRP---------NSHPG--------------------------------------------------------------------------------QDTGAQV--P---QPEKVLQVS--SCRPT----LPIP-E-----TQL-PTVGAVN---QP-VESS----DVS---------STVAAEPHAP---KENTD----KKQDEKQL--STGLPD-SRATVDTGP-----APKSV-QDSCVP-----AGIPSNSASA-SISTCSL-----PPPTYSFSSTLTPPLQGAPSTLSY-PPPLH--S-----------------------------------------------------------------------------------------------------------------------------SPSP--------------------------------------------------------------------------------------------------------------------------------------------------------------------------------------------------AW-----------------------------------------------------------------------------------------------------------------------------------------------------------------------------------------------------------------------------PPP-------------------------------------------------------------------------------------------------------------------------------------------------------LQTVEPVPTSE------------------------------------------PDG---K-----------------------------------------------------------------------------------------------------------------------------------------------
>KFQ89713.1_Phoenicopterus_ruber_ruber
------------------------------------------------------------------------------------------------MAQSAELQP------SFEDVFNILSQIPADKLLNLKYK-L---KHLIFGPSS---KLLQAMVLLTLKQEADARICLDALGD-NQAAQY--VQQTKL-------GATGVQEDGED----LQPPQLDA--GAMELLAQIYSVLAEEKLCSPEAKDKACQAATK----ACNASKE-TQGDTLD-----SVPPEDQEKHGSA---TS----MGPGDKFQ-------TLRSD--AS-TRF----LQTAS----PNY--VGRSSPV--QIGG------NS--------H---LS--GPRTLC----SL------GSP-SFTSRFEISASPTVVFNT-QPS---SH-----ER-VPQPSRLCEGSA----SSAG--QPDGDRQS----HGLQE--TSWASRP--------NS-HPR--------------------------------------------------------------------------------QDTGAQV--P-RPE--KVLQLS--SCHPS----LPVP-E-----TQL-PTLGAVN---QP-VESS----D-VSS-------TV-AAEPQAP---KESTD----KKQDEKQL--STGLPD-SRATVDTGP-----AHMSR-KDSYVP-----VGIPSNSASA-SISTCSP--P--PPTY-SFSSTLPSPLQRAHPNLSY-LPPLH--S--S-----------------------------------------------------------------------------------P-SPA--W-PPP---------------------------VPTS----------------DP--NGG---ERKFFTFVVVHASEDESVAHRVKDLLEN-MGV--PNGATLCGDFFIAGRSHMTCFQDAMENSAFIILLLTKNF-PCDLCTFQANTALMESILKPAKRDSVIPFVPKENPLE-----RSQIPSTLGGLMPLDENSLG--FSRTVQNTFATSRIN-----------ARRATWE-QMQ-----R----------------------------KKLQLHQEQYQTL-------------------Q---NFAALNL-------GSF--------A-QVPP-----SAX--------------------------------------------------------------------------------------------------------------------------------------------------------------------------------------------------------------------------------------------------------------------------------------------------------------------------------------------------------------------------------------------------------------------------------------------------------------------------------
>KFU84451.1_Chaetura_pelagica
------------------------------------------------------------------------------------------------MAQSNDLQA------SLEEVFNILSQMPHDKLLSFKDKLLHLEDKVKDLKPELYTKFLQVVVQLTLGQEVEARICLDSLRD-NWAAQG--VHQSKL-------GTVGV---------------LEV--EAMALLNHIHAVLFQEELHSEDTLGEATT--------ACHPTRE-TWGDTLN-----SVPAEDQEEHDSD---TS----KDPDEKFQ-------TLRSD--VD-IGL----HQKPS----PNY--VVRSSPV--QIRG------NS--------N---PS--GPRTLC----SL------GSS-SIPSCFEISASPTFPFLT-QPSSQQHH---------LKPSQLCQRST----GGAG---PDEDRQS----HGLQE--TSWASRS---------NSHPG--------------------------------------------------------------------------------QDAGAQV--P---QPEEILQVG--SCHPA----PPVP-------TTQLPRLGAVN---QP-VESS----D-VS--------STVAAEPRAP---EGNRD----TKQDKKQL--SIGPPD-SRATVDTGA-----AHISR-EDSNVP-----IGISSNSAPASISACSLP-----PPTY-SFSSTLPHPLNGASSNSSH-PTPLH--S----------------------------------------------------------------------------------------SPSPVW-PPPLQTIEP---------------------VPTS----------------EP--DGG---EKKFFSFVVLHATEDEIVAHRVKNLLEN-MGV--PNGATLCEDFFIAGHSHMTCFQDAMENSAFIILLLTKNF-PCDLCMFQTNTVLMDSIQNPSKRNSVIPFLPKENPLE-----PSQIPSMLGGLVNLDENSLV--FHRKVQKTFSTSRIN-----------ERKAMWELRQR----------------------------------RKLPL-------------------------------NLAALNL-------------------------------------------------------GSP-------------------------------------------------------------------------------------------------------------------------------------------------------------------------------------------------------------------------------------------------------------------AQ----------------EPP--------------SA----------------------------------------------------------------------------------------------------------------------------------------------
>KQK82830.1_Amazona_aestiva
------------------------------------------------------------------------------------------------MAQSTPLQP------SFEDVLHILSQVPQEKLLNLKHK-L---KHLVFGP-S--SKXLQAMVLLALGQETKARICLDALRD-NRAAQY--VHQTKL-------GAAGAQKDGED----LQPPXLDA--GAMELLAQIYKVLVKEKLCXPEAMEKACQAASE----ACXGSKE-TAPGPVN-----SIPPREQGEHGSA---AS----MGSGDNQQ-------MLRSD---A-AGF----LLPAT----PNY--VVRSSPV--QIGI------HS--------DLSRLS--SPRSLRSXESSL-------ENLSLPSHLEISASPTAALRS-QAS-------------RPERAQ----------------QPDGDRQS----HGLQE--TSCTSPS----------------------------------------------------------------------------------------------SQPTQVL------RAENAPQAS--SCHPM----VPVP-D-----TQL-PTMGAVN---QP-GESS----D-VSS-------TV-AANPQAQ---KENTD----KKQGEKQS--STGLPA-SRAAVDTGP-----APVSM-EEPHMP-----GDIPPNSASA-SISARSFPP---PPTY-SFXSTLPPP-QGPRSSLPY--PLRS--H--------------------------------------------------------------------------------------S-SPSLAW-PPPLQTAXP---------------------APTS----------------EP--ESG-----KFFTFVVLHASEDEIVAHRVKDLLEN-MGV--PNGATLCEDFAIAGRSHMTCFQDAMENSAFIILLLTKNF-PCDLCMFQTNTVLMESIMNPSKSDSVIPFIPQENPLE-----WSQIPAVLGGLTPLDEKSPG--FSRTVQNTFTTSRIN-----------EKKDSWD-LLQR---------------------------------KKLQLREERYRTL-------------------Q---NMAALNL-------GSI----------PPPA------------------XQPXLL-------EQP-------PRPWWSL----------------------AGGGPRPA----RMG------------------------------PPP----------------------------------------------------------------------------VQP-----------------------PSGHYNV--LP-----------G---------PG-EIPPL---I-----IQNARMVQIGN---HNVMQ-----VE----TL----------TPG--------PEG---TG--------------------------EGSRQCV-------------------------------------------------------------------------------------------------------------
>NP_001074975.1_Gallus_gallus
------------------------------------------------------------------------------------------------MAQSAEVQP------SFEDIFNILSQVPAEKLLSLKHK-L---KHLIFAPSS---KLLQAMVLLTLGQEADARICLNALGD-NLAALY--IHQTKL-------GTAAVQKDGGN----SQHPQLDA--GAMAFLAQIYLLLANEKLCSHEAVVKAEQAAN-------NASRD-AQRDTLN-----SIPVGDQERYGLA---IS---TVDSDSKFR-------TLRSD--VS-TGF----LRMTS----PNN--TVKSSPM--KIRK------TS--------D---LS--GTQTLQ----SS------GISDSF-TSLLISQSPTAIFCT-PTP---SC----------QSSRLCEVST----SDAG--QPDGERQS----HSLQE--TGRASSP--------SS-HSR--------------------------------------------------------------------------------QDTNPQV--P-HLG--KTLQVS--SSRLS----LPIV-E-----TQL-PILGAVG---QP-VESN----D-ISS-------TV-IAEPQVP---KESRD------QKQK-L--STSLPY-SRMTINTGP-----ACIPI-EDSYIP-----AGTSNSAPA--STSVCSF-----PPQT-YFSSAILRPLQSIPYNVPF-PPPLH--S--S-----------------------------------------------------------------------------------P-SPT--G-PPPLKTVEA---------------------SLAP----------------EP--NGE---KKKFFTFVVLHAWEDEHIACRIKDLLEN-MGV--PNGATFCEDFLVAGHNQLTCFQDAMENSAFLILLLTKNF-LCHQCMFQTNSALMESIQRPSKHNSVIPFVPKENPLE-----RSQIPSMLSVLVALDENSPV--FARTVQNTFTPEKIN-----------ERKAMWC-QIQQVQEQK----------------------------RKLELYQDHCQTL-------------------Q---NLGALTL-------GSL--------P-QMSP-----SAM-QLNQSSLEQLLEQLL-------PLQ-------SSQQCHPPVSVS----AA-TRPLP-----RAGHPTSA----QVG------------------------------PSP----------------------------------------------------------------------------SQP--------LN------------LPSGQHYT--TT-----------D---------PG-GARSI---I-----IQHARMVQIGN---HNTMH-----VE----TA----------APG--------PQD---SE-------------------E------ESRENA--------------------------------------------------------------------------------------------------------------
>NP_001106665.1_Takifugu_rubripes
----------------------------------------------------------------------MHISAEWGRYEWFFSKVATRLELKMNQSGQENQGT------GPRDVFDILVKTPTERLLSLTLQ-L-------SESPE--GNVVRVLCLIALQRERQALSRLHTLGD-SCLSQH-LYDTFA--------ISKGNLEEFAVHFGNFNGFTLES----LVLLARVFKVLSEQQLCDPQLRDLAYQRALS------------KNDHASNKLGYEQLREEAMAVCGPQ---FA---------EWM-------CSCVRGLDSLCVL----DSSQD-----EE--GALSEHKSESTHS------------------------LPTSLH----AN------SSMFSYPTHLEISTPPTALFHE-------------------------------------------DKGT----LETPN--TSEAEAS----------------------------------------------------------------------------------------------VLLVSKV---------DVKNAS------------------------------------EP-CQTS----E-----------EPLKSSKFAA-----------------------------DRLVSHSFP-----GSTPTTGQSVAA----------------------------PSTCVPTNM----------------SAAAD--------------------------------------------------------------------------------------------------------------------------------LCCV--------------------EEE---EAIFYAFVIMHAPEDADVADCVREKVEKVIGC---KGATFSDDFRTPGKSTLRCVEDAINNTAFTFLLLTRNF-NTRMVELETNSALINSLYKKHKWNTVIPLLPMENCMP-----KREIPLVLQTLVPLEESKS---FERKLSKSLTLAKIK-----------RQEKIWM-EEQRVKIQK----------------------------AQLQHQKQLKHCEKVQW---------------QERKKLGQTIL---------------------------------------------------------------------HNPNLLGE-----------------DGAALWQM-------------------------------------HPN-------------------------------------------------------------------------------------------------------------------------------------------------I----HIENANYIMIGN---DSQMT-----VG----------------VGG--------GVDEDNSI--------------------------EEEQE---------------------------------------------------------------------------------------------------------------
>NP_001123604.1_Pan_troglodytes
-------------------------------------------------------------------------------------------------MAC--TGP------SLPSAFDILGAAGQDKLLYLKHK-L---KTPRPGCQG--QDLLHAMVLLKLGQETEARISLEALKA-DAVARL-VARQWA-----------GVD-STED----P-EEPPDV--SW--AVARLYHLLAEEKLCPASLRDVAYQEAVR----TLSS----RDDHRLG-----ELQDEARNRCGWD---IA-----GDPGSIR-------TLQSN--LG-CLP----PSSAL-----HS--GTRSLPR--PIDG------VS--------D---WS--QGCSLR----ST------GSPASLASNLEISQSPTVPFLS-LH-----R-----SP-HG-PSKLCDDPQ----ASLV--PEPVPGGC----QEPEE--MSWPPSG--------EIASPP--------------------------------------------------------------------------------ELPSSPP--P-G-LP-EVAPDA----TST---GLP---D-----TPA-APETSTN---YP-VECT----E---G-------SAGPQSLPLP---ILEPV--------------K--NPC-S-VKDQT-P-----LQLSV-EDTTSP-----NTKPCP-------------PT--PTT--PETSPPPPP--------PP-PPSST--P--C----------------------------------------S------------------------------------------A-HLT--------P-SSL---------------------FPSS------------L---E---SSS---EQKFYNFVILHARADEHIALRVREKLEA-LGV--PDGATFCEDFQVPGRGELSCLQDAIDHSAFIILLLTSNF-DCRLSLHQVNQAMMSNLTRQGSPDCVIPFLPLESSPAQL---SSDTASLLSGLVRLDEHSQI--FARKVANTFKPHRLQ-----------ARKAMWR-KEQDTRALR------------------------E---QSQHLDGERMQAAALNAAYSAYLQSYLSY---Q--AQMEQLQV-A----FGSH-MSFG---T-GAPY-----GAR-MPF------GGQVPL-------GAP---------PP-FPTWPGC-P------Q-PP-----PL-HAWQA----GTP------------------------------PPP----------------------------SPQPAAFPQS---------------------------------LPF--PQS--------PA------------FPTASPTP--PQ-----------S---------PG--LQPL---I-----IHHAQMVQLGL---NNHMW-----NQ----RG----------SQA--------PED---KT---------------------------QEAET--------------------------------------------------------------------------------------------------------------
>NP_001187154.1_Ictalurus_punctatus
------------------------------------------------------------------------------------------------MAEETELVD---------------EKKPTE---------L--------------CVNRNTVVNSPLERSISGSRSTENISGEHTAAECLIMGASL-------------------------QPRRES--------TEAFKVQKE-----PPKRDDSYPSSLR----------------------------STSTSCSSY------------------------SLEIS--VS--------TATTN-----NS--NKESRPL--PLKT-------------------------PPESR----DG------QNHEAKPSSPLVDHKPFYSVTKSYKS-----------------------------------SDPTPLQE----RAQLEKFKFRQYPD----------------------------------------------------------------------------------------------KHDTSEIVTP------KSPNIE--SGLEK---------------TFLSIPSGGGK------VGAQ----------------PVSTSKPPEA------------------------------SSTQEVGK-----------HDSFST------------------------------------------------------EKQA--S-----------------------------------------------------------------------------------------------------------------------------------------------------QEE---EDMFYAFVILHAEEDSEEAVRLKSRLES-ISS--TIGATFSEDFAVPGQSTFRSVEDAIENSAYVMLLLTPNF-NTHLNETNADSALMNSIEKPHKHNTVIPLLPRANGLT-----RNQMPFILRTKNPLVETRDRDTFEKMAKKVLDLRNIQ-----------RQKSMWT-EAQLVKKQR----------------------------EKQQWLQEKKRYCKDFIQESPRVR--------ELEEQIQQLKM------QQQH----------LQPP-----YA------------------------QQT-------NSHQGFPGRPQS-----------------SGPMPFRS-------------------------------------PSP-----------------------------------------------------------------------------------------------------MPSYYSGNMWPQ-------------------------LPSN---I----HIQNAKCIMIGN---NSTMT-----VG----GGV---------DSG--------DED---NF----------------------------------------------------------------------------------------------------------------------------------------------
>NP_001266155.1_Pan_paniscus
-------------------------------------------------------------------------------------------------MAC--TGP------SLPSAFDILGAAGQDKLLYLKHK-L---KTPRPGCQG--QDLLHAMVLLKLGQETEARISLEALKA-DAVARL-VARQWA-----------GVD-STED----P-EEPPDV--SW--AVARLYHLLAEEKLCPASLRDVAYQEAVR----TLSS----RDDHRLG-----ELQDEARNRCGWD---IA-----GDPGSIR-------TLQSN--LG-CLP----PSSAL-----HS--GTRSLPR--PIDG------VS--------D---WS--QGCSLR----ST------GSPASLASNLEISQSPTMPFLS-LH-----R-----SP-HG-PSKLCDDPQ----ASLV--PEPVPGGC----QEPEE--MSWPPSG--------EIASPP--------------------------------------------------------------------------------ELPSSPP--P-G-LP-EVAPDA----TST---GLP---D-----TPA-APETSTN---YP-VECT----E---G-------SAGPQSLPLP---ILEPV--------------K--NPC-S-VKDQT-P-----LQLSV-EDTTSP-----NTKPCP-------------PT--PTT--PETS--PPP--------PP-PPSST--P--C----------------------------------------S------------------------------------------A-HLT--------P-SSL---------------------FPSS------------L---E---SSS---EQKFYNFVILHARADEHIALRVREKLEA-LGV--PDGATFCEDFQVPGRGELSCLQDAIDHSAFIILLLTSNF-DCRLSLHQVNQAMMSNLTRQGSPDCVIPFLPLESSPAQL---SSDTASLLSGLVRLDEHSQI--FARKVANTFKPHRLQ-----------ARKAMWR-KEQDTRALR------------------------E---QSQHLDGERMQAAALNAAYSAYLQSYLSY---Q--AQMEQLQV-A----FGSH-MSFG---T-GAPY-----GAR-MPF------GGQVPL-------GAP---------PP-FPTWPGC-P------Q-PP-----PL-HAWQA----GTP------------------------------PPP----------------------------SPQPAAFPQS---------------------------------LPF--PQS--------PA------------FPTASPTP--PQ-----------S---------PG--LQPL---I-----IHHAQMVQLGL---NNHMW-----NQ----RG----------SQA--------PED---KT---------------------------QEAE---------------------------------------------------------------------------------------------------------------
>NP_001266518.1_Gorilla_gorilla
-------------------------------------------------------------------------------------------------MAC--TGP------SLPSAFDILGAAGQDKLLYLKHK-L---KTPRPGCQG--QDLLHAMVLLKLGQETEARISLEALKA-DAVARL-VARQWA-----------GVD-STED----P-EEPPDV--SW--AVARLYHLLAEEKLCPASLRDVAYQEAVR----TLSS----RDDHRLG-----ELQDEARNRCGWD---IA-----GDPGSIR-------TLQSN--LG-CLP----PSSAL-----PS--GTRSLPR--PIDS------VS--------D---WS--QGCSLR----ST------GSPASLASNLEISQSPTMPFLS-LH-----R-----SP-HG-PSKLCDDPQ----ASLV--PEPVPGGC----QEPEE--MSWPPSG--------EIASPP--------------------------------------------------------------------------------ELPSSPP--P-G-LP-EVAPDA----TST---GLP---D-----TPA-APETSTN---YP-VECT----E---G-------SAGPQSLPLP---ILEPV--------------K--NPC-S-VKDQT-P-----LQLSV-EDTTSP-----NTKPCP-------------PT--PTT--PETS-PPPP--------PP-PPSST--P--C----------------------------------------S------------------------------------------A-HLT--------P-SSL---------------------FPSS------------L---E---SSS---EQKFYNFVILHARADEHIALRVREKLEA-LGV--PDGATFCEDFQVPGRGELSCLQDAIDHSAFIILLLTSNF-DCRLSLHQVNQAMMSNLTRQGSPDCVIPFLPLESSPAQL---SSDTASLLSGLVRLDEHSQI--FARKVANTFKPHRLQ-----------ARKAMWR-KEQDTRALR------------------------E---HSQHLDGERMQAAALNAAYSAYLQSYLSY---Q--AQMEQLQV-A----FGSH-MSFG---T-GAPY-----GAR-MPF------GGQVPL-------GAP---------PP-FPTWPGC-P------Q-PP-----PL-HAWQA----GTP------------------------------PPP----------------------------SPQPAAFPQS---------------------------------LPF--PQS--------PA------------FPTASPAP--PQ-----------S---------PG--LQPL---I-----IHHAQMVQLGL---NNHMW-----NQ----RG----------SQA--------PED---KT---------------------------QEAE---------------------------------------------------------------------------------------------------------------
>NP_001297720.1_Anas_platyrhynchos
------------------------------------------------------------------------------------------------MAQSVEFQP------SFEDVLNILSQIPPDKLLDLKHK-L---KHLVSGRSS---TLLRAMVLLTLGQETKARICLNALGD-DQAALY--IHQTKL-------GPAGLQKDGEN----LQPPQLDA--GAMELLAQIYSLLAKEELCSHEAVVRAEQAATT----ACSASGD-AQRDSQN-----SVLAGEQEKCGPA---IS---TGGCDSKFQ-------TLRSD--VS-TGF----LQKTI----PNS--MAKSSPV--QIRA------AS--------D---LS--GPRTLH----SS------LSSASL-TDLQISESPTAVFCM-QPP---SR----------EPSRLCDKDS----SSAR--QPAGGRQS----HSLQE--TGWASSS--------SA-HPR--------------------------------------------------------------------------------LDTNAQV--P-QEE--EAVHVS--SCHPS----LPIP-E-----TPL-PTLGAVS---QP-VETS----D-VSS-------IA-PAEPPAP---KESRD------QKQE-L--SAGLPD-SRPTVDVGP-----ACVPT-KDSSVP-----VSTSSSAPA--STSACSF-----PPHT-YSSSTPSPPLYATPYSLPH-PSPFH--S--P-----------------------------------------------------------------------------------P-SPA--C-PPPFQTAKA---------------------ASAA----------------EP--DSG---EGKFFTFVILHAGEDERVACRVKNLLEG-MGV--PNGATFCEDFLVAGHSRLTCFQDALENSAFIILLLTKNF-LCRLCMFETNSALMESIQRPSKHNSVIPFVPKENPLE-----RSEIPSILSVLVPLDENSLG--FTRVVKNTFTPSKIN-----------ERKAMWC-QIQQVREHK----------------------------RRQQLYKDHCQTL-------------------Q---NLGALNL-------GSF--------P-QVPL-----S-----ETP--WQQLGQFV-------PHQ-------LSQQCCPPWAMS-CPPAA-TYPPP-----PAAHQA-A----QLG------------------------------PSP----------------------------------------------------------------------------SQA--------FH------------LPSGYHNA--MP-----------E---------AG-GAQPI---I-----IQHARMVQIGN---HNTMQ-----VE----TA----------AAA--------PQD---SE-------------------K------ESTENS--------------------------------------------------------------------------------------------------------------
>NP_001302667.1_Sus_scrofa
-------------------------------------------------------------------------------------------------MAN--TSP------SLSGAFNILSAAGQGKLLYLKHK-L---KTLRLGCQG--ADLLHAMVLLKLGQETEARISLEALKA-DAVAQL-VARQWA-----------GVDS-TET----P-EEPADV--SW--AVARVYHLLVEEKLCPASMREEAYGAALR----AFRS----RDDHQLG-----ELQEEARDRCGWD---IL-----RDMEDVQ-------ALRSD--LG-CPR----LSSAL-----PS--PPRSHPR--PIED------LS--------G---WS--RGHSLR----ST------GSPASLASNLEISQSPTMALLS-LH-----H-----SP-HG-PSKLCDEPR----ASPV--PEPAPMGC----QEPEE--MSWPPSV--------EGANSP--------------------------------------------------------------------------------VQSNSPV--P-R-DL-EVAADA----SPA---SLP---E-----APE-APETSTH---YP-VECT----E---E-------PAAPKSLPSP-------S--------------R--NAS-PDVTDQKPP-----LHLSE-EDTTYP-----TAQPHP-------------PT--PSV--PQTS----P--------PF-PSPST--L--S----------------------------------------S------------------------------------------A-PPT--------V-SNP---------------------SPPA------------P---EL--ELS---EQKFYNFVVLHAGADEHIALRVREKLES-LGV--RDGATFCEDFQVPGRGQLRCLQDALDHSAFTILLLTPNF-DCRLSQHQANQSLMSSLTRPGWQDCVIPFLPLESSLAQL---SPGTSSLLSSLVWLDEHSQI--FARKVANTFKPQKLR-----------ARKAKWR-KEQDARALR------------------------E---QSQHLEGERQQAAAWGAACSAYIHSYLSY---Q--TQLEKLQM-A----FASY-MPFG---A-QLPS-----APP-APF------GEQGPL-------GAP---------PP-FPTWPGL-Q--------PP-----P-VSPWLA----GTP------------------------------PPA----------------------------FPQPPA------FPQP--------PAF------PQ--------PPAF-PQP--------PA------------ASQSSPVN--PQ-----------S---------SG--VQPL---I-----IHHAQMVQLGL---NNHMW-----NQ----RG----------TQA--------PED---KS---------------------------PETQM--------------------------------------------------------------------------------------------------------------
>NP_891549.1_Homo_sapiens
-------------------------------------------------------------------------------------------------MAC--TGP------SLPSAFDILGAAGQDKLLYLKHK-L---KTPRPGCQG--QDLLHAMVLLKLGQETEARISLEALKA-DAVARL-VARQWA-----------GVD-STED----P-EEPPDV--SW--AVARLYHLLAEEKLCPASLRDVAYQEAVR----TLSS----RDDHRLG-----ELQDEARNRCGWD---IA-----GDPGSIR-------TLQSN--LG-CLP----PSSAL-----PS--GTRSLPR--PIDG------VS--------D---WS--QGCSLR----ST------GSPASLASNLEISQSPTMPFLS-LH-----R-----SP-HG-PSKLCDDPQ----ASLV--PEPVPGGC----QEPEE--MSWPPSG--------EIASPP--------------------------------------------------------------------------------ELPSSPP--P-G-LP-EVAPDA----TST---GLP---D-----TPA-APETSTN---YP-VECT----E---G-------SAGPQSLPLP---ILEPV--------------K--NPC-S-VKDQT-P-----LQLSV-EDTTSP-----NTKPCP-------------PT--PTT--PETS-PPPP--------PP-PPSST--P--C----------------------------------------S------------------------------------------A-HLT--------P-SSL---------------------FPSS------------L---E---SSS---EQKFYNFVILHARADEHIALRVREKLEA-LGV--PDGATFCEDFQVPGRGELSCLQDAIDHSAFIILLLTSNF-DCRLSLHQVNQAMMSNLTRQGSPDCVIPFLPLESSPAQL---SSDTASLLSGLVRLDEHSQI--FARKVANTFKPHRLQ-----------ARKAMWR-KEQDTRALR------------------------E---QSQHLDGERMQAAALNAAYSAYLQSYLSY---Q--AQMEQLQV-A----FGSH-MSFG---T-GAPY-----GAR-MPF------GGQVPL-------GAP---------PP-FPTWPGC-P------Q-PP-----PL-HAWQA----GTP------------------------------PPP----------------------------SPQPAAFPQS---------------------------------LPF--PQS--------PA------------FPTASPAP--PQ-----------S---------PG--LQPL---I-----IHHAQMVQLGL---NNHMW-----NQ----RG----------SQA--------PED---KT---------------------------QEAE---------------------------------------------------------------------------------------------------------------
>OBS82883.1_Neotoma_lepida
-------------------------------------------------------------------------------------------------MAN--PGP------SLHGVFDILGAMGRDRLAHLKHK-L---VSLHPGSQE--SKLLHAMVLLALGQDTEARTSLESLKA-DTVAQL-VARQWA-----------GVD-STEG----P-EEPRDL--SW--TVARLYHLLAEENLCPASTRDMAYQVALH----DLAS----QDDHLLG-----QLQKEARDRCSSD---MM-----GDPRGFQ-------PLHSD--QG-CLL----PSSAS-----PS--LTRSQPR--PIDT-------S--------D---WS--HGHSLH----ST------GSIASLASHLEISQSPTLPFLS-PH-----R-----GT-HG-PSKLCDTPP----ASPE--PQLVLAGC----QEPEE--VSWPPSV--------ETN-----------------------------------------------------------------------------------VPLGSSH--R-TGVP-EVSPEV----ASA---ILP---D-----SPV-APDTSVH---CP-VECT----E---V-------SAGSQSLLPP---TTESI--------------R--KQP-S-ITSQM-S-----PPGSV-GDDNLQ-----NTSSS--------------PPAQPPS--SQASTTLPP---S----PL-PSNSS--F--S-----------------------------------------------------------------------------------S-CPA--------PPASM---------------------SSIL------------G---HL--ETS---EQKFYNFVVIHARADEHVALRIREKLET-LGV--SDGATFCEEFQVPGRGELHCLQDAIDHSGYTILLLTTNF-DCRLSLHQVNHALMNSLTQSGRQDCVIPLLPLECSQAQL---SPNTTSLLHSLVWLDEHSPV--FARKVANTFKPQKLQ-----------AHRMRWK-KEQEARALK------------------------E---QSTQLEAERQRVTAMSAAYSAYVQSCSAW---Q--AQMDGLRV-A----FGKH-LSL-----------------------------------------GTP---------TF-FP----------------------------------------------------------------------------------------------------------------------------------------------------------------------------------A--PQ-----------T---------PG----SL---I-----IHHAQMVQLGV---NNHMW-----GQ----TG----------AQS--------TDD---KT-------------------E------CLEEPCMGPPSDQEGPLLEP------PEA---------------------------------------------------------------------------------------
>OPJ77699.1_Patagioenas_fasciata_monilis
-----------------------------------------------------------------------------------------------------------------------------------------------------------------------------------------------------------------------------------------------------------------------------------------------------------------------------------------------------------------------------------------------------------------------------------------------------------------------------------------------------------------------------------------------------------------------------------------------------------------------------------------------------------------------------------------------------------------------------------------------------------------------------------------------------------------------------------------------------------------------------------------------------------------------------------------------------MPTS----------------EP--DSG---ELKFYTFVVLHASEDELVAQRVKNLLEK-MGV--PNGAMLCEDFSIAGRSRITCFQDALENSAFIILLLTKNF-LCSQCRFQTDTALMESILKPSKRDSVIPFVPKENPLE-----RSQIPSVLGTLTPLDENSPM--FSRTVQNTFKPSRIK-----------ERKDMWA-LMQ-----R----------------------------RKLQLYEE--QTR-------------------Q---QLAALNL-------GSL--------P-QVPL-----SAT-RP----------LLL-------EQS-------SHQWGPPT-----------------------GHPTPA----PVG------------------------------PSP----------------------------------------------------------------------------VQQ--------LQ------------LPLGHYTM--TA-----------G----------A-GATHL---I-----IQHARMVQIGD---HNMMQ-----VE----AA----------AAG--------AQD---RD-------------------G------DTTGAAGQPRPDTQT-----------------------------------------------------------------------------------------------------
>OXB58717.1_Callipepla_squamata
------------------------------------------------------------------------------------------------MAHGGEVQP------SFEDVFNILSRVPSEKLLSLKHK-L---KHLLFEPSK---KLLQAMVLLTLGQEADARICLNALGD-NLAALY--IHQTRL-------GTAGVQKGGEN----SQHPQLDA--GAMALLAEIYLLLANEKLCSHEAAVKAEQAAN-------NASRD-AQRETLS-----SIPVGDQERCGSG---VS---TVDSDSKFR-------TLRSD--VS-TGF----FRMTN----PKS--MVKSSPM--KIRN------TS--------D---LS--GPETLQ----SS------GISNSF-TNLLISQSPTAVFNM-ATP---SC----------ESSQLCEEST----SDTG--QPDGDRQS----HSLQE--TGRTSSP--------SN-HLR--------------------------------------------------------------------------------KDTNPQV--P-QPR--KTLQVS--SCHPS----LPIF-E-----TKL-PTLGAVG---QP-VESN----D-VSS-------TV-ITEHQVP---KESRD------QNQK-L--PASLPY-SRITIDTGP-----ACVPI-ENC-IP-----AGTSSSAPA--STSVCSI-----PPQT-HFSSTIPPPLQRVPYHVPL-PAPLH--S--S-----------------------------------------------------------------------------------S-SPTYES-SPAFKTVEP---------------------ALAP----------------EP--SGG---KKKFFTFVVLHAREDEHTACRIKDLLEN-MGV--PNGATFCENFLIAGHNQLTCFQDAMENSAFLILLLTKNF-LCHQCMFQTNSALMESIQHPSKHNSVIPFVPKENPLE-----RSQIPSMLSGLVALDENSPV--FARTVENTFTPGKIN-----------ERKAMWC-QIQQVQEQK----------------------------RKLDLYQDHCQTL-------------------Q---NLGALTL-------GSL--------P-QMSP-----SAM-QLNQSSLEQLLEQLL-------PLQ-------SSQQCHPQVSVS----AA-AYPPP-----WAGHPTSA----QLG------------------------------PSP----------------------------------------------------------------------------SQH--------FN------------LPSGQHNK--TA-----------D---------PG-GGRPI---I-----IQHARMVQIGN---DNTMH-----VE----TT----------APC--------PQD---SK-------------------E------EDRENA--------------------------------------------------------------------------------------------------------------
>OXB70737.1_Colinus_virginianus
------------------------------------------------------------------------------------------------MAQGGEVQP------SFEDVFNILSRVPAEKLLSLKHK-L---KHLLFVPSK---KLLQAMVLLTLGQEADARICLNALGD-NLAALY--IHQTRL-------GTAGVQKGGEN----SQHPQLDA--GAMALLAQIYLLLANEKLCSHEAAVKAEQAAN-------SASRD-AQGETLS-----SIPVGDQERCGSG---VS---TVDSDSEFR-------TLRSD--VS-TGF----FRMTN----PKS--MVKSSPM--KIRN------TS--------D---LS--GPQTLQ----SS------GISNSF-TNLLISQSPTAVFNM-ATP---SC----------ESGQLCEEST----SDIG--QPDGDRQS----HSLQE--TGRTSSP--------SN-HLR--------------------------------------------------------------------------------KDTNPQV--P-QPR--KTLQVS--SCHPS----LPIF-E-----TQL-PTLGAVG---QP-VESN----D-VSS-------TV-ITEHQVP---KESRD------QNQK-L--PASLPY-SRITIDTGP-----A-------C-IP-----AGTSSSTPA--STSVCSI-----PPQT-HFSSTIPPPLQRVPYHVPP-PAPLH--S--S-----------------------------------------------------------------------------------S-SPTFES-SSAFKTVEP---------------------ALAP----------------EP--SGG---KKKFFTFVVLHAREDEHIACRIKDLLEN-MGV--PNGATFCENFLIAGHNQLTCFQDAMENSAFLILLLTKNF-LCHQCMFQTNSALMESIQHPSKHNSVIPFVPKENPLE-----RSQIPSMLSGLVALDENSPV--FARTVENTFTSGKIN-----------ERKAMWC-QIQQVQEQK----------------------------RKLDLYQDHCQTL-------------------Q---NLGALTL-------GSL--------P-QMSP-----SAM-QLNQSSLEQLLEKLL-------PLQ-------SSQQCHPQVSVS----AA-AYPPT-----WAGHPTSA----QLG------------------------------PSP----------------------------------------------------------------------------SQP--------FN------------LPSGQNNK--IA-----------D---------PG-GGHPI---I-----IQHARMVQIGN---HNTMH-----VE----TT----------APC--------PQD---SK-------------------E------EDKENAE-------------------------------------------------------------------------------------------------------------
>POI34423.1_Bambusicola_thoracicus
------------------------------------------------------------------------------------------------MAQSAEVQP------SFEDIFNILSQVPAEKLLSLKHK-L---KHLIYAPSS---KLLQAMVLLTLGQEADARICLNALGD-NLAALY--IHQTKL-------GTAAVQKDGGN----SQHPQLDA--GAMAFLAQIYLLLANEKLCSHEAVVKAEQAAN-------NASRD-AQRDTLS-----SIPVGDQERYGLA---IS---TVDSDSEFR-------TLRSD--VS-TGF----LRMTS----SNS--TMKSSPM--KIRN------TS--------D---PS--GTQTLQ----SS------VISDSF-TSLLISQSPTAIFHT-PTP---SC----------QSSQLCGEST----SDAG--QPDGERQS----HRLQE--TGRASSP--------SS-HFR--------------------------------------------------------------------------------QDTNLQV--P-HLG--KTLQVS--SSHPS----LPIV-E-----TQL-PTLSAVG---QP-VESN----D-ISS-------TV-IAEPQVP---KEGRD------QKQK-L--STSLPY-SRTTINNGP-----ACIPI-EDSYIP-----AGTSNSAPA--STSACSF-----PPQT-YFSSTIPPPLQSIPYNVPF-PPPLH--S--S-----------------------------------------------------------------------------------P-SPT--G-PPPLKTVEA---------------------ALAP----------------EP--NGE---KKKFFTFVVLHACEDEHIACRIKDLLEN-MGV--PNGATFCEDFLVAGHNQLTCFQDAMENSAFLILLLTKNF-LCHQCMFQTNSALMESIQRPSKHNSVIPFVPKENPLE-----RSQIPSMLSVLVALDENSPV--FARTVQNTFTPEKIN-----------ERKAMWC-QIQQVQEQK----------------------------RKLELYQDHCQTL-------------------Q---NLGALTL-------GSL--------P-QMSP-----SAM-QLNQSSLEQLLEQLL-------PLQ-------SSQQCHPPVSVS----AA-THPPP-----RAGHPTSA----QLG------------------------------PSP----------------------------------------------------------------------------SQP--------LN------------LPSSQHYT--TA-----------D---------PG-GARSI---I-----IQHARMVQIGN---HNTMH-----VE----TA----------APG--------PQD---SE-------------------E------ESRENAA-------------------------------------------------------------------------------------------------------------
>PWA25120.1_Gambusia_affinis
--------------------------------------------------------------------------------------------------------------------------MEEDELQQQKTK----------------TAMVCCQALMT-GRNCSREESKEGEKR-SINMRV-----------------------------------IDS------TMTILLAVIAQRLSVCAAFRDLVLACSPP------------------------GVTPPLREAQALR--------------KLQ-------TLEDN------------PLANH------------------LAEK--------------------WHS-GGGKLD----DF------GTHCSL---FEAKTAETLSSLA---------------------------------------------------------------------------------------------------------------------------------------------------------------RHTSTGI-------------------------------------SQF-GAEKGIK------IEEA----S-MRS-------NESATQTLKP-----------------------------YTQTKSSPP-----------AATHII----------------------------LPSS----------------------PGLK-----------------------------------------------------------------------------------------STHIS----------------------------------KADE----------------EE--DEE---EDTFYAFVILHAPEDSDVAESMKEKLEA-VID--TRGATFSEDFAIPGKSTLRCVEDAVNNSAFTFLLLTRNF-NSQMVEMKTNIALINSINKAHKFNTVIPLLPLENCMP-----KEQMPITLQTLMPLDERRN---FERKLKKAFDKAKIE-----------KQRKIWD-QERRMRMKK------------------------K---ERPRLCMEQQLVL-------------------G--AAVQREQ-----------------------------------------------------------------------------------------------DSGDPRPQ---------------------------------------------------------------------------------------------------------------------------------------------------------------------------------RLVPN---I----HIENANYIMIGN---DSTMTDCKDWVGGSRLRS----------APC--------PLNSAAGK--------------------------AQRGGKRRRH----------------------------------------------------------------------------------------------------------
>QAU56515.1_Mylopharyngodon_piceus
-----------------------------------------------------------------------------------------------MAEKLMEQGFA-----NLAKAFEILSQAAQERWFSLTFK-M---GRKRP------EELVHAMCLILLKRNSEAHAKLMANSD-SSIGSY-LAEMVK--------MHGGRLNGSHI----GGFKATDT--KTLLDIARIFAILVQERLCDKSLRDQAYLAALA----ASRT----CGLRSLD------VEEEVKQVCGPD------------------------AIDKS------------NTELA-----TY--NLTSPDV--SERN------------------------DTRLLS----QQ------SSSDCSSYSLEISSPTATESNT---------------------------------------KESKPLSL----RTATN--SESTTSQ----------------------------------------------------------------------------------------------DQLRRPT---------TNIHGN----------------------NQLQTAEVNHA---TNSKQCV----D-----------RRGSSQVVTS---------------------------KSTNINFSSSP-----------NDANAK-----VLKP-------------------PTQANSFCS----------------PEPSQ--S-------------------------------------------------------------------------------------------------------------------------------------------------DV--------EETFYAFVILHEAEDADEAQRLRERLES-IIS--APGATFSDDFAQPGRSTLRCIEDAIENSAFTLLLLTQNF-KSNLSETTADSAIVNSLENHHKLNSVIPLLPRENRLS-----RESFPLVLRTKVFLDESRM---FERNVLKAITPDKVA-----------NQKKIWL-MEQRKKKLH------------------------E---EQKRLREENVRNAQLQ----------------RETEKLARLKL--------------------ESEM-------------------------------QQK------------------------------------KMFHTASA-------------------------------------PPP-----------------------------------------------------------------------------------------------------FNGAMYTQ-------------------------PG-SWQPQQSCI----HIENAQNVMIGN---HSTMN-----ID----HV----------KNS--------ADEFDFS-----------------------------------------------------------------------------------------------------------------------------------------------
>QCV57275.1_Trachinotus_ovatus
----------------------------------------------------------------------------------------------MSHEGQENQGT------GLREVFDILLKEPPERLLSLTIQ-L-------GEAPE--DIIIHALCLIILQKEAQALDKLQMLTD-NYLANH-LAQRWQ--------MSGGKLEDFRVQCGHFQESTLES----LAALARIFKVLSEQRLCDPDQRNLAYRRALS----TDSQKTSSGEYLEYD-----PLREEAKVVCGPH---FE-----EWICSTG-------ELKSGSYHD--------PDRSL-----DE--ANPTLKITDPSQR--------------------AC--LPSPLQ----AS------SSMPSYPTHLEVSIPPTMSFQGDKIT-----------------------------------PETSDKSN-----------TCVPPAP----------------------------------------------------------------------------------------------EQPLSSE---------EPQPNE--------------------------PAKLEVR------KDSK----------------MDAAVKLDHH-------------------------------IIQNESP-----------NQTTKP-----STEPKCVV---------------PTATNTCVPKAPAP------------DEMH--E-----------------------------------------------------------------------------------------------------------------------------CEGA--------------------EAE---EEEFYAFVILHAPEDANVAESMKEKLER-VAG--CTGATFSDDFAIPGKSTLRCVEDAINNSAYTLLLFTRNF-NTEWVEMKTDTALVNSINKKYKHNTVIPLLPRENCMP-----REGIPMILRPIIPLDESKN---FEKKIKRFLSPTNIE-----------TQKRIWT-EGQKVKLQI------------------------ERQEKLKQLNQCKKQLIQECNK--------------AELQHIENLNL--------------------SLRQ-------------------------------NLH-------LGPGVPLQLDGG-----------------DGMARWPQ----QQG-------------------------------------------------------------------------------------------------------------------------------------------------------------S--------------------I----HIENANYVMIGN---ESKMN-----VD----------------HRG--------LTDKDDSR--------------------------SSEEEQQ-------------------------------------------------------------------------------------------------------------
>RLV90980.1_Erythrura_gouldiae
------------------------------------------------------------------------------------------------MAQSTELQP------SFEDVFNILSQVPPEKLLSLKLK-L---KHLVPGPCS---KLLQAMVLLTLGQETDARICLDALRD-NQAAQY--VHQIKL-------GTAGVREGGED----LQPPQLDA--GAVALLAQVYTVLAQEKLCSPEARDKACH--------AS---KD-TQRGTLN-----NIPPKEQDRQ-------------CSGDRFG-------MLRCH--ED-AGL----PH------------MARRSPV--EIRG------NS--------D---LS--GPRTLC----SV------GSF-SLSSCLEISASPTVAFHT-QPS---VP-----EC-VPWPSR------------AG--HPDGDTQS----HGPQE--SSWASTP--------SS-PPG--------------------------------------------------------------------------------QDTAAQG--P-QAE--KVLQVS--PCHPS---PLPVP-E-----TRL-PSE--------P-AQSS----D-VSS-------TV--TEPHTP---K--------QKQDGKQS--SADVPD-SRAAVDAAP-----ALLSV-QDSNIP-----AGIPSNSAPA-SISTSSL--P--PP---NSFSTL-PPLQESPSKLSY-PPPLH--S--S-----------------------------------------------------------------------------------P-SPA--R-PPAPPAMDP------------------------S----------------EP--DGA-----KFFTFVVLHASEDEIVAHQVKNLLEG-MGV--SNGATLSEDFFIAGRSHMICFQEAMENSAFMILLLTKNF-PCNLCLYQTDTALMQSILDPSKQDSVIPFLPKANALE-----CSQIPRMLTALVTLNESSPL--FSKNVHNTFNPKKIR-----------EKKAQWE-QMQ-----R----------------------------RKLQARWEQHQAQ-------------------Q---NLADLSL-------GSP--------P-WVPP-----AAP-RP----------W----------PP-------AQHWCPPA-PM---------------------DPPPA----QRG------------------------------PPP----------------------------------------------------------------------------FPA---------Q------------LPPGHYNI--TP-----------G---------QG-GIPPL---I-----IQHARMVQIGN---HNVMQ-----VG----TA----------PPE--------PGH---SQ-------------------E------QTKHNIL-------------------------------------------------------------------------------------------------------------
>RMC01007.1_Hirundo_rustica_rustica
-------------------------------------------------------------------------------------------------------------------------------------------------------------------------------MN---------------------------------------------------------------------------------------------------------------------------------------------------------------------------------------------------------------------------SS---------------------------------------------------------------------------------------------------------------------------------------------------------------------------------------------------------------------------------------------------------------------------------------------------------------------------------------------------------------------------------------------------EPYR--A-------------------------------------------------------------------------------------------------------------------------------------------------------------KFFTFVVLHASEDAIVAQRVKTRLED-MGV--PDGATLSEDFFIAGRSHMTCFQEAMENSAFIILLLTKNF-PCNLCLFQTDTALMQSILHPAKKDSVIPFLPETNALE-----CSQIPMTLSMLVTLNESSPL--FSRNVSNTFNPTRIM-----------EKKALWY-QMQR---------------------------------RKLQACWERQQAQ-------------------Q---NLAALNL-------GSA--------P-WVPP--------------------------------AG-------PRPWSAEPSGQ------------------QRRPPAPR----GPP------------------------------PAQ-----------------------------------------------------------------------------------------------------LPPDHYNI--TP-----------G---------QG-GIPPL---I-----ITTPAWFRSGT---TTS------------------------------------------------------------------------------------------------------------------------------------------------------------------------------------------
>ROL54960.1_Anabarilius_grahami
------------------------------------------------------------------------------------------------MAEEQFA--------NLAKAFEILSQAAQERWFSLTFK-M---GRVRP------EELVHAMCLILLKRNGEAHAKLMANSD-SSIGSY-LAEMLK--------MHGERLNGGHI----GGFKATDA--KTLLDIARIFAILVQERLCDKSLRDQAYLAALA----ASRT----CGLRSLD------VEEEVKQVCGPD--------------AID-------KSNTE-----LAT----YNLTS----PDV--SARNDTR--LLSR------------------------QSSSVC----SS-------------YSLEISSPTATESNT---------------------------------------KESKPLSL----RTPTN--SESTTSQ----------------------------------------------------------------------------------------------DQLRRPT---------TNIRGN----------------------NQLQTAEVNYA---TNSKQCL----D-----------HKGSSQVVTS---------------------------KSTNISFSSSP-----------NDANAK-----DLKP-------------------PTQANSFCS-----------------PEAS--Q-----------------------------------------------------------------------------------------------------------------------------------------------------SDV---EETFYAFVILHEAEDADEAQRLRERLES-IIS--APGATFSDDFAQPGRSTLRCIEDAIENSAFALLLLTQNF-KSNLSETTADSAIVNSLENHHKLNSVIPLLPRENRLS-----RESFPLVLRTKVFLDESRM---FERNVLKAITRDKVA-----------NQKKIWL-MGQRKKKLH------------------------E---EQKRLREENVRNAELQ----------------RETEKLARLKL--------------------ESEM-------------------------------QQN------------------------------------KMFHTASA-------------------------------------PPP-----------------------------------------------------------------------------------------------------FNGAMYTQ-------------------------PG-SWQPQQSCI----HIENAQNVMIGN---HSTMN-----ID----HV----------KNS--------ADEFDFR-----------------------------------------------------------------------------------------------------------------------------------------------
>RVE61834.1_Oryzias_javanicus
----------------------------------------------------------------------------------------------MSHEQEGSQGT------GLGDIFTILSQAPSERLLSLTLQ-L-------GASPE--DLIVQALCLIILKREVHALDKLRTLAD-NPLAEHLAGNLYP-----------GRSEDFSVHCGQFQASTRES----LSALARIFKVLSQQRLCDQTRRDLAYERALS----SD------GPSNNLD-----EFREEAKFVCGPK---VLEGMFSSRNPKLE-------LMHDF--KG-CLN------------------VSDSTPKISPSAS------VN--------S-------APSPLQ----ES------LSEPSYPSTLEISSPVTVSFKGDKVS-----------------------------------QETVENSE----VKPATLVACESETK----------------------------------------------------------------------------------------------MAPGQPL--L----------------------------------SLLQPTGSTLS---DP---------------------ERSHPTLPIG-----------------------------SLERHPDTP-----------RSHTNP----------------------------PSSTNICGS----------------RCPIQ--K--------------------------------------------------------------------------------------KIHDS----------------------------------KGSD----------------EE--EEE---EETFYAFVILHAPEDEDVAESIKDKIEK-VIS--SKGATFSEEFAIPGKCPLRCVEDAINNSAFTFLLLTCNF-NSNLLEMKANIALMNAIKKNHKFNTVIPLLPRENCMP-----EHRRPMALSGLVSLVENKN---FEKKLQKSLSQARIQ-----------SHKRKWK-EEQALRLTE----------------------------RLSQLQLEEKQRL-------------------RTGLSLNQEES-------------------------------------------------------GED--------------------------------------GRTWQQ-------------------------------------KHP----------------------------------------------------------------------------------------------------------------------------S--------------------I----HIENANYIVIGN---DSKMV-----LG----------------SAG--------SADKEESV--------------------------YVKQDF--------------------------------------------------------------------------------------------------------------
>RXM93555.1_Acipenser_ruthenus
------------------------------------------------------------------------------------------------MADKRDRSP------TLEDAFKALSNVGKDRLTSLSLK-L---ECSVSDT----DKLVYAMVLINLKRRQEARTELQKLGH-NQTAVY---------------LAGMTAKDGQHSASTSKLLSGQA--DFLVDVARIFKVLVAERLCDESLRDNAYLIAME----ACKNAGG-KCKVSLE-----HLKVESRTECDPH---LE---LTDTESGGA-------ALKSS--AG--------LFSWV----SGM--LRRSPAI--NIHN------SKSESRTEVKS-------SPSSLQ----SL-----TESSVSFASHLEISQSPTVPFLTAGTNKALSHSSVDSASVGSTGTGQGAASTNLVLSSVDIQPNPVPMPP---VQGEEERNKSIHPGA----------------------------------------------------------------------------------------------QIQDSNC---------NIDSSV--STGQS---------------SAEQPSCSEVKQ-----VQCT--------------------ADPVSD---QLVTS--------------KTGLQE-ESHELSALP-----EKVSSEEEKTSP-----PSIP-------------------PKTSVEESHPETKPSE----------PPRN--T----------------------------------------------------------------------------------------TPA----------------------------------PTAE----------------QE--DET---ENKFFSFVILHAREDADNAIRVQETLKQ-LGA--GEGATFSVDFEIPGKSPLTCIQDAVNNSAFTLILLTTNF-NSHWAQYKTNSVLMDSIERRHKYNTVIPFLPRRHCLP-----RESIPFALKCLIPMEENKSF--FPKKVKKTFNQKMIE-----------NQRALWS-QEQKIKQQK------------------------E---KEEQLKDQNKNYELLQRA--------------IVNVQLQQYMA------LQYTQMLQGIIPPQQLP--------------------------------GDP-------NPQAQYPPHLNQMPPGHPHCPLPGQPAFNPAGLPFPG----GMM------------------------------PNF--------------------------------------------------------------------AAQFPLQQFFP----------------------FPTTLQQQAQDQ-----------NVGSNPGAPQPC-PPPNI---I----QIHHASNIQIGN---QAQMS-----VS----AA----------SEE--------DEDEEDEE--------------------------AVQESTG-------------------------------------------------------------------------------------------------------------
>RXN20798.1_Labeo_rohita
-------------------------------------------------------------------------------------------------MADGGVEPMDRGYANLAKAFEIISRAGQERWLSLTFK-M-------VDTRA--EELVNAMCLILLKRIAEAHAKLTAKSD-SSIGKF-LAEMVK--------MHGERVNGSHI----GGFKSTDA--NTLLDIARIFAVLVQERLCDKSLRDQAYREALA----SSKM----AGLLSLD------VEEEVKRVCGPD---VI------------------------------------NKTNT---------ELPTETY--NLTS--------------------LE--HNDTLP----SS----------SSRYSLEISLPNAAESKM---------------------------------------EESKPMSL----RTPTD-------------------------------------------------------------------------------------------------------SEATAHQ--D------QVRHCL----------------------NKSTNICTTKQ---LPTAEAN----D-----------ARNGSSQHMT---SKNTN-----------------------LDFSSTP-----------NNGEKL-----KAQPLT-----------------ANNHKPTTQ----------------PNSFR--------------------------------------------------------------------------------------------------------------------------------SPEP----------------SE--SDV---DETFYDFVILHEAEDADEAHRLRDKLER-IIR--GVGATFSDDFAEAGRSTLRCLEDAIENSAFTLLLLTQNF-NSNLSAASADSAIVNSLENHHKMNSVIPLLPRENRLL-----RKSFPLVLQTKVPLDESNRT--FERNALKAIAPEKVA-----------AQKKIWM-NKQRCKKLV----------------------------EEQKRQREENAINAELR---------------REAEKLARLRL------------------ESEMQQ-----------------------------------------SNMFYPQTAPMH--------SPPLHGAMHPQHGAWQQ----------------------------------------------------------------------------------------------------------------------------------------------QQQQPSC------------------------------------I----HIENAQNVMIGN---HSTMN-----ID----HA----------KNS--------ADEFDFQTE---------------------------------------------------------------------------------------------------------------------------------------------
>TEA33334.1_Sousa_chinensis
-------------------------------------------------------------------------------------------------MAS--TGP------SLSGAFDILGAVDQDKLLYLKHK-L---KTLRPGCRG--ADLLHALVLLKLGQETEARISLEALKE-DAVAKL-VAHQWA-----------GVDS-TEA----P-EEPPDM--SR--AVARMYHLLAEERLCPAPMREEAYRAAVR----AFRS----RDDPQLG-----ELQEEARDRCGWD---VL-----RDLEAIQ-------TLHSD--LG-CLL----PSSAS-----PS--RTRSDPR--PIED------LS--------D---WS--RGHSLR----ST------GSPASLASNLEISQSPTMALLS-TH-----H-----SP-HG-PSKLCDKPR----ASPV--PEPAPMGC----QEPEE--MSWPPSV--------EAAGPP--------------------------------------------------------------------------------VRPNSPA--P-R-LP-EVAADA----CPA---SLH---D-----PPE-APKTSSH---YS-VECT----D---V-------PAAPKSLPSP-------S--------------R--NAC-P-VADQT-P-----IQLSE-EDTTYP-----AAQPRP-------------PT--PSA--PKTS----P--------PF-SSPST--P--P----------------------------------------K------------------------------------------A-HPT--------V-SKP---------------------EPPP------------P---EL--ESP---EQKFYNFVVLHAGADEHIALRVRERLEA-LGV--SDGATFCEDFQVPGRGELHCLQDALDHSAFTILLLTSNF-DCRLSQHQANQSLMSSLTRHGWQDCVIPFLPLESSLTQL---SPSTSSLLTALVWLDEHSPI--FAKKVANTFKSQKLR-----------ARKAKWR-KEQDVRALQ------------------------E---HSQHLEGERQQAAAWSAAQSAYFHNYLSY---Q--RQMEKLQV-A----FRSY-MPFE---T-LQPP-----VLQ-APF------GGPGPL-------GGP---------PPAFPTRPGH-Q--------PP-----S-LPPWLA----GMP------------------------------PPA----------------------------FPQPPM-------------------AF------PQ--------PQAF-PQP--------AD------------FPQTSPVH--PQ-----------S---------SG--LQPL---I-----IHHAHMVQLGL---NNHMW-----NQ----RG----------TQA--------PED---KT---------------------------PETEI--------------------------------------------------------------------------------------------------------------
>TFK00140.1_Platysternon_megacephalum
------------------------------------------------------------------------------------------------MAEAGEVQP------GFEGVFSILSRIPEERLVSLKHK-L---KHMRPCTSS--CKLLQAMVLLTLGRESEARICLDALGD-DEGALCIWRSKW---------GTAGSEN--------PLTPQQEA--GALLALARIYSLLVEENLGTHLARDNVYKAAIV----AFRDSKD-PRRDRLS-----SILAEAQEKCAID---FS---PTETGNEFK-------TLRSD--PG-HFP------TAS----PAP--VVRSPPV--TIGS------RS--------V---LL--GPQTLR----SS------GSPASIISHFEISQSPTMEFHT-CSA---HR-----NH-VPQPSKLCGGAT----SCTV--QPGGGRVS----HGPRD--AGRFSSS----------SAPP--------------------------------------------------------------------------------LQSRVRS------HPSENPQAG--SFVPP---SLPVP-E-----TPL-PHPSAVH---CP-VECT----D-PPT-------MVTAELQELP-------------------------SLCTPGPASGS-------IRVPV-EDSCVL-----TEK--------------------ADTA-SVSSSGGPP------------PPQA--A--A--------------------------------------------------------------------------------------------------------------------------TPTQ----------------EL--DCG---EKRFFSFVVLHASEDVAIACRVKEMLES-MGV--PDGATFCEEFLIPGQCQLTCFQDAIDNSAFTLLLLTQNF-QSRFCMHQMNTALMDSLQRRPKYNSVIPFVPKENPSK-----KCPIPTMLVGVVPLDENSPV--FSKTVKNTFRLRRIN-----------EQKTMWS-QLQHIQEQH----------------------------RKQQQYQEHLLML-------------------Q--QNLVGLNL-------GSQ--------P-GYPS-----QMP-LPGLLPYPAGIQQLLQQLVSSLQLQ-------TSSLPMFAPPAT--------YQPH-----PASQFMPT----QSA------------------------------PSP----------------------------------------------------------------------------SQH--------FI------------FPPSHQNM--MQ-----------G---------SG-GPQPL---I-----IQNAQMVQIGD---HNQMQ-----VE----RT----------RLE--------AES---SD--------------------------EETSESHN------------------------------------------------------------------------------------------------------------
>TKS79933.1_Collichthys_lucidus
----------------------------------------------------------------------------------------------MSREGEDNQGT------GLRDVYDLLVKAPQERLLSLTFQ-L-------GESPE--DNIIHALCLIILQREAEALNKLQALRD-NYLARH-LAEKWQ--------MSGNKSKDFGIHCGNFQEFTKES----LAALARVFKVLSQQRLCDPLLRDLAYKRALS----SDGQKTNNCVDLEYD-----QLTEEAKDICGPQ---FV---------EWM-------CSPTD------------PKSVSLRDLYNSLDEGNTTLKVTLNQD------QP------------HS--LPSPLQ----VS------SSMPSYPSHLEISIPPTALFQDDKT------------------------------------PQETPDES----KLNTP--VLLVSEC--------EANAPG--------------------------------------------------------------------------------QSQMSEE--P------QLKSNE----------------------PKK-LPRTDET---FP-AENI----K-LDS-------LTSPTKTPKP-----------------------------TTETNLARP-----------TATSIA----------------------------LPTM----------------------PASN--------------------------------------------------------------------------------------------------------------------------------ESPE----------------EEDEEEEEKEEAQFYAFVIFHAPEDADMAESMRITLERVIGC---EGATFSEDFAIPGRSTLRCVEDAINNTAFTLLLLTCNF-STRMQNIETDAALINSINKSHKYNTVIPLLPRKNRMP-----KQSIPTVLQTLVPLDESRS---FEKKIKASLSPARIR-----------KQKKIWS-DEQTVKKQR------------------------ERQERLKQLCQHQKQLIKEC----------------KAARLLEKENF--------------------RLMK-------------------------------QQQ--------QLLCPNVPPEQ-----------------DGGDGRAQ---------------------------------------------------------------------------------------------------------------------------------------------QPNQQPRN------------------------------------I----HIEHAQYIMIGN---ESRMT-----VG----------------LGG--------GED---RD--------------------------DLDEQS--------------------------------------------------------------------------------------------------------------
>TNM97751.1_Takifugu_bimaculatus
----------------------------------------------------------------------MHISAEWGRYEWFFSKVATRLELKMNQSGQENQGT------GPRDVFDILVKTPTERLLSLTLQ-L-------TESPE--GNVVRVLCLIALQRERQALSRLHTLDD-SCLSQH-LYDTFA--------ISKGNLEEFAVHFGNFNGFTLES----LVLLARVFKVLSEQQLCDPQLRDLAYQRALS------------KNDHASNKLGYEQLREEAMAVCGPQ---FA---------EWM-------CSCVRGLDSLCVL----DSSQD-----EE--GALSEHKSESTHS------------------------LPTSLH----AN------SSMFSYPTHLEISTPPTALFHE-------------------------------------------DKGT----LETPN--TSEAEAS----------------------------------------------------------------------------------------------VLLVSKV---------DVKNAS------------------------------------EP-CQTS----E-----------EPLKSSQFAA-----------------------------DRLVSHSFP-----GSTPTTGQSVAA----------------------------PSTCVPTNM----------------SAAAD--------------------------------------------------------------------------------------------------------------------------------LCCV--------------------EEE---EAIFYAFVIMHAPEDADVADCVREKVEKVIGC---KGATFSDDFHTPGKSTLRCVEDAINNTAFTFLLLTRNF-NTRMVELETNSALINSLYKKHKWNTVIPLLPMENCMP-----KREIPLVLQTLVPLEESKS---FERKLSKSLTLAKIK-----------RQEKIWM-EEQRVKIQK----------------------------AQLQHQKQLKHCEKVQW---------------QETKKLGQTIF---------------------------------------------------------------------HNPNLLGE-----------------DSAALWQM-------------------------------------PPN-------------------------------------------------------------------------------------------------------------------------------------------------I----HIENANYIMIGN---DSQMT-----VG----------------VGG--------GVDKDNSI--------------------------EEEQE---------------------------------------------------------------------------------------------------------------
>TRZ11119.1_Zosterops_borbonicus
------------------------------------------------------------------------------------------------MAQSTEQQL------SFEDVLNVLSQAPAEKLLSLKLK-L---KHFVPGPCS---KLLQALLHLTLGQETDARICLDALRD-NGAAQY--IQQIRL-------GAAGVQEDREG----LQPPQLDA--GAMALLAQVYSVLAQEELCSPRGRDKTCQ--------------D-TQQGTLN-----NIPPKEQHKQGPA---AT----GGSGDRIS-------TLRCH--EE-AGF----PHPGS----SQA--VRRSSPV--QIEG------IS--------E---LS--GPRTLC----SA------GSP-SLSSCLEISASPTVAFHT-QPC---VP-----EG-VPSPR-----------------HPEGDTQS----QDPQE--SSWASTG--------SP-RPG--------------------------------------------------------------------------------QDRAAQG--P-RPE--EGLQPR--PCHST---PLPVPSE-----LPL-PSE--------P-AQSS----D-VSS-------TV--TEPPTP---RERQD----EEQDGKKL--SAGVPE-PRAAVDTAP-----AHRPT-EDSSIP-----QGISCNSVPA-SISTCSL--P--PPTY-SFTSTL-PPLQEPHSNLFY-PPPLH--S--I-----------------------------------------------------------------------------------P-SPA--WSPPLP----------------------------------------------EP--DGA-----KFFSFVVLHAREDEIVAQELKTQLEN-MGV--PNGATLSEDFFIAGRSHLTCFQDAMENSAFIILLLTKNF-PCNLCLFQTDTALMQSIMEPSKQDSVIPFLPKANALE-----RSQIPKRLSALVVLDESSAH--FCRNVRNTFNPRKIR-----------EKKALWE-QMQ-----S----------------------------RKLQVCWEQQQAQ-------------------Q---NLAGLRL-------GSP--------P-CVPP-----AEP-------------------------P-------AQPWCPPA-P--------------------------------RG------------------------------PPP----------------------------------------------------------------------------GQA---------Q------------LPPGHYNI--TP-----------G---------PG-GIPQF---I-----IKNASMVQIGN---HNLMQ-----VG----AA----------PAG--------PGV---SQ-------------------E------QTRPGVN-------------------------------------------------------------------------------------------------------------
>TSK53730.1_Bagarius_yarrelli
----------------------------------------------------------------------------------------------------------------MAEEIELVNEPKLTKLCANSNT-----VVISPSERS--NSELKGTAIISGEPKASACSTMGASLQ-------------------------------------LVKETAEV----------------VEAQTEPPKRDDSYPSSLH----------------------------SNSSSCSSY------------------------SLEIS------------VSTTT---------TNNTDKE----------------------S-------RPLALK------------TPPNSRTGQNQMTKTLS-SYDN---------------------------------------QKQVPSLT-----------KSYESSD-------------------------------------------------------------------------------------------------------P----------------------------------KPVQEKEQVSE---LKLTQCQ----D-----------THGTSEVVTPKSPRVEPS---------------------LEKTFLSSP-----------SGDGKV-----GAQPVSNI---------------QPSKAPFTQ----------------QEGFK-KE-----------------------------------------------------------------------------------------------------------------------------NHAS--------------------QET---EDMFYAFVILHAQEDFNEAVRLKNRLES-ISS--TIGATFAEDFEMPGYSTFKCIEDAIENSAYIMLLLTTNF-NDHLNETNTDSALMNSIDKTHKYNTVIPLLPRTNGLS-----REQMRPVLKTKNPLDETKDREFFQRMVRKVLDSKNIQ-----------RQKLMWK-KEQLKKKQK------------------------K---QERSLLQERQYQRDLIQGAKRVQ---------EIEKELQEMKM-------QQQ----------HLPP-------------------------------------------PNVYPSYSYQGFNRRTQS---------SDHMPFPN-------------------------------------PSQ-----------------------------------------------------------------------------------------------------MPVYHSGNMWQP-------------------------PPSN---I----CIQNAKCIMIGN---NSTMT-----VG----GG----------VDS--------SEE---ENL---------------------------------------------------------------------------------------------------------------------------------------------
>TWW72608.1_Takifugu_flavidus
----------------------------------------------------------------------------------------------MNQSGQENQGT------GPRDVFDILVKTPTERLLSLTLQ-L-------SESPE--GNVVRVLCLIALQRERQALSRLHTLDD-SCLSQH-LYDTFA--------ISKGNLEEFAVHFGNF--NGFTL--ESLVLLARVFKVLSEQQLCDPQLRDLAYQRALS--------KND-HASNKLG---YEQLREEAMAVCGPQ-----------FAEWMC-------SCVRG--LD-SLC----VLDSS----QDE--EGALSEH--KSES------TH--------S-------LPTSLH----AN------SSMFSYPTHLEISTPPTALFHE-------------------------------------------DKGT----LETPN--TSEAEAS----------------------------------------------------------------------------------------------VLLVSKV--D-----------------------VKNASE---------PCQTSEE----P-LKSS----Q-FAA----------------------------------------------DRLVSHSFP-----GSTPT-TGQSVA-----APSTCV-----------------PTN--------------------------------------------------------------------------------------------------------------------M-SAA----------ADL---------------------CCVE----------------EE--------EAIFYAFVIMHAPEDADVADCVREKVEK-VIG--CKGATFSDDFHTPGKSTLRCVEDAINNTAFTFLLLTRNF-NTRMVELETNSALINSLYKKHKWNTVIPLLPMENCMP-----KREIPLVLQTLVPLEESKS---FERKLKNSLTLPKIK-----------RQEKIWM-EEQRVKIQK----------------------------AQLQHQKQLKHCE-------------------K--VQWQERKK------LGQ---------TIFHNP-----NLL-------------------------------------------------------GE-----DSAALWQM-------------------------------------PPN-------------------------------------------------------------------------------------------------------------------------------------------------I----HIENANYIMIGN---DSQMT-----VG----------------VGG------GVDKD---NS--------------------------IEEEQX--------------------------------------------------------------------------------------------------------------
>VFV19469.1_Lynx_pardinus
-------------------------------------------------------------------------------------------------MAR--TGP------SLSGAFDILGAAGQDKLLYLKHK-L---KTVHQGCRG--ADLLYAMVLLKLGQETEARISLEALRA-DAVARL-VARRWA-----------GVDS-AEA----P-EEPPDL--SW--AIARVYHLLAEEKLCPAPVRDLAYQTALQ----TFSS----RDDHRLA-----ELQGEARDRCGWG---VI-----RAPGSFQ-------PLRSD--RG-CLP----PSSVS-----PS--GTRSLPK--PIEG------LS--------G---WS--RGCSLR----ST------SSPASLASNLEISQSPTMPLLS-QH-----R-----GC-RA-PSKLCEEPR----AGPGPEPEPAPTGC----QEPEE--VSWPPSE--------EAVNPS------------------------PGDTAGPPSGVTAGPLLGET--------------AGPSSEGPSLEDPSSGETAGPPMAPDSPG--P-R-LP-EVVPDA----SAT---GQP---D-----APK-ALESGTR---YP-VECS----H---V-------LAAPASLPLP-------P--------------K--TTC-P-DKDQT-P-----LSLPV-EDTASR-----RHPPCP-------------PT--PSA--PRTS----A--------PC-PSPSI--P--P----------------------------------------S------------------------------------------A-CSA--------A-WNP---------------------CPPP------------P---EL--E-P---EQKFYNFVILHAGADEDIALRVRERLES-LGV--PDGATFCEDF-----------QDALDHSAFTLLLLTPNF-DCHLGLHQAGQSLMNSLTRHECGDCVIPFLPLESSLEQL---SPHTRSLLTSLVWLDERSQI--FARK-------------------------------------------------------------------------------------------------------------------------------------------------------------------------------------------------------------------------------------------------------------------------------------------PPA--------------------------------------------------------------------P--------PQ-----------S---------PG--LQPL---I-----IHHAQMVQLGL---NNHMW-----NQ----RG----------TQA--------PED---KT---------------------------QGAEX--------------------------------------------------------------------------------------------------------------
>XP_002194292.2_Taeniopygia_guttata
------------------------------------------------------------------------------------------------MAQRAELQP------SFEDVFKILSRAPPEKLLSLKLK-L---KHLVPGPCS---KLLQAMVLLTLGQETDARICLDALRD-NQAAQY--VHQIKL-------GAAGVQEDGED----LQLPQLDA--GAVALLAQMYTVLAQEKLCSPEARDKACH--------AS---KD-TQQRTLN-----NVPPKEQDKQGSA---AS----GGSGDRFG-------TLRSH--ED-TGL----PH------------MVRSSPV--EIRG------NS--------D---LS--GPQPLR----SV------GSS-SLSSCLEISASPTVAFHT-QPS---VP-----EC-VTWPSH------------AG--HRNGDTES----HGPQE--SSWASTP--------SS-PPG--------------------------------------------------------------------------------QDTAAQG--P-QAE--KGLQVS--PCHPS---PLPVP-K-----TPL-PSE--------P-AQSS----D-VSS-------AV--TGPHTA---REKQDEQQDEKQDEQQS--SADVPD-SRAVVDTAP-----ALVSV-QDSNNP-----AGIPSNSAPA-STSTCSL--P--PP---NSSSTL-PPLQESPSRVSY-PPPLH--S--S-----------------------------------------------------------------------------------P-SPA--R-PPAPPAMDP------------------------S----------------EP--DGA-----KFFTFVVLHASEDEIVAHQVKNLLEG-MGV--SNGATLSEDFFIAGRSHMICFQEAMENSAFMILLLTKNF-PCNLCLYQTDTALMQSIVDPSKKDSVIPFLPKANALE-----DSQIPGMLRVLITLKESSPL--FSKNVHKTFNPKKIS-----------EKKALWD-QMQ-----R----------------------------RKLQERREQHQAQ-------------------Q---NLAALSL-------GSP--------P-RVPP-----AVP-RP----------WPP-------GPP-------AQHWCPPA-PM---------------------EPPPA----QRG------------------------------TPP----------------------------------------------------------------------------PQA---------Q------------LPPGHYNI--TA-----------G---------QG-GMPPL---I-----IQHARMVQIGN---HNVMQ-----VE----TA----------PPE--------PGH---SQ-------------------E------QSQHHI--------------------------------------------------------------------------------------------------------------
>XP_002601576.1_Branchiostoma_floridae
-------------------------------------------------------------------------------------------------------------------------------------------------------------------------------------------------------------------------------------------------------------------------------------------------------------------------------------------------------------------------------------------------------------------------------------------------------------------------------------------------------------------------------------------------------------------------------------------------------------------------------------------------------------------FP------------------------------------------------------------------------------------------------------------------------------------------------------------------------------------------------------------------------------------------------------------------------------------------------------------------------------------------------------------AGASPFKNIADAIERSTYTVLVLTENFTKDRWCEKKLQTSLMDAIEDSEKYNSVIPIIPHPDLMP-----RKKLPSELKTVSALDMTNDY--FDDKIKKTFK------------------------------------------------------------------------------------------------------------------------------------------------------------------------------------------------------------------------------------------------------------------------------------------------------------------------------------------------------------------------------------------------------------------------------------------------------------------------------------------------------------------------------------------------------------------------------------------------------------------------
>XP_002761653.1_Callithrix_jacchus
-------------------------------------------------------------------------------------------------MAC--KGP------SLPSAFDILGTAGEEKLLYLKHK-L---KTLRPGCQG--RDLLHAMVLLKLGQETEARISLEALKA-DAAAQL-VARQWA-----------GVD-STED----P-EEPPDV--SW--TVARLYHLLAEEKLCPASQRDEAYREALR----TLSA----RDDHRLG-----ELQDEARDRCGWD---VA-----GDPGSIQ-------TLQSN--LG-CLP----QSSAS-----PS--GTRSLPR--PIDG------VS--------G---WS--QGRSLR----ST------GSPASLTSNLEISQSPTMPLLS-LH-----R-----SP-QG-PSKLCDDPQ----ASKV--PEPVPGGC----QEPEE--MSWPPSG--------EIASPP--------------------------------------------------------------------------------ELPSSPP--P-G-FC-KVAPDA----TST---GLL---D-----TPE-APETSTQ---FP-VECT----E---G-------SAGPQSLPLP---ILEPP--------------Q--NPC-P-VKGQT-S-----PQLSV-EDTTSP-----NTKPSP-------------S---PTT--PKTS---HP--------PP-PPPSA--P--S----------------------------------------S------------------------------------------A-HLA--------P-SSL---------------------FPSS------------L---E---SSS---EQKFYNFVILHARADEHIALRVREKLEA-LGV--PDGATFCEDFQVPGRGELRCLQDAIDHSAFIILLLTSNF-DCHLSLHQVNQALVSNLMRQGPSDCVIPFLPLESSLAEL---SSDTASLLSGLVRLDEHSRI--FDKKVANTFTSYRLQ-----------ARKAMWR-KEQDTRALR------------------------E---QSQHLDSERVQVAAMNAAYSAYLRSYLSW---Q--AQMEQLQA-A----FGSH-MSFG---T-GAPF-----GAQ-MPF------GGQVPL-------GAP---------PP-FPTGLGY-P------Q-PP-----PL-HGWQV----GTP------------------------------LP-------------------------------------------------------------------------PF--PQP--------SG------------FPTASPAP--PQ-----------S---------PG--LQPL---I-----IHHAQMVQLGL---NNHMW-----NQ----RG----------SQA--------PED---ST---------------------------QEAE---------------------------------------------------------------------------------------------------------------
>XP_003421709.1_Loxodonta_africana
---------------------------------------------------------------------------------------------------MADTEP------SLPGAFDILRGAGQDKLLHLKHK-L---KTLHLSCQG--ASLLRAMVLLALGQDTEARLSLEMLRT-DAAAQF-VARRWA-----------SMD-ITEA----L-EEPKDM--SW--TVACVYHLLAEEKLCPASLREAAYRAALQ----ALSS----MDDPRLP-----ELQAEARDRCGWD---V------SNSGGFQ-------PLHSH--LG-GRP----PSSAL-----RS--EIRSVPQ--PIRN------PS--------G---WS--QACSLK----ST------DSPASLASNLEISQSPTMLFLT-QP-----H-----SP-PR-PSKLCDEPR----DSLR--PEPTPMGC----QEPEQ--VNWPPSM--------ETDPPQ--------------------------------------------------------------------------------EPPHSPA--P-Q-LP-VVAPDP----SPA---GLP---N-----PST-PLASRAH---YP-EECT----E---VSVAPQSLPSTPQSLPSP---VLDPP--------------D--NP----TKNGT-S-----VPLSV-EDTASQ-----KSKQSP-------------PP--PSA--PQTS--SPS--------HS-ASASP--A--C----------------------------------------A------------------------------------------A-PPA----------SSS---------------------GPAP------------P---EL--ESS---EQKFYNFVVLHARADEHVALRVRERLEQ-LGV--PDGATFCEDFRVPGRGELSCLQDAIDHSAFTILLLTPNF-DCRLSLHQVTQALMSSFVRHGWQDSVIPFQPLETS--EL---SSDATRLLSSLVCLNEHSQL--FERKVKNTFKRQKLQ-----------ERKATWK-KEQQVRAVR------------------------E---YSQHLEGERQHAAEMSTAYSAYLQSYLAF---Q--AQMERLQV-A----LGTQ-MSLG---P-QMPP-----GVQ-MPF------AGQVPQ-------GVQ---------LP-LPTWPGY-P------Q-PP-----L--PPWLA----STP------------------------------PPA----------------------------F-----------------------------------------------PQP--------PS------------FLPVSPGS--PQ-----------S---------PG--LQPL---I-----IHHAQMVQLGL---NNHMW-----GQ----RE----------AQA--------PED---KS---------------------------QEAE---------------------------------------------------------------------------------------------------------------
>XP_003460977.1_Cavia_porcellus
-------------------------------------------------------------------------------------------------MAR--PGP------SLPGAFDLLAGAGPQKLVDLRHR-L---QTVHEGQPG--APLLHAMVLLRLGREAEARISLDALRA-DAVAQL-VARRWA-----------GMD-SAEA----P-EEPSDV--SW--GLARLYHLLAEESLCPAPLRDAAYQAALQ----ALGS----CGDPRLG-----ELQEEAWACCGRD---VL-----GDSGGCQ-------PLCPG--QG-PLP----PSLPP-----PP--GTRSLPR--PIE-----------------D---WS--RGCSLR----ST------GSLASLASALEISQSPTAAFLS-HV-----R-----AP-QG-PSKLCEAPP---GS-----TEPIPEGG----QESQE--MSWPTSA--------EITEPP--------------------------------------------------------------------------------ELPSIL-------TP-SGDPDC----PA------------------------------AP-VECT----D---T-------STAPKALSLP---NLEPR--------------E--SLH-P-VQDQT-A-----PPASA-EDTTSP-----ESNPSP-------------PA--SSA--PETSLPRP---------PA-PSRPS--S--T----------------------------------------S------------------------------------------A-PPA--------SSCPP---------------------CPVS------------F---ES--EAP---EHKFYNFVVLHAMADEDVALRVQKKLED-LGV--RDGATFCGDFQVPGRGELHCLQDAIDHSGFIILLMTPNF-SGALSLHQVNQALTSSFTHHGRQDSVIPFRPLESPSGCRCPEASDTSRLLSGLVWLDEGSPI--FAKKVANTFKVQRLS-----------DRRAHWQ-REQDVRARL------------------------R---ASQRLDAETQQAEALRVAQAAYQHSLQAW---W--LQMERLRG-D----FGSH-LSLG---S-QVPC-----PPP-GPL------GVQGPW-------GAA---------PS-FPGWPPS-P--------QS-----PAPAPGYM----GTPS----------------------------------------------------------------PG------F-----------------------------------PQP--------PA------------FPPVSSAS--PQ-----------A---------------PL---I-----IHHAQMVQLGM---SNHMW-----NQ----RG----------APA--------PQE---SA---------------------------REGERPSDPS---------------------------------------------------------------------------------------------------------
>XP_003760653.1_Sarcophilus_harrisii
------------------------------------------------------------------------------------------------MG---EDIP------SLKGAFDILNRAGQDKLLYLKHK-L---KLLQPSSKG--SGLLHAMVLLTLGQKTEARILLDSLRG-DKAALS-MAKTWE-----------SREPDQME----LLPSEEQA--DIQLAVARIYQLLLEEKLCDASARNQAYYAALR----TLHQ----HHDARLD-----SIWAEVQFHCSRDVCRTK---------SFQ-------TLRSD--MG-YL-----PVSPK----PSS--RISSQPW--PIRE------RS--------DVLAPES-LPLTLR----ST------GSPASFPSKLDISQSPTLAFFTCQPQKGGPK----------GPSKLCGD------------PQSDSTEA----SGPEET-SLWACSD--------PAASLS--------------------------------------------------------------------------------EQLDSSV--P------GVSGSQ--APRPS---TSPSP-------APSVAPETSRH----S-VECN----E-TLS-------DPTPPECVST---KPAEI-------LESFGVLPELPPVSVLLAREEKA-----TLLSV-QEGDLP-----KKTSSPRSPV-------------PPQD-PSASLSSP-------------LPSG--P-------------------------------------------------------------------------------------------------------------------------------------------------EL--DTG----QRFFSFVILHAQEDEAIAFRVRDTLES-LGV--PDGATFCEEFQLPGRFELRCLQDAIDNSAFTVLLLTKHF-DCHMSLHQVHMALINSITRKEKENSVIPFFPRESTLK-----STQVSPLLRGLVSLDEKSPV--FSKKVKSTFKSRKLQ-----------AQREVWK-KQQEIQAIQ------------------------E---QTQQMVEDRKRVSQKKNALSDYTHEYKRL---Q--QQLQSINF----VVQNQGPFAYGYSTP-QLPP---------------------WPH-------GLP------TYFAPASSAFPAN-----------------QLFPPMPF-------------------------------------PPD------------------------------------------------------------------------------------------------------PSSAPQL--DP-----------Q---------SA-GAQPL---I-----IHNAHMVQLGL---NNYMW-----GQ----KE----------GQG--------PSEEERTE--------------------------EDGEDPGALX----------------------------------------------------------------------------------------------------------
>XP_003788814.1_Otolemur_garnettii
-------------------------------------------------------------------------------------------------MTH--TGP------SLPGVFDILGAAGQDKLLYLKHK-L---KTLRSGGQG--ADLLHAMVLLKLGKDTEARISLEALKA-DAVARL-VARQWA-----------GMD-STEA----P-EEPPDV--SW--VVARLYHLLVEEKLCPASLRDAAYQAALH----ALSS----RDDHQLG-----DLQDEAQERCGWD---VI-----QDPGGFR-------TLHSD--LG-CLP----PSSTP-----PS--GTRSLPC--PIDN------PL--------G---WS--QGRSLR----ST------DSPASLVSNLEISQSPTMPLLS-PH-----R-----SP-HG-PSKLCDSPQ----ARTV--PRPVPSSC----QEPEE--MTWPTSG--------EIAGSP--------------------------------------------------------------------------------EL------------P-EVALDP----VPA---GLP---D-----TPQ-TPGTSTH---YP-VQCT----E---V-------SAASGSLSSP---ILEPV--------------G--HPR-P-DKYQA-P-----HQLSK-EDTTTP-----DTKSCP-------------PT--PSI--PKMSPPKTS--------PP-LPPSA--P--C----------------------------------------S------------------------------------------A-HLD--------N-SSP---------------------CPSS------------S---E---VTP---EQKFYNFVILHAKADEHIALRVREKLEA-LGV--SDGATFCEDFQVPGRGELHCLQDAIDHSAFVILLLTSSF-DCRLSLHQVSHALMSSFMRLGWQDCVVPFLPLESSPTQL---RSDAASLLTSLVWLDEHSPI--FARKVANTFKSQKLL-----------ARKANWR-KEQDARALR------------------------E---QSQHLEGERMQAAALNNAYTTYLQNYLAW---Q--AQMEQLQA-A----FGSH-M----------SF-----GTR-MPFG-----GGPVPQ-------GAP---------PP-FP-------------Q-PP-----PLQHPWQA----GIP------------------------------PPA----------------------------FLQPP---------------------------------------AF--PQP--------PA------------FPMASPTS--PP-----------S---------PR--LQPL---I-----IHHAQMVQLGL---NNHMW-----NQ----RG----------AQA--------PED---KT---------------------------QEAE---------------------------------------------------------------------------------------------------------------
>XP_003919632.2_Papio_anubis
-------------------------------------------------------------------------------------------------MAC--TGP------SLPSAFDILGAAGQDKLLYLKHK-L---KTPRPGCQG--QDLLHAMVLLKLGQETEARISLEALKA-DAAARL-VARQWA-----------GVD-STED----P-EEPPDV--SW--TVARLYHLLAEEKLCPASLRDVAYQEALH----TLSS----RDDHRLG-----ELQDEARNRCGWD---VV-----GDPGSIR-------TLQSN--LD-CLP----PSSAS-----PS--GTRSLPR--PIDG------VA--------G---WS--QGRSLR----ST------DSPASLASNLEISQSPTMPFLS-PH-----R-----SP-HR-PSKLCDDPQ----ANLV--LEPVPGGC----QEPEE--MSWPPSG--------ETAGPQ--------------------------------------------------------------------------------ELPSSPP--P-A-LP-KVAPDT----TST---GLP---E-----TPT-APETSSH---YP-VECT----E---E-------SAGAQSLPSP---IVEPI--------------K--NPC-P-VKDQS-P-----LQLSV-EDTTSP-----NTKPCP-------------PT--PTT--AKTS-PPPP--------PP-PPPSA--P--C----------------------------------------S------------------------------------------A-HLT--------P-SSL---------------------FPSS------------L---ES--SSS---EQKFYNFVILHARADEHIALRVREKLEA-LGV--PDGATFCEDFQVPGRGELSCLQDAIDHSAFIILLLTSNF-DCHLSLHQVNQAMMSNLTRQGSPDCVIPFLPLESSPAQL---SSDTASLLSGLVRLDEHSQV--FARKVANTFRPHRLQ-----------ARKAMWR-KEQDARALR------------------------E---QSQHLDSERMQAAALNAAYSAYLQSYLSY---Q--AQMEQLQV-A----FGSH-MPFG---T-GAPF-----GAR-MPF------GGQGPL-------GAP---------PS-FPTWQGC-P------Q-PP-----PL-HAWQS----GTP------------------------------PLP----------------------------SPQPATFPPS---------------------------------LPF--SQP--------PA------------FPTASPAP--PQ-----------S---------PG--LQPL---I-----IHHAQMVQLGL---NNHMW-----NQ----RG----------SQA--------PED---KT---------------------------QEAE---------------------------------------------------------------------------------------------------------------
>XP_003938874.1_Saimiri_boliviensis_boliviensis
-------------------------------------------------------------------------------------------------MAC--TGP------SLPSAFHILGTAGEEKLLYLKHK-L---KTLRPGCQG--RDLLYAMVLLKLGQETEARISLEALKA-DAVAQL-VARQWA-----------GVD-STED----P-EEPPDI--SW--TVARLYHLLAEEKLCPASLRDEAYQEALR----TLSA----RGDHRLG-----ELQDEARDRCGWD---VA-----GDPGSIR-------TLQSN--LG-CLP----PSSAS-----PS--GTRSLPC--PIDG------VS--------R---WS--QGRSLR----ST------GSPASLTSNLEISQSPTMPFLS-LH-----H-----SP-HG-PSKLCDNPQ----ASLV--PEPVPDGC----QEPEE--MSWPPSG--------EIASPP--------------------------------------------------------------------------------ELPSSPP--P-E-FP-EVAPDA----TST---GLP---D-----APE-ASETSTQ---FP-VECT----E---E-------SAGPQSLPSP---ILESL--------------K--KPC-P-VKDQT-A-----PQLSV-EDTTSP-----NTKPSP-------------SA--PTT--PKTS---L---------PP-PPPSA--P--C----------------------------------------S------------------------------------------A-HLA--------P-SSP---------------------FPSS------------L---E---SPS---EQKFYNFVILHARADEHIALRVREKLEA-LGV--PDGATFCEDFQVPGRGELRCLQDAIDHSAFIILLLTSNF-DCHLSLHQVNQALVSNLMRQGPSDCVIPFLPLESSQAQL---SSDTASLLSGLVRLDEHSPI--FNRKVANTFTSHKLQ-----------ARRAMWR-KEQDTRALR------------------------E---QSQHLDSQRVHVAAMNSAYSAYLRSYLSW---Q--AQMEQLQA-A----FGSH-MSFG---T-GAPF-----GAQ-MPFG-----GGQVPL-------GPP---------PA-FPTGLGC-P------Q-PP-----PL-HGWQA----GTP------------------------------PP-------------------------------------------------------------------------LF--PQP--------PA------------FPTASPVS--PQ-----------S---------PG--LQPL---I-----IHHAQMVQLGL---NNHMW-----NQ----RG----------SQA--------PED---NT---------------------------QEAE---------------------------------------------------------------------------------------------------------------
>XP_004023546.3_Ovis_aries
-------------------------------------------------------------------------------------------------MAC--TGP------SLSGAFDILGAAGQDKLLYLKHK-L---KTLRPGCRG--AYLLHAMVLLKLGQETEARISLEALKA-DSVAQL-VARKWA-----------GVDS-TEA----P-EEPPDV--SW--AVARVYHLLAEEKLCPATMREEAYRAALR----AFSS----RDDLQLG-----ELQEEARDRCGWD---VL-----GDLGGVQ-------TLHSD--LG-CLP----PSSAS-----LS--RTRSDPQ--PIEH------LS--------G---WS--RACSLR----ST------GSLASLGSNLEISQSPTMALLS-VH-----H-----SP-HG-PSKLCDHPQ----ARVV--PEPAPLGC----QEPEE--MSWPPSV--------EAAGSP--------------------------------------------------------------------------------VRPSSPG--P-G-LP-EVTTDA----CPA---SPH---N-----PPE-VPEISAH---YP-VECT----D---V-------PAAPKSLPSP-------S--------------K--NAC-L-VTDQT-P-----VQLSE-EDTAYL-----SAQPRP-------------PT--PSV--PQTS----PSFPSPSTSPF-PSPST--P--P----------------------------------------T--------------AHPTPPTAHPTPPTAHPTPATAHSTSPKA-HPT--------V-WNP---------------------EPPT------------P---EL--E-S---EQKFYNFVVLHASADEHIALRVRERLEA-LGV--RDGATFCEDFQVPGRGELHCLQDALDHSAFIILLLTANF-DCRLSQHQTNQSLMSSLTRQGWQDCVIPFLPLESSLAQL---SPSTSSLLTGLVLLDEHSKI--FARKVTNTFKPQMLR-----------ARKAKWR-KEQDARALR------------------------E---QSQQLESERQHAAAWGAAWSAYVHSYLAY---Q--TQVEKLQV-A----LANY-MPFG---T-QL------------PF------GGQGSL-------GTP---------PSPFPTLPGH-Q--------PP-----P-LPPWLG----GTP------------------------------PPTF--------------PQPPPTFPQPPPTFPQPPL----TFPQPP--------PTF------PQPPPAFQQAPPAF-PQP--------PD------------FSQAPPAR--PR-----------S---------PG--LQPL---I-----IHHAQMVQLGV---NNHMW-----NQ----RG----------TQA--------PED---QT---------------------------RETE---------------------------------------------------------------------------------------------------------------
>XP_004277282.1_Orcinus_orca
-------------------------------------------------------------------------------------------------MAS--TGP------SLSGAFDILGAVGQDKLLYLKHK-L---KTLRPGCRG--ADLLHALVLLKLGQETEARISLEALKE-DAVAKL-VAHQWA-----------GVDS-TEA----P-EEPPDM--SR--AVARMYHLLAEERLCPAPMREEAYRAAVR----AFRS----RDDPQLG-----ELQEEARDRCGWD---VL-----RDLEAIQ-------TLHSD--LG-CLL----PSSAS-----PS--RTRSDPR--PIED------LS--------D---WS--RGHSLR----ST------GSPASLTSNLEISQSPTMALLS-TH-----H-----SP-HG-PSKLCDKPR----ASPV--PEPAPMGC----QEPEE--MSWPPSV--------EAAGPP--------------------------------------------------------------------------------VRPNSPA--P-R-LP-EVAADA----CPA---SLH---D-----PPE-APKTSSH---YS-VECT----D---V-------PAAPKSLPSP-------S--------------R--DAC-P-VADQT-P-----IQLSE-EDTTYP-----AAQPRP-------------PT--PSA--PKTS----P--------PF-SSPST--P--P----------------------------------------K------------------------------------------A-HPT--------V-SKP---------------------GPPP------------P---EL--ESP---EQKFYNFVVLHAGADEHIALRVRERLEA-LGV--SDGATFCEDFQVPGRGELHCLQDALDHSAFTILLLTSNF-DCRLSQHQANQSLMSSLTRHGWQDCVIPFLPLESSLTQL---SPSTSSLLTALVWLDEHSPI--FAKKVANTFKSQKLR-----------ARKAKWR-KEQDVRALQ------------------------E---HSQHLEGERQQAAAWSAAQSAYFHNYLSY---Q--RQMEKLQV-A----FRSY-MPFE---T-RQPP-----VLQ-APF------GGPGPL-------GGP---------PPAFPTRPGH-Q--------PP-----S-LPPWLA----GMP------------------------------PPA----------------------------FPQAPM-------------------AF------PQ--------PQAF-PQP--------AD------------FPQTSPVH--PQ-----------S---------SG--LQPL---I-----IHHAHMVQLGL---NNHMW-----NQ----RG----------TQA--------PED---KT---------------------------PETE---------------------------------------------------------------------------------------------------------------
>XP_004312297.2_Tursiops_truncatus
-------------------------------------------------------------------------------------------------MAS--TGP------SLSGAFDILGAVGQDKLLYLKHK-L---KTLRPGCRG--ADLLHALVLLKLGQETEARISLEALKE-DAVAKL-VAHQWA-----------GVDS-TEA----P-EEPPDM--SR--AVARMYHLLAEERLCPAPMREEAYRAAVR----AFRS----RDDPQLG-----ELQEEARDRCGWD---VL-----RDLEAIQ-------TLHSD--LG-CLL----PSSAS-----PS--RTRSDPR--PIED------LS--------D---WS--RGHSLR----ST------GSPASLASNLEISQSPTMALLS-TH-----H-----SP-HG-PSKLCDKPR----ASPV--PEPAPMGC----QEPEE--MSWPPSV--------EAAGPP--------------------------------------------------------------------------------VRPNSPA--P-R-LP-EVAADA----CPA---SLH---D-----PPE-APKTSSH---YS-VECT----D---V-------PAAPKSLPSP-------S--------------R--NAC-P-VADQT-P-----IQLSE-EDTTYP-----AAQPRP-------------PT--TSA--PKTS----P--------PF-SSPST--P--P----------------------------------------K------------------------------------------A-HPT--------V-SKP---------------------GPPP------------P---EL--ESP---EQKFYNFVVLHAGADEHIALRVRERLEA-LGV--SDGATFCEDFQVPGRGELHCLQDALDHSAFTILLLTSNF-DCRLSQHQANQSLMSSLTRHGWQDCVIPFLPLESSLTQL---SPSTSSLLTALVWLDEHSPI--FAKKVANTFKSQKLR-----------ARKAKWR-KEQDVRALQ------------------------E---HSQHLEGERQQAAAWSAAQSAYFHNYLSY---Q--RQMEKLQV-A----FRSY-MPFE---T-LQPP-----VLQ-APF----------------------------------------------------------------------------------------------------------------------------------------------------------------------------------------------------------------------------------------------------------------------------------------------------------------------------------------------------------------------------------------------------------------------------------------------------------------------------
>XP_004378500.1_Trichechus_manatus_latirostris
-------------------------------------------------------------------------------------------------MACREPEP------SLPGAFSILGAVGRDKLLHLKHK-L---RTLQASCRG--AGLLRAMVLLTLDQDTEARLALEMLRT-DAAAQF-VARQWA-----------SAD-ITEA----P-EEAPDI--SW--TVACVYHLLAKEKLCPASLREAAYRAALQ----ALSS----ADDPRLP-----ELQAEARDRCGWD---V------GNPGGFQ-------PLRSS--LS-GLP----PPSAS-----RS--GTRSLPQ--PIRD------PS--------G---WS--RAGSLK----ST------GSPASLASNLEISQSPTMVFLT-QP-----H-----SP-PG-PSKLCDEPQ----ASLR--PEPAPTGC----QEPEQ--VSWPPSM--------DNDPPL--------------------------------------------------------------------------------ERPHSPA--P-Q-LP-VVAPDP----SPA---GLP---D-----PST-PPKSRAH---YP-EECT----K---VSEAPQSLLSPPQSLPSR---VLEPT--------------D--NA----TESGI-S-----LPLSV-EDTAPQ-----KSKLCP-------------PP--PSA--PQMP--SPF--------PP-PSPSP--A--Y----------------------------------------A------------------------------------------A-PPA--------S-SSS---------------------APPA------------P---EL--ESS---EQKFYNFVVLHARADEHVALRVRERLEQ-LGV--PDGATFCEDFQVPGCGELNCLQDAIDHSAFTILLLTPNF-DCRLSLHQVTQALMSSFVRRGWQDSVIPFQPLETS--QL---SSDVSRLLSSLVCLDEHSQL--FERKVKNTFKRQKLQ-----------ERKANWK-KEQEVRAVR------------------------E---HSQRLDGERQQVAEMNVACSAYWQSYLAW---Q--AQMEKLHA-T----LRTQ-MSLG---T-QMPP-----GAQ-MPF------CGQVPL-------GFQ---------PP-LPTWPGY-P------Q-PP-----L--SPWLA----GTP------------------------------PPA----------------------------F-----------------------------------------------PQP--------SA------------FLPAFPGP--PQ-----------S---------PG--LQPL---I-----IHHAQMVQLGL---NNQMW-----GQ----SG----------AQA--------PED---KT---------------------------QEAEP--------------------------------------------------------------------------------------------------------------
>XP_004441454.1_Ceratotherium_simum_simum
-------------------------------------------------------------------------------------------------MAR--PGP------SLAGAFDLLGAAGQDKLLYLKHK-L---KASRPGCRG--ADLLRAMVLLRLGQETEARIALEAMKG-DAVAQL-VARRWA-----------GVD-GAEA----P-EDPPDL--SW--AVARLYHLLSEEELCPEPLRDVAYRAALH----AFTS----RADHRLG-----ELQDEARDRCGWD---IT-----GAPGDFA-------PLHSD--LG-CLP----PSSAS-----PS--RTRSLPQ--PIES------LS--------A---WS--RGCSLR----ST------GSPASLASDLEISQSPTLRVLS-GH-----R-----GP-HG-PSKLCEEPR----ASPA--PEPAPVGC----QEPEE--MSWPPSG--------DSGSPP--------------------------------------------------------------------------------VLPRDPG-------P-EVAPDA-----PA---GLA---D-----PPE-ALETSTH---YP-VECT----E---V-------SAAPPSLPSP--------------------------S----VKDQT-P-----PQLPA-EDTPSP-----PAQPCP-------------PT--PSG--PTTS----P--------PG-PAPCT--P--R----------------------------------------L------------------------------------------A-HPA--------P-VPL---------------------GATP------------P---ET--ESS---EQKFYNFVVLHAGADELIALRVRERLEA-LGV--PDGATFCEDFQVPGRGALRCLQDAIDHSAFTILLLTANF-DCRLSVHQVSQALMSSLTRHGWQDCVIPFLPLESSPAQL---SPDTAGLLTGLVWLDEHSRI--FPRKVASTFRAQQLR-----------ARRASWR-KEQGARALR------------------------A---QSQHLEGERRQGAAWSAAYSAYLQSYLAW---Q--AQMGQLQA-A----FGSH-LSLG---T-QGPY------------------GGQVPL-------GGQ---------PP-FPTWPGL--------Q-PP-----AV-PPWLA----GTPPPAFSQPPAFQQ------------------PPT----------------------------LPQAPAFPQP---------------------------------PTF--SQP--------PT------------FPQAPPAT--PQ-----------S---------PG--LQPL---I-----IHHAQMVQLGL---NNHMW-----NQ----RG----------AQA--------PED---QP---------------------------QEGE---------------------------------------------------------------------------------------------------------------
>XP_004464287.1_Dasypus_novemcinctus
-----------------------------------------------------------------------------------------------MPMAS--PGP------SLSGAFDVLGRAGQDKLLYLKHK-L---KTRR--CPG--AHLLHAMVLLRLGQETEARISLEALRA-DEVARL-VARRWV-----------GVN-RAES----P-GEPPYL--AW--TVAHLYHLLAEEKLCPASLREEAFGVALR----VLAS----RDDPRLG-----ELQAEARDRCGWD---MA-----GNPGGFQ-------PLRSE--LG-CLP----PSSAS-----PS--ATRSLPQ--PIEG------LS--------G---WS--QGCPLR----ST------DTPSSLASDLEISQSPTMPFIS-QH-----R-----AP-PG-PSKLCDEPL----VSPV----------------PEE--MSWPGSL----------------------------------------------------------------------------------------------QTAGAPA--A-G-LP-TVAPDP----SPE---GLL---G-----PSA-VPETSSH---RP-VDCT----E---V-------SEAPNSLPSP---APEPP--------------E--NPR-P-ANART-P-----LPLSV-EDTTSQ-----EAMLCP-------------PT--PSA--PKTS----P--------VS-PPLPP--P--C-------------------------------------------------------------------------------------SPA--------PFSSP---------------------CPPP------------P---EL--EAW---EQKFYNFVILHARVDEHVALRVRERLEA-LGV--PDGATFCEDFQVPGRGELRCLQDAIDHSAFTVLLLTSNF-DCRLSLHQVSQALMGSLTRHGWHDSVIPFLPLETSRAQL---GPDTAGLLAGLVMLDEHSPI--FARRVDNTFRARTLR-----------ARRATWE-REQEARAVR------------------------E---QSQRLEGERQRAAALSSAYSAYCRSYLAW---Q--GQMEALQA-A----FGAQ-MSFG---T-QVPS-----GVP-GPG------GGQGPP-------GPQ---------PP-FPAWPGC-P------Q-PP-----L--RPWG---------------------------------------------------------------------------------------------------------------------PPP--------PA------------CPPATPGP--PP-----------G---------PG--VQPL---I-----IHHAQMVQLGL---YNHMW-----GQ----RG----------AQA--------PED---KP---------------------------GGAEH--------------------------------------------------------------------------------------------------------------
>XP_004542615.2_Maylandia_zebra
----------------------------------------------------------------------------------------------MSLESRANHGT------GLRDVFDLLVKTPSERLLSLTFQ-L-------GDSPE--DKIIHALCLIVLHKEVEALDKLQMLTD-SSLAKH-VAEKCQ--------MRGGNLEDFGSHCGLF--EALTG--ESLAELAHVFKVLTEQRLCDPLLRNLAYKRALS----SDCVKTRNGNDLELY---NYEFLEEAKNVCGPE---CA---------EWM-------SPSSDQKAE--------PDSNL----LSS--VEKSQVS--SASS------------------------LPSPLS----AN-----LPSMPSYPTHLEISMPSTILFQA---------------------------------------HGTSPGNP----GNPKS-------------------------------------------------------------------------------------------------------NPPVLSV---------KENRAQ----------------------NVTEPPQSSEA---QP---------------------KTTGSPPFDP---KQDSS--------------KYGAAAAASLVSNE-------------SDTKSD-----NQTKTP-----------------SPKL-PKTSV---------------PGEIH-ES-----------------------------------------------------------------------------------------------------------------------------KAVE--------------------EEE---EEMFYAFVILHAPEDSDMAESIKEKIEAVIGG-EFEGATFS-DFSIAGKTTIKSMEDAINNSAFTLLLLTRNF-NTCMLDLKANAALVNSINKAHKYNTVIPLLPRENCMP-----KQDMPMVLQGVNPLEERKN---FEKKIQKSLLPAKIK-----------KQRWIWK-QEKAQKQTT------------------------------------------------------------KHLNKISNLTI--------------------SVEP-----------------------------------------NLRPGPPT---------------------AAWHPQPN-----------------------------------------------------------------------------------------------------------------------------------------------------------------------------------------I----HIENANYIMIGN---DSRMN-----VD----------------LGG--------NANREDSN----------------------------------------------------------------------------------------------------------------------------------------------
>XP_004595948.1_Ochotona_princeps
-------------------------------------------------------------------------------------------------MAC--PVP------SLPGAFEILRAAGQDKLLFLKHR-L---KSLRPSCRG--ADLLYAMVLLQLGQETEARLSLDALKD-NVAACL-VARRWA-----------GVE-EEEE----K-ELQADV--SW--TVARLYHLLAAEKLCSRSMRDEAYQSALQ----VLAS----RDDPRLG-----QLREEARSQCGWD---ML-----GDPGSFA-------PLRSD---R-SLP----PSS-------------RSLPC--PIQN------PS--------G---WS--RGCSLR----STGTPGSMGTPSSLGSHLEISKSPTVHLAS-LP-----R-----DP-RGPPSSLGAEPM----A-----DQAPPVGR----REPEE--MSWPPSV--------EPANPR--------------------------------------------------------------------------------EGPQGPD--V-G-LS-EPSPEP-----------AS---N-----TSP-APEASTN---YP-VACT----E---MS------PANPCCTPLR---SLEPP--------------Q--ITG-S-PKEQEGP-----LQEPM-GHFKSQ-----DTEPCP-------------PA--SCT--PQTS---SP--------LA-PPPSS--S--S----------------------------------------S------------------------------------------S-SPA----------PSP---------------------SPAP--------------------CKP---EQKFYSFVVLHAKADEDIAVRVRDKLEA-LGV--PDGATFCEHFQVPGYGELSCVQNAIDHSAFVIFLLTPNF-DCQLGLHQVSHALMNSLTRRGWENCVIPFLPQGISQAQL---APHTVSILSSVVWLREDSKI--FAKIVANTFSTKTLQ-----------ARKALWR-IDQDSRALQ------------------------E---QNQQLEAQQQRVAAMITSYATYMQNYMSF---Q--AQMNKLPT-A----FASH-VSLG---A------------------------------------GAP---------ADRYLGQVGF-P--------PP-----P--------------------------------------------TPA------------------------------------------------------------------------------------------------------PPAPP----PP-----------S---------PG--LQPL---V-----IHHAQMVQLGV---NNHMW-----GQ----RE----------AQG--------PED---TT-------------------T-------QKVE---------------------------------------------------------------------------------------------------------------
>XP_004619550.1_Sorex_araneus
-------------------------------------------------------------------------------------------------MAS--QCP------SLPGAFAILSAAGEQRLLRLQHK-L---QSLRPGCPR--ADLLLLMVQLQLGQDTAARSSLEVLKA-DAVAQL-VASHWA-----------GTDAGVPA----P-SEPPDL--PW--AVAQLYHLLAEEELCPGAMRDSAYQAALQ----TLSA----RADPRLR-----VLQEEAREHCGWD---LA-----TDAEPFQ-------SLHSG--LD-QPP----LSSAS----PPS--RTRSQPL--PIKG------LS--------G---WS--HGHSLR----ST------GSPNSLASKLEISQSPTRTVLS-SH-----R-----GP-LG-PSKLCAV------------LGLGPGGC----QVPEE--MNWPPAS--------EPASEP--------------------------------------------------------------------------------ANSPEPA--S-Q-HP-EEAPDA----GTH---SPP---S-----PPDAAPASSEP---YP-VQCT----E-APG-------TACPAPTGSE---NTSPN--------------R--KLR-AGSVSPN-P-----------DRKSSQ-----APSADP-------------PA--PSA--ASSVPQSPS--------PW-SSPES--P--S-----------------------------------------------------------------------------------G-APL--------PSSAA---------------------SPAP------------A---PS--EPQ---GQKFYNFVVLHTRADEQVALRVRQRLED-LGV--ADGATFCEDFQLPGRGELSCLQDALDHSAFTILLLTPNF-NCRRSLYQLNQAVIGSLTRQGWRDSALPFLPLESSPDQL---SPDTARLLAGLVWLEERSPV--FAQRVSRTFRSQLLR-----------ERREHWR-QEQEMRALR------------------------E---QCQQLQVEEQRARTWAAEYSAYIQRYMAF---C--QQMEQQQV-E----LGKY-TAWG---A-RDP--------------------------------QTP---------PPAFPTWPGL-Q------A-PP-----RLPPPWPP----GVP------------------------------TPA----------------------------FPQPPLF-----------------------------------------QPP--------ST------------FPPPS-----PQ-----------S---------PG--VQPL---I-----IQNAQMVQLGL---NNHMW-----GQ----RG----------APP--------LED---KT-------------------G-------QETE---------------------------------------------------------------------------------------------------------------
>XP_004655027.1_Jaculus_jaculus
-------------------------------------------------------------------------------------------------MAS--PGP------SLPGVFHVLEAAGKDKLVHFKHK-L---RTLHTGSQG--ARLLHAMVLLTLGQDTEARISLEAMKG-DAVAQL-VACQWA-----------GVN-GSEP----P-VVPQDV--SW--TVARLFHLLAKENLCPASMRDMAYEVALH----ELNS----QDDQRLS-----QLQDEARDRCGWD---IR-----KDPSGFQ-------ELGSN--LG-CLP----PPSTL-----LL--GTRSQAY--PINV------TN------------WS--WGHSLR----ST------VSPTSLASKLEISQSPTLPFLS-LH-----C-----VT-HG-PSKLCETPP---QVGLE--PNPIPVDC----QEPEE--VSWPPSV--------ETVTPL--------------------------------------------------------------------------------EILDNP-----G-VS-EVAPDL----TSA---TLP---N-----SLP-APEATSH---NS-GESV----Q---T-------EADPESPSLS---TLECT--------------E--KTS-D-ASKQT-P-----LQDSI-REDTLQ-----NSTLGA-------------PA--PPPP-PQNF--SSA--------PP-SSFSS--S--C----------------------------------------P------------------------------------------V-PPA--------S-SSH---------------------CPSPCH----------P---D---TSS---EQKFYNFVILHARADEHVALRVRDKLEA-LGV--PDGATFCEDFQLPGRGELRCLQDAIDHSGFTILLLTANY-DCRLSLHQVNQALMNSFTQSGRQDCAIPFLPLECSRAQL---SRDTSGLLESLVWLDEHSPI--FERKVANTFKLQKLR-----------IYRERWK-KEQDARVLR------------------------E---HSQRLDAERRQVAAMHAAHSAYAHSYVAL---Q--EQVQKLSA-A----FGDH-LSLG---T-RMSY-----S------------GSQVPM-------GVP---------PP-FPTWPGG-P------H-PP-----PV-HSWQG----GTL------------------------------GPT----------------------------FPHPA-FPRT---------------------------------PSC--PQT--------PP------------FPPASSTH--PQ-----------T---------PG--PQPL---I-----IHHAQMVQLGL---TNHMW-----TQ----RE----------AQA--------PDD---KT---------------------------K------------------------------------------------------------------------------------------------------------------
>XP_004689386.1_Condylura_cristata
-------------------------------------------------------------------------------------------------MAS--EEP------SLAGAFAILEAAGRDKLLHLKHK-L---KTVRLGCPR--VGLLHAMVLLKLGQETEARISLDAQKT-DSVAQF-VARQWA-----------GVD-SAGA----S-EEPSEL--PW--ATAQVYQLLAEEELCAASTRDRAYQAALR----VLSA----RDDRQLR-----ALQEEALQRFGWD---LD-----SGQWGFQ-------PLRSD--LG-RLP----PSSAS-----PS--RTRSLPQ--PIEG------LS--------G---WS--RGHSLK----ST------DNPASVASGLEISQSPTMPLLS-LP-----H-----RS-PG-PSKLCVEPQ----PSVE--PRPV---C----QHPEE--MSWPSRL--------EPATSQ--------------------------------------------------------------------------------APPSSPP--P-G-PP-EVPPAA----------SLV---G-----PSD-TLQTSPP---YS-VVCT----E-------------APESLPSP-------S--------------R--SAS-S-VADQT-P-----LQGPV-EDSTCR-----AAPPRP-------------PA-------PQAQ--VPP--------PC-SPSPA--P--S----------------------------------------S------------------------------------------A-PPA--------P-PEP---------------------CAPT------------S---KV--ESQ---GQKFYNFVVLHARADEHVALRVREKLEG-LGV--SDGATFCEEFQVPGRGQLHCLQDALQHSAFTILLLTPNF-DCHLSRYQVNQSVVSSLLRHDWHDSVIPFLPEESAQDQL---SPKACGLLKGMVWLDESSPV--FHRKVANTFKPQQLQ-----------RRRELWK-REQDAQALR------------------------E---QRQRLEQERQHVGALSSAYAAYARSQQAL---Q--AQVEQLRA-A----LANV-LPPG---A-QGPA------------------APHVPP-------GGP---------SP-FPTWPGP----------LP-----PLTPSWPA----GIP------------------------------PPP--------------------------------------------------------------------------AAQEP--------PT------------FSQPPLVP--PQ-----------S---------PG--LQPL---I-----IHHAQMVQLGL---NNHMW-----NQ----RG----------APE--------TED---ST---------------------------REAEQ--------------------------------------------------------------------------------------------------------------
>XP_004771537.1_Mustela_putorius_furo
-----------------------------------------------------------------------------------------------MPMACAGL--------SLSSAFDILGAAGQGKLLHLKHK-L---KTLRPGCRG--ADLLHAMVLLKLGQETEARISLEALKA-DAVARL-VARQWA-----------GMDSTEAP------EEPPDL--SW--AVARVYHLLAEEKLCPATMRDTAYRAALH----TFRS----RDDHRLA-----ELQGEAQDRCGWG---II-----GDPGSFQ-------PLHSD--LG-CLP----ASSVS-----PS--GTRSLPQ--PIEH------LS--------G---WS--RGRSLR----ST------GSPASLASNLEISQSPTLLFLSHPRS-------------CRGPSKLCDEPR----ASRV--PEPAPTGC----QEPEE--VSWPPLEETVSPPQRETVSPS------------------------SGESASPPLGETDRPPSRESDSSQ--------------------------------VLPSSPV--P---RLTELVPDASHAGQPD---------------PPR-ALEISTH---YP-VECT----E-----------ELGGPKSLSL----------------------ASRNPC---HDKDQTP-----LPLPV-EDTASQ-----VASPRPPA---------------PPAP-PTSSRGPPPSNLPPSTLPS--PGLA--S----------------------------------------------------------------------------------------SPC----------------------------------PPSP----------------EL--ES----EQRFYNFVVLHVAADEHIALRVRERLEA-LGV--PDGATFCEDFQVPGRGELHCLQDAIDHSAFTVLLLTPSF-DCHLGRHQASQSLMSSFTRRGWQDCVIPFLPRESSRAQL---SPHTSSLLTGLVWLDEHSQI--FARKVANTFKPQRLR-----------ARKAEWK-KEQEVRALQ------------------------E---QRSHLEGERQQVAKLNAAYSAYFQSCWSW---Q--EQMEALRA-----AFGSH-MPFGT----QMPP------------------GGLGPL-----------------GAPPPFPSWPGHQA---------------PPEPAWTF-------------------------------------PPP------------------------------------------------------------------------PAFPPHPG---------------------FPPPGPAP--PQ-----------S---------PG--LQPL---I-----IHHAQMVQLGL---HNHMW-----NQ----RG----------TQA--------PED---KT-------------------QGAEGPGGRQEDPDLGDAPTVSRGGRGA-----------------------------------------------------------------------------------------------
>XP_004865772.1_Heterocephalus_glaber
-------------------------------------------------------------------------------------------------MAC--PGP------SLPGAFDLLAATGPDQLVVLQHK-L---QTVYKGHPG--ADLLHAMVLLQLGRDTEARISLDTLKA-DTVARL-VGHRWA-----------GMDSVEGP------EEPADV--SW--AVARLYHLLAEESLCPAALRDAAYQAAHQ----ALGS----HGDPRLG-----ELQAEAFDCCGWD---VL-----GDMRGFQ-------PLCSN--EG-PLQ----LSSVT-----PP--RTGSLPR--PIED--------------------WS--QGRSLR----ST------GSPASLASDLEISQSPTMAFLSQPRG-------------LHGPSKLSTQPLG---------PEPVPLGG----PEPEE--MSWPPSA--------QITGPL--------------------------------------------------------------------------------ELPSIPA--L------EVGPDPPSPGLPA---------------PPA-PPETGAH---SP-VECT----D---V-------SSGPKPLPSP-----DPE--------------PTESLC-P-VKDQRAP------QLSV-EDTTSQ-----DSKPSP-----------------PMSLAPETSLPLPPAASPSSGSEALPASSR-----------------------------------------------------------------------------------------PLCPS----------------------------------SFQS--------------------EAS---EQKFYNFVVLHALADEHVALRVRERLEA-LGV--PDGATFWEDFQVPGRGELRCLQDAIDHSGFIILLMTPNF-NSALSLHQVNQALTSSFTHHGRRDSVIPLLPLESAPGLQ---RSDTSRLLSGLVWLDEHSKI--FARKVGNTFKPQRLW-----------EHRAHWQ-REQDARARL------------------------E---ARQRLDSERQQAEALHAEHSAYLQSCLAW---Q--AQMDKLKV-----DFGSH-LSLGT----QVPY----------------------PAQGLFGVQGPW-------GALPPFLGWPGC---------PQP-----PTLHPGHT----GTP------------------------------SPA---------------------------------------------------------------------CPQPPTFPQP--------PT------------FPPASPAP--PQ--------------------------TPL---I-----IHHAQMVQLGV---NNHMW-----NQ----RG----------AQT--------PEDKVQEA--------------------------ERLSDQA-------------------------------------------------------------------------------------------------------------
>XP_005060299.1_Ficedula_albicollis
------------------------------------------------------------------------------------------------MAESAELLP------SFEDVFNILCQAPPEKLLSLKHK-L----HSRPGPCS---KVLQAMVLLALGQETNARICLDALRD-DQAAQY--IQQTKL-------GAAGVQEEGAA----VQPPQLDA--AAMALLAQVCTLLAQEKLCSAEARDRACQAATK----AS---QD-TQQGTLN-----NVPAKEQDRQDSA---AS----GDSGDGFR-------TLRSQ--ED-TGF----PCTAS----PHY--VLRSSPV--QIRG------NS--------D---PS--GPQTLC----SE------ESS-SLPSCLEISASPTAAFHT-QPS---VP-----ET-VPWFSS------------AG--HLDGDTQS----QGPQE--SSWASTP--------SS-PPG--------------------------------------------------------------------------------QDTAVSQ-----PE--EALQAS--PCHPT---PLPVP-E-----TPL-PSE--------P-VQSS----D-VPS-------TV--TEPHTP---RDTQDGKQDEKPKDERMKFSTGVPD-PRAAVDTAP-----AHRSI-EDCYIP------GIPCNSAPA-YISTCSL--P--PPTY-SFSSTL-PPLQESHSNLSH-LPPLC--S--S-----------------------------------------------------------------------------------P-SPG--SPALQDPAVDP------------------------S----------------EP--E--------FFTFVVLHASEDELVAHRVKNLLES-MGV--SNGATLS-EFLIPGRSQMTCFQEAMENSAFKILLLTKNF-PCNLCLFQTGTALIQSIQDPSKQDSVIPFLPRSNALE-----HSQIPGILSVLVKLSESSPF--FSRNVHRTFSPERIR-----------EKRAQWE-QMQ-----R----------------------------RRLQ-------AQ-------------------Q---RLAALSL-------GSR--------P-WAPP------AP-------------WPA-------EPS-------AQPWCPPA-PM---------------------D-----------------------------------------PPP----------------------------------------------------------------------------APQ---------Q------------LPPGQYSI--PA-----------G---------QG-GIPPL---I-----IQHARMVQIGN---HNVME-----VG----TA---------------------PGD---SQ-------------------E------QARHHVN-------------------------------------------------------------------------------------------------------------
>XP_005088478.2_Mesocricetus_auratus
----------------------------MEPWSSQRSPCLCCLVWKVTVNYQFHRSAAPPSGTSCSRGHTVPEAAGPEHVSTRPSLCGSRL-HPSSSMAN--PGP------SLHGALDILRAVGRDRLVRLKDK-L---GSLDPGSQE--SKLLHAMVLLVLGQNTEARTSLESLKA-DPVAQL-VARQWT-----------GVD-STDC----S-EERPDV--SW--SVARLYHLLTEENLCPASARDMAYREALH----DLAP----QGSHLLG-----QLQKEAQDHCSSD---IT-----GDHCGFQ-------PLHSD--QG-CLP----PSSAS-----PS--VTRSQPL--PIDT-------S--------D---WS--QGHSLH----ST------SSVASLASHLEISQSPTLPFLC-PH-----R-----GT-HG-PSKLCETLP----ASPE--PQLVPAGC----QEPEE--GSWPLSV--------EAS-----------------------------------------------------------------------------------VPLGSPH--R-TGDP-EVSPEV----ASA---ILP---D-----SLA-APDTSVH---CP-VECT----E---V-------STGSQPLLPA---TTEGI--------------R--KQP-S-TTHQM-S-----PPGSV-GDGSLQ-----TTTCS--------------RSAQPRS--PQTSPTRPP---S----PQ-ASTPF--P--G-----------------------------------------------------------------------------------N-CPA--------PPASM---------------------SPIV------------D---HL--ETS---EQKFYNFVVIHARADEHVALRIREKLET-LGV--PDGATFCEEFQVPGRGELHCLQDAINHSGYTILLLTTNF-DCRLSLHQVNHALMNSLTQSGRQDCVIPLLPLECSQAQL---SPNTTSLLHSLVWLDEHSPI--FARKVANTFKPQKLQ-----------AHRIRWK-KEQETRALK------------------------A---QSAQLEADRQRVAAMSAAYSTYVHSYSAW---Q--AQMDSLRM-A----FGKD-LSL-----------------------------------------AAP---------TS-FPNWLGC-P--------QP-----TPSHLWQG----STPVSPYF-------------------------PQP-------------------------SVSFP-Q-----PPIFP-Q--------PPSFPQPAVSSPQPPSFPQPPVSSPQP--------PH------------FPPASSAA--TQ-----------T---------PG----PL---I-----IHHAQMVQLGV---NNHMW-----GQ----TG----------AQA--------THD---KT-------------------E------CLEDSCLGPPSDQGGPQLET------PE----------------------------------------------------------------------------------------
>XP_005155258.1_Melopsittacus_undulatus
------------------------------------------------------------------------------------------------MAQSTPLRP------SFEDVLHILSQVPHEKLLSLKYK-L---KHLFFGPSS---ELLQAMVLLALRQXTNARICLDALGD-NRAAQY--VHQTTL-------GTARAQEDGED----LQPPELDA--GAMELLAQIYTVLVKEKLCSPEAMEKACQAASA----ACNASKE-TVPGASH-----SIPPRDQGKHGSA---AS----MGSGDKEQ-------MLRSD--AA--RF----PLPAT----ANH--VVRSSPV--QIGI------HS--------DLSRLS--SPRSLRSMESSL------ESL-SSPSHLEISASPTAALHS-LAC---HP-----QQ-------------------AQ--QPDGDRQS----HGLQE--TT-GTRP--------SS-QP-------------------------------------------------------------------------------------TQV--L-QAE--AAPQGS--WCHAA----APAP-A-----MQP-PTMGAVN---QP-VQSS----D-VSS-------TV-APKPEAP---KENTD----KQRGEKQS--STGLPA-SRAAVDTGP-----AHVSM-EEPHVS-----GGLPLNSASV-SISTHSL-PP--PPTY-SFASTLPPP-AGPRSSSPY-PLRSH--S--S-----------------------------------------------------------------------------------P-SLA--W-PPPLQTAEP---------------------APPS----------------EL--DGG-----KFFTFVVLHASEDELVAHRVKDLLEN-MGV--PNGATLCENFAIAGRSHMTCFQDAMENSAFVILLLTKNF-PCDLCMFQTNTVLMESIMNPSKQDSVIPFIPQENPLE-----WSQIPAVLTGLTPLDENSPG--FSRTVQNTFTTSRIN-----------KKKDSWD-MLQ-----R----------------------------KKLQLQEERHRML-------------------Q---NVAALNL-------GS------------ISS-----SAT-QP----------PLL-------EQP-------PREWWSPAG----------------------GGPRPA----RMG--------------------------------P----------------------------------------------------------------------------VQP-----------------------PSGHYNV--LP-----------G---------PG-GIPPL---I-----IQNARMVQIGN---HNVMQ-----VE----TF----------PPG--------TQG---TE-------------------D------GSRQSV--------------------------------------------------------------------------------------------------------------
>XP_005281227.1_Chrysemys_picta_bellii
------------------------------------------------------------------------------------------------MAEAGEVQP------GFEGVFSILSRIPEERLVSLKHK-L---KHTRPCTSS--CKLLQAMVLLTLGRESEARICLDALGD-DEGALCIWRSKW---------GTTGSEN--------PLTPQQEA--GALLALARIYSLLVEENLCTHLARDNAYKAAIV----AFRASED-PRRDSLS-----SILAEAQEKCTID---FS---STETGNEFK-------TLRSD--PG-HFL------TAS----PAP--VTRSPPV--QIGS------RS--------V---LS--GPQTLR----SS------GSPASFISHFEISQSPTMEFHT-CSA---HR-----NH-VPQPSKLCGGAA----NCTV--QPGGGRVS----HGPRD--AGRFSSS----------SAPP--------------------------------------------------------------------------------LQSQVRS------HPSENPQAG--SFVPP---SLPVP-E-----TPL-PHPSAVH---CP-VECT----D-PP--------TMGTAELQER---VVQKP--------------EQESLA-ELPSVCTPGPASGSIRMPV-EDSCVL-----TEKAE------------------TASF-SSSGGLPPP---------------------------------------------------------------------------------------------------------Q-AAA----------------------------------APTP----------------EL--DCG---EKRFFSFVVLHASEDVAIACRVKEMLES-MGV--PDGATFCEEFFIPGQCQLTCFQDAIDNSAFTLLLLTQNF-QSHFYMHQMNTALMDSLQRLPKYNSVIPFLPKENPS------KCPIPSVLAGLVPLDENSPV--FSKTVKNTFRLKRIS-----------EQKAMWS-QLQHIQEQH----------------------------RKQQQYQEHLQML-------------------Q--QNLVGLNL-------GSQ--------P-GYPS-----QMP-LPGLLPYPAGIQQLL-------QQL-------VSSLQLQTSSLP-MFAPPAMYQPH-----PASQFMPT----QSA------------------------------PSP----------------------------------------------------------------------------SQH--------FI------------LPPSHQNM--MQ-----------G---------SG-GPQPL---I-----IQNAQMVQIGD---HNQMQ-----VE----RT----------RLV--------AES---SD--------------------------EETSESH-------------------------------------------------------------------------------------------------------------
>XP_005343119.2_Ictidomys_tridecemlineatus
-------------------------------------------------------------------------------------------------MAC--PGP------SLPGAFDLLGAAGQDKLLYLKHK-L---KTLRPGCRG--AGLLHAMVLLTLGQETEARISLEAQKE-DAVARL-VARQWA-----------GVDSAEAL------EEPPDV--SW--AVARVYHLLAQEQLCPASLRDSAYQAALR----AHGS----RGDRRLA-----ELQDEARDRCGWD---VV-----RDLSGFQ-------PLCSD--LG-GLP----ASSAS-----PS--GARSLPR--PTDS------QR--------D---WS--QGRSLR----ST------SSPVSLARSLAISQSPTMPLASPQRS-------------APGPSKLSQEPQ----ASPG--PEPVPTGC----QEPEE--MSWPPSV--------DAACSL--------------------------------------------------------------------------------ELTDGLV--P------RLPAAAPAPAHPP---------E-----PPE-APETSSQ---GP-VECT----E---G-------SAGPGPLPLP----------------------TVEATESPGLVKERTP-----PQLSG-EETAPQ-----KSKPSP-----------------PTASAPAPTASL-------------SSPLP--P----------------------------------------------------------------------------------------TPA---------SVSP---------------------CPSS--------------------FESVSSEQKFYNFVVLHARADEQVALRVREKLEA-LGV--PDGATFCEDFQVPGRGELRCLQDAIDHSGFTILLLTSNF-NCRLSLHQVSQALMSSFTQHGREDCVVPFLPLESSLEQL---GPDTASLLTGLVWLDENSKV--FTRKVANTFKPQKLR-----------ARKAHWR-KEQDVRALR------------------------E---HSQHLEGERRQAAAMGAAYWDSLQSYQAW---Q--SQVDRLQA-----AFGSH-----------LSF-------------------------------GTQ---------VPHPSQVPL------------------GGQVPWGG-------------------------------------PSP-----------------------------------------------------------------------------------------------------LPTWPGYPQPPP--------------------------------M----------------------------------------------------------------------------------------------------------------------------------------------------------------------------------------------------------------
>XP_005405837.1_Chinchilla_lanigera
-------------------------------------------------------------------------------------------------MAC--PGP------SLPGAFDLLAAAGREKLVILRHK-L---QTVHKGHRG--ASLLHAMVLLQLGRDAEARVSLDASKA-DAVARL-VARQWA-----------GMDSAEAP------EDPTDV--SW--GIARLYHLLAEENLCPATLRDAAYQAAHQ----ALSS----CGDPRLG-----ELRREAGARLGWD---AL-----RASGRFQ-------PLCSS--EG-PLP----PSSAS-----LS--GSWSLAC--PIEA--------------------WS--HGCSLR----ST------GSPASLASDLEISQSPTMAFFS-QPR---SP--------HG-PSKLCEQPLG---------PEPVPTGG----QEPEE--MSWPSVA----------------------------------------------------------------------------------------------EITVSPA--A---LT-SRVPEV--GANPP-SWGLR--EG-----SPA-APETGTR---YP-VECS----D-EST-------APKSLSLPHP---E------------------PTESLC-P-VKDQTTP------PISV-EDTTPQ-----ETNPGP-----------------PASL-APETSLPLP--------PA-PSPSS--S-SS-----------------------------------------------------------------------------------V-LPA--------PSCPP---------------------CPPSL---------------ES--EAS---EQKFYNFVVLHAMADEDVALRVREKLEA-LGV--PDGATFCEDFQVPGRGELRCLQDAIDHSGFIILLMTPNF-NSALGLHQVNQALTSSFTHHGRYDSVIPFLPLESTPGLR---GSDTSRLLSGLVWLDEHSKI--FARKAGNTFKPQRLW-----------ERRAHWQ-REQEARARL------------------------R---GSQRLDSERRQAEALHAAHAAYLRSYLGW---Q--AQVDKLQV-----DFGSR-LSLGTQVP-YPPQ-----GPFSVQ--------------------GPW-------GAPPPFPGWPES----PEPPAPPPGHTGSPS-PAFPQPPSFPQP------------------------------PAC----------------------------------------------------------------------------PQP---------TFQQPSA------FPPASPAS--PQ-----------A---------------PL---I-----IHHAQMVQVGG---SNRMW-----NQ----RA----------VPA--------PEDQAQDP--------------------------ERRSDQA-------------------------------------------------------------------------------------------------------------
>XP_005429516.1_Geospiza_fortis
------------------------------------------------------------------------------------------------MAQSAELQP------SFEDVFNILSQAPAEKLLSLKLK-L---KHLVPGPCS---KLLQAMVLLTLGQETDARICLDALRD-NRAAQY--VQQIKL-------GTAGVQEDGED----LQPPQLDA--GAVALLAQVYTVLAQEQLCSPEARAKACH--------AS---KD-TQWGTLN-----NIPPKEQDKRGSA---AS----GDSGDRFG-------TLRSH--ED-TGF----PHTAS----SHC--MLRSSPV--EIRG------NS--------D---LS--GPHTLC----SV------GSS-SLSSCLEISASPTVAFHT-QPS---VP-----AC-VPWPSC------------AG--HPNGDTQS----HDPQE--SSWASTP--------SS-APG--------------------------------------------------------------------------------QGTAAQG--P-RPE--KVLQVS--PCHPT---PVPVP-E-----TPL-PSE--------P-AQSS----D-VSS-------TV--TEPHTP---REKQD----EKQDVKQL--SADVPD-SRAAADAAP-----ALVSI-QDSYIP-----AGIPCNS--A-SISTCSL--P--PPTY-SFSSTL-PPLQESPFKLSY-PPPLH--S--S-----------------------------------------------------------------------------------P-SPA--R-PPAPPAMDP------------------------A----------------EP--DGA-----KFFTFVVLHASEDELVAHQVKDLLES-MGV--SNGATLSEDFFIAGRSHMTCFQEAMENSAFIILLLTKNF-PCKLCLYQTDTALMQSILDPSKQDSVIPFLPKANALE-----CSQIPRMLSVLVTLNESSPL--FPKNVQKTFNPKKIG-----------EKKAMWE-LLQ-----R----------------------------RKLQARWEQHQAQ-------------------Q---NLAALSL-------GSP--------P-WVPP-----AAP-QP----------WPA-------GPA-------AQPWCPPA-PM---------------------DPPPA----QRG------------------------------PPP----------------------------------------------------------------------------SQA---------Q------------LPPGHYSL--TA-----------G---------QA-GMPPL---I-----IQHARMVQIGN---HNVMQ-----VE----TA----------PPG--------PGH---SQ-------------------E------QPRNNL--------------------------------------------------------------------------------------------------------------
>XP_005476265.1_Oreochromis_niloticus
----------------------------------------------------------------------------------------------MSLESQANHGT------GLRDVFDLLVKAPSERLLSLTFQ-L-------GESPE--DKIIHALCLIVLHREAEALDKLQMLTD-SSLAKH-VAEKCQ--------MRGRNLEDFGAHC--GLFEALTG--ESLAELAHVFKVLTEQRLCDPLQRNLAYKRALS----SDCVKTRNGNDLEHN----YKFLEEAKNVCGPE---FA---------EWM-------SSSSDQRAE--------PDSNL----LSS--VEKSQVS--SASS------------------------LPSPLS----AN-----LPSMPSYPTHLEISMPSTVLFQA---------------------------------------PRTSPETP----GNPKS-------------------------------------------------------------------------------------------------------NPPVLSV---------KENRAQ----------------------NVTEPPQSSEA---QP---------------------KTTGSPPFDP---KQDSS--------------KYGTPA-AAASLVSNE-----------SDTKSD-----NQTKTP-----------------SPKL-PKMSV---------------PGEIH-ES-----------------------------------------------------------------------------------------------------------------------------KAVE--------------------EEE---EEIFYAFVIFHAPDDSDMAESMKEKIEAAIGG-EFEGATFS-DFSIPGKTTIKSMEDAINNSAFTLLLLTRNF-NTCMLDLKANAAFVNSINKAHKYNTVIPLLPRENCMP-----KQDMPMVLQGVNPLEERKN---FEKKIQKSLLPAKIE-----------KQRRIWK-QEKAQKQTM------------------------------------------------------------KHLNKISNVTI--------------------SVEP-----------------------------------------NLRPGPPT---------------------AAWHPQPN-----------------------------------------------------------------------------------------------------------------------------------------------------------------------------------------I----HIENANYIMIGN---DSRMN-----VD----------------LVG--------NAN--------------------------------REDSVQ-------------------------------------------------------------------------------------------------------------
>XP_005495270.1_Zonotrichia_albicollis
------------------------------------------------------------------------------------------------MAQSAELQP------SFEDVFNILSQVPAEKLLSLKLR-L---KYLIPGPCS---KLLQAMVLLTLGQETDARICLDALRD-NQAARY--VQQIKL-------GTAGVQENGED----LQPPQLDA--GAVALLAQVYTVLAQEQLCSPEARDKACH--------AS---KD-TQRGTSN-----NIPPKEQDNEGSA---AS----GGSGDSFG-------TLRSH--ED-AGF----PHTAG----SHC--MVRSSPV--EIRG------SS--------D---LS--GPRTLC----SV------GNS-SLSSCLEISASPTAAFHT-QPS---VP-----EC-VPWPSH------------AG--HPNGDTES----HDPQE--SSWASTP--------SPAPPG--------------------------------------------------------------------------------QGTAAQG--P-QPE--EVLQVS--PCHPS---PLPVP-E-----TPL-PSE--------P-AQSS----D-VSS-------TV--TEPHTA---REKQH----EKQDEKQL--PADVPD-SRAAVDTAP-----ALTSI-QGSYIP-----AAIPCNS--A-SISTHSL--P--PPTY-SFSSTL-PPLQESPSKLSY-PLPLP--S--S-----------------------------------------------------------------------------------P-SPA--R-PLAPPATDP------------------------A----------------EP--DGA-----KFFSFVVLHASEDELVAHEVKDLLES-MGV--PNGATLSEDFFIAGRSHMSCFQDAMENSAFIILLLTKNF-ACKLCLYHTDTALMQSILDPSKADSVIPFLPKANTLE-----DNKIPKMLSALVILDESSPL--FSRQVQNTFKPKRITEKKAMWEQLQREKKAMWE-QLQ-----R----------------------------EKLQARWEQHQAQ-------------------Q---NLAALSL-------GSP--------P-WVPP-----AAAGPP----------WPP-------GPS-------AQPWCPPA-PL---------------------DPPPA----QRG------------------------------PLP----------------------------------------------------------------------------SQA---------Q------------LPPGHYSL--TP-----------G---------QA----PL---I-----IQHASMVQIGN---HNLMQ-----VG----TA----------PPG--------PGH---SQ-------------------E------QPRHNL--------------------------------------------------------------------------------------------------------------
>XP_005504021.1_Columba_livia
------------------------------------------------------------------------------------------------MAQSTELQP------NVEDVFNFLSQMPEDKVLS-------------------------------------------------------------------------------------------------------------------------------------KASTE-AQGVTLN-----SIPAEEQENHSSA---IS----SGPGDEFQ-------MLRSH--GD-VGF----LPTAS----PNY--AVRSSPV--QIGG------NS--------D---VS--GPRTLH----SS------GSP-SLSSCFEVSASPTVAFDT--------H-----ER-VPLPSRLCEGST----GAAG--QPDGDRRS----HGLQE--TSWASGP--------NS-HPG--------------------------------------------------------------------------------QDTGAQV--P-QPE--EVLQVS--SHRPN----LPVP-E-----MQV-PTPGAVN---HP-EESS----D-VSS-------TV-AAELHVP---KECTD----KTQDGNES--STGLPD-LRAIVDPGP-----PHTSM-GDSYVP-----AGTFNSTSAA--ISTCSL--P--PPTY-SSSSTLASPLRRAPSNFSC-PAPLH--P--S-----------------------------------------------------------------------------------P-CPA--W-PPP-QTVEP---------------------MPTS----------------EP--DSG---E--FFSFVVLHASEDELVARRVKNVLEE-MGV--PNGAMLCEDFSIAGRSRITCFQDALENSAFTILLLTKNF-QCSLCMFQTDTALMESILNPSKRDSVIPFVPKENPLE-----RSQIPSVLGTLTPLDENSPM--FSRTVHNTFKPSRIK-----------QRKDMWD-LMQ-----R----------------------------RKLQLYKE--QTL-------------------Q---KLAALNL-------GSL--------P-QVPP-----SAT-QP----------GLL-------EQS-------PHQWGPPT-----------------------GHPTPA----PVG------------------------------PSP----------------------------------------------------------------------------FQP--------LQ------------LPRGHYTM--TA-----------G----------A-GVPPL---I-----IQHARMVQIGD---HNVMQ-----VE----TV----------AAG--------AQD---RE-------------------G------DTTGAAGQPRPDTQS-----------------------------------------------------------------------------------------------------
>XP_005531673.2_Pseudopodoces_humilis
----------------------------------------------------------------------MGTQPFATRCFSHPCCSLWSGPAAAEMAQSAELQP------SFKDLFNILSQAPPEKLLSLKLK-L---KRFTPGPCS---KLLQAMVLLTLGQETDARICLDDLRD-TQAAQY--IHQIKL-------GAAGVREDGED----LQPPHLDA--GAVALLAQAYAVLAQEKLCSPEARDKACQ--------AA-------QRGTLN-----SIPAEEQDKQGSA---AS----GGSGDRLW-------MLRSH--ED-AGF----PHTAS----SHH--VARSSPL--QIGG------NS--------D---LS--GPRTLC----SV------GSS-SLSSCLEISASPTGVFHT-QPC---VP-----EC-VPWSSR------------AG--HRDRDAQS----HGPQE--SSWPSTP--------SP-RPG--------------------------------------------------------------------------------QDTAAQG--P-QPE--EALQVS--PCHPT---PLPIP-E-----TPL-PSE--------P-AQSS----D-VFS-------TV--TEPHTP---R--------EKQDEKRL--STGVPD-TRAAVDTAP-----AHESI-QGSCIP-----AGIPCNSASA-SISTCSL--P--PPTY-SVSSTL-PPLQESHSNLFH-TPPLH--S--S-----------------------------------------------------------------------------------L-SPA--W-PPALSTVDP------------------------S----------------EP--DGA-----KFFTFVVLHASEDEIVAHRVKNLLES-MGV--SNGATLSEDFFIAGRSHMICFQEAMENSAFMILLLTKNF-PCNLCLFQTDTALMQSILDPSKQDSVIPFLPKANALE-----CSRIPMMLSVLVTLNESSPL--FSRNVHKTFNPKKIR-----------EKKALWD-QMQ-----R----------------------------RKLQAHWERHQAL-------------------Q---NLAALSL-------GSP--------P-GVPP-----AAP-QP----------WPP-------EPA-------AQHWCLPA-PM---------------------D-LPA----QQG------------------------------PPP----------------------------------------------------------------------------SQA---------Q------------LPPGHYNI--TP-----------G---------PG-GTPAL---I-----IQHARMVQIGN---HNVMQ-----VE----TA----------PPG--------PGD---SQ-------------------E------QTRHNV--------------------------------------------------------------------------------------------------------------
>XP_005633080.1_Canis_lupus_familiaris
-------------------------------------------------------------------------------------------------MAC--ADL------SLSSAFDILGAAGQDKLLRLKHK-L---KTLRLGCRG--ADLLHAMVLLKLGRETEARISLEALKA-DAVARL-VAHQWA-----------GMDG-AEA----P-KEPPDL--SW--AVARVYHLLTEENLCPATMRDLAYQAALR----TFSS----RDDHRLA-----ELQGEARDRCGWG---IV-----GDPGSFQ-------PLHSD--LG-CLP----ASSVS-----PS--GARSLPK--PIED------PS--------A---WS--RGRSLR----ST------GSPASLASNLEISESPTMPFLS-RH-----R-----SC-HE-PSKLCDEPQ----ASLV--PEPAPTGC----QEPEE--VSWPPSEETASPPPEETASPP------------------------RGETSSPPPEEMASSSPGETASPSLE--------ETASPSSGEVASPSSGETASPGMLPNSPV--P-TPPP-DVVPDA----SLS---DQL---D-----PPK-AGQMGTH---YP-VECT----E-M---------LAAPSSLSLP------SG-----------------NAR-P-VKDQT-P-----LPLPV-EDTASQ-----LPNPSPP----------------PPSA-LRTS----P--------PC-PFPST--S--------------------------------------------------------------------------------------P-STG-----PV-P-SHP---------------------CPPS------------PNSPEL--E-S---EQKFYNFVILHAAADEHIALRVRERLEA-LGV--PDGATFCEDFQVPGRGELRCLQDAINHSAFTILLLTPNL-NCRLGLHQVSQSLMSSLTRHGWQDCVIPFLPLESSQAQL---SRDTCSLLSSLVWLDEHSRV--FARRVVNTFKAQQLR-----------ARKAQWK-KEQDIRALQ------------------------Q---QRQHLEGERQQVASLSAAYSAYLQSCSSW---Q--AQMEALRA-----AFGSH-MPFGA----QGPY------------------GGPGPL-----------------GAPPPLPSWLGHQP---------------PAAPPWLA----GSPAP------AFPPA-----------------PAF----------------------------------------------------------------------------PQP--------PA------------FSPP-PAP--PQ---------------------SP-GLQPL---I-----IHHAQMVQLGV---NNHMW-----NQ----RG----------TQA--------PED---ET---------------------------QGAE---------------------------------------------------------------------------------------------------------------
>XP_005721268.1_Pundamilia_nyererei
----------------------------------------------------------------------------------------------MSLESRANHGT------GLRDVFDLLVKTPSERLLSLTFQ-L-------GDSPE--DKIIHALCLIVLHKEVEALDKLQMLTD-SSLAKH-VAEKWQ--------MRGGNLEDFGSHCGLFEALTEES----LVELAHVFKVLTEQRLCDPLLRNLAYKRALS----SDCVKTRNGNDLELY---NYKFLEEAKNVCGPE---CA---------EWM-------SPSSDQKAE--------PDSNL----LSS--VEKSQVS--SASS------------------------LPSPLS----AN-----LPSMPSYPTHLEISMPSTILFPA---------------------------------------HRTSPGNP----GNPKS-------------------------------------------------------------------------------------------------------NPPVLSV---------KENRAQ----------------------NVTEPPQSSEA---QP---------------------KTTGSPPFDP---KQDSS--------------KYGAAA-SLVSNE--------------SDTKSD-----NQTKTP-----------------SPKL-PKTSV---------------PGEIH-ES-----------------------------------------------------------------------------------------------------------------------------KAVE--------------------EEE---EEMFYAFVILHAPEDSDMAESIKEKIEAVIGG-EFEGATFS-DFSIAGKTTIKSMEDAINNSAFTLLLLTRNF-NTCMLDLKANAALVNSINKAHKYNTVIPLLPRENCMP-----KQDMPMVLQGVNPLEERKN---FEKKIQKSLLPAKIK-----------NQRWIWK-QEKAQKQTM------------------------------------------------------------KHLNKISNLTI--------------------SVEP-----------------------------------------NLRPGPPT---------------------AAWHPQPN-----------------------------------------------------------------------------------------------------------------------------------------------------------------------------------------I----HIENANYIMIGN---DSRMN-----VD----------------LGG--------NANREDSN----------------------------------------------------------------------------------------------------------------------------------------------
>XP_005812562.1_Xiphophorus_maculatus
----------------------------------------------------------------------------------------------MNHTELENQGT------GLRAVFDILEKAPSERLLSLTFQ-L-------GESPE--DTIIHALCLIILQREALALEKLQMLED-NPLANH-LAEKWH--------SGGGKFDDFGAHCSLFEAKMGES----LSSLARVFKILSEQRLCEPRLRNLAYKRAIF----CECLN---TSSLEYE-----NFREEARAVCGPQ---FT-----EPMCFHS-------DLKSESSIDPCRK----ISEGK---------ATLNTAA--SLDE----------------SANVHC--LPTPLQ----DS------PSEPSYPSHLEISLPPTISYQGDKA------------------------------------AAESPGNP-----------ILNPSIN----------------------------------------------------------------------------------------------ENKTENV--P------EQIHCTSPQHTST---------E-----ISQFGAKKSIK------IEEA----S-MRS-------NESAAQPLKP-----------------------------YTQTKSSLP-----------AATHII----------------------------LPS----------------------STGLK--S----------------------------------------------------------------------------------------THI----------------------------------SKVD----------------EE--EDE---EDIFYAFVILHAPEDSDVAESMKEKLEAVIGI---EGATFSGDFAVPGKSTLRCVEDAVNNSAFTFLLLTRNF-NSQMVEMKTNIALINSINNAHKFNTVIPLLPLENCMP-----KEQMPITLQTLMPLDERKN---FERKLKKAFNKAKIE-----------KQRKIWV-QEQRMKRMR------------------------LKEKERQRLYMEQQLVL-------------------G--AAVQREQ-----------------------------------------------------------------------------------------------DSGDPGPQ---------------------------------------------------------------------------------------------------------------------------------------------------------------------------------RLAHS---I----HIENANYIVIGN---DSTMT-----VG----------------VEG--------SADKGGLS----------------------------------------------------------------------------------------------------------------------------------------------
>XP_005920513.1_Haplochromis_burtoni
----------------------------------------------------------------------------------------------MSLESRANHGT------GLRDVFDLLVKTPSERLLSLTFQ-L-------GDSPE--DKIIHALCLIVLHKEVEALDKLQMLTD-SSLAKH-VAEKCQ--------MRGGNLEDFGSHCGLF--EALTG--ESLAELAHVFKVLTEQRLCDPLLRNLAYKRALS----SDCVKTRNGNDLELY---NYKFLEEAKNVCGPE---CA---------EWM-------SPSSDQKAE--------PDSNL----LSS--VEKSQVS--SASS------------------------LPSPLS----AN-----LPSMPSYPTHLEISMPSTILFQA---------------------------------------HRTSPGNP----GNPKS-------------------------------------------------------------------------------------------------------NPPVLSV---------KENRAQ----------------------NVTEPPQSSEA---QP---------------------KTTGSPPFDP---KQDSS--------------KYGAAAAASLVSNE-------------SDTKSD-----NQTKTP-----------------SPKL-PKTSV---------------PGEIH-ES-----------------------------------------------------------------------------------------------------------------------------KAVE--------------------EEE---EEMFYAFVILHAPEDSDMAESIKEKIEAVIGG-EFEGATFS-DFSIAGKTTIKSMEDAINNSAFTLLLLTRNF-NTCMLDLKANAALVNSINKAHKYNTVIPLLPRENCMP-----KQDMPMVLQGVNPLEERKN---FEKKIQKSLLPAKIK-----------KQRWIWK-QEKAQKQTM------------------------------------------------------------KHLNKISNLTI--------------------SVEP-----------------------------------------NLRPGPPT---------------------AAWHPQPN-----------------------------------------------------------------------------------------------------------------------------------------------------------------------------------------I----HIENANYIMIGN---DSRMN-----VD----------------LGG--------NAN-------------------------------REDSNV--------------------------------------------------------------------------------------------------------------
>XP_006067185.2_Bubalus_bubalis
-------------------------------------------------------------------------------------------------MAC--TGP------SLSGAFDILGAAGQDKLLYLKHK-L---KTLRPGCRG--AYLLHAMVLLKLGQETEARISLEALKA-DAVAQL-VAHQWA-----------GVDS-TET----P-EEPPDV--SW--AVARVYHLLAEEKLCPATMREEAYRAALR----AFRS----RDDLQLR-----ELQEEARDRCGWD---VL-----GDLGGVQ-------TLRSD--LG-CLP----PSSAS-----LS--RTRSDPR--PIEH------LS--------G---WS--TACSLR----ST------GSPASLGSNLEISQSPTMALLS-VH-----H-----SH-HG-PSKLCDHPQ----ASVV--PEPAPMGC----QEPEE--MSWPPSV--------EAADSP--------------------------------------------------------------------------------VRPSSPG--P-G-LP-EVTTDA----CPA---SSH---D-----PPE-VPEISAH---YP-VECT----D---V-------PAAPKSLPSP-------S--------------K--NAC-L-VTDQT-P-----VQLSE-EDTAYL-----LAQPRP-------------PT--PSV--PQTS----PSFPSPSTSPF-PSPST--P--S----------------------------------------E-------AHPTPSKAHPTPSKAHPTPPKAHSTPPKAHPTSPKA-HPT--------V-WNP---------------------EPPP------------P---EL--ESS---EQKFYNFVVLHASADEHIALRVRERLEA-LGV--RDGATFCEDFQVPGRGELHCLQDALDHSAFIILLLTSNF-DCRLSQHQTNQSLMSSLTRHGWQDCVIPFLPLESSLAQL---SPSTSSLLTGLVLLDEHSKI--FARKVTNTFKPQMLR-----------ARKAKWR-KEQDARALR------------------------E---QSQQLESERQHAAAWGAAYSAYVHSYLAY---Q--TQVEKLQV-A----LANY-MPFG---T-QL------------PF------GGQGSL-------GTA---------PSPFPTLPGH-Q--------PP-----P-LPPWLG----GTP------------------------------PPIF--------------QQPPPTFPQPPPTFPQPPP----TFPQPP--------PTF------PQPPPTFQQPPPAC-PQP--------PD------------FSQAPPAR--PQ-----------S---------PG--LQPL---I-----IHHAQMVQLGV---NNHMW-----NQ----RG----------TQA--------PED---NT---------------------------RETE---------------------------------------------------------------------------------------------------------------
>XP_006104892.1_Myotis_lucifugus
-------------------------------------------------------------------------------------------------MAG--TGP------SLSGAFCILGRAGQDKLLHLKHK-L---KTLRPGRRG--ADLLHAMVLLTLGQETEARLSLEALQA-DAVARL-VARQWA-----------GVGSSAEA----T-EEPPDV--SW--AVARLYHLLAEEKLCPAPMRDAAYRAALH----VFSS----RDDPRLR-----ELQEEARNRCGWD---IV-----GDPGDFQ-------PLHSA--LG-CLP----PSSAS-----PS--VVRSHPQ--PIED------PL--------G---WS--RGCSLR----ST------GSPASLASSLEISQSPTMALLG-QH-----H-----SP-RG-PSRLCDEP-------PE--PEPVPAGF----QEPEE--MSWPTSE--------EIANTL--------------------------------------------------------------------------------VPSDSPA--P-G-LP-EEALDA----SPA---GPS---N-----AAE-APGTSTH---YP-VECT----E---V-------TPAPTSLPSP-------C--------------R--NTG-P-AEDQV-P-----LQFPV-EDTPSP-----PAQPCP-------------PT--SSA--PETS----P--------PN-PSLSA--P--R----------------------------------------S------------------------------------------A-HPA------SSS-SSP---------------------CPPS------------P---EF--EPS---EQQFFNFVVLHAKADEHIALRVREKFEA-LGV--PDGATFCEDFQVPGRSSLRCLQDAIDHSAFTVLLLTANF-DCCLSQHQLSQSLMSSLTRPGWQDCVVPFLPLESSLAQL---SPDTASLLTGLVWLDEHSQI--FARKVANTFKPHKLR-----------ARKANWR-KEQDARALR------------------------E---RRQHLEGERQRAAAVGAAHATYVQTYAAW---Q--AQMEQLQA-A----FASH-MTFG---T-QLPS------------------GAPGPL-------GAQ---------PP-FPTWPSY-Q--------PP-----P-LPPWLA----GTP------------------------------SPT----------------------------FPQPPV------F-------------------------------------------------------------PQASPVS--PQ-----------S---------PG--LQPL---I-----IHHAQMVQLGL---NNHMW-----NQ----RR----------APA--------PED---QT---------------------------QEAE---------------------------------------------------------------------------------------------------------------
>XP_006110580.2_Pelodiscus_sinensis
------------------------------------------------------------------------------------------------MA---EAQA------GFEGVFSVLSKIPEERLVTLKHK-L---KHMRSATSS--CKLLQAMX--TLRREAEARICLDALGD-DEGALCLCRCKWG----------TGSSKN-------PLSPQQEA--GARLALARVYALLVEEKQCNPQCRDDAYKAAIE----AFRASEA-LGRDRLG-----SILAEAYAKCGAD---FS---STETDHEFK-------TLRSD--PG-HFP------TPN----PAP--HGRSPPV--QIGN------RS--------V---LS--GPQTLR----SS------GSPASFISHFEISQSPTMEFHT--RSAHCNR--------VPQPSRLCGGAV----SSTL--QSGQERLS----HGPRD--ASRLSCS----------------------------------------------------------------------------------------------AAAPLRS------HRSEAPQTG--GFVPP---SLPVS-E-----TPI-RLVSAEH---CP-VECT----D-PP--------TMGTAGLPES---GQRLL---------------------QTPGQESPP----ESRVPI-EDSYVL-----TEK--------------------EESE-SISSSRAPP------------PPQA--A--A--------------------------------------------------------------------------------------------------------------------------APAP----------------EL--DCG---EKRFFSFVVVHATEDVDIACRVKEMLES-MGV--PDGATFCEEFLVPGQCQLTCFQDAIDNSAFTLLLLTQNF-ASRLCMHQMNTALMDSLQRLPKYNSVIPFVPKEYPLK-----KSQIPSILMGLVPLDENSPV--FSRTVKNTFKLKKIN-----------EQKMMWC-QMQHVQEQR----------------------------RKQQLYREHFQQL-------------------Q--QNLAALTL-------GSQ--------P-GYPP--QMLLPTLLPSPAGIQHLLQQLLQLQTPSLPMF-------SSPSLHQPHPAN-----------------PFTYPQPA-------------------------------------PSP----------------------------------------------------------------------------SQH--------LI------------LPSGHQNV--MQ-----------G---------SG-GPQPL---I-----IQNAQMVQIGD---HNQMR-----RE----RT----------MSV--------PES---SD--------------------------EEIGESVT------------------------------------------------------------------------------------------------------------
>XP_006177626.1_Camelus_ferus
-------------------------------------------------------------------------------------------------MAS--TGP------SLSGAFDILGAAGQDKLLYLKHK-L---KTLRPGCRG--ADLLHAMVLLKLGQETEARISLEALKA-DAVAQL-VARQWD-----------GVDI-TKA----P-EEPPDT--SW--AVARMYHHLAEEQLCPAPMREEAYLAALR----AFSA----RDDHRLG-----ELQEEARDRCGWD---VL-----RDLGSVQ-------ALRAD--VG-CLL----RSSAS-----SS--GTRSNPQ--PIED------LS--------G---WS--RGHSLR----ST------GSPASLASNLEISQSPTMALLS-LH-----H-----GP-HG-PSKLCDEPQ----PSLV--PKPAPVGC----QEPEE--MSWPPSV--------EAASSP--------------------------------------------------------------------------------VRPNSPA--P-R-LP-EVAEDA----CPA---SLH---D-----SPE-APETSTH---YP-VECT----E-ELE-------AQAPTSLPSP-------S--------------R--SD--P-ITDQT-P-----LQLP--EDTTYP-----TAQPRP-------------PT--PPA--PKAS----P--------PF-PSSST--P--P----------------------------------------S------------------------------------------A-HET--------V-SSP---------------------GPPP------------P---EL--ESS---EQKFYNFVVLHAGADEHIALRVRERLEA-LGV--QDGATFCEDFQVPGRGELRCLQDALDHSAFTILLLTPNF-DCRLSQHQANQSLMSSLTRHGWQDCVIPFLPLESSLAQL---SPSTSSLLSGLVWLDERSQI--FSRKVANTFKPQKLR-----------ARKAKWK-KEQDVRALR------------------------E---QSQHLEGERQQASVWSAAYSSYVHSYLSY---Q--TQMEKLQV-A----FRNY-MPFG---T-QLPS-----GAQ-VPF------GGQGPL-------GVP---------PP-FPTWPGH-Q--------PP-----P-LPPWLS----GTP------------------------------PPA----------------------------FPQPPAFSQPPAFPQP--------PAFSQSSGCPQ--------PPAF-PPP--------PD------------FPQASPVH--PQ-----------S---------PG--LQPL---I-----IHHAQMVQLGL---NNHMW-----NQ----RG----------TQA--------PED---TT---------------------------PETE---------------------------------------------------------------------------------------------------------------
>XP_006206437.1_Vicugna_pacos
-------------------------------------------------------------------------------------------------MAS--TGP------SLSGAFDILGAAGQDKLLYLKHK-L---KTLRPGCRG--ADLLHAMVLLKLGQETEARISLEALKA-DAVAQL-VARQWA-----------GVDI-TEA----P-EEPPDT--SW--AVARMYHHLAEEQLCPAPVREEAYLAALR----AFSA----RDDHRLG-----ELQEEARDRCGWD---VL-----RDLGSVQ-------ALRAD--VG-CLL----RSSAS-----SS--GTRSNPR--PIED------LS--------G---WS--RGHSLR----ST------GSPASLASNLEISQSPTMALLS-LH-----H-----GP-RG-PSKLCDEPQ----PSLV--PKPAPVGC----QEPEE--MSWPPSV--------EAASSP--------------------------------------------------------------------------------VRPSSPA--P-R-LP-EVAEDA----CPA---ILH---D-----SPE-APETSTH---YP-VECT----E-ELE-------AQAPTSLPSP-------S--------------R--SD--P-ITDQT-P-----LQLP--EDTTYP-----TAQPRP-------------PT--PPA--PKAS----P--------PF-PSSST--P--P----------------------------------------S------------------------------------------A-HET--------F-SSP---------------------GPPP------------P---EL--ESS---EQKFYNFVVLHAGADEHIALRVRERLEA-LGV--QDGATFCEDFQVPGRGELRCLQDALDHSAFTILLLTPNF-DCRLSQHQANQSLMSSLTRHGWQDCVIPFLPLESSQAQL---SPSTSSLLTGLVWLDEHSQI--FSRKVANTFKPQKLR-----------ARKAKWK-KEQDIRALR------------------------E---QSQHLEGERQQASVWSAAYSSYAHSYLSY---Q--TQMEKLQV-A----FRNY-MPFG---T-QLPS-----GTQ-VPF------GGQGPL-------GVP---------PP-FPTWPGH-Q--------PP-----P-LPPWLS----GTP------------------------------PPA----------------------------FPQPPAFSQPPAFPEP--------PAFSQSSGCPQ--------PPAF-PPT--------PD------------FPQASPVH--PQ-----------S---------PG--LQPL---I-----IHHAQMVQLGL---NNHMW-----NQ----RG----------TQA--------PED---TT---------------------------PETE---------------------------------------------------------------------------------------------------------------
>XP_006745643.1_Leptonychotes_weddellii
-------------------------------------------------------------------------------------------------MAC--TGL------SLSSAFDILGAAGQDKLLHLKHK-L---KTLRPGCRG--ADLLHAMVLLELGQETEARISLEALKA-DAVARL-VARQWA-----------GMDSAEAP------EEPPDL--SW--AVARVFHLLAEEKLCPATLRDMAYQAALH----TFSS----RDDHRLA-----ELQGEAQDRCGWG---II-----GDPGSFQ-------PLHSD--LG-CLP----PSSVS-----PS--GTRSLPQ--PIEH------LS--------G---WS--RGRSLR----ST------GSPASLASNLEISQSPTMPFFSHHRS-------------YHRSSKLCDEPQ----ASLV--PEPAPMGC----QEPEE--VSWPPSE--------ETVSPP--------------------------------------------------------------------------------SLPNSSA--P---RLTELVPDA-SPGQPD---------------SPK-ALEISTY---YP-VECT----E---A-------LAAPKSLPLP---SRNTC-----------------------PDKDQPP-----LPLPV-EDTASQ-----VASSCP-----------------PAPSALRTSP---------------PCPSS--S----------------------------------------------------------------------------------------TSS----STGLASSSP---------------------CPPS----------------PE--LES---EQKFYNFVILHVAADEHIALRVRETLEA-LGV--PDGATFCEDFQVPGRGELRCLQDAIEHSAFTILLLTPNF-DCHLGQHQAGHSLMSSLTRPGWQDCVIPFLPLESSQAQL---SPHTSSLLIGLVWLDEHSRI--FARRVANTFKPQTLR-----------ARKAHWR-KEQDVRALQ------------------------E---QRGRLEGEQQQVAALNAAYSAYVQSRLSW---Q--AQMETLRV-----AFGSH-IPLGT----QVPP------------------GGPGPL-----------------GAPPPFPSWPGHQP---------------PPEPPWPA----GSPAAAF--------------------------PPP---------------------------------------------------------------------------------------PA------------FPQAGPAP--PQ-----------S---------PG--LQPL---I-----IHHAQMVQLGL---NNHMW-----NQ----RG----------TQA--------PED---KT---------------------------QGAEG--------------------------------------------------------------------------------------------------------------
>XP_006786661.1_Neolamprologus_brichardi
----------------------------------------------------------------------------------------------MSLKSQANHGT------GLRDVFDLLVKTPSERLLSLTFQ-L-------GDSPE--DKIIHALCLIVLDKEVEALDKLQMLTD-SSLAKH-VAEKCQ--------MRGGNLEDFGSHCGLF--EALTG--ESLAELAHVFKVLTEQRLCDPLLRNLAYKRALS----SDCVKTRNGNDLELY---NYKFLEEAKNVCGPE---CA---------EWM-------SPSSDQRAE--------PDSNL----LSS--VEKSQVS--SASS------------------------LPSPLS----AN-----LPSMPSYPTHLEISMPSTILFQA---------------------------------------HRTSPGNP----GNPKS-------------------------------------------------------------------------------------------------------NPPILSV---------KENRAQ----------------------NVTEPPQSSEA---QP---------------------ETTESPPFDP---KQDSS--------------KYGTPAAAAASLMSNE-----------SDTKSD-----NQTKTP-----------------SPKL-PKTSV---------------PGEIH-ES-----------------------------------------------------------------------------------------------------------------------------KAVE--------------------EEE---EEIFYAFVILHAPEDSDMAESIKEKIEAVIGG-EFEGATFS-DFSIPGKTTIKSMEDAINNSAFTLLLLTRNF-NTCMLDLKANAAFVNSINKAHKYNTVIPLLPRENCMP-----KQDMPMVLQGVNPLEERKN---FEKKIQKSLLPAKIK-----------RQRWIWK-QEKAQKQTM------------------------------------------------------------KHLNKISNLTI--------------------SVEP-----------------------------------------NLRPGPPT---------------------AAWHPQPN-----------------------------------------------------------------------------------------------------------------------------------------------------------------------------------------I----HIENANYIMIGN---DSRMN-----VD----------------LGG--------NAN---RE---------------------------DSNQ---------------------------------------------------------------------------------------------------------------
>XP_006868978.1_Chrysochloris_asiatica
-------------------------------------------------------------------------------------------------MEC--TQP------SLQGVFDILSATGQDKLLHLKHK-L---KTLYASCPG--AGLLRALVLLTLGQDTKARLSLETLRT-DAAAHF-VARWWA-----------GVD-VTEA----P-EEPLDM--SW--TVARMYHLLAEEKLCPALLQEAAYRVALQ----VFSS----TDDPRLP-----DLQAEARDRCRWD---M------GDPESFQ-------PLCSD--LG-GL-----PSSAS-----HP--GRRSLPQ--PIRG------SS--------G---WS--RACSLK----SA------GSPTSLACSLQISQSPTLLLLT-HS-----H-----SS-PG-PSKLCDPPS----ASPG--PQPVPIDG----QEPEQ--VSWPPSV--------ETDPPQ--------------------------------------------------------------------------------EVPHSPN--P-Q-LS-VVAPNP----SPA---GLP---D-----PSA-PLESRDH---YP-VECT----E---ISAAPNSLLSPSHPLPSP---VLEPT--------------E--NT----SKDGG-A-----PSLPVIKDTASQ-----KTKLCP-------------PP--PSA--SQTS--PP-------------SPSS--P--C----------------------------------------A------------------------------------------A-PST--------T-SSS---------------------DPSP------------P---EV--ASS---ELKFYSFVVLHARADEAVALRVRERLEA-LGV--PDGATFCEDFQVPGRGELSCLQDAIDHSAFTILLLTSNF-NCQLSLHQVSQALMTSFRRHGWQDSVIPFWPLETS--QL---SSDTSRLLCSLTFLDEHSPL--FDKKVKNTFKRQNLQ-----------ARKAKWK-TEQEARAFR------------------------E---QSRHLESERQQAVEMNAAYSAYLQSYLAW---Q--AQMEKLQV-A----FGAQ-MSLG---T-QMPP-----GV-------------QVPL-------GVQ---------PP-FPTWPGG-P------Q-PP-----P--SQWPA----GIH------------------------------PPA----------------------------F-----------------------------------------------LQP--------PT------------LLPTSSPP--PQ-----------S---------PG--LQPL---I-----IHHAQMVQLGL---NNHMW-----GQ----RG----------APA--------PED---KT---------------------------QEAE---------------------------------------------------------------------------------------------------------------
>XP_006896500.1_Elephantulus_edwardii
-------------------------------------------------------------------------------------------------MAC--SEI------SLAGILDILGTVGHDKLLQLKHK-L---KALPSSPRG--TGLLRAMVLLTLGRDTEARCALDALRT-DATARC-VACRWA-----------GVDFPEEA----P-EEEPEV--AW--TVARMYHLLAEEKLCSASLQEAAYHTALQ----AFSA-----DDPRLS-----ELQAEARDHCGWD---V------GDLGSFH-------GLCSR--SG-GLL----LSAGS-----HS--GARSSPQ--PIQV------PP--------G---WS--RACTLR----ST------GSPASLASNLEISQSPTLALLT-QP-----R-----SP-PG-PSNLCDQPP----ASPE--PQPAPPGH----QEPEQ--VSWPPSL--------DTDPLQ--------------------------------------------------------------------------------DSSPSPA--L-Q-LS-GVAPDP----SPA---GLP---D-----PSK-PQESRPH---YP-VECT----E-----------STIPTSLPSS---TQTLS--------------S--LIS-K-PTDQT-PKDGVTPPLSI-EDTASQ-----KSKMCP-------------PP--PSI--PQMSPPLGP--------QI-SPPSV--P--RSSSPSGLQTSP-----------------------------P------------------------------------------S-PPG--------A-ASP---------------------CQPPSTSSSSDLPCPEL---EL--ESL---EQKFYNFVVLHARADEHVALRVRERLEA-LGV--SDGATFCEDFQVPGRGQLSCLQDAIDHSAFTILLLTPNF-DCRLSLHQVSQALLHSFRRQAWQDSVIPFQPLETS--EL---SSDTARLLTSLVCLDEHSQI--FERKVRNTFKKQKLQ-----------VRKAHWT-REQEARAFR------------------------E---RSQRLEGQRQQAAELHSAYSTYLQSYLAW---Q--VQVQQLQV-A----FRTQ-MSLG---M-QMP-----------PI-------GQVPL-------SVQ---------PP-LPTWPVS-P------Q-PP-----LPTWPHSP----QPPLPTWPDSP----------------------QPP----------------------------LPTWLDSPQL---------------------------------PAF--PPP--------PA------------FPPATPLS--PQ-----------S---------PG--LQPL---I-----IHHAQMVQLGL---NNHMW-----GQ----RG----------AQP--------SED---NT---------------------------QEAE---------------------------------------------------------------------------------------------------------------
>XP_006904180.1_Pteropus_alecto
-------------------------------------------------------------------------------------------------MAC--TGP------SLSGAFDLLDAAGQDKLLSLQRK-L---KALRPGCRG--ADLLHAMVLLTLGQEAAARVSLEALRA-DAAARL-VAHQWA-----------GMDSSAEA----P-EEPPDV--SW--AVAQVYHLLAEERLCPAPMRDVAYQAALR----AFGS----SDDPRLG-----ELQEEARNRCGGH---II-----GDPGEFR-------PLRSD--LG-CLP----PSSPS-----PS--GTRSLPR--PIEG------PS--------G---WS--RGRSLR----ST------GSLASLASSLDISQSPTMAVLS-QP-----R-----SP-CR-PSKLGDEPP----ASPA--CGPVPMGC----QEPEE--MSWPPSE--------RTANIP--------------------------------------------------------------------------------ASPNSPV--L-P-LP-EVAPDA----SPA---GPS---E-----PRE-APDTGTH---YP-VECT----E---V-------SPAPQSLPVP-------S--------------T--DAC-P-VKDQK-P-----LQLPT-EDTTPP-----TAQPYV-------------SA--PSA--TKTS----P--------PD-PSAST--P--G----------------------------------------P------------------------------------------A-RLA--------S-PNL---------------------RPPP------------L---EL--ESS---EKKFYSFVVLHAKTDEHIALRVRDKLEA-LGV--PDGATFCEDFEVPGRGELSCLQDAIDHSAFTILLLTANF-DCRLSLHKVSHSLMNSLMQHGRQDCVVPFLPLESSLAQL---SPDTSSLLASLVWLDEHSQI--FTRKVASTFKPQKLR-----------AYKATWK-KEQDVRALR------------------------E---QRQHLEVERQQAAALNAAYSAHLQAYLSW---Q--AQMEKLQA-A----FGNH-MTFG---S-QLPP-----GAS-VPH------GSQGPL-------GAQ---------LP-FPTWPGH-Q--------PS-----P-LPPWLA----DSP------------------------------PPA----------------------------FPQPPA------F-------------------------------------------------------------PQASPVT--PQ-----------S---------PG--LQPL---I-----IHHAQMVQLGL---NNHMW-----NQ----RG----------TQA--------PED---KT---------------------------QDAEA--------------------------------------------------------------------------------------------------------------
>XP_006982311.1_Peromyscus_maniculatus_bairdii
-------------------------------------------------------------------------------------------------MAN--PGP------SLHGAFDILEAMGRDRLAHLKHK-L---GSLHPGSQE--SKLLHAMVLLALGQDTEARTALESLKA-DTAARL-VAHQWA-----------GVD-STED----P-EEPPDL--SW--TVARLYHLLAEENLCPASTRDMAYQVALR----DLAS----QGDHLLG-----QLQKEAWDRCSSD---LM-----GGSRGFQ-------PLHSD--LG-GLP----PSSAS-----PS--LTRSQPR--PIDT-------S--------D---WS--RGHSLH----ST------GSMASLASHLEISQSPTLPFLC-PQ-----R-----GT-HG-PSKLCGTPP----ASPE--PQLVPVGC----QEPEE--VSWPPSV--------ETN-----------------------------------------------------------------------------------VPLGSPQ--R-SGVP-EVSPEV----ASA---ILP---D-----SPA-APDTSVH---CP-VECT----E---V-------SAGSQSLLPP---TTEGT--------------G--KQL-S-ITSQL-S-----PPGSV-GDDSLQ-----NTTSN--------------PPAQPPS--SQVPSTLPPSSSS----PP-SSNSS--S--S-----------------------------------------------------------------------------------G-CSA--------PPASA---------------------SPVL------------G---HL--ETS---EQKFYNFVVIHARADEHVALRIREKLET-LGV--PDGATFCEEFQVPGRGELHCLQDAIDHSGYTILLLTTNF-DCRLSLHQVNHALMNSLTQSGRQDSVIPLLPLECSQAQL---SPSATSLLHSLVWLDEHSPI--FARKVANTFKPQKLQ-----------AHRIRWK-KKQETRALQ------------------------E---QSIQLEAERQRVAALSAAYSAYVQSCSAW---Q--AQMDSLRG-A----FGKD-LSV-----------------------------------------GTP---------T--FPHWLGC-P--------EP-----TPSHPQQG----GTPVSSYF-------------------------PQPPSFPQPPS--------------FPQPASFPQP-----PS-FP-Q--------PPSFPQPPS-FPPSPSF-------PQS--------PP------------FPSASSAA--PQ-----------T---------PG----SL---I-----IHHAQMVQLGV---NNHMW-----GQ----TG----------AQP--------TDD---KT-------------------G------CLEEPCMGPPSDQEGPRLEP------PED---------------------------------------------------------------------------------------
>XP_007072279.1_Chelonia_mydas
------------------------------------------------------------------------------------------------MAEAGGAQP------CFEGVFSILSRIPKERLVSLKHK-L---KHMRSCTSS--CKLLQAMVLLTLGREVDARICLDALGD-DEGALCIRRSKW---------GTAGSEN--------PLTPQQEA--GALLALARIYSLLVEENLCTSWARDNAYKAALA----AFRASED-PRRDRQS-----SILAEAQEKCGID---FS---PRETGNEFK-------TLRSD--PG-HFL------TAS----LAP--VVRSPSV--QIRS------RS--------V---PS--GPQTLR----SS------GSPASFISHFEISPSPTMEFHT-CST---HH-----NH-IPQPSKLCGGAM----SCTV--QPGGGRVS----PGPRD--TGQFSSS----------TAPP--------------------------------------------------------------------------------LQSQVRS------HPSENPLAG--SFVPP---SLPVP-E-----TPL-LHQSAVH---CP-VECT----D-PPTTVTAELQELGERMVQKP---EQES---------------PTELPRLCTPGPAAGS-----IRVPV-EDSCVL-----TEK--------------------ADTA-SFSSSEGCP------------PPQA--A--A--------------------------------------------------------------------------------------------------------------------------APTP----------------EL--DCG---EKRFFSFVVLHASEDVAIACRVKEMLES-MGV--PDGATFCEEFLIPGQSQLTCFQDAIDNSAFTLLLLTQNF-QSRFCVHQMNTALMDSLQRRPKYNSVIPFVPKENSSK-----KCPIPSMLVGVVPLDESSPV--FSRTVKNTFRLRRIS-----------EQKAMWS-QLQHIQEHH----------------------------RKQQQHQEHLQML-------------------Q--QSLAGLNW-------GSQ--------P-GYPP-----QMP-LPGLLPYPAGIQQLLQLVA---SLQ-------LQTPSLPTFAPP------AMYQPH-----PASQFMPT----QSA------------------------------PSP----------------------------------------------------------------------------SQH--------FI------------LPPSHQNM--MQ-----------G---------PG-GPQPL---I-----IQNAQMVQIGD---HNQMQ-----VE----RT----------RLE--------AES---SD--------------------------EETSEGH-------------------------------------------------------------------------------------------------------------
>XP_007109377.1_Physeter_catodon
-------------------------------------------------------------------------------------------------MAS--TGP------SLSGAFDILGTAGQDKLLYLKHK-L---KTLRPGCRG--ADLLHAMVLLKLGQETEARISLEALKA-DAVAKL-VARQWA-----------GVDS-TEAPEEPP-EEPPDV--SR--AVARVYHLLAEERLCPASMREEAYRAAVC----AFRS----RDDPQLG-----ELQEEARDRCGWD---VL-----RDLGDIQ-------TLHSD--LG-CLL----PSSAS-----PS--RTRSDPR--PIKG------LS--------D---WS--TGHSLR----TT------GSPASLASNLEISQSPTMALLS-SH-----H-----SP-HG-PSKLCDKPR----ASPV--PEPAPMGC----QEPEE--MSWPPSV--------EAARPP--------------------------------------------------------------------------------ERPNSPA--P-R-LP-EVAADA----CPA---SLH---D-----PPE-APKTSTH---YS-VECM----D---V-------PAAPKSLPSP-------S--------------R--NAC-P-VADQT-P-----IQLSE-EDTTYL-----AAQPRP-------------PT--PSA--PKTS----P--------PF-SSPST--P--P----------------------------------------K------------------------------------------A-HPT--------V-SKPGPPPFSSPSTPPKAHPTVSKLGPPP------------P---EL--ESP---EQKFYNFVVLHAGADEHIALRVRERLEA-LGV--SDGATFCEDFQVPGRGELHCLQDALDHSAFTILLLTSNF-DCRLSQHQANHSLMSSLTRHGWQDCVIPFLPLESSLTQL---SPSTSSLLTALVWLDEHSPI--FARKVANTFKSQKLR-----------ARKAKWR-KEQDVRALQ------------------------E---QSQHLEGERQQAAAWSAAHSAYLHNYLSY---Q--TQMEKLQV-A----FGSY-TPFG---T-QLPS-----APQ-VPF------GGPGPL-------GAP---------PPPFPTWPGH-Q--------PP-----P-LPPWLA----GMP------------------------------PPA----------------------------FLQPPV-------------------AF------PQ--------PQAF-PQL--------PD------------FQQTPPVH--SQ-----------S---------PG--LQPL---I-----IHHAQMVQLGL---NNHMW-----NQ----RG----------TQA--------PED---KT---------------------------PETE---------------------------------------------------------------------------------------------------------------
>XP_007169217.1_Balaenoptera_acutorostrata_scammoni
-------------------------------------------------------------------------------------------------MAS--TGP------SLSGAFDILGAAGQDKLLYLKHK-L---KTLRPGCRG--ADLLHAMVLLKLGQETEARISLEALKA-DAVAKL-VARQWA-----------GVDS-TEA----P-EEPPDV--SR--AVARVYHLLAEERLCPAPMREEAYRAAIR----AFRS----RDDPQLG-----ELQEEARDRCGWE---VL-----RDLEGIQ-------TLHSD--LG-CLL----PSSAS-----PS--GTRSHPR--PIED------LS--------E---WS--RGHSLR----ST------GSPASLASNLEIRQSPTMALLS-SH-----H-----SP-HG-PSKLCDKPR----PSPV--PEPAPMGC----QEPEE--MSWPPSV--------EAARPP--------------------------------------------------------------------------------ARPNSPA--P-R-LP-EVAADA----CPA---SLH---D-----PPE-APKTSTH---HP-GECT----D---V-------PAAPKSLPSR-------S--------------R--NAC-P-VADQS-P-----IQLSE-EDTTYP-----AAQPRP-------------PT--PSA--PKTS----S--------PF-SSPST--P--P----------------------------------------K------------------------------------------A-HPT--------V-SKP---------------------GPPP------------P---EL--ESP---EQKFYNFVVLHAGADEHIALRVRERLEA-LGV--RDGATFCEDFQVPGRGELHCLQDALDHSAFTILLLTSNF-DCRLSQHQANQSLMSSLTRHGWQDCVIPFLPLESSLTQL---SPSTTSLLNALVWLDEHSPI--FAKRVANTFKSQKLR-----------ARKAKWR-KEQDIRALQ------------------------E---QSKHLEGEWQQAAAWSAAHSAYLHNYLSY---Q--MQMEKLQV-A----FGNY-MPFE---T-QLPS-----VPQ-VPF------GGPGTL-------GAP---------PPPFPTQPGH-Q--------PP-----P-LPPWLA----GMP------------------------------PPA----------------------------FPQPPV-------------------AF------PQ--------PQAF-PQP--------PD------------FPQTSPVH--SQ----------------------G--LQPL---I-----IHHAQMVQLGL---NNHMW-----NQ----RG----------MQA--------PED---KT---------------------------PETEM--------------------------------------------------------------------------------------------------------------
>XP_007246244.2_Astyanax_mexicanus
-----------------------------------------------------------------------------------------MAKESRTLEKKQTLGT------VYRANLNIASKPSSDRL--------------------------SGITLLTEGHATEYQIMGNSIQPLSVNGNV------------------------------LKSEASTA--IKTSSNNSSKSTISESGNTDKNFRGAGASAGHQTMGISCQMSSSNANMLKSG---ANNTDEVQNTFSGPR----------DGENNFR---EAGAAEKRHIIAS-CNQ----PFSRN-----TTRLNAEANPA--NMDD----------------S-------YPSSLR------------SSSTCTSYSLEISMSTTNDQNQSQPL-----------------------------------PLQTPPES----RNNQNKQMNLSVHS----------------------------------------------------------------------------------------------GETNQAA--S-GGNFCSKSAQNPLQRCDS---------------QPAELPKAKVS-------QCT----D-----------MPGNFQIVTS---KNEST-----------------VEK-AFSSITSSN-----------GKTGAQ-----PVLPSH-----------------PLT--SRAGSAEYPMQNSEQLSSF--SKEK--A-------------------------------------------------------------------------------------------------------------------------------------------------NP--EEE---EDMFYAFVILHDQEDDEEAARLKARLEK-ISS--TPGGTFAEDFANPGRSTFSCVEDAINNSAFTMLLLTANF-NTRLNEMNADSAIMNSIVKIHKYNTVIPLVPRDNSLT-----NSEMPLVLRTKVQMKERDNA--FELMAKRVLNPRKIQ-----------KQKQIWK-QEQQVRKQQ----------------------------EKQRLLSEENRRHMDLIRETKRVQ--------ELERKLRELQL-------QQQ----------HLSQ-------------------------------PSA-------PQPQHFHPFSGQAQRFGSIQPECP--------DPAPA-------------------------------------PPH-----------------------------------------------------------------------------------------------------YSGTGWAQ--PP---------------------SN---------I----HIENAKYIIVGN---NSTMT-----VG----AS----------GNN--------SDD---ED----------------------------------------------------------------------------------------------------------------------------------------------
>XP_007460599.1_Lipotes_vexillifer
-------------------------------------------------------------------------------------------------MAS--TGP------SLSGTFDILDAAGQDKLLYLKHK-L---KTLRPGCRG--ADLLHALVLLKLGQETEARISLEALKA-DAVAKL-VARQWA-----------GVDS-TEA----P-EEPPDV--SW--AVARVYHLLAEERLCPAPMREEAYRAAVR----AFRS----RDDPQLG-----ELQEEARDRCGWD---VL-----RDLEGIQ-------TLHSD--LG-CLL----PSSAS-----PS--GTRSDPR--PIVG------LS--------D---WS--RGHSLR----ST------GSPASLASNLEISQSPTMALLS-SH-----H-----SP-HG-PSKLCDKPR----ASPV--PEPAPMGC----QEPEE--MSWPPSV--------EAARPP--------------------------------------------------------------------------------VRPNSPA--P-R-LP-EVAADA----CPA---SLH---D-----PPE-APKNSSH---YS-VECT----D---V-------PAAPKSLPSP-------S--------------R--NVC-P-VADQT-P-----IQLSE-EDTTYP-----AAQPRP-------------PT--PSA--PKTS----P--------PF-SSPST--P--P----------------------------------------K------------------------------------------A-HPT--------V-SKP---------------------GPPP------------P---EL--ESS---EQKFYNFVVLHAGADEHIALRVRERLEA-LGV--SDGATFCEDFQVPGRGELHCLQDALDHSAFTILLLTSNF-DCRLSQHQANHSLMSSLTRHGWQDCVIPFLPLESSLTQL---SPSTSSLLTALVWLDERSPI--FAKKVANTFKSQKLR-----------ARKAKWR-KEQDVRALQ------------------------E---HSQHLEGERQQAAAWSAAHSAFLHNYLSY---Q--TQMEKLQV-A----FGSY-MPFD---T-QLPS-----VLQ-VPF------GGPGPL-------GAP---------PPPFPTQPGH-R--------PP-----P-LPPWLA----GMP------------------------------PPA----------------------------FPQPPV-------------------AF------P---------------QP--------PD------------FPQTSPVH--SP-----------S---------SG--LQPL---I-----IHHAHMVQLGL---NNHMW-----NQ----RG----------TQA--------PED---KM---------------------------PETE---------------------------------------------------------------------------------------------------------------
>XP_007488996.1_Monodelphis_domestica
---------------------------------------------------------------------------------------------------MAELIP------SFRGVFDILSQAGQDKLLYLKHK-L---KTSRPGTKA--KDLLYAMILLTLGQETEARICLDSLKG-DKASLS-VVRTWE--------GGEPLLNQADH---LASEDQADI----QLTVARIYQLLLEENLCEASSRNKAYKAALQ----AFRL----GQDAQLD------IMAEAQDLCGHD---IH------GAGSFQ-------TLRSD--RS-CFP----GSSAS-----AS--RVNSHPV--PISTRSSRLAAE--------S-------SPQSLH----ST------GSPASFASVLEISQSPTLPFLTYQPQ----------KRSHRGPSKLCGDPH----SNSA--QDPAPQTS----QELEE--INLSSSH--------PVASLH--------------------------------------------------------------------------------EQPDSLA---------SVVSDP---QPPNPSISPPLI-------TPV-DPETSLH---SS-TECS----E-----------ALSDTQSLQP----------------------ASGKPSEALISKESSG-----LLPGLPPMSVPP-----VGEGEPTQFSVQ-----------ESNCSEEVSDLNPPLSTQDPS----PSPLS-------------------------------------------------------------------------------------------SSL----------------------------------ISGP----------------EL--DTG----QRFFSFVVLHAQEDEAIALRVRDTLES-LGV--PDGATFCEEFQVPGHFELRCLQDAIDNSAFTLLLLTRHF-NCAMSLHQVHMALMNSITRKNKKNSVIPFRPRESKLK-----STEVSQLLSGLVILDESSPV--FSRKVNNTFNPRMLK-----------AQREAWK-KEQEIRAIH---------------------------KQTQQIVEDRENISKKHSALFDYAYNYNLL---H--QQLQTLNL-----------------------------------------------------------------AFPNQAPFVQGYNM---------------PLMYPWQPAFSPQVP------------------------------TAP------------------------------------------------------------------SAFHPNQFVPPMP----------------------FQHGSGSAAQPD-----------P---------QGAGAQPL---I-----IHNAHMVQLGL---NNYMW-----GR----NE----------GQG--------PQE---EE--------------------------RTEEE---------------------------------------------------------------------------------------------------------------
>XP_007525002.2_Erinaceus_europaeus
-------------------------------------------------------------------MSPELGPAAPCPALRKGGAPDHASPPPHTPMAS--LPP------SLEGAWELLGAAGEGRLTGLLHS-L---ETGLRGSPG--APLLHAMVLLSLGRGSEARARLDALGK-DPVAQL-VARRWA-----------GGDGSAVP----E-EDPPNV--SW--AVAQIYNLLAREKLCPASAREHSLQAALQ----DCTS----SEDRRLR-----QSE--------------------SHLESFQ-------PLCSE------------PEA-------HP--GPRSLPR--PIEG------HPS-------G---WS--RGRTLL----SA------GSPASLASHLEISQSPTLAFQG-AP-----R-----SP-PG-PSKLCAAPL----ASSG--LEPAPTGH----QEPGH-------------------------------------------------------------------------------------------------------PPPTKPA--P-R-IP-EPAPEA-----------------------PE----------------------------------NPGPAQAPTP----------------------S--RPK-P-------------------EDT---------------------------PGASPPT-------------------LL-P-PRV--P--------------------------------------------------------------------------------------L-SPS--------P-WSW---------------------GATP----------------SL--EPP-----RFYNFVVLHAPEDEEAALRVRQRLED-LGV--PDGATFCEDFEVAGRGALRCLQDALEHAAFTLPLLTPRF-SCGLSLHQLNQALLCSLTRPGWGDSVVPFLPRDGCPSRL---GPDAARLLAGTVWLDERSPV--FERKVARTFRPQRLR-----------ARQEQWE-RERG------------------------------------------QRTRALNAGVSGYLGSLQTW---P--GQLEQLQA-L----WAAG-LTLG---T-SPEP-----HLQ-PPAS-----GIPLSP-------GQQ---------PPGTPLSPGQ-Q--------PP-----G--TPLSP----GQQ------------------------------PPG----------------------------TPLSPG------------------------------------------QQP--------PGTP----------LSPGQQPPGTPL-----------S---------PG--QQPL---I-----IHHAQMVQLGL---YNHMW-----NQ----GG----------AWG--------PED---RP---------------------------PQAEGPH------------------------------------------------------------------------------------------------------------
>XP_007567988.1_Poecilia_formosa
----------------------------------------------------------------------------------------------MNHTELENQGT------GLRAVFDILEKAPSERLLSLTIH-L-------GESPE--DTIIHALCLIILQREAQALRKLQKLED-NPLANH-LAEKWH--------SGGGKLDDFGAHCSLFEAKTGES----LSSLARVFKILSEQRLCDPRLRDLAYKRAIS----CKCLN---TSSLEYD-----NFREEARAVCGPQ---FA-----EPMCLPS-------DLKSESSIDPCRT----MSEGK---------ATSDIAA--SLDE----------------SANVNC--MPSPLQ----NS------PSEPSYPSHLEISAPTTISFQGDKA------------------------------------PAESSGNP-----------ILNPSIH----------------------------------------------------------------------------------------------ENKTEHV--P------EQIHCASPQHTST---------G-----TSRFGAEKDIN------IEEA----S-MRS-------NESATQPLKP-----------------------------ITQTKSSLP-----------SATHIL----------------------------LPS----------------------SPALK--S----------------------------------------------------------------------------------------THI----------------------------------SKVD----------------EEEDEEE---EDIFYAFVILHAPEDSDVAESMKEKLEAVIG---TTGATFSDDFAIPGKSALRCVEDAVNNSAFTFLLLTRNF-NSQMVEMKTNIALINSINNVHKFNTVIPLLPRENCMP-----KEQMPITLQTLVALDERRN---FERHLKKAFNKARIE-----------KQRKIWD-REQRMRRLR------------------------LEEKKMLRLCMERQLVL-------------------G--ATIQREQ-----------------------------------------------------------------------------------------------DGGDPRPQ---------------------------------------------------------------------------------------------------------------------------------------------------------------------------------RLAPN---I----HIENANYIVIGN---DSTMT-----VG----------------VEGS-------AEKSGLSQ----------------------------------------------------------------------------------------------------------------------------------------------
>XP_007640604.1_Cricetulus_griseus
-------------------------------------------------------------------------------------------------MAN--PDP------SLHGALNLLRAVERDRLVHLKDK-L---GSLNPGSQE--SKLLHAMVLLVLGQNTEARTSLESLKA-DTVAQL-IACQWI-----------GVD-STEG----P-EEPPDL--SW--SVARLYHLLAEENLCPASTRDMAYQVALH----DLAS----QGNHLLG-----QLQKEARDRCSSD---IM-----GDHCGFQ-------PLHSD--QG-CLP----PSSAS-----PS--VTRSQPR--PIDT-------S--------D---WS--QGHSLH----ST------SSIASLASHLEISQSPTMPFLC-PH-----R-----GT-HG-PSKLCDTPP----ASPE--PQLVPAGC----QEPEE--VSWPLSV--------DTSVP---------------------------------------------------------------------------------VPLGSLH--R-TGVP-EVSPEV----ASA---IHP---D-----SLA-APDTSVH---CP-VECT----E---A-------SVGSQSLLPP---TTEGI--------------G--KQP-S-ITDQM-S-----PPGSV-GDDSLQ-----NTTSS--------------PAAQLQS--PQFSTTLPP---P----PL-PSASF--P--S-----------------------------------------------------------------------------------S-CPV--------PPASM---------------------PPIL------------D---HL--ETS---EQKFYNFVVIHARADEHVALRIREKLET-LGV--PDGATFCEEFQVPGRGELHCLQDAIDHSGYTILLLTTNF-DCRLSLHQVNHALMNSLTKSGRQDCVIPLLPLECSQAQL---SPNTTSLLHSLVWLDEHSPI--FARKVANTFKSQKLQ-----------AYRIRWK-KEQETRALK------------------------E---QSTQLEAERQRVAAMSAAYSTYVHSYSAW---Q--AQMDSLQM-A----FGKD-LSL-----------------------------------------GAP---------TP-FPSWLGC-P--------QL-----TPSQLWQG----GTPGSPPF-------------------------PQP-------------------------PVSFPQQ-----PPSFPQQ--------PPSFPQ------QPPSFSQPPVSSPQS--------PP------------FPSASPAA--TQ-----------T---------PG----PL---I-----IHHAQMVQLGV---NNHMW-----GQ----TG----------TQS--------TND---KT-------------------E------C-EDPCLGPPSDQGGPLLES------DRVGAHLDS---------------------------------------------------------------------------------
>XP_007899298.1_Callorhinchus_milii
------------------------------------------------------------------------------------------------MASESDPAP------YFEDMFDILSKTPQERLMSLKYK-L------PVDRKI--DRLLYSAVLFFLNEKEKAVLLVSDDKEQKCQSAVYILNKIQ-----------GTEQGANSKFGWDNLTPEDL--AVRVDLARIFTVLSQENLCESSVKDRAYRAAVH----SYRSSGQ-IDSVEFW-----DLLDESRRQCGCR--------------DFN-------SKGED--AN-RPF----LKSLD----ENS--LSTRSGS--DCRS------------------------RVETVRNRTSTDPMISSGVKQITLPSHFEISATSTVPFLSGSP------------------------------------QDNLKSKA----KGPAE--RGLVPST--------SQSASF--------------------------------------------------------------------------------HINNTASNLP-REEHSANSRNT--TGTGA----QPEEGY-----STYSPVKNSSAVGVKP-IECT------------------------------------------------EETDSN-QIVTSKTST-----------QDQDHL-----NSNLSD-----------------PHPT-QNATLSEDP------------QSSR--P--R--------------------------------------------------------------------------------------------------------------------------MNIS----------------EETEENV---ENKFYPFVILHADEDQEIAEKVRKSLEE-LGV--MEGATFCEDFSLPGKCPISCIQDAVDNSAFTILLLTNNF-NTHWTELKTNIVLMNSIQNKHKYNTVIPMLTKENRLP-----KRKIPFALQAINQLDETSKH--FERHVAKTFEPAKLR-----------TYKDKWL-VEQKLQQIE------------------------T---QKAKVAKDRKDLRDITRLTQQLGQNLQNYQKEG--QHLASLRQ------------------YCNALY-------------------------------NFP-------NLPPIPSPYPGQMRPPMGHEQMLPMLYPFGIQGPGQF-------------------------------------PPD----------------------------------------------------------------------------PRQ--------YG------------FNPHMHTP--REVLNPSNGQGAQSVTINNSPMHPN-QPPNI---I----QIHHVSNVQIGD---SNQLT-----IA----------------DSG--------KSDGSTDE-------------------EEEEEEEEADDSDN-------------------------------------------------------------------------------------------------------------
>XP_007949252.1_Orycteropus_afer_afer
-------------------------------------------------------------------------------------------------MAC--TEP------SLPGAFNILGTVGQDKLLRLKHK-L---KTLHLSCQG--AGLLRAMVLLTLGQDTEARLSLEMLRT-DSAARF-VAHQWA-----------GMD-VPEA----P-EEPPDM--SW--TVARVYHLLAEEKLCPVSLREAAYHAALQ----AFSS----MDDPRLP-----ELQAEARDRCGWD---V------SDLGDFQ-------CLRSD--LG-TLP----PPSAS-----PL--GTRSLPQ--PIKV------PS--------G---WS--RACSLR----SS------GSPASLASNLEISQSPTVPYLT-QP-----R-----SP-PG-PSKLCGKPW----ASPR--PEPAPVGH----QEPEQ--VSWPPSV--------ETDPPQ--------------------------------------------------------------------------------EPPLSAV--P-Q-LP-VVDPDP----SPA---GPP---D-----PSA-PPESRAH---YP-VECT----E---MSA---SLLSPPQSLPLP---VLKAT--------------N--NP----TKDGT-P-----LPLSV-EDTASQ-----KTKSCP-------------PP--PPA--PQRS--PPS--------PS-PSPSP--Q--C----------------------------------------A------------------------------------------A-APP----------SSS---------------------DPSP------------P---EL--ESS---EQKFYNFVVLHARADEHVALRVRERLEE-LGV--PDGATFCEDFQVPGRGELTCLQDAIDHSAFTILLLTPNF-DCRLSMHQVSQALMNSFGRPGWLDSVIPFRPLETS--QL---SSDTSRLLSSLVYLDEHSQL--FNRKVKNTFKKQTLQ-----------ERKANWK-REQETRAIR------------------------E---QSQRLEGERQQLADMNAAYSAYMHSYVAW---Q--AQMEQLHM-A----FGTQ-MSLG---T-HMPP-----RAH-MPS------GGQVPV-------GLQ---------PP-MPTWPAY-P------Q-PP-----L--PPGLA----GN-------------------------------PPA----------------------------F-----------------------------------------------TQR--------PS------------FLPASPAA--PP-----------S---------PG--LQPL---I-----IHHAQMVQLGL---NNHMW-----GQ----RG----------TQA--------PED---KT---------------------------QEAEE--------------------------------------------------------------------------------------------------------------
>XP_007993074.1_Chlorocebus_sabaeus
-------------------------------------------------------------------------------------------------MAC--TGP------SLPSAFDILGAAGQDKLLYLKHK-L---KTPRPGCQG--QDLLHAMVLLKLGQETEARISLEALKA-DAVARL-VARQWA-----------GVD-STED----P-EEPPDV--SW--TVARLYHLLAEEKLCPASLRDVAYQEALR----TLRS----RSDHRLG-----ELQDEARNRCGWD---VV-----GDPGSIR-------TLQSN--LD-CLP----PSSAS-----PS--GTRSLPR--PIDG------VA--------G---WS--QGRSLR----ST------DSPASLASNLEISQSPTMPFLS-PH-----R-----SP-HR-PSKLCDDPQ----ANLV--LEPVPGGC----QEPEE--MSWPPSG--------ETAGPL--------------------------------------------------------------------------------ELPNSPP--P-A-LP-KVTPDT----TST---GLP---E-----TPT-APETSTH---YP-VECT----K---E-------SAGAQSLPSP---IVEPI--------------K--NPC-P-VKDQS-P-----LQLPV-EDTTSP-----NTKPCP-------------PT--PTT--TETS--PPA--------PP-PPSSA--L--C----------------------------------------S------------------------------------------A-HLT--------P-SSL---------------------FSSS------------L---E---SSS---EQKFYNFVILHARADEHIALRVREKLEA-LGV--PDGATFCEDFQVPGRGELSCLQDAIDHSAFIILLLTSNF-DCHLSLHQVNQAMMSNLTRQGSPDCVIPFLPLESSPAQL---SSDTASLLSGLVRLDEHSQI--FARKVANTFRPHRLQ-----------ARKAMWR-KEQDARALR------------------------E---QSQHLDSERMQAAALNAAYSAYLQSYLSY---Q--AQMEQLQV-A----FGSH-MPFG---T-GAPF-----GAR-MPF------GGQGPL-------GAP---------PS-FPTWQGC-P------Q-PP-----PL-HTWQA----GTP------------------------------PPP----------------------------SPQPATFPPS---------------------------------LPF--SQP--------PA------------FPTASPAP--PQ-----------S---------PG--LQPL---I-----IHHAQMVQLGL---NNHMW-----NQ----RG----------SQA--------PED---KT---------------------------QEAE---------------------------------------------------------------------------------------------------------------
>XP_008120431.1_Anolis_carolinensis
------------------------------------------------------------------------------------------------MAESPGLHP------SLEGIFHILAQVPEEKLIDYKHK-L---SCERQNRRS--SQLLQTMILLTLKRETEARRSLDALRG-DPVAAR-ISRYCT--------ATANTANVVPP----LQKEEGAA--EMWLAVARIYSLLVDAKWCCHVLRDEAYRVAVA----AFRSGG--GSKDRLR-----GLADEALEKCGMG---FM----FGSGETGK-------ALRVSDPVPVTRV----SNTVPVPRASDPVPVTRANDL-VPVPR------AS--------D-------PVLVMR----ANDLVPVPRVSDTVPVPRANDQVPVTRVNNLVP-----------VPRASDPVPVMRANDLVPVPRVSDTVPVPRAND----QVPVTRVNNLVPVP--------RASDPV----------------------PF--------------------------------------------------------LRVNDPVLFPKASDPVPVLNSL--DPQPLRSTGSP---------TSIVSHLEISHSLTVPFQTHSVHYGTGISKLCGEIRDTEERNRDESLTGRTESGD--------------LKGSRC-SSSDPSVSPERSVQCPEPVTGKHVSP-----RSLPHD-----------------PRI--SSADSTQYPRNSVADPYSQKPPSNS-VS-----------------------------------------------------------------------------------------------------------------------------GPPP----------------AVSSSSE---PQEFFTFVVVHADEDEAIACRVKARLES-MGI--PDGATYSEDFLVPGRCQLGCFENALEDSAFTLFLLTENF-KSRLCAYQTNTALMDSLTHFCKANTVIPFLPKERPLK-----TREMPLLLKGLVPLDENSPV--FAKRVKKTFREEDIR-----------RKKADWS-VRRQNRERE----------------------------RLQEQNREYQQQL-------------------Q---RLSELSM--------------------NMTS-------------------------------------------LQGFPGMPQP-----------------PPGPDLTS-------------------------------------LCP----------------------------------------------------------------------------SFM----------------------FPQGFGGA-----------------------------RPPL---I-----IQNAQMVQIGD---CNNMQ-----VERTNATL----------GTA--------EENGIVNP----------------------------------------------------------------------------------------------------------------------------------------------
>XP_008149009.1_Eptesicus_fuscus
-------------------------------------------------------------------------------------------------MAC--TGP------SLSSAFRILGSAGQDKLLYLKHK-L---KTLRPCWRG--ADLLHAMVLLTLGQETEARISLEALQA-DAVARL-VARQWA-----------GMDSGAEA----T-EEPPDV--SW--AVARLYHLLAEEKLCPAPMRDVAYRAALC----VFSS----RDDPQLG-----ELQEEARDRCGWD---MV-----GDLGHFQ-------PLHSA--LG-CLP----PSSAS-----PS--GTRSQPQ--PIED------PS--------G---WS--RGCSLR----ST------GSPVSLASNLEISQSPTMALLS-QH-----R-----SP-PG-PSKLCEEP-------PV--PEPVPAAF----QEPEE--MSWPTSE--------EMADTL--------------------------------------------------------------------------------VPSTSPA--P-R-LP-EVTLDA----SPA---GLS---N-----AAE-APGTSTH---YP-VECT----E---V-------SPAPKSLPSP-------P--------------R--NTC-P-VEDRV-P-----LQIPV-EGTTSP-----AAQPCP-------------PT--SSA--PKTS----P--------PN-PSLPT--P--P----------------------------------------S------------------------------------------A-HPA--------S-SSP---------------------CPPS------------P-EFEF--EPS---EQKFYNFVVLHAKADEHIALRVREKFEA-LGV--PDGATFCEDFQVPGRSSLCCLQDAIDHSAFTILLLTANF-DCCLSQHQLSQSLMSSLTRPGWQDCVVPFLPLESSRSQL---SPHAASLLAGLVWLDEHSPI--FARRVANTFKPHKLR-----------ARKANWR-KEQDARALR------------------------E---RRQHLEGERQRAAAVSAAYSTCVQAYASW---Q--TQMEQLQA-A----FRNH-MTFG---T-QLPS------------------GGPGPL-------GAQ---------PP-FPTWPSY-P--------PP-----PTLPPWLV----GTP------------------------------SPT----------------------------FPQPPA------F-------------------------------------------------------------PPASPVP--PQ-----------S---------PG--LQPL---I-----IHHAQMVQLGL---NNHMW-----SQ----RG----------APA--------PEG---QT---------------------------REAGWPSDKAN--------------------------------------------------------------------------------------------------------
>XP_008280479.1_Stegastes_partitus
----------------------------------------------------------------------------------------------MSHEGQENQGT------GLGDVFDILLKAPSQRLLSLTLQ-L-------GETPE--YGIIQALCLIVLQRETQALNKLQMLGD-NSLANH-LAEKWQ--------TSGGKLEDFAVQCGHFRAS--TG--ESLAALARIFKILSEQRLCDPHVRNLAYKRAISS---DCQNTRGGGDDLHYD-----EFREEAKAVCGPQ---VA---------EWM-------SSSTEAKSE-SYP----GPNRS----PDE--GNTTLQA--TMSQ------DR--------SATTRC--FPSPLQ----AC------PSVPSYPSHLEISIPPTVSFRG-DKMAPETSGNAKLNT----PAFLCGETK----------IAPGQSLS----SEPRS-------------------------------------------------------------------------------------------------------KSSGSPL--L------GAKKDS--RMSET-------------------LTDMSSK------LDSQ----------------IVTPSQTNKP---SSEGK-----------------------------------VSLPSATNSCTT----------------------------PKEI-LESK-----------------------------------------------------------------------------------------------------------------------------------------------------GAEE----------------EE--EEE---EEVFYSFVILHAPEDADMAECMRDKLEK-VTA--REGATFSEDFAIPGKSTLRCVEDAINNSAFTFLLLTRNF-NTRMLEIKANSALINSINNKHKYNTVIPLLPQKNCMP-----RQSIPLVLNSIVPLEENKS---FERKVLKSLSPAKIE-----------KQRRIWT-EEQRRKAQM----------------------------ERRQLQEE------------------------------DALTL--------------------FKPE-------------------------------GGD-------GKVRCLPQ-------------------------------------------------------------------------------------------------------------------------------------------------------------------------------------------------N--------------------I----HIENAQYIMIGN---DSQMT-----VD----------------FGG--------SADRADSI--------------------------YKGEEQ--------------------------------------------------------------------------------------------------------------
>XP_008332072.1_Cynoglossus_semilaevis
--------------------------------------------------------------------------------------MELQVKPNLGASGQENQGT------GLRDIFDILVKEPPERLLSLMVH-L-------GDSPE--ENIIHVLCLTILHRDERALNKLQSLKD-SCLVKH-LAKSLK--------MSEGNKEEFGVRCGAFQELTGDS----LAVLARIFKVLSEQRLCDPLRRNLAYQRALS----MDSQTTSHCENLQYH-----LLREEAKGVCGPM---LE-----ERISSQQ-------DHKSDSCHD--------PHQRT-----DE--VQTNLRIAEQSEK----------------D---FN--HASPLQ----AP------PSMPSYPTHLEISIPSTIPYQE---------------------------------------DETSPETQ----DKAEQNSSVFLTTS----------------------------------------------------------------------------------------------SQLLDGS---------QVDSAE----------------------PKRDSKMAAAY--------------------------RKLDNHMVQP-----------------------------ETTKPSSAP-----------KDVPST----------------------------PTN--TFSTEV--------------PDGDR--------------------------------------------------------------------------------------------------------------------------------MLES----------------NDAEDEE---EETFYAFVILHAQEDVDVAESMKIKMEMVTGL---EGATFSEDFAIPGRRTLQCVEDAISNSAFTFLLLTRNY-NTRLLDMKTDTAIMHSINNKYKHNTVIPLLPLENSMP-----ETSLPMVLNALVYLKENRN---FEHKVKKVLTPANFR-----------KQLRIWR-EEQRVKREK------------------------KRQDELRRSNQCQRQFLKEHRMVKSLIRD-------NINLAMAQKCI-----------------------------------------------------------------LNPSVPAGQGSS-----------------DGQAIWQQ------------------------------------------------------------------------------------------------------------------------------------------------------------------------------PN---------I----HIENAQYIMIGN---DSQMT-----VE----------------HSG--------GSE--------------------------------REDSVF-------------------------------------------------------------------------------------------------------------
>XP_008431969.1_Poecilia_reticulata
----------------------------------------------------------------------------------------------MNHTELENQAT------GLRAVFDILEKAPSERLLSLTIQ-L-------GESPE--ETIIRALCLIILQREAQALRKLQMLED-NPLANH-LAEKWH--------SGGGKLDDFGAHCSLFEAKTGES----LSSLARVFKILSEQRLCDPRLRDLAYKRAIS----CECLN---TSSLEYD-----NFREEARAVCGPQ---FA-----EPMCFPS-------DLKSESSIDPCRT----MSEGK---------ATLNIAA--SLDE----------------SANVHC--XPSPLQ----DS------PSEPSYPSHLEISAPTTISFQGDKA------------------------------------PAKSSGNP-----------ILNPSIH----------------------------------------------------------------------------------------------ENKTENV--P------EQILCASPQHTST---------G-----TSRFGAEKDIK------VEEA----S-MRS-------NESATQPLKP-----------------------------YTQTKSSLP-----------SATHII----------------------------LPS----------------------SPGLK--S----------------------------------------------------------------------------------------TPI----------------------------------SKVN--------------------EEEDEEEDIFYAFVILHAPEDSDVAESMKEKLEVVIG---TXGATFSEDFAIPGKSALRCVEDAVNNSAFTFLLLTHNF-NSQMVEMKTNIALINSINNAHKFNTVIPLLPLENCMP-----KEQMPITLKTLVALDERRN---FERKLKKACNRARIE-----------KQRKIWV-HEQKMRRXR------------------------LEEKEMLRLCMEQQLVL-------------------GATVQXEQ-------------------------------------------------------------------------------------------------DGGDPRPQ---------------------------------------------------------------------------------------------------------------------------------------------------------------------------------RLAPN---I----HIENANYIVIGN---DSTMT-----VA----------------VEG--------SADKGGLSM---------------------------------------------------------------------------------------------------------------------------------------------
>XP_008510112.1_Equus_przewalskii
--------------------------------------------------------------------------------------------------MAAGPGP------SLSGAFELLGAAGHDKLLYLKHK-L---KSPRPGCRG--AELLHAMVLLKLGQETEARISLEALKA-DAVARL-------------------------------------L--SW--AVARLYHLLSEEKLCPEPLRDVAYLAALR----AFSS----RDDHRLG-----ELQDEARDRCGWD---IV----------------------------------------------------------------------------------------------------------------------------------------------------------------------------------EDPVD-------------------------------------------------------------------------------------------------------FAPSNPG--P-------------------------------------------------------------------------------------------------------------------------------------------------------------------------------------------------------------------------------------------------------------------------------------------A-SPE----------------------------------AQPS--------------------------EQKFYNFVVLHAGADEPIALRVRERLEA-LGV--PDGATFCEDFQVPGRGALRCLQDAIDHSAFTILLLTANF-DCRMSLHQVSQALMSSLTRHGWQDCVVPFLPLESSQAQL---SPDTASLLAGLVWLDEHSRI--FPRKVASTFKLQQLR-----------ARRANWR-REQDARALR------------------------A---QSQQLDGERLQLAALNAAYSTYFQSCLSW---Q--AQMEKLQA-----AFGSH-MSLG---T-QGPS------------------GGQVP--------GGA-------QPFPAFPTWPGHQ-------------------------------------------------------------PPP-------------------------------------------------------------------------------------------------------------------------------------------------V----------------------------------------------------------------------------------------------------------------------------------------------------------------------------------------------------------------
>XP_008585959.1_Galeopterus_variegatus
-------------------------------------------------------------------------------------------------MAS--PGP------SLPGAFDILGAAGQDKLLYLKHK-L---KTLRLGCQG--ADLLHAMVLLKLGQDTEARISLEALKA-DAVAQL-VARQWA-----------GVD-STEA----P-EEPLDV--SW--AVARLYHLLAEEKLCPASMRDVAYQAALC----ALSS----RDDHRLG-----ELQDEARDRCGWD---II-----GDPGVFR-------PLHSD--LD-CLP----PSSAS-----PS--GTRSLPR--PIDN------LS--------G---WS--HGHSLR----ST------GSPASLVSNLEISQSPTMA-LS-LH-----H-----RP-HG-PSKLCDEPL----TSQV--PGPAPPGC----QEPEE--MSWPPSV--------DLASSP--------------------------------------------------------------------------------EPPNSPA--L-G-LP-DVAPGP----TPA---GLP---D-----SPA-APETSTH---YP-VECT----E---V-------CAAPKSLPSP---ILQPI--------------E--NHC-S-VKDPTPP-----PQLSV-EDTTSQ-----HTKPHP-------------PM--PSEG-PRTS----P--------LS-PSPSS--P--Y----------------------------------------S------------------------------------------S-HPA--------S-SSP---------------------CLSS------------P---DV--TSS---EQKFYNFVVLHARADEHIALRVRERLEE-LGV--PDGATFCEDFQVPGRGQLQCLQDAIEHSAFTILLLTCNF-DCRLSRHQTSHTLMSSLTRHGWHDCVIPFLPLESSLAQL---GSDVASLLGGLVWLDERSPI--FARKVANTFKPQKLR-----------ARKATWR-KEQDARTLR------------------------E---QSERLHAEQQQAAAVSAAHSAYLQSYLSW---Q--AQMESLQM-A----FGSH-MSFG---T-QVPS-----GAQ-VPF------GGQVPL-------GVP---------PS-FPSWPGC-P------Q-PQ-----LL-HPWQT----GIP------------------------------PPA----------------------------FPRPP---------------------------------------AS--PQP--------PA------------FPTASLEP--PQ-----------G---------PG--LQPL---I-----IHHAQMVQLGI---NNHMW-----NQ----RG----------AQA--------PED---KT---------------------------QEVEWPSDQA---------------------------------------------------------------------------------------------------------
>XP_008709651.1_Ursus_maritimus
-------------------------------------------------------------------------------------------------MACADL--------SLSSAFDILGAAGEGKLLHLKHK-L---KTLRPGCRG--ADLLHAMVLLKLGQETEARISLEALKA-DAVARL-VARQWA-----------GMDSAEVP------EEPPDL--SW--AVARVYHLLAEEKLCPATMRDMAYQAALH----TFSS----RDDHRLA-----ELQGEAQDRCGWG---II-----GDPESFQ-------PLHSD--LG-CLP----PSSVS-----PS--GTRSLPQ--PIEH------LS--------G---WS--RGRSLR----ST------GSPASLASNLEISQSPTMPFLRTSPRPPPQG-----ETVSPPSAETANPPQGETVSPPSAETANPPQGE---TVSPSSGETASPPSG--------ETASPP------------------------L-------------------------------------------------------EETASPS--P-GETTSSRMPPN--SAAPRLTELVPDASSAGQPDPPR-ALEISTH---YP-VECT----D---A-------LAAPKSLSLP---SRNTW-----------------------PDKGQSP-----LPLPV-EDTASQ-----VASASP-----------------PPPSPPRTA-----------------PPRP-SP--------------------------------------------------------------------------------------ATLPS-----TGLASSSL---------------------CPPS----------------PE--LES---EQKFYNFVILHVAADEHIALRVRERLEA-LGV--PDGATFCEDFQVPGRGELHCLQDAIDHSAFTILLLTPNF-DCRLGLHQASQSLMNSLTRPGRQDCVIPFLPLESSQAPL---SPHTTSLLTGLVWLDERSQI--FARRVANTFKAQRLR-----------ARKANWK-KEQDVRALQ------------------------E---QRRHLEGERQQV-----------------------------------------------------------------------------------------------------------------------------ASIVTWPS-------------------------------------AAR--------------------------------------------------------------------------------------------------------------------------------------------------------------DFGK---CSLLL-----SN----------------ALC--------------------------------------------------------------------------------------------------------------------------------------------------------------
>XP_008756139.2_Rattus_norvegicus
--------------------------------------------MPKRTHLSQRSALSPSRILVAG-DKAVHKTIGSEHVSIHPTLCGSRL-HPPPSMTN--PAP------SLHSVFGILSALERDRLTCLKHK-L---GSLHPGSLE--SKLLHAMVLLALGQDTEARVSLESLKV-NTAAQL-VAGQWA-----------DME-NTED----P-EEPPDL--SW--TVARLYHLLAEENLCPASTRDVAYQVALR----DLTS----QGDHQLG-----QLQKEAWDRCS-----------------------------SH--QG-SLQ----PPSAA-----PA--MTRSQPR--PIDT-------S--------D---WS--WGHTLH----ST------GSTATLASHLEISQSPTLAFFS-SH-----H-----GA-HG-PSKLCDKPL----GTQE--PQLVPEGC----EEPDR---SQPPPV--------QTS-----------------------------------------------------------------------------------ISLGLPH--E-IRVP-EV--------ALP---ILP---D-----SLA-APNTSVH---CP-IECT----E---V-------SADSRSPLTS---ITESV--------------G--KQW-P-ITSQR-S-----PQFPV-GDDVLP-----NSMSSS-------------PPAQPPS--SQASSVQP---------PL-SSASS--Q--S-----------------------------------------------------------------------------------S-CPA--------PPAST---------------------PPVS------------E---HL--ETS---DQKFYNFVVIHARADEHVALRIREKLET-LGV--PDGATFCEEFQVPGRGELHCLQDAIDHSGFMILLLTASF-DCPLSLHQVNHALMNSLTQSGRQDCVIPLLPLECSQAQL---SPDTTRLLHSIVWLDEHSPI--FARKVANTFKAQKLQ-----------AQRERWK-KEQEARTLK------------------------E---QSTQLEAERQRVAAISAAYSAYVHGYTAW---Q--TEMNRLGV-A----FGKD-LSL-----------------------------------------GPP---------TP-FPSWPGF-P--------KP-----MPSHP-QG----CTPVSPYS-------------------------------------------------------------------------------------------------PRQPPSSSLS--------QS------------FSPASSPA--PQ-----------T---------PG--PQPL---I-----IHHAQMVQLGV---NNHMW-----GH----TG----------AQS--------SDD---KT-------------------E-------FGETLDGP-SDRGEPLS--------------------------------------------------------------------------------------------------
>XP_008835192.1_Nannospalax_galili
-------------------------------------------------------------------------------------------------MAS--PGP------SLPGAFGILEAVDRDRLILLKHK-L---RTLPPGCQG--AKLLHAMVLLTLGQDTEARISLETLKG-DTVAQL-LAHQWA-----------GMD-NAET----P-EEPSDV--AW--TVARLYHLLAKESLCPASMRDMAYEVALS----DLTS----RGDHRLG-----QLQAEARDRHGLD---IV-----GDPGGFQ-------PLHSD--LG-CLP----PPSAS-----PS--VARSQPL--PIHQ------SN------------WS--PGCSLR----ST------GSPGSLSRHLAISQSPTLPFLG-PH-----R-----GS-HG-LSRLCDTPP----ANPE--PQPVPIGG----QEPEE--VSWPPCT--------EMVTPL--------------------------------------------------------------------------------ELPGRI-----R-DP-EVALAT------------L---H-----NSQ-APDNSGH---DV-VEST----E---V-------TTDPKSLQLS---TMEDT--------------G--KLE-S-VISQV-S-----SQVSV-GSDALQ-----NTTSSP-------------PA--PPSP-QQTSPHAPP--------PS-SPSSA--S--PSS--------------------------------------S------------------------------------------S-HPP--------PMSSL---------------------SPPP------------G---HS--ETS---EQKFYNFVVIHARADEHIALRVREKLER-LGV--PDGATFCEDFQVPGRGELSCLQDAIDHSGFMVLLLTASF-DCRLSLHQVNQTLMNSLTQSGRQDCVIPLLPLECSRAHL---NPDTVGLLTGLVWLDEHSSI--FTRKVANTFKPHKLQ-----------AHKARWK-REQEAKILR------------------------E---HNQQLDAERQRVASIHTAYSTYVQSCWAW---Q--AQMDSLRM-A----FGKD-LAL----------------------------GSQGPL-------GGP---------SP-IPAWLGC-P------Q--------NLLYTQQR----GSQV-----------------------------PPS----------------------------FPQPPPSFLQ---------------------------------PPMSSPQS--------PH------------FPPTSPL---AQ-----------T---------PG--TQPL---I-----IHHAQMVQLGV---NNHMW-----GQ----TG----------NPG--------PDD---KT---------------------------E------------------------------------------------------------------------------------------------------------------
>XP_008931616.3_Manacus_vitellinus
------------------------------------------------------------------------------------------------MAQSTELQP------SFEDVFNILSQVPRDKLLSLKHK-L---KHLIPGPSS---KLLQAMVLLSLGQDTDARICLDALRD-NPAAQY--VHQTKL-------------EDGED----VQPPQLDA--GAMALLAQVYKVLAQEKLCSPEAWDKACQAATK----AC---QD-TQRGTLN-----NIPPEDQDKQGFA---PS----MGPSDRFW-------TLRSD--ED-TGF----LRGGS----SDY--VVRSSPV--PIGG------SS--------E---LS--APRTLC----ST------GSC-SLPSCLEVSASPTVVCHS-HPS---PP-----EG-VPQPSG------------AG--HPDGDTQS------PQE--SSWTSSP--------SS-HPG--------------------------------------------------------------------------------QDTGAQV--P-WPE--EVLQGS--SCHPV----LPVP-S-----EGA-VIQ--------P-AQSS----D-IPS-------TV--TEPPAP---RENTD----EKQDEKQL--PTGLPD-PGAAVGTDP-----AHISI-GDSDIP-----AGIPCNSTSA---STCSL-PP--PPTC-SFSSTLPPPLQEPPSNL-N-PPPLR--S--S-----------------------------------------------------------------------------------P-SPA--WPPPPLPTVDP---------------------VSLS----------------EP--DGG-----KFFTFVVLHASEDEIVAQRVKNRLES-MGV--SNGATLCEDFSIAGRSRMGGFLEAMENSAFTILLLTKNF-MCNLCLFQTDTALMQSIQDPSKHYSVIPFLPKENALE-----QGQIPRMLSALVTLDESSPL--FPRVVSNTFNPKKIS-----------QKKAMWE-QMQ-----R----------------------------RKLQLLWEQQQAQ-------------------Q---NLAALSL-------GRP--------S-QVFP-----AAT-RP----------WPP-------EPS-------PQQWCPPNDPT----------VPP-----FAGHPPPA----QMG------------------------------PPS----------------------------------------------------------------------------SQP---------L------------LPPGHYNI--MP-----------G---------PG-GI------V-----IQNARMVQIGD---HNTMQ-----VE----TI----------PPG--------PQD---SE-------------------G------QTRHRVT-------------------------------------------------------------------------------------------------------------
>XP_008946049.1_Merops_nubicus
------------------------------------------------------------------------------------------------MAQAAKLQP------SFEDVFSILAQIPQDKLLSLKYK-L---KHLTFGPSS---KLLQAMVLLTLGQEVDARICLDALGD-NRAAQY--VHQAKL-------GAVGAQDSRED----LQPPQLDA--GAKVLLAEIYSVLAEEKLCSHEAKDKACQAANK----GFSTSKE-TRGDTLN-----CIPPEEQEKHSSA---LS----TGPADRFL-------TLRSD--VD-GGF----LETAN----PNS--VVRSSPV--QIGG------SS--------D---LS--GPGPLC----SV------GST-SFSSQLEISASPTVAFQS-PPA---SH-----QR-VHQP---CPGTP----STAG--QPNGEGWS----HSPQE--TSWAS----------SS-YPG--------------------------------------------------------------------------------QDAGAQV--P-RPE--EVLQVS--SSDPT----LPTP-A-----QQL-PTMGAVN---QP-VTSS----D-VSS-------TA-AAEPQVS---TENTQ----KKPNGKQS--STDLPD-SRATVDTGP-----AHVSM-EDSCVP-----AAIPSNAASASILNPSLP-PP--PPPY-SFSSALPPPLRGAPSQTPY-PPPFP--S--S-----------------------------------------------------------------------------------P-TPG--C-PPPLRTVEP---------------------VPTS----------------QP--DSA---ERKFFTFVVLHASKDEIVAHRVKNLLEN-LGV--PNGATLCEDFSIAGHSHLTCFQDAMENSAFIILLLTKNF-LCNLCMFQTDTALMESILNPSKHHSVIPFVPKENPLE-----RSQIPSTLGGLIPLDENSPL--FPRTVQNTFSASRIN-----------AKKVLWD-QAQ-----R----------------------------RKLQRHQEQNQTL-------------------E---DLAALNL-------GSH--------P-Q---------AT-RP----------QPP-------EPS-------PHQWYPPPSTAP----PG-TYPPP-----LPAHPIPA----QMG------------------------------PPP----------------------------------------------------------------------------FQP--------LQ------------LPPGQHHM--MP-----------G---------AG-GI------I-----IQHARMVQIGN---HNTMQ-----VE----MG----------TPG--------PQD---SR-------------------E------ETRSRSQRHGRAAKARDNHNFKPX--------------------------------------------------------------------------------------------
>XP_009081957.1_Acanthisitta_chloris
------------------------------------------------------------------------------------------------MAQSTELQP------SFEDVFKILSQVSQDKLLSLKLK-L---KHSVRGPST---KLLQAMVMLTLGQETQARICLDALRD-TQAAHY--VLQTKL-------GAAAVWEGRED----LQPPQLDA--GTVELLAQVYEVLAQEKLCSAEARDKACQAASK----ACHASKD-TPWGTLN-----NILPEEQDKHSSA---TS----VGTEDRFH-------TLKSD--VD-TGS----FHTNS----PNH--VV-SSPE--QIRG------NS--------C---LS--GSHTFF----SE------ESS-SLTSRLEISASPTADFHT-QP------------------SS------------AG--QPDRDRQS------PQE--MSWASSP--------SS-HPG--------------------------------------------------------------------------------QDTGAQV--P-QAE--KAVQIS--SCHPA----LPDP-E-----VSL-PSEGAVS---QP-APRR----D-APT-------TV-PAEPRAP---REHTD----KEQQEKHF--STGLPD-PRATVDTGP-----AHMSR-EDSYIP-----ADIPSNSTSP-SIPTHPL--P--------------PPRQEPPSNI-H-PPPLH--S--S-----------------------------------------------------------------------------------P-SPC--W-PPPLPAVDP---------------------APTS----------------EP--DGA-----KFFTFVVLHASEDVTVAKRVKNLLEN-MGV--ANGATLCEDFSIAGRSHMTCFQDAMENSAFVILLLTNNF-TGNLCLFQTDTALMQSLQDPAKRYSVIPFLPKENALE-----QSQIPLVLRVLVTLHESSPL--FHRTVHNTFNSKNIR-----------KKKAMWD-EVQ-----R----------------------------RKHQLYWEQHQAQ-------------------Q---NLAGLSL-------GSS--------P-QVPP-----AAT-QS----------WPS-------QHP-------P----PPG---------------------------------QMG------------------------------PLP----------------------------------------------------------------------------SQP---------P------------FPSAHNNI--MP-----------G---------PG-GI------I-----IQHARMVQIGN---HNVMQ-----VE----TV----------TPG--------PRD---SE-------------------E------EVR-----------------------------------------------------------------------------------------------------------------
>XP_009095163.2_Serinus_canaria
------------------------------------------------------------------------------------------------MAQSTELQP------SFEDVFNILSQAPAEKLLSLKLK-L---KHLIPGPCS---KLLQAMVLLTLGQETDARICLDALRD-NRAAQY--IQQIKL-------GTAGVQEDRED----LQPPQLDA--GAMALLAQVYTVLAQEQLCTPEARDKACH--------AS---KD-TQQGMFN-----NTPPKEQDKQGSA---AS----GGSGDRFG-------MLRSH--ED-AAF----PHTDT----SHC--MVRSSPV--EIRG------NS--------D---LS--GPRTLR----SV------ESS-SLSSSLEISASPTVAFHT-QPS---VP-----KC-VPWPSR------------AG--HRDGDTES----HGPQE--SSWASTP--------SP-PPG--------------------------------------------------------------------------------QGTAAQG--A-QPE--KVLQVS--PCHPT---PLPGP-E-----TPL-PSE--------P-AQSS----D-VSS-------TV--TEPHTP---REKQD----E----KQL--SADVPD-SRAAVGTAP-----ALGSI-QNPYIP-----AGIPCNTARA-SISTCSL--P--PPTY-SFSSTL-PPLQQSPSKLSN-PPPLH--S--S-----------------------------------------------------------------------------------P-SPA--R-PPAPPATDP------------------------S----------------EP--DGA-----KFFTFVVLHASEDEIVAHQVKDLLES-MGV--SNGATLSEDFFIAGRSHMICFQEAMENSAFVILLLTKNF-PCNLCLYQTDTALMQSIMDPSKQDSVIPFLPKANALE-----SSQIPRMLSALVTLNESSPL--FSKNVQKTFNPKKIM-----------EKKAMWD---Q-----R----------------------------RKLQARWEQHRAL-------------------Q---NLAALSL-------DSP--------P-WVPP-----AAP-RP----------WPP-------GPA-------AQPWCPHA-PM---------------------DPPPA----QRG------------------------------PPP----------------------------------------------------------------------------SQA---------Q------------LPPGHYSL--AA-----------G---------QA-GMPPL---I-----IQNARMVQIGN---HNVMQ-----VE----TA----------PPG--------PGH---SQ-------------------E------QARHNL--------------------------------------------------------------------------------------------------------------
>XP_009282325.1_Aptenodytes_forsteri
------------------------------------------------------------------------------------------------MAQSAELQP------SFEDVFNILSQIPQDKLLSLKYK-L---KHLILGPSS---KLLQAMVLLTLGQEADARICLDDLGD-NRAAQY--VHQTKL-------GAAGVQEDGED----LQPAQLDA--GAMALLAQIYSVLAEEKLCSHEAMDKACQAATK----TCNASKE-TQGDTLN-----SIPAEDQEEHGSA---IS----MGPGDKFQ-------MLRSD--VG-IGF----HQMAS----PNY--VVRSSPV--QIGG------NS--------D---LS--GPRTLC----SL------GSP-SLPSHFEISASPTVVFHT-QPS---SH-----KC-VPQPSQLCEGST----SGAG--QPDGDRRS----HSLEE--TSWASRP--------SS-HPG--------------------------------------------------------------------------------QDTGAQV--P-RPE--KVLQVS--SCCPT----LPIP-E-----TQL-PTLDAVN---QP-VKSG----D-VSS-------TV-AAEPHAP---KESTD----KKQDEKQL--STGLPD-SRATVDTGP-----AHPSM-EDSYVP-----AGISFNSAPA-SISGYSL--P--SPTY-SFSSTLPPHLRGAPSNLSY-PPPLH--S--S-----------------------------------------------------------------------------------P-SPA--W-PPPLQAVEA---------------------VPTS----------------EP--DGG---ERKFFTFVVLHASEDEIVAHRVKNLLEN-MGV--RNGATLCEDFLIAGRSHLTCFQDAMENSAFIILLLTKNF-PCDLCMFQTNTALMESILKQPKRDSVIPFVPKENPLE-----WSQIPSTLGALMPLNENSPG--FSRMVHNTFTTSRIS-----------KKKAMWD-QMQ-----R----------------------------EKLQRYQEQYQTL-------------------Q---NFGALNL-------GSF--------A-QVPP-----SAT-RP----------QLL-------KQS-------PQQRCPPASTVP----PA-TYPPP-----PAGHPMPP----HMG------------------------------PHP----------------------------------------------------------------------------FQP--------LH------------LPSGHYNT--MP-----------G---------PG-GTPPL---I-----IQHARMVQIGN---HNMMQ-----VE----TV----------TPG--------PQD---SE-------------------E------ETR-----------------------------------------------------------------------------------------------------------------
>XP_009316684.1_Pygoscelis_adeliae
------------------------------------------------------------------------------------------------MAQSAELQP------SFEDVFNILSQIPQDKLLSLKYK-L---KHLILGPSS---KLLQAMVLLTLGQEADARICLDDLRD-NRAAQY--VHQTKL-------GAVGLQEDGED----LQPAQLDA--GAMALLAQIYSVLAEEKLCSHEAMDKACQAATK----TCNASKE-TQGDTLN-----SIPAEDQEKHGSA---IS----MGPGDKFQ-------TLRSD--GG-IGF----HQMAS----PDY--VVRSSPV--QIGG------NS--------E---LS--GPRTLC----SL------GSP-SLTSHLEISASPTVVFHT-QPS---SH-----KR-VPQPSRLCEGST----GSAG--QPDGDRRS----HSLEE--TSWASRP--------NS-HPG--------------------------------------------------------------------------------QDTGAQA--P-QPE--KVLQVS--SCCPT----LPIP-E-----TQL-PTLDAVN---QP-VKSG----D-VSS-------TV-AGEPHAP---EESTD----KKQDEKQL--STGLPD-SRATVDTGP-----AHPSM-EDSYVP-----AGVSSNPASA-SISACPL--P--SPTY-SFSPTLPPHLRGAPSNLSY-PPPLH--S--S-----------------------------------------------------------------------------------P-SPS--W-PPPLQAVEA---------------------VHTS----------------EP--DGG---ERKFFTFVVLHASEDEIVAHRVKDLLEN-MGV--PNGATLCEDFLIAGRSHLTCFQDAMENSAFIILLLTKNF-PCDLCMFQTNTALMESILKQSKRDSVIPFVPKENPLE-----QSQIPSTLGALMPLNEKSPG--FSRMVQNTFTTSRIS-----------KRKAMWD-QMQ-----R----------------------------AKLQLYQEQYQTL-------------------Q---NLDALTL-------GSL--------A-QVPP-----SAT-RP----------QPL-------KQS-------PQQRCPPASTVP----PA-TYPPP-----PAGHPMPP----HMG------------------------------PHP----------------------------------------------------------------------------FQP--------LH------------LPSGHYNM--MP-----------G---------PG-GTPPL---I-----IQHARMVQIGN---HNMMQ-----VE----TV----------TPG--------PQD---SE-------------------E------ETR-----------------------------------------------------------------------------------------------------------------
>XP_009470181.1_Nipponia_nippon
------------------------------------------------------------------------------------------------MAQSAELQP------SFEDVFNILSQIPQDKLLSLKYK-L---KHLIFGPSS---KLLQAMVLLTLGQEADARICLDALRD-NRAAQY--VHQTKL-------GAAGVQADGED----LQPPQLDA--GAMALLAQIYSVLEKEKLCSHEATDRACQAATR----ACNASKE-TQGDTLN-----SIPAEDQEEHDSA---IS----IGPGDKFQ-------TLRSD--EA-LRF----LQTAS----PTY--VVRSSPV--QIGG------NS--------D---LS--GPRTLC----SS------GSP-SLPSHFEVSASPTVVFHT-QPS---SH-----KR-VPQPSRLCEGST----SGAG--QPDGDRQS----HGPQE--TSWDSRS--------SS-HPG--------------------------------------------------------------------------------QDTGAQV--P-QPE--KVLQVS--SRPPA----LPIP-E-----TQL-PTLGALN---QP-AESS----D-VSS-------TV-AAEPHTP---EENTD----KKRDEKRS--ATGVPA-SRATVDTAP-----AHKSM-KDSEVP-----AGIPSNSASA-SISTSSL--P--PPPY-SSSSTLPPPPQGVPSSFSY-PPPLH--G--S-----------------------------------------------------------------------------------P-SPA--W-PPPLQTVES---------------------VPTS----------------EP--DSG-----KFFTFVVLHASEDEIIAHRVKDLLEK-MGV--PNGATLCEDFSIAGRSHLTCFQDAMENSAFIILLLTKNF-LCNLCMFQTNTALMESILKPSKRDSVIPFVPKENPLE-----RSQLPSTLGGLMPLDENSPG--FSRIVQNTFTTSRIN-----------QRKAMWE-LMQ-----R----------------------------RKLQ---ERYQTL-------------------Q---NFAALNL-------GSL--------P-QMPP-----SAT-RP----------QLL-------EQP-------PRQWCPPASTVP----PA-AYPPP-----AADHPMPA----QMG------------------------------PSP----------------------------------------------------------------------------FQ---------LH------------LPPGHY-M--MP-----------G---------PG-SIPPL---I-----IQHARMVQIGN---HNVMQ-----VE----TV----------TPG--------PQD---SE-------------------A------ETRD----------------------------------------------------------------------------------------------------------------
>XP_009480176.1_Pelecanus_crispus
------------------------------------------------------------------------------------------------MAQSAELQP------SFEDIFNILSQIPQDKLLSLKHK-L---KHLIPGPSS---KLLQAMVLLTLGQEADARICLDALRE-NQAAQY--VHQTKL-------GTARVQEDGED----LQPPQLDA--GAMALLAHIYSVLAEEKLCSHEAMDKAYQAATK----ACNASKE-TQGDTLN-----SIPADDQENHGSA---IS----TSPGDKFQ-------TLRSD--EG-VGF----LQMVS----PND--MVRSSPV--QIRG------NS--------D---LS--GPRTLC----SL------GSP-SFPSHFEISASPTAAFHT-QPS---SH-----KR-VPQPSRLCEGST----GGAG--QPDVDRQS----HGLQE--TSWASRP--------NS-HPG--------------------------------------------------------------------------------QDTGAQV--P-QPE--KVLQVS--SRRPT----LPIP-E-----TQL-PTPGAVN---QP-VESS----D-VSS-------TV-AAEPRAP---KENTD----KKQDEKP--------------VDTGS-----AHISM-RHSYVP-----AGLPSSSASA-SISTGSL--P--PPTY-SSSSALPPPLQRVPSNL-Y-APSLH--S--S-----------------------------------------------------------------------------------P-SPV--W-PPPLQTVEP---------------------APTS----------------EP--DSG-----KFFTFVVLHASEDEIVAHRVKDLLEN-MGV--PNGATLCGDFFIAGRSHLTCFQDAMENSAFIILLLTKNF-PCDLCMFQTNTALMESILKPDKQDSVIPFVPKENPLE-----RSQIPSTLGGLMPLDENSPG--FSRTVQNTFTTSRIN-----------KRKAMWD-LTQ-----R----------------------------KKLQLYQERYQTL-------------------Q---NFAALNL-------GSL--------P-QVPP-----SAT-GP----------QLL-------QRS-------PQQWCPPASTVP----PA-TYPPP-----PVGHPMPT----QMG------------------------------PPP----------------------------------------------------------------------------FQP--------FQ------------LPSGHYSM--MP-----------G---------LG-GIPPL---I-----IQHARMVQIGN---HNMMQ-----VE----TV----------TPG--------PQA---SE-------------------E------ESR-----------------------------------------------------------------------------------------------------------------
>XP_009511631.1_Phalacrocorax_carbo
------------------------------------------------------------------------------------------------MAQSTELQP------SFEDVFNILSQIPQDKLLSLKYK-L---KDLIFGPSS---KLLQAMVLLTLGQEADAKICLEALQD-NQAAQY--VHQTKL-------GTAGVQEEGED----LQPPQLDA--DAMVLLAEIYSVLVKEKLCSREAMDKACQAATK----ARNTSKE-AQGDTLN-----SIPAEDQEKHSSA---IS----MGPGDRFQ-------ALRSD--ES-TRF----LQTAS----PNY--VVRSSPV--HIGG------NS--------D---LS--GPQTLR----SS------GSP-SFPSHFEISMSPTVAFHT-EPA---SH-----ER-VPQPSRLCEGRT----SSAG--QPDGDRAS----HGLQE--TSWTSRP--------SS-HPR--------------------------------------------------------------------------------QDTGAQV--P-QPE--KVLQVS--SCHPP----LPIP-E-----TQL-PMLGAVN---QP-VESS----D-VSS-------TV-AAESHAP---KENTD----KKQDEKQL--STCLPD-SRATANTGP-----AHMPM-EDSSVP-----AGIPSNSASA-SISTSSL--P--PPTY-SSSSTLPPPLQGPHSNL-Y-PPHLH--S--S-----------------------------------------------------------------------------------P-SPA--W--PPLQTVEP---------------------VPTS----------------EP--DGG-----KFFTFVVLHASEDEVVAHRVKNRLEE-MGV--PNGATLCEDFFIAGRSHLTCFQDAMENSAFIILLLTKNF-PCDLCMFQTNAALMESILKPSKHDSVIPFVPKENPLE-----RSQIPSTLGGLMPLDENSPG--FSRTVRNTFTTSRIN-----------ERKATWN-RMQ-----R----------------------------RKLQLYQEQHQTL-------------------Q---NLTALNL-------GSL--------A-QVPP-----SAT-WP----------QLL-------EQ--------PQQWCPPALTVP----PA-TYPPP-----PAGHPMSA----QMG------------------------------APP----------------------------------------------------------------------------FQP--------LH------------FPSGHYNM--MQ-----------G---------PG-GIPPL---I-----IQHARMVQIGN---HNTMQ-----VG----TV----------TPG--------PQD---SE-------------------K------ETR-----------------------------------------------------------------------------------------------------------------
>XP_009561132.1_Cuculus_canorus
------------------------------------------------------------------------------------------------MAQSTELQP------SFEDVFHILSQVPQDKLLSLKHK-L---KHLGLGPSS---RLLQAMVLLTLGQEVDARICLDALGD-NQAAQY--VHQTKL-------GTGRAQEDRVD----LSPPQLDA--GAMVLLAQIYSVLAAEKLCSPEAMDKAHQAATK----ACNTSKE-TQGDRLN-----SIPPKDQENHSSA---SG----VSPGDRFQ-------TLRSD--AA-AGF----HQTSI----PLH--VVRSPPV--PIGG------NS--------D---LS--GPRTLR----SM------GSS-SFPSSFEISASPTVVIHS-QPS----Q-----ER-VLQPRRQCPGRS----SSAG--QPGGDRQR----PSPQE--TSWASRP--------SS-HLG--------------------------------------------------------------------------------QDAGARV--P-QPE--QVLLVS--PCRPA----LPVP-K-----AQP-PKLRALN---QP-VKSS----N-IHS-------TV-AAERHAP---KESAD----KTQDGMQL--PTGLPN-SRATAGTRP-----AHVPR-EDSYVP-----AGIPSNSTST---STCSL--P--PPPY-SFSSTLPSPLPGAHSNLPY-LPPLH--S--S-----------------------------------------------------------------------------------P-SSA--W-PPTLQTATP---------------------VPTL----------------EL--HGG---ESKFFTFVVLHASKDEVVAHRVKDLLEK-MGV--PNGATLCEDFFIAGRSHMTCFQDAMENSAFIILLLTKNF-PCNLCMFQTNTALMQSIFNPSKHDSVIPFLPKENPLE-----RSQIPSTLGGLMPLDENSLG--FSKTVQNTFTPRRIN-----------ERKAMWD-RAQ-----Q----------------------------RKLQLNQEQHQTV-------------------H---NLAGLNL-------GSP--------P-Q------------------------------------Y-------SGQWCPPASTVP----SA-TFPTP-----LAAHTVTA----PVG------------------------------PLP----------------------------------------------------------------------------FQP--------PH------------VPPGHYNL--VP-----------S---------TE-AMPPL---I-----IQHAQMVQIGD---HNLMQ-----VE----RV----------TPG--------QKD---SE-------------------E------GARQST--------------------------------------------------------------------------------------------------------------
>XP_009570504.1_Fulmarus_glacialis
------------------------------------------------------------------------------------------------MAQSAELQP------SFEDVFNILSQIPQNKLLSLKYK-L---KHLTLGPSS---KLLQAMVLLTLGQEVDARICLDALGD-NRAAQY--VHQTKL-------GTAGVQEDGED----LQLPQLDA--GAMALLAQIYSVLVEEKLCSHEAMDKACQAATK----ACNASKE-TQGDTLN-----CIPAKDEEKHGSA---NS----MGPGDKFQ-------TLRSD--VG-IGP----LQMAS----PNY--MVRSSPV--QIGG------NS--------D---LS--GPQTLC----SL------GSP-SLPSHFEISASPTVVFHT-QPS---SH-----ER-VPQPSRLSKGST----SGAG--QPDRDRQS----HGLQE--TSWASRP--------NS-HPR--------------------------------------------------------------------------------QDTGAPV--P-CPE--KVLQVS--SCHPT----LPIP-E-----MQL-PTLGAVN---QP-VESS----D-VSS-------TV-AAEPHAP---KESTD----KKQDKKQL--STGLPD-SRATVDTGP-----AHMSM-EDCYVP-----AGISSNSASA-SIPACSL--P--PPTY-SFSSTLPPPLQEGPSNLSY-PPPLH--S--S-----------------------------------------------------------------------------------P-SPA--W-PPP-PPVAA---------------------EPIS----------------EP--DGG-----KFFTFVVLHASEDEIVAQRVKNLLEN-MGV--PNGATLCEDFFIAGRSHLTCFQDAMENSAFIILLLTKNF-PCDLCMFQTNTALMESILTPSKRDSVIPFVPKENPLE-----RSQIPSMLGGLTPLDENSPG--FSRTVQNTFTTSRIN-----------ERKAMWDHVMQ-----R----------------------------RKLQLYRERYQTL-------------------Q---ELAALNL-------GSF--------P-QVPP-----SAT-HP----------QLL-------EQS-------PQQWCPPSSTVP----PA-TYPPP-----PTGHPMPA----QMG------------------------------PPP----------------------------------------------------------------------------FQP--------LH------------LPSGHYNM--ML-----------G---------PG-GVPPL---I-----IQHARMVQIGN---HNMMQ-----VE----TV----------TPG--------PQG---SK-------------------E------ETR-----------------------------------------------------------------------------------------------------------------
>XP_009634984.1_Egretta_garzetta
------------------------------------------------------------------------------------------------MAQSTELQP------SFEDIFNILAQIPQDKLLSLKYK-L---KHLVLGPSS---KLLQAMVLLTLRQEADARICLDALGD-NRAAQY--VHRTKL-------GAAGVQEDGED----LQPPQLDA--GAMVLLAQIYSVLAEEKLCSHEAMDKACQAATK----ACKASKE-TQGDTLN-----SIPAEDQEKHDSA---IS----MSPGDKFQ-------TLRSD--KS-IGF----LQTAS----PNY--AVRSSPV--QIGG------NS--------N---LS--GPQTLC----SL------GSP-SLPSRFEISASPTVVFHT-QPS---SH-----KH-VPQPSRLCEGNS----SGAG--QPDGDRQS----HGPQE--TSWVSRP--------NS-HPG--------------------------------------------------------------------------------QDTGAQV--P-QPE--KVLQVS--PCHPS----LPIP-E-----TQL-PTLGAVN---QP-VESS----D-VSS-------TV-AAEPYAP---KENTD----KKQDEKQL--STDLPD-SRARADTGP-----AHMSM-EDSYVP-----AGIPSNSASA-SISTGSI--P--PPAY-SSFSALPHPLQGAPSNLSY-PTPLH--S--S-----------------------------------------------------------------------------------P-SPA--W-PPPLQSVKP---------------------VPTS----------------EP--DDV-----KFFTFVVLHASEDEIVAHRVKDLLEN-MGV--PNGATLCEDFFIAGRSHLTCFQDAMENSAFIILLLTKNF-PCDLCMFQTNTALMESILKPSKRDSVIPFVPKENPLE-----RSQIPSALGGLMPLDENSPG--FSRTVQNTFTTSRIN-----------ERKAMWD-LMQ-----R----------------------------RKLQLYQEQYQTL-------------------Q---NLSALNL-------GSL--------P-QVPL-----SAT-RP----------LLP-------EQS-------PRHWCP-----P----PA-TYPPP-----PTGHPMPA----QMG------------------------------RPP----------------------------------------------------------------------------FQP--------LH------------LLSGHYNM--MP-----------G---------PE-GIPPL---I-----IQHAQMVQIGN---HNTMQ-----VE----NV----------TPG--------PQD---SE-------------------E------ETRX----------------------------------------------------------------------------------------------------------------
>XP_009676037.1_Struthio_camelus_australis
------------------------------------------------------------------------------------------------MAQSAEVQP------SFEDIFNILSQIPGDKLLNLKHK-L---KHLISKPSS---KLLQAMVLLTLGQEADARICLDTLRN-DQAALY--IHRTRL-------GTARVQEDGED----LQPPQLDA--DAIALLAQIYSLLVDEKVCSREAMVRAYQTAIK----ACDTSGN-PQREPLK-----SILAEAQEKCGAA---IS---FMGSGGRFQ-------MMRSD-----PGF----FQTAS----PNR--VARSSPV--QIGN------VS--------D---LS--GPRTLR----SS------GSPASFISHFEISESPTAVFHT-QPP---HC-----NH-VPQLSQLCAEPM----SCAG--EPARESES----HGLQE--TSWANST--------NS-HPM--------------------------------------------------------------------------------QGTTAHV--P-RPKM-EVLQTS--SCHPF----LPIP-E-----IQL-PTPSAVN---QP-VESS----D-VSS-------TV-TAEPQAP---KEGTA------QKQEDL--PTGLPD-SRATAHTGP-----IHTSA-ED--IP------------------------------------------------------------------------------------------------------------------------------------------------------AA--Y-PPPVQNAEA---------------------ASTS----------------EP--D-E---ERKFFTFVVLHASEDVDIACRVKELLES-MGV--PNGATFCEDFLTAGRGQLFCFQDAMENSAFTILLLTKNF-LCQLCMFQTNSALMESILRPSKHNSVIPFVPRENPLE-----RREIPALLSGLVSLDENSSV--FSKTVKNTFTPSKIS-----------ELKAMWK-QIQQIQEHK----------------------------RKLQLYQDHCQTL-------------------K---NLADLNL-------GSV--------P-QMPL-----SAP-QPNLGSLQQLLEQLM-------PHQ-------SPQQCHFPMPVP----PA-TYPPP-----SADHAIPA----QLG------------------------------PSP----------------------------------------------------------------------------SQT--------FY------------LPSGHPNM--MQ-----------G---------PG-AAQNL---I-----IQHARMVQIGN---HNMMH-----VQ----TA----------PSG--------QED---SE-------------------E------ETREKAA-------------------------------------------------------------------------------------------------------------
>XP_009707398.1_Cariama_cristata
------------------------------------------------------------------------------------------------MAQSAKLQP------SFEDVFNILSQIPQDKLLSLKYK-L---KDLRFGPSR---KLLQAMVLLTLGQEADARICLDALRD-NQAAQY--VHQTKL-------GTAGVQEDGED----LQPPQLDA--GAMVLLAQIYSVLAQEKLCSHEAMDKACQAATK----ACNASRE-TQWGTLN-----SIPPVDQEKHGSA---IS----MDPCDKFQ-------TLRSD--GG-VGF----LQTAS----PNY--MLRSSPV--QIGG------NS--------H---LS--GPRTLC----SL------GSP-SFPSHFEISSSPTVVFHT-QPS---SH-----EC-DPQPSRPCKGST----SSAG--QPDRDGQS----HGLQE--TSWASRT--------NS-HPR--------------------------------------------------------------------------------QDTDAQV--P-QPE--NVLQVS--SCHPT----PPIP-E-----TQL-PTMGAVN---QP-VESS----D-VSS-------TV-AAEPHAP---KENID----KKQDEKQL--STGLPD-SRATVDTGP-----AHTSM-KDSCVP-----AGIPSNSAPP-SISTCSL--P--PPTY-SLSSTLPSPLQGSPSNLFY-PPPLH--S--S-----------------------------------------------------------------------------------L-SPA--W-PPPLQTVEP---------------------VPTS----------------EL--DGG-----KFFTFVVLHASEDEIVAHRVKDLLEN-MGV--PNGATLCEDFFVAGRSHMTCFQDAMENSAFIILLLTKNF-PCDLCMFQTNTALMESILKPSKRDSVIPFVPKENPLD-----RSQIPSMLGGLMPLDENSPG--FSRTVQNTFTTSRIN-----------ERKAVWG-LMQ-----K----------------------------RKLQLYQERYQTL-------------------Q---NLAALNL-------GSL--------P-QMPP-----SAT-RP----------QLQ-------EQS-------PRQWCPPTLTVP----PA-TYPPP-----PAGQPMPA----QMG------------------------------PSP----------------------------------------------------------------------------FQP--------LH------------FPSGHYNM--MP-----------G---------PG-GIPPL---I-----IQHARMVQIGN---HNTMQ-----VE----TV----------TPG--------PQD---RE-------------------E------ETR-----------------------------------------------------------------------------------------------------------------
>XP_009808101.1_Gavia_stellata
------------------------------------------------------------------------------------------------MAQSAKLQP------SFEDVFNILSQIPQDKLLSLKYK-L---KHLIFGPSS---KLLQAMVLLTLGQEADARICLDALGD-NRAAQY--VHQTKL-------GAAGAQEDGED----LQPPQLDA--GAIALLAQIYSVLAEEKLCSREAMDKACQAATN----ACNASKE-TQGETLN-----SIPPEEQEEDGSA---VS----MGPGDKFQ-------TLRSD--KG-VGF----IQMAR----PNY--VVRSSPV--QIGG------NS--------D---LS--GPQTLR----SL------GSP-SFPSHFEISASPTVAFRT-QPS---SH-----KH-VPQPSRLCEGRT----SSAG--QPDGDRQS----HGLQE--TSWASRP--------NS-HPG--------------------------------------------------------------------------------QDTGAQV--S-RPE--KVVQVS--SCHPT----LPVP-E-----TQL-PTMGAVN---QP-VESS----D-VSS-------TV-AAEPHAP---KESTD----KKQDEKQL--PTGLPD-SRATVDTGP-----AHMSK-EDSYVP-----AGISSDSASA-SISASVL--P--PPIY-PFSSTLPP-----PSNLPY-LPPLH--S--S-----------------------------------------------------------------------------------P-SPA--W-PPPLQ-------------------------VPPS----------------EP--DGG-----KFFTFVVLHASEDEIVAHRVKDLLEN-MGV--PNGATLCEDFFIAGRSHLTCFQDAMENSAFIILLLTKNF-PCDLCMFQTNTALMESILKPSKRDSVIPFVPKENPLE-----RSQIPTTLGGLMPLDENSPG--FSKTVQNTFTTSRIK-----------ERKAMWD-LMQ-----I----------------------------RKLQAYQERNRTL-------------------Q---NFAALNL-------GSL--------P-QVPL-----SAT-QP----------PLL-------EQS-------PQQWCPPASAVP----PA-TYPPP-----AAGHPMPA----QVG------------------------------PPP----------------------------------------------------------------------------FQP--------LH------------LPSGHYNM--MT-----------D---------PG-GIPPL---I-----IQHARMVQIGN---NNRMQ-----VE----TV----------TPG--------PQD---SQ-------------------E------ETR-----------------------------------------------------------------------------------------------------------------
>XP_009871442.1_Apaloderma_vittatum
------------------------------------------------------------------------------------------------MAERTELQP------SFEDVFRILSQTPRDKLLNLKHK-L---KRSIPGPSS---KLLQAMVLITLRQEEDARICLDALRD-NQAAQY--IHQTKL------GAAAGAQGDGED----LQPPQLDG--ASMGLLARIYSVLLEEELCSREALDKAGRAATN----ARSAREE-TQGHTGN-----SIPAGEQERRGSA---VT----MGPGDEFQ-------TLRSD--AS-VGF----LKAAS----PNY--VVRSSPV--QIGG------NS--------D---PS--HPWTSC----SL------GSP-SLSSRFEISASPTVVFHT-HPP---SHDKRVPER-VPQRSRSHEAGT----SGTG--QPDRDRQS----HGLQE--MSWASRY--------SS-HPG--------------------------------------------------------------------------------QDVGAQA--T-RPE---VLQVS--SRRPA----RSVA-E-----TR--PATAAGN---QP-VESC----D-VPS-------TV-TAEAQAP---KEHRD----TKRDDKQF--STHLPD-SRATVDTGP-----ARRPV-ENSYVP-----AGIPSNAAPA-SLITCSL--P--PPTY-SFASTLPTPLWGAPANFSY-PPPFP--S--S-----------------------------------------------------------------------------------P-SPA--W-SPPLRTAEP---------------------APPS----------------EI--DDG---ERKFFTFVILHASKDEAVASRVKNLLEG-MDV--PNGATLCEDFSIAGCSHLTCFQEAMENSAFIILLLTKNF-LCDLCKFQTNTALMESIQNPSKHDSVIPFIPKENRLD-----RSQIPNTLGALIPLDENSPG--FSSTVKKTFASSRIS-----------QRKAMWD-QMQ-----R----------------------------RKLQVYEEQHQPL-------------------P---TFAALNL-------GSL--------P-HVPP-----THP-QP---------------------PS-------PQQWCPPAATAL----PA-TYPPP-----LAGHPLPA----QMD------------------------------PSP----------------------------------------------------------------------------LQP--------LQ------------LPLGHYNG--LL-----------G---------AG-GISVV---N-----IQHAQMVQVGT---DNTMR-----AG----TV----------VPH--------PQG---SE-------------------E------GTTX----------------------------------------------------------------------------------------------------------------
>XP_009893486.1_Charadrius_vociferus
------------------------------------------------------------------------------------------------MAQNAKLQP------SFEDVFNILSQIPQDRLLSLKHK-L---KHLVFGPSS---KLLQAMILLTLGREGDARICLDALGD-NRAAQY--IHQTKL-------GAAGAQEDRGD----LQPPQLDA--GAMALLAQIYSLLAKEKPCSHEATDKACRAATK----ARNASKE-TQGATLN-----SIPPQDQENHSSA---AN----TGPGNKFQ-------TLRSD--AG-AGF----LQVPS----PNY--VVRSSPV--QIGG------NS--------D---LS--GPQTLR----ST------GTP-SFPSRFEISASPTVVFRT-QPS---SH-----QG-VPQPSGLSEGSA----SGAG--QPDGDGQS----HGPQE--TSWASRT--------NS-HPW--------------------------------------------------------------------------------QDTGAQV--S-QLE--KVLPLS--SRHPT----LPIP-E-----TQP-PTLGALN---QP-VQSS----D-VSS-------TV-AAEPHAP---EESTA----KKQDEKHL--STGLPD-SRATGDTGS-----AHKST-EDSCVP-----EG-TSNSASA-SISACPL--P--PPSC-SFSSTLPPHFLGAASNLSY-APPLP--S--S-----------------------------------------------------------------------------------P-SPA--W-LPPLQSVEA---------------------VPTS----------------EL--DGR---ELKFFTFVVLHASEDEIVAHRVKNLLEN-MGV--PNGATLCEDFFIAGRSHLTCFQDAMENSAFIILLLTKNF-PGNLCMFQTNTALMESILKPSKRDSVIPFVPKENPLE-----RSQIPSTLCGLMPLDENSPG--FSRTVQNTFTTSRIN-----------ERKATWD-MMQ-----R----------------------------KKLQQYQERYQTL-------------------H---NLAALNL-------GSL--------P-QAPP-----SAP-RP----------QLL-------EQS-------PPQRCPPASAVP----PA-ANPPP-----PAGHPMPT----QMG------------------------------PLP----------------------------------------------------------------------------FQP--------LH------------LPSGHYNV--MP-----------G---------PQ-GIPHL---I-----IQHARMVQIGN---HNTMQ-----VE----TA----------TPG--------PQD---SK-------------------E------ETR-----------------------------------------------------------------------------------------------------------------
>XP_009899013.1_Picoides_pubescens
------------------------------------------------------------------------------------------------MAQNTKLQP------SFEDVFSILSQVPHEKLLTLKHK-L---KHLRSGLSS---KLLQAMVLLTLGQETEARVCLDALGD-NQAAQY--VQQPKV------------QENGEG----LQPPQLDA--GAMELLAQIYSLLLEEKLCSQEAMDKACQAATQ----PHNASRE-TRGDRPK-----SMPAEEQ-KHGSA---VS----VGPGDKFQ-------TLRSD--VD-GGF----LKTAT----PNY--MVKSSPE--QIGG------IS--------D---PS--GPQTLC----SL------GSP-SFSSHFEISASPTVAFHT-PPS---SH-----EC-VPRPGQTCEGST----TGAG--QPDGDTHS----HGPQE--TSWASRS--------NS-HPG--------------------------------------------------------------------------------QDAGAQS--P-QPE-----MVG--SCDPS----LPTP-E-----MQL-PTTGPMN---QP-VESS----D-VSS-------TV-AAEHHAP---EDQTN----KREDEKQL--STGLLN-SRATADTGP-----AHTSV-ENSCVP-----AGIPSNSASA-SISTHPF-PP--PPAY-SISSTLLPPPQGAPSNLSY-PSPLP--S--S-----------------------------------------------------------------------------------P-SPA--W-LPPLKPADP---------------------VPTA----------------QL--DGG---ERKFFTFAILHASEDELVAHRVKTLLES-MGV--PNGATLCEDFSVAGCSHMTCFQDAMENSAFIILLLTNNF-LCNLCMFQTDTALMESIQKPSKRHSVIPFVPKENPLE-----RSQIPSVLCGLVPLDENSPM--FSRKVQNTFNSRRIK-----------ERKAMWD-QMQ-----R----------------------------EKLQLQQEQYQTR-------------------Q---RLAALSL-------GLH--------P-QEPL-----PAA-QP----------QLL-------KPP-------PQQWCPPTSAVP----PP-TYPPP-----YDGHPTPA----QVD------------------------------PPP----------------------------------------------------------------------------SQP--------FQ------------LPPSHYNM--MP-----------G---------PG-GI------I-----IQHARMVQIGN---HNTMQ-----VE----TV----------TPG--------PQD---TQ-------------------E------QTRG----------------------------------------------------------------------------------------------------------------
>XP_009920467.1_Haliaeetus_albicilla
------------------------------------------------------------------------------------------------MAQSAKLQP------SFEDIFSVLSQIPQDKLLSLKYK-L---KHLISGPSS---KLLQAMVLLTLGQEVDARICLDALGD-NRAAQY--VHQTKL-------GATGVQEDGED----LQPPQLDA--GAMALLAQIYSVLAEEKLCSHEAVDRARQAATK----ACKASKE-TQGDTLN-----SIPPEDQEKHGSA---VS----MGPGDKFQ-------TLSSD--VG---F----LQPAS----PNY--VVRSSPV--QIGG------NS--------D---LS--GPRTLR----SL------GSP-SFPSCLEISASPTVVFHT-QPS---SH-----EH-VPQPSRLCKGST----SSAG--QPDGDRQS----CGLHE--TSWTSRP--------NS-HPG--------------------------------------------------------------------------------QDTGAQV--P-RSE--KVLQVS--SCRPT----PPIP-E-----IQL-PTMGAVN---QP-VESS----D-VSS-------TV-AAETHTP---KENTD----KKQDEKQL--PTGLPD-SRATVDTGP-----AHMSM-EDSHVP-----AAIPSNSAPT-SISTYSL--P--PPTY-SFSSTLPRPLQGAPSNLSY-PTPLH--S--S-----------------------------------------------------------------------------------P-SPA--W-PPPLQTVEP---------------------LPTS----------------EP--GGG-----KFFTFVVLHASQDEIVAHRVKDLLEN-MGV--PNGATLCEDFFIAGRSHLTCFQDAMENSAFIILLLTKNF-PCDLCMFQTNTALMESILKPSKRDSVIPFVPKENPLE-----RSQIPSTLGGLMPLDENSPG--FSRTVQNTFTTSRIN-----------ERKAMWD-LMQ-----R----------------------------KKLQLYQERYQTL-------------------Q---NLAALNL-------GSL--------P-QVPL-----SAT-RL----------ELL-------GQS-------PQQWCPPASTVP----PA-TYPPP-----PAGHPMPA----QMG------------------------------PPP----------------------------------------------------------------------------FQP--------LN------------LPSGHYNM--MP-----------G---------PG-GIPSL---I-----IQHARMVQIGD---HNVMQ-----VE----TV----------TPG--------PQD---RE-------------------E------ETR-----------------------------------------------------------------------------------------------------------------
>XP_009934696.1_Opisthocomus_hoazin
------------------------------------------------------------------------------------------------MAQSAKLQP------SFEDVFNILSQIPRDKLLRLKYK-L---KHLVFGPSS---KLLQAMVLLTLGQEADARICLDAMGD-NRAAQY--VHQTKL-------GAAGVRGDGED----LQPAQLDA--GARALLAQIYSVLAEEKLCSHEAMDKAFQAATK----ACNSSEE-TEEDTLN-----SIPAEDQEKHSSA---TS----TGPGDRFQ-------TLRSD--KG-AGF----HQAAS----PDY--VVRSSPV--QVGG------NS--------D---LS--GPQTLR----SL------GSP-SFPSRFEISASPTVGFCT-QPS---SH-----ER-VPRPSRLCEGST----GGAG--QPNGDSQS----HSPQE--TSWASRP--------SS-HPR--------------------------------------------------------------------------------QDTGAQV--P-RPE--EVLQLS--SRHPT----PPIP-D-----AQL-PALRAAN---QP-EESS----D-VSS-------TV-AAEPPAP---KENAD----KKQDEKQL--STDLPE-SRVTVGPGP-----AHMSM-EDSCVP-----AGIPSNSASA-SISACSA--P--PPAY-SFSSTFPSPPQGPPSNSSY-PPPLH--S--S-----------------------------------------------------------------------------------P-SPA--W-PPPLQAVEP---------------------VPTS----------------AP--DGV-----KFFTFVVLHASEDEIVAQRVRDLLEN-MGV--PNGATLCEDFSIAGRSHMTCFQDAMENSAFIILLLTKNF-PCNLCMFQTNTVLMESILKPSKRDSVIPFVPKENPLE-----RSQIPSTLGGLTPLDENSPG--FSRTVRNTFTPSRIN-----------ERKAMWD-LMQ-----K----------------------------KKLQLHQERYQTL-------------------H---NLSVLNL-------GSP--------P-QVPP-----SAA-WP----------QQL-------DQS-------PQQWWPPTSTVP----SA-AHPPP-----PTSHPMPP----QMG------------------------------PPP----------------------------------------------------------------------------FQP--------LH------------LPSNHYAV--MP-----------G---------PG-GIPPL---I-----IQHARMVQIGN---HNVMQ-----VE----TM----------APG--------PQD---SE-------------------E------GTR-----------------------------------------------------------------------------------------------------------------
>XP_009959824.1_Leptosomus_discolor
------------------------------------------------------------------------------------------------MAQGAELQP------SFEDVFDILSQIPQDKLLSLKHK-L---KHLVFGPSS---KLLQAMVLLTLGQEVDARICLDTLGD-NRAAQY--VHQTKL-------GTAGVQEDGEG----LQPPQLDA--GAMVHLAQIYSVLAEEKLCSHEAMDKARQAATR----ACNTSKE-TQGDRLN-----SSALEDEEEHASA---IS----TGPGDKFQ-------MLRSD--TG-VGF----LKTAS----PNY--VVRSFPV--QIEG------NS--------D---LS--GPQTLC----SW------RSP-SFPSHFEISASPTVVFHT-QPS---SH-----ER-VPQPSRLCEGST----SGAG--QPDGDRQS----HGPQE--TSWASRP--------NS-HPG--------------------------------------------------------------------------------QDAGAQV--P-RPE--KVLQIS--SCHPS----PPTP-K-----PQL-PTMGAVN---QP-VESS----D-VSS-------TV-AAEPHVP---KGNTD----KKQDEKQL--STGLPD-SRATVDTGP-----AHMSM-EDPYVL-----AGIPSNSAPA-SNSTCSF--P--PPTH-SLSSTLPPPLRGVHPNLSY-PPPLH--S--S-----------------------------------------------------------------------------------L-SPA--W-PPPLQTVEP---------------------VSTS----------------EP--RDG-----KFFTFVVLHASEDEIVAHRVKDLLEN-MGV--PNGATLCEDFFIAGRSHLTCFQDAMENSAFIILLLTKNF-PCNLCMFQTNTALMESILKPSKRDSVIPFVPKENPLE-----RSQIPSTLGGLMPLDENSPG--FSRTVQNTFTTSRIN-----------ERKAMWD-QMQ-----R----------------------------RKLQLCQERYQTL-------------------Q---NLAALNL-------GSL--------P-QVPP-----AAT-RP----------QLL-------EQS-------PRQWCPPTSIVP----PT-PYPPP-----PAGHPIPA----PMG------------------------------PSP----------------------------------------------------------------------------FQP--------LH------------LPSGHYTM--MP-----------G---------QA-GGPPL---I-----IQHARMVQIGN---HNVMQ-----VE----TG----------TPG--------PQD---SE-------------------E------ETR-----------------------------------------------------------------------------------------------------------------
>XP_009974479.1_Tyto_alba
------------------------------------------------------------------------------------------------MAQSTKLQP------SFEDIFNILSQIPKDKLFSLKYK-L---KHFTFRPSS---KLLQAMVLLTLGEEEDARTCLDALGD-NRAAQY--VXXXXXXXXXXXRGTTGMQEDEED----LQPPQLDE--GATALLAQIYSVLVEEKLCSREAVDKACNAYTK----ACNTSRE-TQRDTLD-----SIPPEDQEKHGSA---IS----MGPGDKFQ-------TLRSD--AG-VGF----VRMAN----PSY--LVRSSPV--QIGG------NS--------T---LS--GPRTLC----SL------GSP-SFPSCFEISASPTVVFHT-QPS---SH-----ER-VPQPSRLCGGST----SGAG--QPDRDRQS----HGLQE--TSWASSP--------NS-HPG--------------------------------------------------------------------------------QDTGAQV--P-RPE--KVLQVS--SCRPA----LPVP-E-----VQL-PTTGAVN---QP-IESS----D-VSS-------TV-AAEPHAP---KENTD----KMQGEKKL--PTGLPD-SRATMDTGP-----AHVSM-KDSYVP-----AGIPSNSASA-SNSTCSL--P--PPTY-SGSTTLPPQV--TASNLSY-PLPLH--S--S-----------------------------------------------------------------------------------P-SSA--W-PPPLQTVEP---------------------APTS----------------EP--DSG-----KFFTFVVLHASEDEAVAHRVKDLLEN-MGV--PNGATLCEDFFIAGRSHLTCFQDAMENSAFIILLLTKNF-PCDLCMFQTNTALMESILKPSKRDSVIPFVPKENPLE-----RSQIPSTLGGLMPLDENSPG--FSRTVQNTFNTSRIN-----------ERKVMWD-LMQ-----R----------------------------KKLQLYQERYQTL-------------------Q---NLAALNL-------GSL--------L-QVPP-----SAT-QP----------QLL-------EQS-------PRQWCPPASTVP----PA-TYPPP-----PAGHPVFA----QMG------------------------------SPP----------------------------------------------------------------------------FQP--------LH------------LPSGHYNM--MP-----------G---------PG-GIPHL---I-----IQHARMVQIGN---HNMMQ-----VE----TV----------TPG--------PQD---SE-------------------E------ETRQNV--------------------------------------------------------------------------------------------------------------
>XP_009979399.1_Tauraco_erythrolophus
------------------------------------------------------------------------------------------------MAESAELQP------SFEDVFNILSQIPHDKLLSLKYK-L---KHLIFGPSS---KLLQAMVLLTLGQEVDARICLDDLGD-NQAARY--VHQTKL-------GAAGAQEDEED----LQPPQLDA--GATALLAQIYSVLEKEKLCSREALDKAHQAATK----ARDTSKE-TQGDTLN-----SIPAEDREKHGSA---IS----MGSGDEFQ-------TLRSD--VD-VGF----L--PS----PNY--VVRSSPV--PIGG------NS--------E---LS--GPRTLR----PL------GSL-SFSSCFEISASPTAVFHT-QPS---SH-----ER-VPQPNRLCEGTT----SGAG--QPDGDTQS----HDLQE--TSWASRP--------NS-HPG--------------------------------------------------------------------------------PNTGAQV--P-QPE--KALQVS--SCHPT----LSPT-E-----TQL-PTLGAGI---QP-DESS----D-VSS-------TV-AADPQAP---EESTD----KKQDEKQL--STGLPD-LRATVETSP-----AHKST-EDSYVP-----AGISSNSASA-SISACSI--P--PPTY-SFSTTLPSPLQGAPSNSAY-PPPLH--S--S-----------------------------------------------------------------------------------P-SPA--W-PPPLQGVEA---------------------VPTS----------------EP--DSG-----KFFTFVVMHASQDEIIAHRVKNLLES-MGV--PNGATLCEDFFIAGRSHLTCFQDAMENSAFIILLLTKNF-PCDLCMFQTNTALMESILKPSKRDSVIPFVPKENPLE-----RSQIPLTLGGLMPLDENSPG--FSRTVQNTFTTRRIT-----------QRKAMWD-LTQ-----R----------------------------KKLQFYQESYQTL-------------------Q---NFATLNL-------GSL--------S-QVPP-----SAT-RP----------QLL-------ERS-------PQQWCPRPSTVP----PA-TYPP---------HPVAA----QMD------------------------------PPP----------------------------------------------------------------------------FQP--------LH------------LPPGHYNM--MP-----------G---------TG-GI------I-----IQHARMVQIGN---HNTMQ-----VE----TV----------TPG--------PEA---SG-------------------E--------------------------------------------------------------------------------------------------------------------------
>XP_010019457.1_Nestor_notabilis
------------------------------------------------------------------------------------------------MAQSTQLPP------SFEDVFHMLSQIPQEKLLNLKHK-L---KHLVFGPSS---KLLQAMVLLALGQEMEARICLDALRD-NRAAQY--VHQTKL-------GAAGVQGDGED----LQPPKLDA--GAMELLAQIYAVLVKEKLCSREAMEKACQAARE----ACNGSKE-TPPGQLR-----SIPPRDHGEHGPA---AS----RGSGGKWQ-------APRAD--AA-TGL----LSAGLLPATRNH--EVRSSPV--EIGI------NS--------DLSHLS--SPRSLR----SVESPSSSLENPSFPSHLEISASPTVVVQS--------------QTCPPERAQ----------------QPDGDRQS----HGLQGTTCTSPSSH----------------------------------------------------------------------------------------------PAQVLQV--E------KAPQAS--SCHPV----APAP-D-----MQL-PTMGAVN---QP-VESS----D--AS-------STVAAEPQAP---KENAD----KKQGGKQS--STGLPA-SRAAADAGP-----AHVST-EEPHVP-----GGIPSNSASAAISTRSLP-----PPTY-AFSSTL-PPLHGPHSNLPY-PPRSH--S----------------------------------------------------------------------------------------SPSLAW-PPSLQTAEP---------------------GPTS--------------------EPD---DEKFFTFVVLHASEDEIVAHRVKDLLEN-MGV--PNGATLCENFAIAGRSHMTCFQDAMENSAFIILLLTKNF-PCDLCMFQTNTALMESIKNPFKCDSVIPFIPKENPLQ-----WSQX----GWLTPLDEKSPG--FARTVQNTFTTNRIN-----------KKKESWD-LLQR---------------------------------KKLQLQEERYRTL-------------------Q---NMATLNL------------------GGSIPP-----------------SATRSPLL------EQP-------PRQWCPPAGGGC--------------------RPAHM----GSP------------------------------PVQ-----------------------------------------------------------------------------------------------------APSGHYNV--LP-----------G---------PG-GIPPL---I-----IQNARMVQIGN---HNVMQ-----VE----TV----------TPA--------PAG---TE--------------------------EDSSVM--------------------------------------------------------------------------------------------------------------
>XP_010072321.1_Pterocles_gutturalis
------------------------------------------------------------------------------------------------MAQSAELQP------SLEDVFNILSQTPQDKLLTLKHK-L---KHLVFGPSS---KLLQAMVLLTLGQEADARICLDALGD-NWAARY--VHQTKL-------GARGVQEDGEA----LQTPQVDA--GALALLAQIYSVLAEEKLCSAEAMAKAWQAAAN----ACDTSKE-TQGDTLN-----SIPAEEQEEPAAA---TS----VGPGDRFQ-------TLRSD--AV-VGF----LRPGS----PNY--VVRSSPV--QIGG------SS--------D---LS--HPQTLR----SS------GSP-SFPSCFEVSASPTVVFHS-QPS---PR-----KR-VPQPSRLCHGST----SAAG--QPGGGRAS----HGRQE--ASWASRP--------NS-HPG--------------------------------------------------------------------------------QDTGAQV--S-QPE--KVPRVG--SRHPV----VPVP-E-----TPL-PTLGAGN---QP-VETS----D-VSS-------TV-AAEPQ-----KESTD----KKQDDKQL--STGVPK-SGATAGTGP-----AHTSE-EDSYVP-----AGPSSNSASA-SMPACSL--P--PPTY-SFSSTLPS-LPGAPSNSSY-PCALH--S--G-----------------------------------------------------------------------------------P-SPA--W-PPPL---------------------------PTS----------------EP--DGE---ERKFFTFVILHANEDEIVAHRVKDLLEN-MGV--PNGATLCEDFFIAGRSHLTCFQDAMENSAFIILLLTKNF-PCDLCTFQANTALMESILNPSKHDSVIPFVPKENPLE-----RSQIPKTLGVLMPLDENSPV--FSRTVQNTFTTSRIK-----------ERKAAWD-ATQ-----R----------------------------RKLE---ERNQTL-------------------Q---NLAALNL-------GSL--------P-PVPP---------RP----------RLP-------EQS-------PQQWWP--------------------------------------------------------------------------------------------------------------------------------------------------------------------------------------------------------------G-SVPQL---I-----IQHARMVQIGN---HNVMQ-----VE----TA----------APA--------PPD---SE-------------------E------GAR-----------------------------------------------------------------------------------------------------------------
>XP_010120978.1_Chlamydotis_macqueenii
------------------------------------------------------------------------------------------------MAQSAELQP------SFEDVFNILSQIPQDKLLSLKYK-L---KHLIFGPSS---KLLQAMVLLTLGQEADARICLDALRD-NRAAQY--VHRTKL-------GAAGVQEDGED----LQPPQLDA--GAMALLAQIYSMLVEEKLCSREAMDKACQAATS----ACNASKE-TEGDTLN-----SLPPEDQEKRGSA---IS----TGPTDTFQ-------TLRSD--VG-VGC----LQRVR----PNY--VVRSSPL--QIGS------SS--------D---PS--GPQTLR----SL------GSP-SFSSRFEISASPTVVFHT-RPS---PH-----ER-VRQPSQLCEGST----GGAG--QPDGDRAS----HGLQE--TSRASRP--------SS-DTG--------------------------------------------------------------------------------QDTDAQV--P-QAE--KGLQVS--SRHPT----LPVP-V-----AQL-PTMGAVR---QP-VESS----D-VSS-------TV-SAEPHTP---KESTD----KKQDEKQL--SAGLPD-SRATVDTGP-----AHPCK-ADSGVP-----AGISSDSAPA-SISACSL--P--PPTH-SFSSTLPPPHHGAPSNLSY-PPPFH--S--S-----------------------------------------------------------------------------------P-SPA--W-PPPLQTVEP---------------------VPVS----------------EP--DGG-----KFFTFVVLHANEDELVAHRVKDLLEN-MGV--PNGATLCEDFFIAGRSHMTCFQDAMENSAFIILLLTKNF-PCDLCMFQTNTALMESILKPSKRDSVIPFVPKENPLE-----RSQIPSTLGGLMPLDETSPG--FSRTVQNTFTTSRIK-----------ERKAMWD-LMQ-----S----------------------------RKLQMHQERYQTL-------------------Q---NLAALNL-------GSL--------P-QMPP-----SAT-RL----------QLL-------GQS-------PREWCPPVSTVP----PA-TYAPP-----P-GHPMPA----QMG------------------------------PPP----------------------------------------------------------------------------SQP--------LH------------FPSGHYNL--MP-----------S---------AG-GVPPL---I-----IQHARMVQIGN---HNTMQ-----VE----TV----------TPG--------PQD---SE-------------------E------ETR-----------------------------------------------------------------------------------------------------------------
>XP_010137501.1_Buceros_rhinoceros_silvestris
------------------------------------------------------------------------------------------------MAQSAELQP------SFEAVFNILSQIPQEKLLSLRHK-L---KHLIPGPSS---KLLQAMVLLTLGQEADARICLDALGD-NRAAQY--VHQTKL-------GTAGVQEDGED----LQPPQLDA--GAMVLLAQVYSVLAEEKLCSHEAMASACQVATR----ARSTSKE-TQEDTLH-----SIPPEDQERPGPA---VS----TGSGDNFQ-------TLRSD--VD-VGF----FHVLN----PGH--MVRSSPV--QIRG------KA--------E---LS--GPRTLC----SL------GSP-SLPSHFEISASPTVIFHT-PPS---SD-----AR-VPQPSQLCQESA----SGAG--QPDGDRAS----HSLQE--PRCVSRP--------SS-HPG--------------------------------------------------------------------------------QDTGA----S-QPE--EVLQVS--SGAPT----LPTP-E-----PRL-PAAGAVN---HP---AS----D-VAS-------TA-AAEPHAP---NENRG----TEQAEKRL--STGLPD-SEATVDTGH-----AHASM-EDSSGP-----AGVPPKTASA-SILTSSL----------------PPPLQRALSNSSY-PPPPS--S--S-----------------------------------------------------------------------------------C-SPA--W-PPPLKTAEP---------------------VPTS----------------EP--EGG-----KFFTFVVLHASEDEIVAHRVKDLLEN-MGV--PNGATLCEDFFIAGRSHLTCFQDAMENSAFIILLLTKNF-PCDLCMFQTNTALIESIMNPSKRDSVIPFVPKENPLE-----RSQIPSTLGGLMPLDENSPG--FSKTVQNTFTPSRIK-----------ERKAMWD-QMQ-----R----------------------------RKLQLYRERYE-M-------------------P---NLAALNL-------GSH--------P-QMPP-----SAT-WP----------QFP-------KQS-------PRQWCPPASPVP----PA-TYPPP-----LAAHPMPA----QMG------------------------------PAP----------------------------------------------------------------------------FPP--------LH------------LLPGHYDL--MP-----------G---------PG-GVLPL---V-----IQHARMVQIGN---YNTMQ-----VE----TV----------TPA--------PQD---SE-------------------E------ETRE----------------------------------------------------------------------------------------------------------------
>XP_010159112.1_Eurypyga_helias
------------------------------------------------------------------------------------------------MAQSAELHP------SFEDIFNILSQIPQDKLLSLKYK-L---KHLVFGP-S--SKLLQAMVLLTLGQETDARICLDALGD-NRAAQY--VHQTKL-------GAAGVQEDGED-------VQLDA--GTMALLAQIYAVLAEEKLCGGEARDKACQAATE----ACKE----TQGDTLN-----SIPAEDLGKQGMG-----------PGDKFQ-------TLRSD--ED-VGF--------H----PNH--VVRSSPV--QIEG------NS--------D---PS--GPRTLC----SL------GSP-SLPSRFEISASPTVVFRM-QPS---SR-----QH-VPQPSRLCEGSA----SGAG--QPDGDRAS----HGLQD--TTWASRP---------NAHPG--------------------------------------------------------------------------------QDADAHV--P---QPEAVEGRS--RLSPE---------------RQP-PTRGAAT---QP-VEST----D-VSS-------TV-AAEPHTP---KESAH----KTQGEKRL--STALPD-SRATADTGP-----AHVSM-EDSCAR-----TSNSASA----SIPTCSLP----PPTY-SFSSTL--PTQGPPHNLSY-PAPLH--S--T-----------------------------------------------------------------------------------P-CPA------WTPPLQA---------------------VPTS----------------EP--DGG-----KFFTFVVLHASEDETVAHRVKDRLEN-MGV--PNGATLCEDFFIAGRSHLTCFQDAMDNSAFIILLLTKNF-PCDLCMFQTNTALMESILKPSKRDSVIPFVPKENPLE-----RSQIPSTLGGLMPLDENSPG--FSRTVQNTFTTSRIN-----------ERKAMWD-LTQR---------------------------------RKLQLHQERYQTL-------------------Q---SLASLNL------------------A-QASP-----SATRSQL-------------------LEQ-------PPPLFFPPXP-------------------PAPPPPPA----GLP------------------------------------------------------------------------------------------------------------SFQS--------IH------------LPSGHYNV--MP-----------G---------PG-GVPPL---I-----IQHARMVQIGN---HNTMQ-----VE----TV----------TPG--------PQD---SE-------------------------EEIRQNT--------------------------------------------------------------------------------------------------------------
>XP_010173154.1_Antrostomus_carolinensis
------------------------------------------------------------------------------------------------MAQSAQLQP------SFEDVFNILSQIPHDKLLNLKYK-L---KHLIFGPSS---KLLQAMVLLTLGQEVDARICLDALGD-NQAAQY--VHQIKL-------GAAGEQADGED----LQPPQLDA--GAMELLAQIYSVLAEEKLCSHEAVDKAC--------------KE-PQGDTLS-----SAPPEDRDKHGSA---IS----T--GDKFQ-------TLRSD--VD-VGF----HQMSN----PNY--MVRSSPV--QIRG------NS--------D---PS--GPQTLR----SL------GSP-SLPSRFEISASPTVVFHT-QPP---PC-----ER-VLQPSQLCEGSS----SGAG--QPDGDRQS----HGLQE--TSWPSRP--------KS-HPG--------------------------------------------------------------------------------QDTSVQV--S-QPL--EVPQVS--SHHPT----LSAP-E-----MQL-PTLGAVT---QP-VESS----D-VSN-------TM-AAETHTP---EESTD----KKPNEKQF--STGLPA-SRATEETGP-----AHTSR-KDSHVP-----AGISSNSAPA-SMSARSL--P--PPTY-SFSSTLPPAPHKPPSNLSY-PPPIH--S--S-----------------------------------------------------------------------------------P-SPA--W-PPPLQTVEP---------------------VPTS----------------EP--DGE---ETKFFTFVVLHASEDEIVAHRVKDLLEK-MGV--PNGATLSEDFFIAGRSHMTCFQDAMENSAFIILLLTKNF-PCDLCMFQTNIALMESILKPSKRNSVIPFVPKENPLE-----RSQIPSMLGGLMPLDENSPG--FSRTVQNTFNSTRIN-----------ERKAMWD-RMQ-----K----------------------------KKLQLYWDQYQTQ-------------------Q---KLAALNL-------SSL--------P-QVPP-----STT-RP----------QSL-------EQS-------PQQWCPPASTVP----PA-TYPPP-----LTGHPTPA----HVV------------------------------PPP----------------------------------------------------------------------------FQP--------LH------------LPSGQYNL--MP-----------G---------PG-GIPSL---I-----IQHARMVQIGN---HNVMQ-----VE----TV----------TPG--------PRD---GE-------------------E------ETR-----------------------------------------------------------------------------------------------------------------
>XP_010177190.1_Mesitornis_unicolor
------------------------------------------------------------------------------------------------MAQSTELKP------SFEDVFNILSQIPPDKLLSLKYK-L---KHLILGPCS---KLLQAMVLLTLGQEADARICLDALGD-NQAARY--VHQSKL-------GAAGVQ-DRED----LQPPQLDA--GAMALLAQIYSVLAEEKLCSHEAMDRACQAASR----AHTTSKE-TR-DTLS-----SIPAEVQDKQGSG---IS----MGPGDKFQ-------TLKSD--VD-VAF----VQKPK----PNY--GVRSSPV--QIGG------NS--------D---LS--GPRTLH----SV------GSP-SFPSHFEISASPTVVFHT-QPS----Q-----KR-VPQPSQLCEGST----GGAG--QLDVDRQS----HGLQE--TSWASRS--------NP-HPE--------------------------------------------------------------------------------QDTGAKF--P-QPE--EVLQV-----RPD----LPAP-D-----MQL-PT-GAVN---HP-EESS----D-VSS-------TV-AEEPRVL---KASTD----KKQDEKSL--STGLPD-SRATVDARR-----AHTSK-EEDSVP-----AGISSNSAPASSLASSLL-PP--PPPY-SFSLALPP-LQGPPSSLPH-PTALH--S--S-----------------------------------------------------------------------------------P-SPA--W--PPLHAAAA---------------------VPTA----------------EP--DSG-----KFFTFVILHASEDEFVAHRVKDLLEK-MGV--PNGATLCEDFFIAGRSHMTCFQDAMENSAFIILLLTKNF-SCNLCLFQTNTVLMESILKPGKRDSVIPFIPKENPLK-----RSEIPSTLGGLMPLDENSPM--FSKTVQNTFTSSRIN-----------ERKATWD-LVQ-----E----------------------------RKLQLYQERYQTQ-------------------Q---NLAALSL-------GSS--------P-QVPP-----PPT-QP----------QLP-------EPS-------PQQWWPPPSGVP----PA-TYPLS-----HTAHPMPA----QMG------------------------------PPP----------------------------------------------------------------------------FQP--------LH------------LPSGHYSV--MP-----------G---------AG-GVPPL---I-----IQHARMVQIGN---HNVMQ-----VE----TV----------TPG--------PQD---RE-------------------E------ESR-----------------------------------------------------------------------------------------------------------------
>XP_010202854.1_Colius_striatus
-------------------------------------------------------------------------------------------------------------------------------------------------------------------------------------------------------------------------------------------------------------------------------------------------------------------------------------------------------------------------------------------------------------------------------------------QPP---PQ-----QP-VSSP---------------------GDRAS----PGLQE--SSWSSRA--------DP-HSW--------------------------------------------------------------------------------QDTGAQV--P-RLE--KVLQVS--SCHTA----HSIS-K-----AQP-PATGAIK---EP-VETS----D-VFS-------T----EPHSA---NANTD----RRQEEKQL--STSLPD-WRAAGDAGP-----AHTPM--DSSIP-----AGIAPNSAAA-AVSTCSL-TP-------TCSSSAFPPLHGAPSSLPH-PPPFY--S--S-----------------------------------------------------------------------------------P-SPA--W-PPPLQR------------------------VPTA----------------EP--DAE---EQRFFTFVVLHATEDEPVAHRVKQLLEA-MGV--PNGATLCGDFSVAGRSHLTCFEDAMENSAFIILLLAKHF-LCNLCMFQTNTALMESILNPSKQDSVIPFVPRENPLQ-----RREMPRTLSGLIPLDENSPG--FSSTVRNTFTSSKIE-----------RRKAKWEMMMK-----T----------------------------RNLQLYQEQYQAS-------------------Q---NLAALNL-------GCS--------A-TGPL-----PAA-W-------------L-------EQP-------PQHWQPPTSTVP----PA-TYPPP-----PAAQPRPP----HMG------------------------------PLP----------------------------------------------------------------------------FHD--------PP------------LPSGHLHV--PP-----------A---------AG-AGPTL---V-----IQNAQMVQIGD---HNMMQ-----VE----RG----------AA---------------RE-------------------E------GHRM----------------------------------------------------------------------------------------------------------------
>XP_010221010.1_Tinamus_guttatus
------------------------------------------------------------------------------------------------MTPSTEVQP------SFEDVFNILSRIPEDKLLNLKYK-L---KHLMFKPCS---KLLQAMVLLTLRREADARICLDALRD-EQAARY--VHRTRL-------GPAGAQENGED----PQPPELDA--EAMVLLARIYSLLADENLCGREAVVRAYRRVIE----ACGASRD-PQQEPLR-----SILAEAQEKCGAA---LG---FVGSGSRFQ-------PLRSD-----------------------------------------------------------------------------------------------------------------------------------------------------------------------------------------------------------------------------------------------------------------------------------------------------------------------------------------------------------------------------------------------------------------------------------------------------------------------------------------------------------------------------------------------------------------------------------------------------------------------------------------------------------------LALRVKGLLEA-MGV--PDGATFSGDFLTGGRGQLSCFQDAMENSAFTILLLTKNF-LCQPCMFQTNSALMQSIETPSKYNSVIPFVPRENPLE-----DSEIPFFLRGLVPLNENSPM--FSTRVRNTFTRSKVS-----------EQKALWK-QRQQVQEQQ----------------------------RKLQLYQEHWRIL----------------------RRLSELNL-------GSL--------P-RAPW-------PSEP--------------------GDAQQVLEQLQALWSAPQCPFP-----------------TSAQPGPS-------------------------------------PSH----------------------------------------------------------------------------TFF----------------------QPRGMPAA--------------------------GSGQHLI---I-----IQNAKMVQIGD---HNVMR-----VR----TA----------PPA--------PED---GE--------------------------EDGEKPL-------------------------------------------------------------------------------------------------------------
>XP_010288063.1_Phaethon_lepturus
------------------------------------------------------------------------------------------------MAQSTELQP------SFEDIFNVLSQIPQDKLLSLKCQ-L---KHLISGPSS---KILQAMILLTLGQETDARICLDALGD-NRAAQY--VHQTKL-------GGAGVQEDGED----LQPPELDA--GAMALLAQIYSVLAEEKLCSHEAMDKACQAATE----ACNTSKE-TQGDMLN-----GIPAEDQEKLGSA---VS----MDPGDKFQ-------MLRSD--EG-VGF----LQMPR----PNY--VVRSSPV--QIRS------NS--------E---LS--GPRTLC----SL------GSP-SFTSHFEISASPTVVYHT-QPS---SH-----KR-VPQPSQLCKGST----SGAG--QPDRDRER----HSLQE--TSWASRP--------NS-HPG--------------------------------------------------------------------------------QDTGAQV--P-QRE--KVLQVT--SCHPT----LSIP-E-----TQL-PMLGAMN---QP-AKSG----D-VSS-------TV-AAEPHAP---KASTD----KKQDEKQL--STGLPD-SRATVDIGP-----ARMSR-EDSCVP-----VGISSNSASA-SISACSL-----PPTY-SFSSTLPH-------NVSY-LPPLH--S--S-----------------------------------------------------------------------------------P-SPA--W-PPPLQTVEP---------------------VLTS----------------EP--DGG---ETKFFTFVVLHASEDEIVAHRVKDLLEN-MGV--PNGATLCEDFFIAGRSHMTCFQDAMENSAFIILLLTKNF-PCDLCMFQTNTALMESILKPSKHDSVIPFVPKENPLE-----RSQIPSTLGGLMPLNENSPG--FSRTVQNTFTSSRIN-----------ERKAMWD-LTR-----R----------------------------RKLQLYRERYQTL-------------------Q---NLAALNL-------GSL--------A-QVPP-----PAT-WP----------QLL-------EQP-------PRQWYPPASAVP----PA-TYPPP-----TAGHAMPA----QMG------------------------------PSP----------------------------------------------------------------------------FQP--------LH------------LPSGHYNM--LP-----------G---------PG-GVPPL---I-----IQHARMVQIGN---HNMMQ-----VE----TV----------TRG--------PQD---SE-------------------E------ETK-----------------------------------------------------------------------------------------------------------------
>XP_010298283.1_Balearica_regulorum_gibbericeps
------------------------------------------------------------------------------------------------MAQSTELQP------SFEDVFNILSQIPQDKLLSFKHK-L---KHLIFGPSS---KLLQAMVLLTLGQEVDARISLDDLRD-NRAAQY--IHQTKL-------GAAGAQEGGEG----LQPPQLDA--GAMALLAQIYSVLAEEKLCSHEAMDKACQAATK----ARNASRE-TQGDTLN-----SIPGEDQEKHGSD---IS----MGSGDKFQ-------TLRSD--AA-IGS----LHTTS----PNY--VVRSSPV--QIGS------NL--------D---LS--GPQTLR----SL------GSP-SFPSHFEISPSPTVVFHT-QPP---SS-----EH-VPQPSPLCEGST----SGAG--QPDRDRPS----HSLQE--TSWASRS--------NS-HPG--------------------------------------------------------------------------------QNTGAEV--P-RPE--KFLQVR--SCHPT----LPVP-E-----TQP-PALGAVN---QP-DESS----D-VSS-------TV-ATEPHAP---KESTD----KKQDEMQL--STGLPD-SRATVDTGS-----AHMSM-KDSYVP-----AGISSNTASA-SMSTSLL-----PPTY-PFSSTFPPPIQEPPSKL-Y-PTPLH--S--S-----------------------------------------------------------------------------------P-SPA--W-PPPPQAVKA---------------------MPTS----------------EP--DGG-----RFFTFVVLHASEDETVAHRVKDLLEN-MGV--PNGATFCEDFFIAGRSRLTCFQDAMENSAFIILLLTKNF-PCNLFMFQTNTALMESILKPSKRDSVIPFVPKENPLE-----RSQIPSMLGGLTPLDENSPG--FSRTVQNTFTTSRIN-----------ERKAMWD-LVQ-----R----------------------------RKLQLYQDQYQPL-------------------Q---NLAALNL-------GSL--------P-QGPP-----SAT-QG----------Q----------QS-------PRLWCPPSLTVP----PA-TYPPP-----TAGHPTPA----QMG------------------------------PPP----------------------------------------------------------------------------FQP--------LH------------LPSGHYNM--MP-----------G---------LG-GI------V-----IQHARMIQIGN---HNMMQ-----VE----TV----------TPG--------PQD---SE-------------------E------ETRQNT--------------------------------------------------------------------------------------------------------------
>XP_010365531.1_Rhinopithecus_roxellana
-------------------------------------------------------------------------------------------------MAC--TGP------SLPSAFDILGAAGQDKLLYLKHK-L---KTPRPGCQG--HDLLHAMVLLKLGQETEARISLEALKA-DAVARL-VARQWA-----------GVD-STED----P-EEPPDV--SW--TVARLYHLLAEEKLCPASLRDVAYQEALR----TLSS----RDDHRLG-----ELQDEARNRCGWD---VV-----GDPGSIR-------TLQSN--LD-CLP----PSSAS-----PS--GTQSLPC--PIDG------VS--------G---WS--QGRSLR----ST------DSPASLASNLEISQSPTMPFLS-LH-----R-----SP-HS-PSKLCDDPQ----ANLV--LEPVPGGC----QEPEE--MSWPPSG--------EIASPQ--------------------------------------------------------------------------------ELPSSPP--P-G-LP-KVAPDA----TLT---GLP---E-----TPT-APETSTH---YP-VECT----E---E-------SAGTQSLPSP---IVEPV--------------K--NPC-P-VKDQS-P-----LQLSL-EDTTSP-----NSTPCP-------------PT--PTT--AEIS---PP--------PP-PPSSA--P--Y----------------------------------------S------------------------------------------A-HLT--------P-SSL---------------------FPSS------------L---E---SSS---EQKFYNFVILHARADEHIALRVREKLEA-LGV--PDGATFCEDFQVPGRGELSCLQDAIDHSAFIILLLTSNF-DCHLSLHQVNQAMMSNLTRQGSPDCVIPFLPLESSPAQL---SSDTASLLSGLVRLDEQSQI--FARKVANTFRPHKLQ-----------ARKAMWR-KEQDTRALR------------------------E---QSQHLNSERIQAAALNAAYSAYLQSYLSY---Q--AQMEQLQV-A----FESH-MPFG---T-GSPF-----GAR-MPF------GGQGPL-------GAP---------PS-FPPWPGC-P------Q-PP-----PL-HAWQA----GTP------------------------------PQP----------------------------SPQPATLPPS---------------------------------LPF--SQP--------QA------------FPTASPAP--PQ-----------S---------PG--LQPL---I-----IHHAQMVQLGL---NNHMW-----NQ----RG----------SQA--------PED---KT---------------------------QEAE---------------------------------------------------------------------------------------------------------------
>XP_010410506.1_Corvus_cornix_cornix
------------------------------------------------------------------------------------------------MAQSAELQP------SFEDVFNILSQAPPEKLLSLKLK-L---KHSIPGPCS---KLLQAMVLLTLGQETDARICLDALRD-NQAAQY--IHQIKL-------GAAGVREDRED----LQPPQLDA--GAVALLAQVYTVLAQEKLCSPEARDKACH--------AS---KD-TQRGTRN-----NIPAEEQDKQGSA---AS----VGSGDSFW-------TLRSH--ED-AGV----PCTAS----SNY--VVRSSPV--QIGG------NS--------D---LS--GPQTLC----SE------ESS-SLSSCLEISASPTVAFHT-QPS---IL-----EP-VPRPSR------------AG--HPDGDGLS----HGPQE--SSWASTP--------SS-LPR--------------------------------------------------------------------------------QDTAAHG--P-WPE--KVLQVS--PCHPT----LPVP-E-----TPL-PSE--------P-AQSR----D-VSN-------TL--TQPHTQ---REKQD----EKQDEKQL--STGIPD-PRGAVDTAP-----AHVSI-EDSYIP-----AGIPCNSAPA-SISTCSL--P--PPTY-SFSSTL-PPLQESHSNVLY-PPPLR--S--S-----------------------------------------------------------------------------------P-SPA--WPPPALPPMDP------------------------S----------------EP--DGA-----KFFTFVVLHASEDEIEAHRVKNLLES-LGV--SNGATLSEDFFIAGRSHMTCFQDAMENSAFMILLLTKNF-PCNLCQFQTDTALMQSILDPSKQHSVIPFLPKVNALE-----CSRIPTMLSVLVTLKESSPL--FSRNVHKTFNPKKIR-----------EKKALWD-QMQ-----R----------------------------RKLQACWERYQAQ-------------------Q---NLAALSL-------GSP--------P-WVPP-----AAP-RP----------WPP-------EPS-------PQPWCPPA-PM---------------------DALPA----QSG------------------------------PPP----------------------------------------------------------------------------SQA---------Q------------LPPGHYNI--VP-----------G---------QG-GIPSL---I-----IQHARMVQIGN---HNMMQ-----VE----TA----------APG--------PQD---SQ-------------------E------QTRHNVM-------------------------------------------------------------------------------------------------------------
>XP_010560547.1_Haliaeetus_leucocephalus
------------------------------------------------------------------------------------------------MAQSAKLQP------SFEDIFSVLSQIPQDKLLSLKYK-L---KHLISGPSS---KLLQAMVLLTLGQEVDARICLDALGD-NRAAQY--VHQTKL-------GATGVQEDGED----LQPPQLDA--GAMALLAQIYSVLAEEKLCSHEAVDRARQAATK----ACKASKE-TQGDTLN-----SIPPEDQEKHGSA---VS----MGPGDKFQ-------TLSSD--VG---F----LQPAS----PNY--VVRSSPV--QIGG------NS--------D---LS--GPRTLH----SL------GSP-SFPSCLEISASPTVVFHT-QPS---SH-----EH-VPQPSRLCKGST----SSAG--QPDGDRQS----CGLHE--TSWTSRP--------NS-HPG--------------------------------------------------------------------------------QDTGAQV--P-RSE--KVLQVS--SCRPT----PPIP-E-----IQL-PTMGAVN---QP-VESS----D-VSS-------TV-AAETHTP---KENTD----KKQDEKQL--PTGLPD-SRATVDTGP-----AHMSM-EDSHVP-----AAIPSNSAPT-SISTYSL--P--PPTY-SFSSTLPRPLQGAPSNLSY-PTPLH--S--S-----------------------------------------------------------------------------------P-SPA--W-PPPLQTVEP---------------------LPTS----------------EP--GGG-----KFFTFVVLHASQDEIVAHRVKDLLEN-MGV--PNGATLCEDFFIAGRSHLTCFQDAMENSAFIILLLTKNF-PCDLCMFQTNTALMESILKPSKRDSVIPFVPKENPLE-----RSQIPSTLGGLMPLDENSPG--FSRTVQNTFTTSRIN-----------ERKAMWD-LMQ-----R----------------------------KKLQLYQERYQTL-------------------Q---NLAALNL-------GSL--------P-QVPL-----SAT-RL----------ELL-------GQS-------PQQWCPPASTVP----PA-TYPPP-----PAGHPMPA----QMG------------------------------PPP----------------------------------------------------------------------------FQP--------LN------------LPSGHYNM--MP-----------G---------PG-GIPSL---I-----IQHARMVQIGD---HNVMQ-----VE----TV----------TPG--------PQD---RE-------------------E------ETR-----------------------------------------------------------------------------------------------------------------
>XP_010633385.1_Fukomys_damarensis
-------------------------------------------------------------------------------------------------MAC--PGP------SLPGAFDLLAATGPDELVALRHK-L---QTVYRGRRG--ADLLHTMVLLQLGRGTEARISLDALKA-DTVARA-VARQWA------------------------------------------------------------------------------------------------------------------------------------------------------------------------------------------------------------------------------------------------------------------------------------------------------------------------------------------------------------------------------------------------------------------------------------------------------------------------------------------------------------------------------------------------------------------------------------------------------------------------------------------------------------------------------------------------------------------------------------------------------------------------------------------------------------------------------------------VQDAIDHSGFVILLMTPNF-DSALSLHQVNQALTSSFTHHGRRDSVVPFLPLESAPGLQ---RSDTSRLLSGLVWLDERSKI--FSRKVGNTFKPQRLW-----------ERRAHWQ-REQDVRARL------------------------E---ARQRLDGERQQAEALHAQHSAYLQSYLAW---Q--AQMDRLKA-D----FGSH-LSLG---T-QVPY-----PAQ-RPF------GVQGPW-------GTL---------PP-FPGWPGC-P--------QP-----PTLPPGHP----GSSS----------------------------------------------------------------PA------F-----------------------------------PQP--------PT------------FPPASSAP--PQ-----------T---------------PL---I-----IHHAQMVQLGI---NNHMW-----NQ----RG----------AQA--------PED---TA---------------------------PEVERLRDQAK--------------------------------------------------------------------------------------------------------
>XP_010723390.1_Meleagris_gallopavo
------------------------------------------------------------------------------------------------MAHSAEVQP------SFEDIFNI--------------------------------------------------------------------------------------------------------------------------------------------------NRD-AQGDTVN-----NIPVVDQERCGSA---IS---TVDSDSEFR-------TLRSD--VS-TGF----LHMTS----PNS--MVKSSPM--KIRN------TS--------D---PS--GPQTLQ----SS------GISNSF-TNLLISQSPTAIFCM-PTP---SC----------ESSQLCEEST----SDTG--QPDGERQS----HSLQE--TG---SP--------RS-HST--------------------------------------------------------------------------------QDTNPQV--P-HLG--KTLQIS--SSSF-----LPIV-E-----TQL-PTLGAVG---QP-VESN----D-ISS-------TV-IAEPQVP---KKSRD------QKQK-L--STSLPY-SRTTINTGP-----ACIPI-EDSYIP-----AGTSNSAAA--STSVCSF-----PPQT-YFSSTIPPPLQSIPYNVPF-PTRLH--S--S-----------------------------------------------------------------------------------P-SPT--G-PPPLKTVKA---------------------ALAP----------------EP--KGE---KKKFFTFVVLHAWEDEHIACRIKDLLEN-MGV--PDGATFCEDFLVAGHNQLTCFQDAMENSAFLILLLTKNF-LCHQCMFQTNSALMQSIQRPSKHNSVIPFVPKENPLE-----RSQIPSMLSVLVALDENSPV--FARTVQNTFTPEKIN-----------ERKAMWC-QIQQVQEQK----------------------------RKRELYQDHCQTL-------------------Q---NLGVRTR-------GSL--------P-QMSP-----SAV-QLNQSSLEQLLEQLL-------PLQ-------LSQQCHPPSSVS----AA-THPLL-----RAGYPTSA----QLG------------------------------PSP----------------------------------------------------------------------------SQP--------LD------------LPSGQHYR--TA-----------H---------PG-GAHPI---I-----VQHAQMVQIGN---HNTMH-----VE----TA----------APG--------PQD---SG-------------------E------ESRENAL-------------------------------------------------------------------------------------------------------------
>XP_010736595.2_Larimichthys_crocea
----------------------------------------------------------------------------------------------MSHEGEENQGT------GLRDVYDLLVKAPQERLLSLTFQ-L-------GESPE--DNIIHALCLIILQRETEALNKLQALRD-NYLARH-LAEKWQ--------MSGDKSEDFGIHCGNFQEFTKES----LAALARIFKVLSQQRLCDPLLRDLAYKRALS----SDGQKTSNCIDLEYD-----QLTEEAKDICGPQ---FV---------EWM-------CSPTD--LK-SVSLRDLYESLDEGNTTLK--VTLNQDQ--PHRA--------------------HS--LPSPLQ----VS------SSMPSYPSHLEISIPPTALFQD---------------------------------------DKTTQ-------ERPDESKLNTPVLP----------------------------------------------------------------------------------------------VSECEAKNAP---GQSQTSEEP--QLKSN---------------EPKKLPRTDET---FP-AENI----K-LDS-------LTSPTKTQKP-----------------------------TTETNLVRP-----------TATSIV----------------------------LPMM----------------------PASN--E----------------------------------------------------------------------------------------SPE------------------------------------------------------EEDEEEEEKEEAQFYAFVIFHAPEDADMAESMRITLESVIGC---EGATFSEDFAIPGRSTLRCVEDAINNTAFTLLLLTCNF-STRMQNIETDAALINSINKTHKYNTVIPLLPRKNRMP-----RQSMPTLLQTLVPLDESRS---FEKKIKASLSPARIR-----------KQKRIWS-EEQTVKKER------------------------ERQERLKQLCQHQKQLIKECKA--------------ARLLEKENFRL------MKQQ---------------------------------------------QQL-------LCPNVPPEQDGG-----------------DGRAQQQN----QQP-----------------------------------------------------------------------------------------------------------------------------------------------------------------------RN---------I----HIEHAQYIMIGN---ESRMT-----VG----------------LGG--------GED---KD--------------------------DLDEQ---------------------------------------------------------------------------------------------------------------
>XP_010774263.1_Notothenia_coriiceps
----------------------------------------------------------------------------------------------MSHVGQESQGT------GLRDVFDIVIKAPPNRLLSLTFQ-L-------GEFPE--DNIIHALCLIVLQKEERALNKLQMLKN-NFLAQL-LTEKWQ--------MSAGKLEDFATRCGHLQEFTGES----LALLARIFKVLSEQRLCDTSLRNLAYKRALS----SDNQKTSNCEYLEYD-----KFREEAKVVCGPQ---FA-----EWLCSSK-------KPMSD--QDPHGP----PDKES-----TTLKVDLSQDQ--SERA--------------------YS--LPSPLQ----AT------SSMPSYPTHLEISLPPTASYNR---------------------------------------VTPETSGA----------------------------------------------------------------------------------------------------------------SEINTPA---------LVVDES-QTSQPE---------------SSE-PPMFGAK---KP-LKME----G-----------AAEGGELDSL-------------------------ITR---------------------KETFHQ-----TSKPTTE----------------PTFALPTATSDSLPKM---------PAPKE--------------------------------------------------------------------------------------------------------------------------------VHES----------------EGAEVEE---EPIFYAFVIFHAAEDADVAESMKERLEEVIHI---EGATFSGEFAVPGRSTLRSVEDAIDNSAYTVLLLTRNF--DRMQMMEADSALVNSIYKTNKDGTVIPLLPRENSLP-----KDSFPMVLRTINTLDENRN---FERKVRRVFSPAKIK-----------KQRDIWN-TDQKMKMQM----------------------------QRQETLKNLNRSQKLFICERTK----------AELLQKDNLRF----------------------------------------------------------------------------------------------LLEQELHL---------------------------------------------------------------------------------------------------------------------------------------------GPRGPPEQ--PQ--------------------------------I----HINNAKYIMIGN---DSRMN-----VG----------------SDG--------QADRDDSI--------------------------NRDEDCSN------------------------------------------------------------------------------------------------------------
>XP_010826467.1_Bison_bison_bison
-------------------------------------------------------------------------------------------------MAC--TGP------SLSGAFDILGAAGQDKLLYLKHK-L---KTLRPGCRG--AYLLHAMVLLKLGQETEARISLEALKA-DAVAQL-VARQWA-----------GVDS-TET----P-EEPPDL--SW--AVARVYHLLTEEKLCPATMREEAYRAALR----AFRS----RDDLQLG-----ELQEEARDRCGWD---VL-----GDLGGVQ-------TLRSD--LG-CL-----PSSAS-----LS--RTRSDPR--PIEH------LS--------G---WS--TACSLR----ST------GSPASLGSNLEISQSPTMALLS-VH-----H-----SH-HG-PSKLCDHPQ----ASVV--PEPAPMGC----QEPEE--MSWPPSV--------EAADSP--------------------------------------------------------------------------------VRPSSPG--P-G-LP-EVTTDA----CPA---SPH---D-----PPE-VPEISAH---YP-VECT----D---V-------PAAPKSLPSP-------S--------------K--NAC-L-VTDQT-P-----VQLSE-EDTAYL-----SAQPRP-------------PT--PSV--PQTS----PSFPSASTSPF-PSPST--P--P----------------------------------------EAHPTPSKAHPTPSKAHPTPPKAHSTPPKAHPTSPKAHPTSPKA-HPT--------V-WNP---------------------EPPP------------P---EL--ESS---EQKFYNFVVLHASADEHIALRVRERLEA-LGV--HDGATFCEDFQVPGRGELHCLQDALDHSAFIILLLTSNF-DCRLSQHQTNQSLMSSLTRHGWQDCVIPFLPLESSLAQL---SPSTSSLLTGLVLLDEHSKI--FARKVTNTFKPQMLR-----------ARKAKWR-KEQDARALR------------------------E---QSQQLESERQHAAAWGAAYSAYVHSYLAY---Q--TQVEKLQV-A----LANY-MPFG---T-QL------------PF------GGQGSL-------GTP---------PSPFPTLPGH-Q--------PP-----P-LPPWLG----GTP------------------------------PPI----------------------------FPQPPP----TFPQPP--------PTF------PQPPPTFQQPPPAC-PQP--------PD------------FSQAPPAR--PQ-----------S---------PG--LQPL---I-----IHHAQMVQLGV---NNHMW-----NQ----RG----------TQA--------PED---NT---------------------------RETE---------------------------------------------------------------------------------------------------------------
>XP_010882521.3_Esox_lucius
--------------------------------------------------------------------------------------MTSEMDRKAHTEEEHHGGT------GLVDVLKILTKVPYERKLSLNFT-L-------GVSLA--EEMVRAISLISLGKRSEALEKLQALGD-NLIANY-LAEKVR--------MCGVKLENLST----VSFQESNV--DTLVDLARMFKVLAEERLCDQTLRDLAYQTALA----ACKNKNCVKERSKVE-YLYMELSDEAKKVCGPQ---IEYTVKGTSPKDFS-------GLCSN------------QPLVE---------GRTILGFLDQTGS----------------G---QS--LPSSLR----ED------STIYSYPSHLEISVSETIGLKPSNLP-------------LQPPSPMS--------------LEPVPSQN----QGVLKYFSRVMSRD----------------------------------------------------------------------------------------------KSPTQNE--P---QPVKVEMDSEKSFAPS---------------CENESVSEDMR------VVSL----------------SPGSSTPAHI----------------------KIGNPMSLNGHDKVCP-----------TKNLVP-----PSNTSRPAS--------------HPTTLENSSTLGVPLTEQVSASAALIPPLL--------------------------------------------------------------------------------------------------------------------------------------------------------EEE---EEDFFSFVVLHAQEDVAMAEMLTEKLEA-TGV--GKGATF-QEFAIPGKNLLMCVEDAINNSAFTILLLTSNF-NSRLLEVEASSALMNAIQNRHKYNTVIPFLPRENCMP-----NEKMPSVLRIYIPLREDKT---FEKKAKRAMTPAKIA-----------MQRQLWL-TEQAVRAEV---------------------------KRRERLQMEEKLRGDLIREQFVNQQVE------MMRKHLSQQQVNELITPAGGH----------FAAQ-------------------------------GLE-------NQQFNLTNMRLQ-------------------KNGWSH----------------------------------------------------------------------------------------------------------------------------------------------PQGN---------------------------------------I----RIENARYIMIGD---NSAMT-----VG----IG----------RDS--------SEE-------------------------------EDDDRC--------------------------------------------------------------------------------------------------------------
>XP_010965043.1_Camelus_bactrianus
-------------------------------------------------------------------------------------------------MAS--TGP------SLSGAFDILGAAGQDKLLYLKHK-L---KTLRPGCRG--ADLLHAMVLLKLGQETEARISLEALKA-DAVAQL-VARQWD-----------GVDI-TKA----P-EEPPDT--SW--AVARMYHHLAEEQLCPAPMREEAYLAALR----AFSA----RDDHRLG-----ELQEEARDRCGWD---VL-----RDLGSVQ-------ALRAD--VG-CLL----RSSAS-----SS--GTRSNPQ--PIED------LS--------G---WS--RGHSLR----ST------GSPASLASNLEISQSPTMALLS-LH-----H-----GP-HG-PSKLCDEPQ----PSLV--PKPAIVGC----QEPEE--MSWPPSV--------EAASSP--------------------------------------------------------------------------------VRPNSPA--P-R-LP-EVAEDA----CPA---SLH---D-----SPE-APETSTH---YP-VECT----E-ELE-------AQAPTSLPSP-------S--------------R--SD--P-ITDQT-P-----LQLP--EDTTYP-----TAQPRP-------------PT--PPA--PKAS----P--------PF-PSSST--P--P----------------------------------------S------------------------------------------A-HET--------V-SSP---------------------GPPP------------P---EL--ESS---EQKFYNFVVLHAGADEHIALRVRERLEA-LGV--QDGATFCEDFQVPGRGELRCLQDALDHSAFTILLLTPNF-DCRLSQHQANQSLMSSLTRHGWQDCVIPFLPLESSLAQL---SPSTSSLLSGLVWLDERSQI--FSRKVANTFKPQKLR-----------ARKAKWK-KEQDVRALR------------------------E---QSQHLEGERQQASVWSAAYSSYVHSYLSY---Q--TQMEKLQV-A----FRNY-MPFG---T-QLPS-----GAQ-VPF------GGQGPL-------GVP---------PP-FPTWPGH-Q--------PP-----P-LPPWLS----GTP------------------------------PPA----------------------------FPQPPAFSQPPAFPQP--------PAFSQSSGCPQ--------PPAF-PPP--------PD------------FPQASPVH--PQ-----------S---------PG--LQPL---I-----IHHAQMVQLGL---NNHMW-----NQ----RG----------TQA--------PED---TT---------------------------PETEX--------------------------------------------------------------------------------------------------------------
>XP_010981627.1_Camelus_dromedarius
-------------------------------------------------------------------------------------------------MAS--TGP------SLSGAFDILGAAGQDKLLYLKHK-L---KTLRPGCRG--ADLLHAMVLLKLGQETEARISLEALKA-DAVAQL-VARQWD-----------GVDI-TKA----P-EEPPDT--SW--AVARMYHHLAEEQLCPAPMREEAYLAALR----AFSA----RDDHRLG-----ELQEEARDRCGWD---VL-----RDLGSVQ-------ALRAD--VG-CLL----RSSAS-----SS--GTRSNPQ--PIED------LS--------G---WS--RGHSLR----ST------GSPASLASNLEISQSPTMALLS-LH-----H-----GP-HG-PSKLCDEPQ----PSLV--PKPAPVGC----QEPEE--MSWPPSV--------EAASSP--------------------------------------------------------------------------------VRPNSPA--P-R-LP-EVAEDA----CPA---SLH---D-----SPE-APETSTH---YP-VECT----E-ELE-------AQAPTSLPSP-------S--------------R--SD--P-ITDQT-P-----LQLP--EDTTYP-----TAQPCP-------------PT--PPA--PKAS----P--------PF-PSSST--P--P----------------------------------------S------------------------------------------A-HET--------V-SSP---------------------GPPP------------P---EL--ESL---EQKFYNFVVLHAGADEHIALRVRERLEA-LGV--QDGATFCEDFQVPGRGELRCLQDALDHSAFTILLLTPNF-DCRLSQHQANQSLMSSLTRHGWQDCVIPFLPLESSLAQL---SPSTSSLLSGLVWLDERSQI--FSRKVANTFKPQKLR-----------ARKAKWK-KEQDVRALR------------------------E---QSQHLEGERQQASVWSAAYSSYVHSYLSY---Q--TQMEKLQV-A----FRNY-MPFG---T-QLPS-----GAQ-VPF------GGQGPL-------GVP---------PP-FPTWPGH-Q--------PP-----P-LPPWLS----GTP------------------------------PPA----------------------------FPQPPAFLQPPAFPQP--------PAFSQSSGCPQ--------PPAF-PPP--------PD------------FPQASPVH--PQ-----------S---------PG--LQPL---I-----IHHAQMVQLGL---NNHMW-----NQ----RG----------TQA--------PED---TT---------------------------PETE---------------------------------------------------------------------------------------------------------------
>XP_011235704.1_Ailuropoda_melanoleuca
-------------------------------------------------------------------------------------------------MAC--ADL------SLSSAFDVLGAAGEGKLLHLKHK-L---KTLRPGCRG--ADLLHAMVLLKLGQETEARISLEALKA-DAVARL-VARQWA-----------GMDS-AEV----P-EEPPDL--SW--AVARVYHLLAEEKLCPATMRDMAYQAALH----TFSS----RDDHRLA-----ELQGEAQDRCGWG---II-----GDTGSFQ-------PLHSD--LG-CLP----PSSVS-----PS--GTRSLPQ--PIEH------LS--------G---WS--RGRSLR----ST------GSPASLASHLEISQSPTMPFLS-HH-----R-----SC-HG-PSKLCDEPQ----ASLV--PEPAPPGC----QEPQE--VSWPPSIETVSPPSVETANPP------------------------QGETVRPSSGETASPPLGETVSPSSGKTASPPSGETASPPLEETASPSPGETTSSQMPPNSAA--P-R-LT-ELVPDA----SPA---GQP---D-----PPR-ALEISTH---YP-VECT----D-A---------LAAPESLSLP---SRNTW---------------------P-DKGQS-P-----FPLPE-EDTASQ-----VASASPP----------------PPAP-LKTS----PPHPSPSTLPS--TGLA-SS----------------------------------------------------------------------------------------SLC----------------------------------PPSP----------------EL--E-S---EQKFYNFVILHVAADEHIALRVRERLEA-LGV--PDGATFCEDFQVPGRGELHCLQDAIDHSAFTILLLTPNF-DCRLGLHQASQSLMNSLTRPGRQDCVIPFLPLESSQAPL---SPYTTSLLTGLVWLDEHSQI--FARRVANTFKAQRLR-----------ARKANWK-KEQDVRALQ------------------------E---QRRHLEGERQQVAALNAAYSAYFQSCLSW---Q--AQMETLRM------------------------------------------------------------------------------------------------------------------------------------------------------------------------------------------------------------------------------------------------------------------------------------------PL---I-----IHHAQMVQLGL---NNHMW-----NQ----RG----------AQA--------PED---KT---------------------------QGAEP--------------------------------------------------------------------------------------------------------------
>XP_011371861.1_Pteropus_vampyrus
-------------------------------------------------------------------------------------------------MAC--TGP------SLSGAFDLLDAAGQDKLLSLQRK-L---KALRPGCRG--ADLLHAMVLLTLGQEAAARVSLEALRA-DAAARL-VAHQWA-----------GMDSSAEA----P-EEPPDV--SW--AVAQVYHLLAEERLCPAPMRDVAYQAALR----AFGS----SDDPRLG-----ELQEEARNRCGGH---IV-----GDPGEFR-------PLRSD--LG-CLP----PSSPS-----PS--GTRSLPR--PIEG------PS--------G---WS--RGRSLR----ST------GSLASLASSLDISQSPTMAVLS-QP-----R-----SP-CR-PSKLGDEPP----ASPA--CGPVPMGC----QEPEE--MSWPPSE--------RTANIP--------------------------------------------------------------------------------ASPNSPV--L-P-LP-GVAPDA----SPA---GPS---E-----PCE-APDTGTH---YP-VECT----E---V-------SPAPQSLPVP-------S--------------T--DAC-P-VKDQK-P-----LQLPT-EDTTLP-----TAQPHV-------------SA--PSA--TKTS----P--------PD-PSAST--P--G----------------------------------------P------------------------------------------A-RLA--------S-PNL---------------------RPPP------------L---EL--ESS---EKKFYSFVVLHAKADEHIALRVRDKLQA-LGV--PDGATFCEDFEVPGRGELSCLQDAIDHSAFTILLLTANF-DCRLSLHKVSHSLMNSLMQHGRQDCVVPFLPLESSLAQL---SPDTSSLLASLVWLDEHSRI--FTRKVASTFKPQKLR-----------AYKATWK-KEQDVRALR------------------------E---QRQHLEVERQQAAALNAAYSAHLQAYLSW---Q--AQMEKLQA-A----FGNH-MTFG---S-QLPP-----GAS-VPY------GSQGPL-------GAQ---------LP-FPTWPGH-Q--------PS-----P-LPPWLT----DSP------------------------------PPA----------------------------FPQPPA------F-------------------------------------------------------------PQASPVT--PQ-----------S---------PG--LQPL---I-----IHHAQMVQLGL---NNHMW-----NQ----RG----------TQA--------PED---KT---------------------------QDAE---------------------------------------------------------------------------------------------------------------
>XP_011485063.1_Oryzias_latipes
-----------------------------------------------------------------------------------------------MSHGERSQGT------GLGDIFNILSQAPSERLLSLTLQ-L-------GGSPE--DVIIQALCLIILKRELHALDKLRTLED-NPLADY-LAEKLH----------PSRLEDFSVHCGQF--QAITR--EPLSALARIFKVLSQQRLCDQTVRDLAYKRALS----SDGFDTSPSSSLDDH-----EFIEEAKLVCGPK---VL---------EWM-------CSASN--PE-PEF----THSKT----CLK--MSDNTPK-IGISK------DS--------SASIDC--TPSPLQ----ES------PSELSYPSTLEISCPPTVSWKGDKES-----------------------------------QETLENVE----QKPAALSACESETK----------------------------------------------------------------------------------------------MASGEPL--L------SVLQPT--GCFLS---------E-----PERSHPALPAG------TSQC----H-VMV---------------------------------------QEETPDTLSIRSHINP-----------PSSTNI-----CGSRCPVQ-----------------------------------------TKIH--N-----------------------------------------------------------------------------------------------------------------------------SKGS----------------DE--EEE---EETFYAFVILHAQEDEDVAERIKDKIEK-IIS--NKGATFSEDFAVPGKCPLRCVEDAINNSAFTFLLLTRNF-KSNLVKMKTSMALINAINKMHKYNTVIPLLPQENRMP-----KDLIPMAVRSLVPLEEAKN---FEKKLQKLLSRAKIQ-----------TQKRVWK-KEQTLRVQE------------------------ERL-RQLQLEEDKQRLL-------------------N-----ERLCM-------------------------------------------------------GLN-------HQQEQSG----------------------EEGRTWQQ----RHP-------------------------------------------------------------------------------------------------------------------------------------------------------------N--------------------I----HIENANYIMIGN---DSRMM-----VD----------------LGG--------SADKEGSV--------------------------HTKQDQ--------------------------------------------------------------------------------------------------------------
>XP_011594215.1_Aquila_chrysaetos_canadensis
------------------------------------------------------------------------------------------------MAQSTKLQP------SFEDIFSILSQIPQDKLLSLKYK-L---KHLISGPSS---KLLQAMVLLTLGQEVDARICLDALGD-NRAAQY--VHQTKL-------GATGVQEDGED----LQPPQLDA--GAMALLAQIYSVLAEEKLCSHEAVDRARQAATK----ACNASKE-TQGGTLN-----SIPPEDQEKHGSA---VS----TGPGDQFQ-------TLRSD--MG---F----LQPAS----PNY--VVRSSPV--QIGG------NS--------D---LS--GPRTLC----SL------GSP-SFPSCLEISASPTVVFHT-QPS---SH-----KH-VPQPSRLCKGST----TSAG--QPDGDRQS----HGLQE--TSWTSRP--------NS-HPG--------------------------------------------------------------------------------QDTGTQV--P-RPE--KVLQVG--SCRPT----PPIP-E-----TQL-PTMGAVN---QP-VESS----D-VSS-------TV-AAEPNTP---KENTD----KKQDEKQL--PTGLPD-SRATVDTGP-----AHMSM-EDSHVP-----AAIPSNSAPT-SISTCSL--P--PPTY-SFSSTLPRPLQGAPSNLSY-PTPLH--S--S-----------------------------------------------------------------------------------P-SPA--W--PPLQTVEP---------------------VPTS----------------EP--DGG-----KFFTFVVLHASQDEIVAHRVKDLLEN-MGV--PNGATLCEDFFIAGRSHLTCFQDAMENSAFIILLLTKNF-PCDLCMFQTNTALMESILKPSKRDSVIPFVPKENPLE-----RSQIPSTLGGLMPLDENSPG--FSRTVQNTFTTSRIN-----------ERKAMWD-LMQ-----R----------------------------KKLQLYQERYQTL-------------------Q---NLAALNL-------GSL--------P-QVPL-----SAT-RL----------QLL-------EQS-------PRQWCPPASTVP----PA-TYPPP-----PAGHPMPA----QMG------------------------------PPP----------------------------------------------------------------------------FQP--------LY------------LPSGHYNM--MP-----------G---------PG-GVPSL---I-----IQHARMVQIGD---HNMMQ-----VE----TV----------TPG--------PQD---SE-------------------E------ETR-----------------------------------------------------------------------------------------------------------------
>XP_011798868.1_Colobus_angolensis_palliatus
-------------------------------------------------------------------------------------------------MAC--TGP------SLPSAFDILGAAGQDKLLYLKHK-L---KTPRPGCQG--QDLLHAMVLLKLGQKTEARISLEALKA-DAVARL-VARQWA-----------GVD-STED----P-EEPPDV--SW--TVARLYHLLAEEKLCPASLRDVAYQEALR----TLSS----RDDHRLG-----ELQDEARNRCGWD---VV-----GDPGSIR-------TLQSN--LD-CLP----PSSAS-----PS--GTRSLPC--PTDG------VS--------G---WS--QGRSLR----ST------DSPASLASNLEISQSPTMPFLS-LH-----R-----SP-HR-PSKLCDDPQ----ASLV--LEPVPGGC----QEPEE--MSWPPSG--------ESASPQ--------------------------------------------------------------------------------ELPSSPP--P-G-FP-KVAPDA----TST---GLP---E-----TPT-APETSTH---YP-VECT----E---G-------SAGAQSLPSP---IVEPI--------------K--NPC-P-VKDPS-P-----LQLSV-EDTTSP-----NTKPCP-------------PT--PTT--AETS---PP--------PP-PP-S-----------------------------------------------S------------------------------------------A-HLT--------P-SSL---------------------FASS------------L---E---SSS---EQKFYNFVILHARADEHIALRVREKLEA-LGV--PDGATFCEDFQVPGRGELSCLQDAIDHSAFIILLLTSNF-DCHLSLHQVNQAMMSNLTRQGSPDCVIPFLPLESSPAQL---SSDTASLLSGLVRLDEHSQI--FGRKVANTFRPHKLQ-----------ARKAMWR-KEQDARALR------------------------E---QSQHLDSERIQAAALNAAYSAYLQSYLSY---Q--AQMEQLQV-A----FESH-MPFG---T-GSPF-----GAR-MPF------GGQGPL-------GAP---------PS-FPPWPGC-P------Q-PP-----PL-HAWPA----GTP------------------------------PPP----------------------------SPQPATLPPS---------------------------------LPF--SQP--------QA------------FPTASPAP--PQ-----------S---------PG--LQPL---I-----IHHAQMVQLGL---NNHMW-----NQ----RG----------SQA--------PED---KT---------------------------QEAE---------------------------------------------------------------------------------------------------------------
>XP_011822758.1_Mandrillus_leucophaeus
-------------------------------------------------------------------------------------------------MAC--TGP------SLPSAFDILGTAGQDKLLYLKHK-L---KTPRPGCQG--QDLLHAMVLLKLGQETEARISLETLKA-DAVARL-VARQWA-----------GVD-STED----P-EEPPDV--SW--TVARLYHLLAEEKLCPASLRDVAYQEALH----TLSS----RDDHRLG-----ELQDEARNRCGWD---VV-----GDPGSIW-------TLQSN--LD-CLP----PSSAS-----PS--GTRSLPR--PIDG------VA--------G---WS--QGRSLR----ST------DSPASLASNLEISQSPTMPFLS-PH-----R-----SP-HR-PSKLCDDPQ----ANLV--LEPVPGGC----QEPEE--MSWPPSG--------ETAGPQ--------------------------------------------------------------------------------ELPSSPP--P-A-LP-KVAPDT----TST---GLS---E-----TPT-APETSTH---YP-VECT----E---E-------SAGAQSLPSP---IVEPI--------------K--NPC-P-VKDQS-P-----LQLSV-EDTTSP-----NTKPCP-------------PT--PTT--AKTS--PPP--------PP-PPSSA--P--C----------------------------------------S------------------------------------------A-HLT--------P-SSL---------------------FPSS------------L---E---SSS---EQKFYNFVILHARADEHIALRVREKLEA-LGV--PDGATFCEDFQVPGRGELSCLQDAIDHSAFIILLLTSNF-DCHLSLYQVNQAMMSNLTRQGSPDCVIPFLPLESSPAQL---SSDTASLLSGLVRLEEHSQI--FARKVANTFRPHRLQ-----------ARKAMWR-KEQDARALR------------------------E---QSQHLDSERMQAAALNAAYSAYLQSYLSY---Q--AQMEQLQV-A----FGSH-MPFG---T-GAPF-----GGR-MPF------GGQGPL-------GAP---------PS-FPTWQGC-P------Q-PP-----PL-HAWQA----GTP------------------------------PPP----------------------------SPQPATFPPS---------------------------------LPF--SQP--------PA------------FPTASPAP--PQ-----------S---------PG--LQPL---I-----IHHAQMVQLGL---NNHMW-----NQ----RG----------SQA--------PED---KT---------------------------QEAE---------------------------------------------------------------------------------------------------------------
>XP_011928527.1_Cercocebus_atys
-------------------------------------------------------------------------------------------------MAC--TGP------SLPSAFDILGAAGQDKLLYLKHK-L---KTPRPGCQG--QDLLHAMVLLKLGQETEARISLEALKA-DAVARL-VARQWA-----------GVD-STED----P-EEPPDV--SW--TVARLYHLLAEEKLCPASLRDVAYQEALH----TLSS----RDDHRLG-----ELQDEARNRCGWD---VV-----GDPGSIR-------TLQSN--LD-CLP----PSSAS-----PS--GTRSLPR--PIDG------VA--------G---WS--QGRSLR----ST------DSPASLASNLEISQSPTMPFLS-PH-----R-----SP-HR-PSKLCDDPQ----ANLV--LEPVPGGC----QEPEE--MSWPPSG--------ETAGPQ--------------------------------------------------------------------------------ELPSSPP--P-A-LP-KVAPDT----TST---GLP---E-----TPT-APETSTH---YP-VECT----E---E-------SAGAQSLPSP---IVEPI--------------K--NPC-P-VKDQS-P-----LQLSV-EDTTSP-----NTKPCP-------------PT--PTT--AKTS--PPP--------PP-PPSSA--P--C----------------------------------------P------------------------------------------A-HLT--------P-SSL---------------------FPSS------------L---E---SSS---EQKFYNFVILHARADEHIALRVREKLEA-LGV--PDGATFCEDFQVPGRGELSCLQDAIDHSAFIILLLTSNF-DCHLSLHQVNQAMMSNLTRQGSPDCVIPFLPLESSPAQL---SSDTASLLSGLVRLDEHSQI--FARKVANTFRPHRLQ-----------ARKAMWR-KEQDARALR------------------------E---QSQHLDSERMQAAALNAAYSAYLQSYLSY---Q--AQMEQLQV-A----FGSH-MPFG---T-GAPF-----GAR-MPF------GGQGPL-------RAP---------PS-FPTWQGC-P------Q-PP-----PL-HAWQA----GTP------------------------------PPP----------------------------SPQPATFPPS---------------------------------LPF--SQP--------PA------------FPTASPAP--PQ-----------S---------PG--LQPL---I-----IHHAQMVQLGL---NNHMW-----NQ----RG----------SQA--------PED---KT---------------------------QEAE---------------------------------------------------------------------------------------------------------------
>XP_012291832.1_Aotus_nancymaae
-------------------------------------------------------------------------------------------------MAC--TGP------SLPSAFDILGAAGEEKLLYLKHK-L---KTPRPGCQG--RDLLHAMVLLKLGQETEARISLEALKA-DAVAQL-VAHQSA-----------GVD-STED----P-EEPPDI--SW--TVARLYHLLAEEKLCPASLRDEAYQEALR----TLSA----RDDHRLG-----ELQDEARDRCGWD---VA-----GDPGSIQ-------TLQSN--LG-CLP----PSSAS-----PS--GTRSLPR--PIDG------VS--------G---WS--QGRSLR----ST------GSPASLTSNLEISQSPTMPFLS-LH-----R-----SL-HG-PSKLCDNPQ----ASLV--PKPVTGGC----QEPEE--MSWPPSG--------EIASPP--------------------------------------------------------------------------------ELPSSPP--P-G-FP-EVAPGA----TST---GLP---D-----APE-APESSTQ---FR-VECT----E---G-------SAGPQSLPSP---ILETL--------------K--NPC-P-VKDQT-P-----PQLSV-EDTTSP-----NTKPSP-------------ST--PTT--PKTS---L----------P-PPPSA--P--C----------------------------------------S------------------------------------------A-YLA--------P-SSL---------------------FPSS------------L---E---SPS---EQKFYNFVILHARADEHIALRVREKLEA-LGV--PDGATFCEDFQVPGRGELRCLQDAIDHSAFIILLLTSNF-DCHLSLHQVNQALVSNLMRQGPSDCVIPFLPLESSPAQL---SSDTASLLSGLVRLDEHSRI--FDKKVANTFTSHKLQ-----------ARKAMWR-KEQDTRALR------------------------E---QSQHLDSERVQVAAMNAAYSAYLQSYLSW---Q--AQMEQLQA-A----FGSH-MSFG---T-GAPF-----GAR-MPF------GGQVPL-------GAP---------PP-FPTGLGC-L------Q-PP-----PL-HGWQA----GTP------------------------------PP-------------------------------------------------------------------------PF--PQH--------PA------------FPTASPVP--PQ-----------S---------PG--LQPL---I-----IHHAQMVQLGL---NNHMW-----NQ----RG----------SQA--------PED---NT---------------------------QEAEQ--------------------------------------------------------------------------------------------------------------
>XP_012358815.1_Nomascus_leucogenys
-------------------------------------------------------------------------------------------------MAC--TGP------SLPSAFDILGAAGQDKLLYLKHK-L---KTPRPGCQG--QDLLHAMVLLKLGQETEARISLEALKA-DAVARL-VARQWA-----------GVD-STED----R-EEPPDV--SW--AVARLYHLLAEERLCPASLRDVAYQEALR----TLSS----RADHRLG-----ELQDEARNRCGWD---IA-----GDPGSIR-------TLQSN--LG-CLP----PSSAL-----PS--GTRSLPR--PIDG------VS--------D---WS--QGCSLR----ST------GSPASLASHLEISQSPTMPFLS-LH-----R-----SP-HG-PSRLCDDPQ----ASLV--PEPVPGGC----QEPEE--MSWPPSG--------EIASAP--------------------------------------------------------------------------------ELPSSPP--P-G-LP-EVAPDA----TST---GLP---D-----TPT-APETSTN---YP-VECT----E---G-------SAGPQSLPLP---MLEPV--------------K--NSC-S-VKDQT--------------------------------------------T--PTT--PETS---PP--------PP-PPSSV--P--C----------------------------------------S------------------------------------------A-HLT--------P-SPL---------------------FPSS------------L---E---SSS---EQKFYNFVILHARADEHIALRVREKLEA-LGV--PDGATFCEDFQVPGRGELSCLQDAIDHSAFIILLLTSNF-DCRLSLHQVNQAMMSNLTRQGSPDCVIPFLPLESSPAQL---SSDTASLLSGLVRLDEHSQI--FARKVANTFKPHRLQ-----------ARKAMWR-KEQDTRALR------------------------E---QSQHLDGERMQAAALNAAYSAYLQSYLSY---Q--AQIEQLQV-A----FGSH-MSFG---T-GAPF-----GAR-MPF------GGQVPL-------GAP---------PP-FPTWPGC-P------Q-PP-----PL-HAWQA----GTP------------------------------PPP----------------------------SPQPAAFPQS---------------------------------LPF--PQS--------PD------------FPTASPAP--PQ-----------S---------PG--LQPL---I-----IHHAQMVQLGL---NNHMW-----NQ----RG----------SQA--------PED---KT---------------------------QEAE---------------------------------------------------------------------------------------------------------------
>XP_012370522.1_Octodon_degus
-------------------------------------------------------------------------------------------------MAC--PGP------TLPGAFDLLAASGREKLVILRHK-L---QTVYKGHRS--ASLLHAMVLLQLGRDTEARVLLDASKT-DAMARL-VARQWA-----------GVDSAEAT------EEPADV--SW--GIARLYDLLAEERLCPATLRDAAYQAAHQ----ALSS----CGDPRLG-----ELQGEAWDRCGWD---VL-----GDTGDFQ-------PLCSN--EG-PLP----PSSAL-----AS--RSRSLPR--PIED--------------------WS--RACSLR----ST------GSPASLASDLEISQSPTMAVLSQPRG-------------TPGPSKLCEQPPG---------PAPVPTGG----LEPQE--MSWPPSA----------------------------------------------------------------------------------------------EITVSPD--S------LRILAS--EIRDPLSQGLPPLDD-----SPS-APKASAH---FP-VECT---ED-----------STAPKSLSSP---NLE----------------PTESFC-PVKNQKAAP-------ISA-GEPTSQ-----EGSSSP-----------------PVSLAPESSLPPPT-----------PAPSP--S--------------------------------------------------------------------------------------S-SPA---AVLPASSCEP---------------------CPSS----------------FS--SDA---TEQFYNFVVLHALADEEVALRVRERLEA-LGV--PDGATFCEDFQVPGRGELHCLQDAIDHSGFVILLMTPNF-DNALSLHQVNQALMSSFTHNGRYDSVIPFLPLESSLGVR---HSDTSRLLSGLVWLDEHSKI--FARKAGSTFKPQRLW-----------ERRAHWQ-REQDARARL------------------------R---GSQRLDGERQQAEALHAAHTTYLRSYLAW---Q--AQMHKLQV-----DFGSH-LSLGTQVP--CPP-------------------------------QGPFSVQGSWGALPPFPAWSGT----PQPPTPHPGHSATPSPPPFPQPPAFPQP------------------------------PAF----------------------------------------------------------------------------PQP--------PAFPQPPAFPGSPTFPPASPAS--PQ-----------G---------------PL---I-----IHHAQMVQVGV---NNHMW-----NQ----RR----------VPA--------PED---KE---------------------------QEAERLCDQA---------------------------------------------------------------------------------------------------------
>XP_012416085.1_Odobenus_rosmarus_divergens
-----------------------------------------------------------------------------------------------MPMAC--TGL------SLSSAFDILGAAGEGKLLHLKHK-L---KTLRPGCRG--ADLLHAMVLLKLGQETEARISLEALKA-DAVARL-VARQWA-----------GMDSAEAP------EEPPDL--SW--AVARVFHLLAEEKLCPATMRDMAYKAALH----TFSS----RDDHRLS-----ELQGEAQDRCGWG---II-----RDPGSFQ-------PLHSD--LD-CLP----PSSVS-----PS--GTHSLPQ--PIRH------LS--------D---WS--RGCSLR----ST------GSPASLASNLEISQSPTMPFLS--------H-----HCSCHGPSKLCDEPQ----ASPV--PEPAPTAC----QEPEE--VSWPPSE--------ETVSPP------------------------SMETASPPLGETVSPSSGEVASPSSGESASPPLGEAAGPPSGETASPSSGETASSRTLPNSSA--P---RLTELVPDA--SPGQL---------D-----PPK-ALEISTH---YP-VECT----E---V-------LAAPKSLSLP---SRNTC-----------------------PDKDQPP-----LPLPV-EDITSQ-----VASPCP-----------------PAPSALRTS-----------------PPYP--A--------------------------------------------------------------------------------------SSTPS----STGLASSSP---------------------CPPS----------------PE--LES---EQKFYNFVILHVAADEHIALRVREKLEA-LGV--PDGATFCEDFQVPGRGELRCLQDAIEHSAFTILLLTPNF-DCHLGQHQAGHSLMSSLTRPGWQDCVIPFLPLESSQAQL---SPHTSSLLIGLVWLDEHSRI--FDRRVVNTFKPQTLR-----------ARKAHWR-KEQDVRALQ------------------------E---QHRHLEGERQQVAALNAAYSAYVQSCLSW---Q--AQMETLRA-----AFASH-MPFGT----QGHP------------------GGPGPL-----------------GAPPPFPSWPGHQP---------------PPEPPWLA----GSPAPAFPPPPAF--------------------PPP---------------------------------------------------------------------------------------PA------------FPQAGPAP--PP---------------------NP-GLQPL---I-----IHHAQMVQLGL---NNHMW-----NQ----RG----------TQA--------PED---KT---------------------------QEAE---------------------------------------------------------------------------------------------------------------
>XP_012501678.1_Propithecus_coquereli
-------------------------------------------------------------------------------------------------MAH--AGP------SLPGVFDVLGAAGQDKLLHLKHK-L---KTLRTGCQG--AGLLHAMVLLTLGQDTEARISLEALKA-DAVARV-VARQWA--------GMDSVD-GTEA----P-EEPPDV--SW--AVARLYHLLAEEKLCPASLRDVAYQAALR----DLRA----RDDCRLG-----ELQVEAQDRCGWD---VV-----GDPRGFQ-------TLHSD--LG-CLP----ASSAP-----PS--GTRSLPR--PIDD------LS--------G---WS--QGRSLR----SA-------SPASLASDLEISQSPTMPFLS-LH-----R-----SP-RG-PSKLCDGPR----ASPV--PEPVPSGC----QEPEE--MSWPPSG----------------------------------------------------------------------------------------------EIAGSP-----E-LP-EVAPDP----APP---GLP---D-----TPE-VPEASTH---HP-VECT----E---V-------SAAPASLSSP---IPEPV--------------G--NPR-P-AKDQT-P-----LQLSQ-EDTTCP-----DIKPCP-------------AA--PSIP-ETSCPQTPL--------PP-PPPPS--S--CPAYLAS----------------------------------S------------------------------------------S-HLA--------S-SSL---------------------WPSS------------P---E---VSS---EQKFYNFVVLHAKADEHVALRVREKLEA-LGV--SDGATFCEDFQVPGRGELRCLQDAIDHSAFVILLLTSSF-DCRLSLYQVCQALTSSFTRHGWQDCVVPFLPLESSPAQL---RSDTASLLAGLVWLEERSPV--FARKVANTFKPQKLR-----------RRKDNWR-KEQDARALR------------------------E---RSQHLEGEREQAAALNAAHSAYLQSYLAW---Q--AQMEQLQV-A----FGSH-MSLG---T-GMPF-----WAP-GPFA-----GGQVPQ-------GAP---------PR-FPAWPGC-P------Q-PP-----PLLHPWPA----GTP------------------------------PAA-----------------------------------------------------------------------------------------------------FPTASPAP--AP-----------S---------AG--PQPL---I-----IHHAQMVQLGL---NNHMW-----SQ----RG----------AQA--------PED---KT---------------------------QEAE---------------------------------------------------------------------------------------------------------------
>XP_012680748.1_Clupea_harengus
-----------------------------------------------------------------------------------MAEKGRGDSQEEQAAAGGTMVT------DLQGAFRVVSRTPKDRLLSITFK-M--------SSCDPAEQLVQTMALIVLNREVDALQQLQALRE-HHIAAY-LAGQVR--------ESCGQLEDIKVDS--FQLPEPRV--GTLRELARIFRVLVQERLCEASLCDQAYEAVLL----ECKNNSNGEEMQHTGSSYLNELIEEVVQACGME----------TSSKALQ--------LRSD--------------------------SLRSLSA--GLRD------EN--------S---HS--YPTSLL----SS-------TYSSYPSHLEISATPTRPAGGSSPT-------------NTQSSQQASTHT----------QDSQQVST----HTQDS--QQAFTHT--------QNLHSG--------------------------------------------------------------------------------ASSAAAA---------LVEGAT--QGHPDRVSRHSAAAD---------KHRGVAS---AP-VPAA----------------PVEPGRPPVQ---CSGRD-----------------GTRQLVTSISTGM-----ETLRL-SEPVLP---------------------------------AFSRSVSAPE-----------TPAA--C-----------------------------------------------------------------------------------------------------------------------------------------------------EDE---RAVFYSFVILHSPEDAEEAEELRENLEC-VTS--GTGATFSQDFAIPGRPTLSCLDDAIDNSAFTILLLSRNF-TSRMQEVLTDSALINSIHNTHKYNSVIPLLPLNNPLP-----QDSLPRVLRTIVSLKEGSRS--FRQNAMKAISPQKVA-----------RQRVKWE-REQEAKRLQ------------------------E---RRQRLLEENCWRE-------------------Q---QMQQAEL------------------NQRLLR-------------------------------QAW-------DLHWRQQNMPSPTPA--------------PPFHPPTP----GTG------------------------------VPP----------------------------------------------------------------------------SAPLPNYSPHTPQ------------MNPDSFWGHPSQ-----------A---------QA-MPYPPNSTI----HISNAQCIMIGN---NSTMT-----IG---------------------------DPEVLYGD--------------------------QDEDG---------------------------------------------------------------------------------------------------------------
>XP_012714371.1_Fundulus_heteroclitus
----------------------------------------------------------------------------------------------MNHTELENQGT------GLRAVFDILVKAPSERLLSLTIQ-L-------GQSPE--DTIIHALCLVVLQREADALRKLQMLED-NPLANH-LAEKWH--------SGGRSVDEFAAHCGKFQAKTGES----LSSLARVFKVLSEQRLCNPLLRDLAYQRALS----SGILKTSYCGYQGYD-----QFREEAKAVCGPQ---FA-----DCMGTSF-------DLKSESSLD--------PARTM-----DG--GSATLKL--AVSR------DE--------SANVHS--LPSLLL----ES------TSEPSYPTHLEISLPPTVSFKG-----------------DGAAAGTSGNPT----------LSPAIHLI----SGSEK--ENAPAQL----------------------------------------------------------------------------------------------QSTEPQL---------RSAGASLFGAERD---------------IKTDEASTKSG------FQSN----E-------------GATKPNAP-----------------------------NAETKSPLP-----------SATHII----------------------------LPSI---------------------PGLKS--P----------------------------------------------------------------------------------------HES----------------------------------KGAE----------------EEEEEEE---EEMFYAFVILHAPEDSDVADIMREKLEAVIG---TTGATFSDDFAVPGKSTLKCVEDAVNNSAFTFLLLTRNF-NSRMVEMKTNMALINSINNEHKFNTVIPLLPLDNRMP-----TQSIPVALQTLVPLEERRN---FEKKLQKVFNRAKID-----------KQRRIWT-EEQSLRRLK-----------------------------RLRLRENERLKL-----------------------HMEQHLV-----------------------------------------------------------------LGGSMPPGEDGG-----------------DPRSWWPA-------------------------------------QSN-------------------------------------------------------------------------------------------------------------------------------------------------I----HIENANYVMIGN---DSTMT-----VG----------------VGG--------SADKDGLSF---------------------------------------------------------------------------------------------------------------------------------------------
>XP_012810436.1_Xenopus_tropicalis
-----------------------------------------------------------------MGEEGIGTVIPDCDLCYEKLRCWAEQISRRAMSSCSQQHFC-----DLEKICLILSGIPLNELILCRHR-L---EHRRPSTDI--HKILCALILLAQDKRPEALKILSLLPH-CHMAQH-IIQALI--------AGETLLKNGVL----SLPPSQDA--EILHKAGEIHALIEQENLCGSEVIK------------SNKTDTDYSDDDAPH------------------------------------------TLVSV--NGIQIP---------------------------HIKN------------------------SPASMS----------------LVSNSLQISHSPSVPSTR---------------------------------NESTERVHSIPLSA---NQEPHVTFSNLAPGP----------------------------------------------------------------------------------------------LPVYSVTGYS------SISTNK--QRKPE---------------PVVFKTSIKSE------IECS----E-----------RQKPLYEAHP-----------------------------RNLNCDSNS-----VPSLK-NNFFYP-----------------------------------------------------IPPQC-CT-----------------------------------------------------------------------------------------------------------------------------YTVP--------------------DDS-----LFFNFVVLHVREDSEVARRVCDVLQS-LGA--GNGTTFCEGFEIPGSNPLTCIQEAVENSAYIILLMTEHF-ETRWAEFQSNAVLMNSINDENRTGCVIPFLPETNRLP-----IKKMPLALKSLIPLDELSPV--FRRAVCNTFKQEKIL-----------SQKQHWE-RQQQKKKER-----------------------------QRMLELQRSEQANDSGQYLM-----------HMCANEGNVNL----------------------------------------------------------------------------------------------SAQYMYQH-------------------------------------PIP------------------------------------------------------------------------------------------------------------------------------------------YAPV---I----HINNAENIQIGN---HNCIT-----VKEVAETC---------------------ADD---GN--------------------------KRQAEI--------------------------------------------------------------------------------------------------------------
>XP_012863134.1_Echinops_telfairi
-------------------------------------------------------------------------------------------------MAC--PEP------SLPGAFLRLSAAGQDKLLHLKHK-L---KALQPSCRG--AGLLRAMVLLALGQDTEARLSLEALRS-DPVARL-VAHRWA-----------GSD-GPEA----P-EEPLEE--AW--AVARLYHLLAEEKLCPVSLPEAAYRVALQ----AFST------DARLP-----ELQAEAQQRCGWD---V------ADLGGFR-------PLCSD--RV-GLL----LPSAP-----PS--GTRSLPR--PIRD------SW--------N---WS--LAGPLR----ST------GSPASLASNLEISQSPTMALLT-QP-----T-----ST-PG-PSKLSHQPA----ASLG--GESVPMGR----QEPEQ--VSWPPSV--------QTDPPQ--------------------------------------------------------------------------------ELPDSPA--P-Q-VP-VADPGP----------GLP---H-----PSA-PPEPRAH---CP-VECS----E---VSEAPPSPPTPAQSLSPP---TPEPP--------------G--DP----SQDGT-L-----LSGPG-GDTASQ-----KTRLKS-------------PP--PPA--PQTP----S--------PS-PSSSL--P--S-----------------------------------------------------------------------------------A-TPE--------S-TSS---------------------SLLP------------PGVASP--EEE---EEKFYGFVVLHARADEAVALRVRQKLEA-LGV--PDGATFCEDFQVPGCSELSCLQDAIDRCAFTVLLLTQNF-DCRLSLHQVTQALMSSFGRQGWQDSVVPFQPLETP--RL---TSDVSRLLSGLVPLDEHSQL--FDRKVKGTFKKQRLQ-----------ARRARWE-KERQARAFR------------------------E---RRQHLEAERQQAADVHAAYSALVQTQLAW---Q--VQMEQLQA-A----FGG--VSLH---A-QVPL-----GAQ-VPF------GGQVPL-------GVP-------------PTWPAC-P------G-PR-----P--PQWPA----GTR------------------------------PAA-----------------------------------------------------------------------------------------------------FLPA------PP-----------S---------PG--LQPL---I-----IQHAQMVQLGL---SNHMW-----GQ----GG----------VQA--------PED---KS---------------------------QEAD---------------------------------------------------------------------------------------------------------------
>XP_012878106.1_Dipodomys_ordii
-----------------------------------------------------------------------------------------------------------------------------------------------------------------------------------------------------------------------------------------------------------------------------------------------------------------------------------------------PASPP-----PS--AARSQPW--PISA------LA--------G---WS--RACSLR----SS------GSPGSVGAELEISQSPTLPFLS-PH-----R-----AT-HG-PSKLCPKPP------------CAPRGR----QEPEE--VSWPSSA--------EPLDPD--------------------------------------------------------------------------------RL--HPG--P-G-HP-EVALAS----------VSS---N-----STV-PPDGGSQ---GS-LERT----G---E-------CRDPPSLLSA---SLDPT--------------E--NPC-P-GEDHT-------TLRSP-EDATRT-----NAQPCPAAAS-FPPAPPPTPAPWPSD--PQASSASFP--------PA-SSSSA--S--FPPTSSSANFPPASSSASFPPPSSSANFPPASSSSTTVPLAS------------------------------------------S-SPA--------S-FPP---------------------ASSSWASFPPVSSSSAF---HA--DTT---GQKFYNFVILHTRADEHVALRVRERLEA-LGV--PEGATFCEDFQVPGRGELRCLQDAIDHSGFIILLLTAAF-DSQLGLHQLNQALMSSLTQLGRQDCVVPFLPIESSEAQL---GPDTSSLLAGLVRLDERSAI--FARKVANTFAPRRLL-----------ARRAHWA-QEQQARALR------------------------Q---QRPQLQG--------HATYPT--ASLGAWGASQ--PQIHALQE-A----LGSG-LVLG---T-QTSQ-----PLR-VPL------GGQV---------------------PP-FSTWPGC-P------Q-TP-----S--YAWQA----GTP------------------------------PPA----------------------------SPQPPSF-----------------------------------------PQP--------PT------------SPPTPTVP--PQ-----------T---------PG--PQPL---I-----IQHAQMVQLGL---NNHMW-----NQ----RG----------APA--------PQD---HT-------------------S------PQEADRPNGHD---------------------------------------------------------------------------------------------------------
>XP_013050712.1_Anser_cygnoides_domesticus
------------------------------------------------------------------------------------------------MAQSVKSQP------SFEDVLNILSQIPQDKLLGLKYK-L---RHLISGRSS---TLLQAMVLLTLGQEADARICLNDLGD-ERAALY--IHQTKL-------GPAGLQKDGEN----LQPPQLDA--GAMALLAQIYSLLAKEELCSHEAVVKADQAATE----ARNASRE-AQGDSLN-----SVLAGEQEKCGSA---IS---AGGSDNKFQ-------TLRSD--VS-TGF----LQKTI----PNS--MVKSSPV--WIRA------AS--------D---LS--GPRTLH----SS------VSSASL-TNLQISESPTAVFCM-QPP---SR----------EPSRLCDKDS----SSAQ--QPAGDRQS----HSPQE--TSWASSS--------NT-HPG--------------------------------------------------------------------------------LDTNAQV--P-QAE--KALQVS--SCHPS----LPIP-E-----TQL-PTLGAVS---QP-VETS----D-ISS-------IV-TAEPPTP---KESRD------QKQE-L--STGLPD-SRTTVDVGP-----ACVPT-KDSYVP-----VSTSSPAPA--STSSC-F-----PPYT-YSSSTLSPPLYATPYSLPH-PSPFH--S--P-----------------------------------------------------------------------------------P-SPA--C-PPPFQTVKA---------------------ASAS----------------EP--DSG---ERKFFTFVILHAGEDEHVACRVKNLLEN-MGV--PNGATFCEDFLVAGHGRLTCFQDALENSAFIILLLTKNF-LCQLCMFETNSALMESIQRPSKHNSVIPFVPKENPLE-----RSEIPSILSVLVALDENSIG--FAKVVKNTFTARKIN-----------ERKAMWD-QIQQVREQK----------------------------RIQQLYKDHYQTL-------------------Q---NLGARNL-------GSL--------P-QVPL-----S-----GTPCLGQPLEQLM-------PHQ-------SSQQCRPPWASY-CPPAA-TYPPP-----PAAHPASA----QLG------------------------------PSP----------------------------------------------------------------------------SQP--------LH------------LPSGYRNV--TP-----------D---------AG-GAQPI---I-----IQHARMVQIGN---HNTMQ-----VE----TA----------APG--------PRD---SE-------------------K------ESTENS--------------------------------------------------------------------------------------------------------------
>XP_013158110.1_Falco_peregrinus
------------------------------------------------------------------------------------------------MAQSAELQP------SFKDIFNILSQIPQDKLLSLKYK-L---KHLIFGPSS---KLLQAMVLLTLGQETDARICLAALGD-NRAAQY--VQQTKL-------GAAGVQEDGED----LQPPQLDA--DARALLAQIYAVLAEEKLCSHEAMDKACQAATK----ACSASKE-TQEGTLN-----STPPEDQEKHGSA---TG----TGPGDKFQ-------TLRSD--AG-VGL----PQAAS----PNY--VVRSSPV--QIGG------NS--------D---FS--GPRTLC----SL------GSP-SFPSHFEISASPTVVFHT-QPS---SH-----KC-VLQPSRLCQGST----SGAG--QPDGDRVS----HGLQE--TSWASRP--------NS-PPR--------------------------------------------------------------------------------PDTGTQV--P-GPE--KVLQVS--SHHPS----LPIP-K-----TQQ-PTVGTGS---QP-VKNS----D-VSS-------TV-AAEPQAP---RENTD----KKQDEKKL--PTGLPA-SGATLDTAP-----AHKSM-EDSSVP-----ASIPSNSASA-SISASSL-PP--PPTY-PFSSTLPYLLQGATSKSSY-PPPLH--S--S-----------------------------------------------------------------------------------P-SPA--W-PPPLQSVEP---------------------APTS----------------EP--DGG-----KFFTFVVLHASEDEIVAHRVKDRLEN-MGV--PNGATLCEDFFIAGRSHMTCFQDAMENSAFIILLLTKNF-PCNLCMFQTNTALMESILKPSKHDSVIPFVPKENPLE-----RSQIPSILGGLMPLDENSPG--FSRTVQNTFTTSRIN-----------ERKAMWD-LMQ-----R----------------------------RKLQLYRQQYQTL-------------------Q---NLTALHL-------GSL--------S-QLPP-----SAT-RP----------QPL-------EQL-------PQEWCPPASTVP----PA-AYPPP-----PAGHPT-A----QMG------------------------------PLP----------------------------------------------------------------------------FQP--------LH------------LPSGHYNM--MP-----------G---------AG-GNPSL---I-----IQHARMVQIGD---HNMMQ-----VE----TV----------TPG--------PQD---SE-------------------E------ETR-----------------------------------------------------------------------------------------------------------------
>XP_013798144.1_Apteryx_australis_mantelli
------------------------------------------------------------------------------------------------MAQSAEVQP------SFEDIFNILSQIPEDKLLNLKYK-L---KHLISTPSS---KLLQAMVLLTLGQEADARICLDTLRN-NQAALY--IHRTKL-------GTTGVQEDGED----LQPPQLDA--DAMALLARIYSLLVDEKLCSWEAMVRAYQMAIK----AFGTSGN-PQEEPLK-----STLAEAQEKCGAA---IG---FVGSGGRFQ-------MMRSD-----TGF----LQTAS----PNF--VARSSPV--QIGS------IS--------D---LS--GPRTLR----SS------GSPASFISRFEISESPTAVFRT-QSP---RC-----DY-VPQPSRLCGEPT----SCAS--ELLGESES----HGLQE--TSWPNSP--------SS-YPA--------------------------------------------------------------------------------QGATAHV--P-RPE--QALQAS--SCHPS----LPIP-E-----TQL-PTPSAVN---QA-VESS----D-VSS-------TV-TAEPQAP---KGVTA------QKQEDL--PTCLPD-SRATAPTGP-----IHTSV-ED--VP-----EGTSFHTTS--PASACSL-----PPHS--SSFSSAPPLQAAPPNLAY-HPSLP--S--S-----------------------------------------------------------------------------------S-FPA--C-PPPVQTAEA---------------------ASTL----------------EP--DGE---ERKFFTFVVLHASEDVDIACRVKKLLES-MGV--PNGATFCEDFLTGGRGQLSCFQDAMENSAFTILLLTKNF-LCQPCMFQTNSALMESILRPSKHNSVVPFVPRENPLE-----RRQIPTLLSGLVSLDENSPV--FAKTVRNTFTPSKIS-----------ELKAMWE-QIQHVQEQK----------------------------RKLQLYQDHCQTL-------------------K---NLAELNL-------GSP--------P-QVPL-----SAP-QPNLGSLQQLLEQLM-------PHR-------SPQQCHFPMSVP----PA-TYPPP-----STGHSMPA----QQG------------------------------SSP----------------------------------------------------------------------------SQT--------FY------------LPSGYHNM--MQ-----------G---------PG-GAQHL---I-----IQHARMVQIGN---HNMMH-----VQ----TA----------PSG--------PEN---SE-------------------E------ETSERP--------------------------------------------------------------------------------------------------------------
>XP_013820713.2_Capra_hircus
-------------------------------------------------------------------------------------------------MAC--TGP------SLSGAFDILGAAGQDKLLYLKHK-L---KTLRPGCRG--AYLLHAMVLLKLGQETEARISLEALKA-DSVAQL-VARKWA-----------GVDS-TEA----P-EEPPDV--SW--AVARVYHLLAEEKLCPATMREEAYRAALR----AFSS----RDDLQLG-----ELQEEARDLCGWD---VL-----GDLGGVQ-------TLHSD--LG-CLP----PSSAS-----LS--RTRSDPQ--PIEH------LS--------G---WS--RACSLR----ST------GSPASLGSNLEISQSHTMALLS-VH-----H-----SP-HG-PSKLCDHPQ----ARVV--PEPAPLGC----QEPEE--MSWPPSV--------EAAGSP--------------------------------------------------------------------------------VRPSSPG--P-G-LP-EVTTDA----CPA---SPH---D-----PPE-VPEISAH---YP-VECT----D---V-------PAAPKSLPSP-------S--------------K--NAC-L-VTDQT-P-----VQLSE-EDTAYL-----SAQPRP-------------PT--PSV--PQTS----PSFPSPSTSPF-PSPST--P--P----------------------------------------TAHPTPPTAHPTPPKAHPTPPTAHPTPPTAHPTPPTAHSTSPKA-HPT--------V-WNP---------------------EPPP------------P---EL--E-S---EQKFYNFVVLHASADEHIALRVRERLEA-LGV--RDGATFCEDFQVPGRGELHCLQDALDHSAFIILLLTSNF-DCRLSQHQTNQSLMSSLTRHGWQDCVIPFLPLESSLAQL---SPSTSSLLTGLVLLDEHSKI--FARKVTNTFKPQMLR-----------ARKAKWR-KEQDARALR------------------------E---QSQQLESERQHAAAWGAACSAYVHSYLAY---Q--TQVEKLQI-A----LANY-MPFG---T-QL------------PF------GGQGSL-------GTP---------PSPFPTLPGH-Q--------PP-----P-LPPWLG----GTP------------------------------PPIFPQPPPIFPQPPPTVPQPPPTFPQPPPTFPQPPP----TFPQPP--------PTF------PQPPPAFQQPPPAF-PQP--------PD------------FSQAPPAR--PR-----------S---------PG--LQPL---I-----IHHAQMVQLGV---NNHMW-----NQ----RG----------TQA--------PED---KT---------------------------RETE---------------------------------------------------------------------------------------------------------------
>XP_013877135.1_Austrofundulus_limnaeus
---------------------------------------------------------------------------------------------MSHAGWEEDQGT------GLRGVFDVLAKAPSERLLSLVLQ-L-------GDSPE--DRLVQALCLILLRRGKQALEKLQMLRD-NPLAKH-LVEAGS--------ANGGELDDFGARCGQFREQ--TG--QCLSWLARIFKVLSEQRLCEVSLRNLAYKRALS----SDCFKMNRCSSLEYH-----QLVEEAKVVCGPQ---FA---------DLK--------------FG-HSP----DPNTS----LNE--EKTTLKE--SLDE----------------SAHICC--HPSPLQ----ES------PSEPSYPTHLEISIPSTVLFQG-DK------------------------------------SASEASGN----SSPNP--CILLSER----------------------------------------------------------------------------------------------EAKSVPGKPP----------------------------------SPE-PRSNESL------FKSN------------------------------------------------KDSKPKETLHTVSSKL-----------HDNIPQ-----NGSXNQ-----------------PITE-TFTL----------------PSPQN--LFLP-----------------------------------------------------------------------------------K-IPF----------------------------------LKTP----------------HGTEAEE---EETFYAFVILHAPEDEEQAERMKEKIET-AIG--REGATFSEDFAIPGKSXLKCVEDAIDNSAFTFLLLTHNF-NTKMLEVKTNMALINSINNVHKFNTVLPLLPEDNCMP-----KQGIPRVLQTLVFLEEKRH---FTKKLQKALSPAKIE-----------AQRKIWA-KEQSVKRLH------------------------------------------------------------HLNHETDRLSL--------------------YLQQ-------------------------------QQF-------LRSSAMLEHEGA-----------------NSMALWGP-------------------------------------QPN-------------------------------------------------------------------------------------------------------------------------------------------------I----HIQNAKYIMIGN---DSTMT-----VD----SG----------RNA--------NND---GSL---------------------------------------------------------------------------------------------------------------------------------------------
>XP_013926540.1_Thamnophis_sirtalis
-------------------------------------------------------------------------------------MPFNLGPALPRMAGASQADG------GFEGILQILDGIPAERLIQYRHK-L---SCLHQDRKS--CHLLHIMILWSLGRDDEARVHLDSLRD-DEVALHLSQSLW---------GTGGATRKTPE-----QLQKDLA--KVAQSVAEIYSLLVDEKLCDPLARDEAYREAIR----AFKASH--LVGAQLK-----GLLDEAVEKCGLQ---FI---STVPKKNVE-------ALASG-RWE-LTP----ARRSS----LGP--IVSSSPP----------------------D-------NPQSLR----ST------GSPVSYISDLKISESSITSN-----------------------------------------SPPSTGGS-----------LPLPTTG----------------------------------------------------------------------------------------------QGENIRS--L---SLANSCSAN--SRKPS----LPNSRG-----PGLLPHSKITQ---SP---------------------AASAQSPPTP---N------------------PASSGD-LTRTFQSPS-----LQKPG-SALSAG-----SGLPRSSAP--------------APIT-SFGPLLSS-------------SSST--SDLA-----------------------------------------------------------------------------------S-CSS----------------------------------EPSS----------------SMVPPDD---ERQFYTFVVLHAAEDELVACRVKERLEA-LGV--SNGATFSEDFLVPGRGQLNCFQNALDHSAFTLVLLTRNF-TGRLCEYQRDTALMDSLTRCCKRNSVIPFVPKENSVN-----PVQMPFLLASLVPLCEKSPV--FEKRVKKTFTPKVIR-----------EKKAAWD-LLRQIQERE------------------------EARERERENLWLQQHLAVLNLQSSVQ----------PPVVEMSRMQA------QGGN--------DAQVFP--------------------------------PP-------ATSFVKVGLDQA-----------------SFSHSFLS----SMG--------------------------------------------------------------------------------------------------------------------------------------SPNTMPGP---------------Q--------------------L----IIQNAQMIQIGD---YNKMQ-----VE----RSNP--------MVG--------TAN---ET-------------------IERAPVAEKEDNSREWK----------------------------------------------------------------------------------------------------------
>XP_014025434.1_Salmo_salar
-------------------------------------------------------------------------------------------MLEMDREAHAEDEPRRGT--GLVDAFKILSKVPYERQLSLTFK-L-------GDSLA--EELVHAMSLICLGKRSEALNKLQALGDNNIIAKH-LAEKMR--------MCGVKLEALTVSIGPFQEC--TL--GTLADLARIFKVLAEERLCDSSLRDLAYQTVLA----TYKNSSEESSESEYI---QMQLREEANRVCGPQ---IE-----DTVGGMC-------FPKDSSSGL-CSI----PPLDQ----GST--ALRKSGFPNQTGS----------------G---HS--PPSSLR----DD------TSICSYPSHLEISVSETVGFKT---------------------SNIPSQ------------PPPMN-------LEPVQ--SPVPHYG----------------------------------------------------------------------------------------------TNTGEEG---------AFKYFS--RVTSR---DIPPTQN-----VPK-PVKGKMDRVTSVAVSCEHRTGS-EEV-------RVSPLSPVNF---TPAHT----------K---FNNPES-PNAHSKPCP-----------KNNLVP-----PSNTNR-----------------PTFH-PTTT-----------------EPVS-AS----------------------------------------------------------------------------------------FPL----------------------------------KTPN----------------QK--MEE---EEVFFSFVILHAAEDVDMAEKLKEELES-IVG--GEGATFSQNFAIPGRNTLMCVEDAINNSAFTILMLTRNF-NTRLLEVETSSVLMNAIENLHKYNTVIPFLPQENRMP-----RENMPKVLRIFIPLEEGNA---FEKKAKRAMAPANIA-----------KQRRLWL-SEQAVRAQV---------------------------RRQERLRQEERFQMDLIRG--------------QETERMQRYLL--------------------QQQR-------------------------------SNQ-------PSTPAMPHFTAP-----------------FLGSTPINVSNMSVT------------------------------PPQ-----------------------------------------------------------------------------------------------------HEWSHPAG----N-------------------------------I----HIQNARYVMFGN---DSKMT-----VG----QG----------GDS--------SGD---EE---------------------------DRFE---------------------------------------------------------------------------------------------------------------
>XP_014133217.1_Falco_cherrug
------------------------------------------------------------------------------------------------MAQSAELQP------SFKDIFNILSQIPQDKLLSLKYK-L---KHLIFGPSS---KLLQAMVLLTLGQETDARICLAALGD-NRAAQY--VQQTKL-------GAAGVQEDGED----LQPPQLDA--DARALLAQIYAVLAEEKLCSHEAMDKACQAATK----ACSASKE-TQEGTLN-----STPPEDQEKHGSA---TG----TGPGDKFQ-------TLRSD--AG-VGL----PQAAS----PNY--VVRSSPV--QIGG------NS--------D---FS--GPQTLC----SL------GSP-SFPSHFEISASPTVVFHT-QPS---SH-----KC-VLQPSRLCQGST----SGAG--QPDGDRVS----HGLQE--TSWASRP--------NS-PPR--------------------------------------------------------------------------------PDTGTQV--P-GPE--KVLQVS--SHHPS----LPIP-K-----TQQ-PTVGTGS---QP-VKNS----D-VSS-------TV-AAEPQAP---RENTD----KKQDEKKL--PTGLPA-SGATLDTAP-----AHKSM-EDSSVP-----ASIPSNSASA-SISASSL-PP--PPTY-PFSSTLPYLLQGATSKSSY-PPPLH--S--S-----------------------------------------------------------------------------------H-SPA--W-PPPLQSVEP---------------------APTS----------------EP--DGG-----KFFTFVVLHASEDEIVAHRVKDRLEN-MGV--PNGATLCEDFFIAGRSHMTCFQDAMENSAFIILLLTKNF-PCNLCMFQTNTALMESILKPSKHDSVIPFVPKENPLE-----RSQIPSILGGLMPLDENSPG--FSRTVQNTFTTSRIN-----------ERKAMWD-LMQ-----R----------------------------RKLQLYRQQYQTL-------------------Q---DLTALHL-------GSL--------S-QLPP-----SAT-RP----------QPL-------EQL-------PQEWCPPASTVP----PA-AYPPP-----PAGHPT-A----QMG------------------------------PLP----------------------------------------------------------------------------FQP--------LH------------LPSGHYNM--MP-----------G---------AG-GNPPL---I-----IQHARMVQIGD---HNMMQ-----VE----TV----------TPG--------PQD---SE-------------------E------ETR-----------------------------------------------------------------------------------------------------------------
>XP_014338163.1_Bos_mutus
-------------------------------------------------------------------------------------------------MAC--TGP------SLSGAFDILGAAGQDKLLYLKHK-L---KTLRPGCRG--AYLLHAMVLLKLGQETEARISLEALKA-DAVAQL-VARQWA-----------GVDS-TET----P-EEPPDL--SW--AVARVYHLLTEEKLCPATMREEAYRAALR----AFRS----RDDLQLG-----ELQEEARDRCGWD---VL-----GDLGGVQ-------TLRSD--LG-CLP----PSSVS-----LS--RTRSDPR--PIEH------LS--------G---WS--TACSLR----ST------GSPASLGSNLEISQSPTMALLS-VH-----H-----SH-HG-PSKLCDHPQ----ASVV--PEPAPMGC----QEPEE--MSWPPSV--------EAADSP--------------------------------------------------------------------------------VRPSSPG--P-G-LP-EVTTDA----CPA---SPH---D-----PPE-VPEISAH---YP-VECT----D---V-------PAAPKSLPSP-------S--------------K--NAC-L-VTDQT-P-----VQLSE-EDTAYL-----SAQPRP-------------PT--PSM--PQTS----PSFPSASTSPF-PSPST--P--P----------------------------------------E-------AHPTPSK--------------------------------------------------------------------PPP------------P---EL--ESS---EQKFYNFVVLHASADEHIALRVRERLEA-LGV--HDGATFCEDFQVPGRGELHCLQDALXK--FILLLLTSNF-DCRLSQHQTNQSLMSSLTRHGWQDCVIPFLPLESSLAQL---SPSTSSLLTGLVLLDEHSKI--FARKVTNTFKPQMLR-----------ARKAKWR-KEQDARALR------------------------E---QSQQLESERQHAAAWGAAYSAYVHSYLAY---Q--TQVEKLQV-A----LANY-MPFG---T-QL------------PF------GGQGSV-------GTP---------PSPFPTLPGH-Q--------PP-----P-LPPWLG----GTP------------------------------PPI----------------------------FPQPPP----TFPQPP--------PTF------PQPPPTFQQPPPAC-PQP--------PD------------FSQAPPAR--PQ-----------S---------PG--LQPL---I-----IHHAQMVQLGV---NNHMW-----NQ----RG----------TQA--------PED---NT---------------------------RETES--------------------------------------------------------------------------------------------------------------
>XP_014341573.1_Latimeria_chalumnae
------------------------------------------------------------------------------------------------MAEKLDPHP------SLDDALDILSKTPKDRLLSLKYK-L---D--HPKSKI--ETLVYGMVLVSLNKTEEAQVELKKLKN-DPEAQY-ISNRIH---------LVGQK---------P-QSPKDT--DFLTTLARVFRLLVVENLCEPAFRDKAYKAAIE----AYKSGEK-TGNLKLH-----DLVEEYKNECGLQNCSIA-----WISEHLQ-------LLKPY--QD-GFT----SSE-------DT--LVRTPAV--PIQK------GKSPRS----A---SG--MPHSLQ----SS-----QGNQLSFPSHLQISHSPTMCLVS-ERQ---IK-----DP-ITVPCQNAGLDS---LVFPLSLNHNDQDKV----AQNED--MLSTNIQ--------DHGAPS--------------------------------------------------------------------------------LHSSSTA--L-EHPP-TFSPGG--AQVKD---NSH---DLSCNRNPS-LCQENEG---TA-VKCT----D-----------SSTRRWCFAA---QVEVS--------------KPMDKK-P-IKEQG-A-----QQILTPEYTTGV-----TNSTKV-------------PE--EDTY-PKTE-------------QS-KSDHL--S--S-----------------------------------------------------------------------------------Q-LPS--------ELSET-----------------------------------------EL--LSS---EKKFYTFVILHLPEDVTIASRVQDTLER-HGI--ADGAT-SSDFLIPGQSPLACIQNIVDNSAFTILLLTSKF-ASKWAEYQTNMVLMNSIHNLHKYNSVIPFFPKEDSLSITV--LPLALRCLTGL-KENIEERV--FQKILKTTFSRKKIQ-----------QQKSLWE-KEQRMKELQ------------------------E---KTLQLNEE----VHFHREYSEKVMLYNQQ---L--CQLNFYQY-L----TAAHCLPLNH--S-QVPP-----GIP-SEI------PLHIPSNEFTRMNQVP------------RETWASR-PILSNRTGFPQ-----PGTFMAMG----PFPVSPAF-------------------------SPM-------------------------GSRFAFPPY------------------------------------MQNFLRDQH--------QV------------FSPAGPHG--SQ-----------SGNQAIPDSQPT-QCQPI---I----HIEKATNVQIGN---QNQMR-----FE----SS----------ANE--------ESE---DT-------------------E------EEEEN---------------------------------------------------------------------------------------------------------------
>XP_014460416.1_Alligator_mississippiensis
------------------------------------------------------------------------------------------------MAESAETQP------TFEDVFSLLSRIPENRLISLKHK-L---KHMRPSTSS--SKLLQAMVLLALGREAEARICLDALGE-DTGALY--VCRTRL-------GSAGVPAGCVD----PGTPQLDA--SALWVLAQIYSLLVEEKVCSQEAKIRAYRAAIQ----AARASKG-SLGERLS-----SLLAEAQEQCGMD---IS---LAERGASFE-------TLRSD--PT-L------LQTAS----PAS--VPRSAPV--QIGS------TP--------G---LS--GPQTLR----SS------GSPASSVSHFEISQSPTVEYMT-HST---RR-----HH-NPGPSKLCGGGA----SLAV--HNSGGSAS----HIARD--LEQLDSA--------SA--NP--------------------------------------------------------------------------------LQSQPRS--R-SLR--DRCGGS--SCHPS----LPVP-E-----TGL-PSQSAMH---CP-VECS----D-LPS-------TV-PPKLQRP---QESVP----KEPEKE-------PHV-GLPGSSSST-----IRLPV-EDSYVP-----TGNRNMA-----SSSSSI----------------------------C-PPPSV--Q--P-----------------------------------------------------------------------------------P-ALA--------PAPVT---------------------APSS----------------EP--DTG---ESKFFSFVVVHAMEDVDIACRVKELLES-MGV--PDGATFCEDFLVPGHCQLTCFQDAINNSAFTLLLLTENF-QCRLCTYQMNSALMDSILRLHKYNSVIPFVPKEYPLK-----KGQIPGVLAGLVPLDENSRV--FTKRVKNTFVLSKIK-----------EQRTKWS-EIQQIQEAH----------------------------RKQKQYQEHLQAV-------------------Q--AALAALNI-------GSQ--------P-GFLP-----PMQ-LPDL----TGLQQFL-------SSL-------SAQAAL-------------INQPY-----PGGLFMPG----YSA------------------------------PSP----------------------------------------------------------------------------SQP--------SG------------LLPGHQNM--VP-----------G---------T--GHQPL---I-----IQNARMVQIGD---HNQMQ-----VE----RT----------QSV--------SED---SD-------------------E------ETSECNV-------------------------------------------------------------------------------------------------------------
>XP_014698545.1_Equus_asinus
------------------------------------------------------------------------------------------------MAAS--PGP------SLSGAFELLGTAGHDKLLYLKHK-L---KSPRPGCRG--AELLHAMVLLKLGQETEARISLEALKA-DAVARL-VACRWA-----------GMA-GTED----P-EEPPDL--SW--AVARLYHLLSEEKLCPEPLRDVAYLAALR----AFSS----RDDHRLG-----ELQDEARDRCGWD---IV-----GDPVDFG-------PLHSD--MG-CLP----PASVS-----PS--GTRSLPQ--PIKD------LS--------A---WS--RGCPLR----SG------GSPASMASALEISQSPTMRILS-LH-----H-----GP-HG-PSRLCDEPR----ASVA--PEPAPTGC----QEPEE--MSWPPSG--------EPASPP--------------------------------------------------------------------------------VLPSHPA--P-R-LP-EDTLDV-----PA---GPA---D-----PPK-APETGTH---YP-VECT----E---V-------SAAPPSLASP--------------------------SR-P-VRDPT-P-----PQLPA-EDAAQL-----PPKPCP-------------PT--PSA--PTTS----P--------SF-PPPST--P--P----------------------------------------S------------------------------------------A-RPA--------P-SNP---------------------GPAS------------P---EA--QPS---EQKFYNFVVLHAGADEPIALRVRERLEA-LGV--PDGATFCEDFQVPGRGALRCLQDAIDHSAFTILLLTANF-DCRMSLHQVSQALMSSLTRHGWQDCVVPFLPLESSLAQL---SPDTASLLASLVWLDEHSRI--FPRKVASTFKPQQLR-----------TRRANWR-REQDARALR------------------------A---QSQQLDGERLQLAALNAAYSTYFQSCLSW---Q--AQMEKLQA-A----FGSH-MSLG---T-QGSS------------------GGQVPG-------GAQ-------PFPA-FPTWPGH--------Q-P---------PPWLA----GTPPPPFVQPPAFAQ------------------PPT----------------------------FMQPPNFPQRGCDERARHQGALWDRGISPGLGGTSSRESPELGAGT--PRD--------SR------------VPGQVNAP--SP-----------A---------AG--LRDS---D-----RGFVRNIPVRR---RVSGT-----HS----VC----------CCA--------GPG---PR---------------------------EGGRSP-------------------------------------------------------------------------------------------------------------
>XP_014742629.1_Sturnus_vulgaris
------------------------------------------------------------------------------------------------MAQSAELQP------SFEDVFNILCQAPSEKLLSLKLK-L---KHSKPGPCS---KALQAMVLLTLGQETDARICLDALRD-NQAAQY--IQQIKL-------GAAGVQKDGEA----VQPPQLDA--GAMALLAQLYSVLAQEKLCSVEAGDRACQAATK----AS---KD-TQRGTLN-----NIPPKEQDRQGSA---AS------SGDRFM-------TLRSH--ED-AEF----PCTAS----PHY--VLRSSPV--QIRG------NS--------D---LS--RPRTLC----SE------GSA-SLSSCLEISASPTVAFHT-QPS---VP-----EC-VPWPSS------------AG--HPDGDTQS----HGPQE--SSWASTP--------SS-APG--------------------------------------------------------------------------------QDRAAQE--P-WPE--KALQPS--PCHTT---PLPIP-E-----TPL-PSE--------P-AQSS----D-VSS-------TV--TEPHTS---RDEQHEEQNEEQKDERIKISTGVPD-PRAAVDTAP-----ARRSI-EDSYIP------GNPCNSAPA-SISNCSL--P--PPSY-SFSSTL-RPLQESHSNVLH-PPPLR--S--S-----------------------------------------------------------------------------------P-SPA--SPAFQDPAVDP------------------------S----------------EP--E--------FFTFVVLHASEDELVAQRVKNLLES-MGV--PNGATMSEEFFIPGCSHMTCFQEAMENSAFTILLLTKNF-PCKLCLFQTDTALMQSILDPSKKDSVIPFLPKENALD-----CRQIPRMLSALVTLKESSPL--FSRNVDKTFSPKRIT-----------EKKAQW---ME-----R----------------------------RKFQ-------TQ-------------------Q---KLAALSL-------GSH--------P-WLPP-----GAP-------------RPP-------EPS-------AQPWCPPA-PT---------------------D--------------------------------------------------------------------------------------------------------------------------------------------------PPGHYSI--TA-----------G---------QG-GIPPL---I-----IQNARMVQIGN---HNVMQ-----VE----TA----------PPG--------PGD---SQ-------------------E------HTRHKVG-------------------------------------------------------------------------------------------------------------
>XP_014808292.1_Calidris_pugnax
------------------------------------------------------------------------------------------------MAQSAELQP------SFEDVFDILSRIPQDKLLTFRHK-L---TRLVFGPSS---KLLQAMILLILRREGDARICLDALGD-NRAAQY--VHHTKL-------GTTGVRKDGED----LQPPQLDA--GARELLAQIYSLLADEKLCSHEAMDKAYQAATK----A-------SKGDTLN-----SIPPEDQEKHGFV---VN----RGPGGKFQ-------TLRSD--VG-VGF----LQTPS----PEH--VGRSSPV--EIGG------NS--------D---FS--GPRTLH----SS------ESP-PFPSCFEISASPTVVLCT-QPS---SQ-----EH-GPQSGWLCQGST----SSAG--HPTGDEES----HGLQE--TSWASRT--------NS-HLG--------------------------------------------------------------------------------QDTSAQV--P-QPE--KVLGVT--SSHPT----VPIP-E-----TQP-PTQGVVN---QP-VQTS----D-VSS-------TV-AAEPHAP---KESTD----KNQDEKQL--PTIISD-LRATVDTGL-----AHTTR-EDSYVP-----AGT--------SNSASSI-SA--SPPY-SVFSTLPSPLQGAAPNLSY-PSPLP--S--S-----------------------------------------------------------------------------------T-SPA--W-PPPLQTLEA---------------------GLAS----------------EP--DAG---DRKFFTFVVLHASEDESVAHRVKNLLES-MGV--PNGATLSENFFIAGRSHLTCFQDAMENSAFIILLLTKNF-LCNLCMFQTNTALMESIMNPSKCDSVIPFVPKESPLE-----RSQLPTTLNGLMPLDENSPV--FSRTVQNTFTSSRIS-----------KRKAMWD-LTQ-----R----------------------------KKL----EQYQTL-------------------Q---NLAALNL-------GSH--------P-QVPP-----SAT-QP----------QLL-------EPS-------PQQWCPPASAVP----PA-THLP---------HPMPG----QMG------------------------------PPP----------------------------------------------------------------------------SQP--------LH------------LPPGHYNL--MP----------------------E-GIPHL---I-----IQHARMVQIGN---HNTMQ-----VE----AV----------TPG--------PGD---SK-------------------K------ETR-----------------------------------------------------------------------------------------------------------------
>XP_014840262.1_Poecilia_mexicana
----------------------------------------------------------------------------------------------MNHTELENQGT------GLRAVFDILEKAPSERLLSLTIH-L-------GESPE--DTIIHALCLIILQREALALRKLQMLED-NPLANH-LAEKWH--------SGGGKLDDFGAHCSLFEAKTGES----LSSLARVFKILSEQRLCDPRLRDLAYKRAIS----CECLN---TSSLEYD-----NFREEARAVCGPQ---FA-----EPMCLPS-------DLKSESSIDPCRT----MSEGK---------ATSDIAA--SLDE----------------SANVNC--MPSPLQ----NS------PSEPSYPSHLEISAPTTISFQGDKA------------------------------------PAESSGNP-----------ILNPSIH----------------------------------------------------------------------------------------------ENKTEHV--P------EQIHCASPQHTST---------G-----TSRFGAEKDIN------IEEA----S-MRS-------NESATQPLKP-----------------------------ITQTKSSLP-----------SATHIL----------------------------LPS----------------------SPALK-----------------------------------------------------------------------------------------STHIS----------------------------------KVDE----------------EE--DEE---EDIFYAFVILHAPEDSDVAESMKEKLEAVIG---TTGATFSEDFAIPGKSALRCVEDAVNNSAFTFLLLTRNF-NSQMVEMKTNIALINSINNAHKFNTVIPLLPRENCMP-----KEQMPITLQTLVALDERRN---FERHLKKAFNKARIE-----------KQRKIWD-REQRMRRLR------------------------LEEKKMLRLCMERQLVL-------------------G--ATIQREQ-----------------------------------------------------------------------------------------------DGGDPRPQ---------------------------------------------------------------------------------------------------------------------------------------------------------------------------------RLAPN---I----HIENANYIVIGN---DSTMT-----VG----------------VEGS-------AEKGGLST----------------------------------------------------------------------------------------------------------------------------------------------
>XP_014898090.1_Poecilia_latipinna
----------------------------------------------------------------------------------------------MNHTELENQGT------GLRAVFDILEKAPSERLLSLTIH-L-------GESPE--DTIIHALCLIILQREAQALRKLQKLED-NPLANH-LAEKWH--------SGGGKLDDFGAHCSLFEAKTGES----LSSLARAFKILSEQRLCDPRLRDLAYKRAIS----CKCLN---TSSLEYD-----NFREEARAVCGPQ---FA-----EPMCLPS-------DLKSESSIDPCRT----MSEGK---------ATSDIAA--SLDE----------------SANVHC--MPSPLQ----NS------PSEPSYPSHLEISAPTTISFQGDKA------------------------------------PAESSGNP-----------ILNPSIH----------------------------------------------------------------------------------------------ENKTEHV--P------EQIHCASPQHTST---------G-----TSRFGAEKDIN------IEEA----S-MRS-------NKSATQPLKP-----------------------------ITQTKSSLP-----------SATHIL----------------------------LPSS----------------------PGLK--S----------------------------------------------------------------------------------------THI----------------------------------SKVD----------------EEEDEEE---EDIFYAFVILHAPEDSDVAESMKEKLEAVIG---TTGATFSDDFAIPGKSALRCVEDAVNNSAFTFLLLTRNF-NSQMVEMKTNIALINSINNVHKFNTVIPLLPRENCMP-----KDHMPITLQTLVALDERRN---FERHLKKAFNKARIE-----------KQRKIWD-HEQRMRRLR------------------------LEEKKMLRLCMERQLVL-------------------G--ATIQREQD-------------------------------------------------------GED---------------------------------------------------------------------------------PRP---------------------------------------------------------------------------------------------------------------QR-------------------------LAPN---I----HIENANYIVIGN---DSTMT-----VG----------------VEG--------SAEKSGLS----------------------------------------------------------------------------------------------------------------------------------------------
>XP_015220763.1_Lepisosteus_oculatus
------------------------------------------------------------------------------------------------MAEKRKCAP------SLEAAFRFLSATSPEKLLSLTFK-L---------GRGEAERLVRALVLLSLSKQAEALAELRELTN-NDLASY-LAES-------------GNSHSPPK----AQGSPLSA--DILIDLARVFKILADEGLCKDSFRDEAYLAAIR----ACESAQG-TCKVDVG-----KLRMEAKEKCGPH---LD---CGGLPDSGT-------TLKSF--LGLCSYLPWKPEHRS----PAIQIMRTENPSAANSGN------------------------SPSSLR----SS-----SGSQVSFPSHLEVSASPTNTFLS--------------KREQDQKTVSSERNQEDFMESIGRLSISSTSVQ----QQVTVSAVPLPGEEALGLSVLTHLEEQK--------------------------------------------------------------------------------EGAEEEGNLSVDKKFVHVQPES--SHNPQDTTQSLLDKG-----SHARPLESTVSMGGHQTITSK----------------EPSADFPVQP----------------------GKKLLE-VKQTAAAES-----------SDTDVQ----------------------------SETKDSKNN-----------------SPRS-------------------------------------------------------------------------------------------SPS----------------------------------ILGF----------------KE--EDS---GEKFYSFVILHAAEDSDIASELQLKLES-LGA--GEGATFSEDFEVPGRHTLTCIQDAIDNSAFTILLLTKNF-NTRLLEHKTNSVLMNSIEKQHKYNTVIPFLPRENFLT-----RKEMPLCLKIYNHLDEGRTRN-FEKIARKTFAPEKVE-----------RQRQLWK-MEQSIKAAE------------------------E---RKEQLKGVNARHERLVKAASG-----------TAELEQERLHL------QQELLRQMYAGWMAGMPQ-----------------------------------------PQFSNPNVQPDHHQMFCGPHFVPPCTQTCGVGPPNSALPFSPAGLYNFL-------------------------PPP----------------------------------------------------------------------------VQQ----------------------VPQGYHSDGFAN-----------------MVGAPACQPSNI---I----QIHNASHIMIGN---DSSMS-----VGVAVERT----------GEG--------DGEDHAPS---------------------------AEGKGPDPVINNFL-----------------------------------------------------------------------------------------------------
>XP_015242175.1_Cyprinodon_variegatus
----------------------------------------------------------------------------------------------MNDTGLENQRT------GLREVFDILVKTPSERLRSLTFQ-L-------GESPE--DTLVHALCLTILQSPDRALEKLRTLQD-DPLANH-LAEKWQ--------SGEGQLDDFGDHC--SQFEAKTG--ESLTSLAKVFKVLFDQRLCDSVLRNLAYKRALS----NECFK---TSSLGYN-----NFREEAKAVCGPQ---FA---------EWM-------CSSSD--LK-SEF----SLDPN----RYL--REENATLKFAVSE------DE--------SAKAQC--LPSPLV----DS------PSELSYPSHLEISLPPTDSFKGDKAF-----------------------------------TETSGNQI-----------LIAPSIH----------------------------------------------------------------------------------------------PVSGSQT---------ENVQST----------------------VPQHTPAGRSQFGGENEIKTD----------------EASMNTFQST---KSATY---------------------P-YKANSGT-----------KATQLA----------------------------SQSILPNISGLKSP------------SESK--E--------------------------------------------------------------------------------------T--------------------------------------KEEE----------------EE--EEE---EEIFYAFVILHAPEDSDVADSMKEKLEAAIG---TTGATFSDEFAVPGKSTLRCVQDAVNNSAFTILLLTRNF-NSQMLEMKTNIALINSIHNEHKFNTVIPLLPMDNCMP-----RRSIPIALQTLVPLEEKRN---FEKKLQKVFNRANIE-----------RQRKIWT-EELKIRKLK------------------------QEK-ERLRLHMEQRLVL-------------------G--ASVQREQD-----------------------------------------------------------------GGVW------------------------------WPQ----HSN----------------------------------------------------------------------------------------------------------------------------------------------------------------------------------I----HIENANYVMIGN---DSTMT-----VG----------------RGG--------SED---QD----------------------------------------------------------------------------------------------------------------------------------------------
>XP_015276078.1_Gekko_japonicus
------------------------------------------------------------------------------------------------MAEHLKARP------SFECISGLLAGIPEDKLVLLKHK-L---NCVRQDTRS--CKLLQAMILLTLRREAEAREILDTLGD-DVAAAHICRSHWG-------------STQVSA----VHPPTQEA--QVAQAVAQIYSLLVELKLCGPQARDEAYRAAIK----AFCSNNG-VQSAKLD-----ALLAEARDKCGLG---FA---AEVASGGFN-------TLKTG--SE-KLP--------------------RSVPV--PINR------SL------------GA--LAKPLR----ST------GTPASFVSHFEISDSPTVPYLSRVSH----------RCGAPEASKLCE-------IAPGSSAQPGEGGT--------S--LVSPSVS--------RSESPG--------------------------------------------------------------------------------VQEQPKS------HS-TDDLQG--SCLGS----LGSSHN-----DDVLSLEESVR---SP-VECT----E-PPN-------IMPAAALQDL---KEDIPP-------------NLRTAC-PLLADPA-------------TEGCIQTSVEYSCSPCQSTG--------------PKDT-SSSTDV---------------PPVA--A--------------------------------------------------------------------------------------S-SSS----------------------------------STDS--------------------TGD---EDQFFMFVVVHANEDESIACRVRERLEN-MGV--SNGATFCEDFLVPGHNQLACFQDALDNSAFTLLLLTENF-KSHLCTFQTNMALMNSFTRIVKANSVIPFIPKESPLK-----KGEMPGVLAGLVSLDENSRV--FERRAKNTFRLSEFQ-----------TKKLTWS-MNQQIRRQE----------------------------RLREQQQDYWQM--------------------Q--QRLLALSL------QPGY--------PAQVPF-----PPTQM---------------------GLP-------GLPQVPPSHVPP-----------------PFFLPTSSMPGMFQP------------------------------PPG----------------------------------------------------------------------PGQATHFQP--------FS------------VPLPTPMP-------------------------QG-PQPHL---V-----IQHAQMVQIGD---YNRMQ-----VE----RT----------NAALGVADEKVDESQGTEA--------------------------EARQA---------------------------------------------------------------------------------------------------------------
>XP_015399660.1_Panthera_tigris_altaica
-------------------------------------------------------------------------------------------------MAC--TGP------SLSGAFDILGAAGQDKLLYLKHK-L---KTVHQGCRG--ADLLYAMVLLKLGQETEARISLEALRA-DAVARL-VARRWA-----------GGDSAEAP------EEPPDL--SW--AIARVYHLLAEEKLCPAPMRDLAYQTALQ----TFSS----GDDHRLA-----ELQGEARDRCGWG---VI-----RAPGSFQ-------PLRSD--RG-CLP----PCSVS-----PS--GTRSLPK--PIEG------LS--------G---WS--RGCSLS----SS------SSPASLASNLEISQSPTMPLLSQHRG-------------CRAPSKLCEEPR----AGPG--PEPPPTGC----------------------------------------------------------------------------------------------------------------------------------------------------------------------------------------------------------------------------------------------------------------------------------------------------------------------------------------------------------------------------------------------------------------------------------------------------------------------------------------------------QEPADEDIALRVRERLES-LGV--PDGATFCEDFQVPGRGHLRCLQDAIDHSAFTLLLLTPNF-DCHLGLHQAGQSLMNSLTRHECRDCVIPFLPLESSREQL---SPHPCSLLTSLVCLVCASHM---------GLDPPAAA--------------------------------------------------------RGLQAAVGRHLPLA------------------R---------------------------------------------------------------------------NRSGCPAPWL-------------------RAANHLPV-------------------------------------LPP-----------------------------------------------------------------------------------------------------GPPAASSL--TP---------------------SGHMGLPVNSFIRATNYRVSAPLLGTGDTTGDELVW-----ST---------------------------------FL----------------------------------------------------------------------------------------------------------------------------------------------
>XP_015507135.1_Parus_major
------------------------------------------------------------------------------------------------MAQSAELQP------SFQDLFNILSQAPAEKLLSLKLR-L---KRFTPGPCS---KLLQAMVLLTLGQETDARICLDGLRD-SQAAQY--IHQIKL-------GAAGVREDGED----LQPPQLDA--GAVALLAQAYAVLAQEKLCSPEARDKACQ--------AA-------QQGTVN-----SIPAEEQHKQGSA---AS----GGSGDRLW-------TLRSH--ED-AGF----PHTAS----SHH--VARSSPL--QIGG------NS--------D---FS--GPRTLC----SV------GSS-SLSSCLEISASPTGVFHT-QPC---VP-----EC-VPWPSR------------AG--HRDRDTKS----HGPQE--SSWPSTA--------SP-RPG--------------------------------------------------------------------------------QDTAAQG--S-QPE--EALQVS--PCHPT---PLPIP-E-----TPL-PSE--------P-AQSS----D-VSS-------TV--TEPYTP---R--------EKQDEKRL--STGVPD-TRAAVDTAP-----AHMSI-QGSYIP-----AGIPCNSAPA-SISTCSF--P--PPTY-SVSSTL-PPLQESHSNLFH-TPPLH--S--S-----------------------------------------------------------------------------------L-SPA--W-PPALSAVDP------------------------S----------------EP--DDA-----KFFTFVVLHASEDEIVAQRVKNLLES-MGV--SNGATLSEDFFIAGRSHMICFQEAMENSAFMILLLTKNF-PCNLCLFQTDTALMQSILDPSKQDSVIPFLPKTNALE-----CSRIPTMLSVLVTLNESSPL--FSRNVHKTFNPKKIR-----------EKKALWD-QMQ-----R----------------------------RKLQARWERHQAL-------------------Q---NLAALSL-------GSP--------P-WVPP-----AVP-QP----------WPP-------EPA-------AQHWCPPA-PM---------------------D-LPA----QQG------------------------------PPP----------------------------------------------------------------------------SQA---------Q------------LPPGHYNI--TP-----------G---------PG-GTPAL---I-----IQHARMVQIGD---HNVMQ-----VE----TA----------PPG--------PGD---SQ-------------------E------QTRHIA--------------------------------------------------------------------------------------------------------------
>XP_015741701.1_Coturnix_japonica
------------------------------------------------------------------------------------------------MAQNAEVQP------SFEDIFNILSQVPAEKLLSLEQK-L---KYLMSGPSS---KLLQAMVLLTLGQEADAQICLNALGD-NRAALY-IIHQTKL-------GTAGVQKGSGN----SQHPQLDA--GAMELLAEIYLLLAGEKLCSHKAVGKAKQAAS-------SASRD-AQRDTLN-----SIAVGDQERC------IS---TVDSDSEFR-------TLRSD--VS-TGF----LGKTS----PNT--MVKSSPM--KIRN------TS--------D---PS--GPQTLR----SS------RISDSF-TSLLISQSPTAIFHM-PAP---SC----------ESSRLCEEST----SDAG--HPDGEKQS----HSLQE--AGRASSP--------SS-RSR--------------------------------------------------------------------------------QDTNPQV--P-HLG--KALQVN--SCCPS----LPIV-E-----TQL-PTLGAVG---QP-VESN----D-ISS-------TV-IAEPQVP---KASRE------QKEK-L--STDLPY-SRTTINIGP-----ACIPI-EDSYIP-----AGISNSVPA--STSVFPF-----PPQT-YFTSTITPAPPSVPYNIPF-PSP-------------------------------------------------------------------------------------------P-SST--G-PHSLKTVEA---------------------ALAP----------------KP--NGE---GKKFFTFVILHALEDERIACRIKDLLEN-MGV--PNGATFCEDFLVAGHNQLTCFQDAMENSAFLILLLTKNF-LCNQCMFQTNSALMESIQRPSKHNSVIPFVPKENPLK-----RSQIPSMLSVLVALDENSPV--FARTVQNTFTPEKIN-----------ERKAMWC-QIQQVQEQK----------------------------RKLELFQDHYQTL-------------------Q---NLGA--L-------GSF--------P-HTSP-----SAM-QLSQLSLEQLLKQWQ-------PLQ-------SSQQCHPPVSVS----AA-THPLP-----QAGHPTSA----PLG------------------------------PSP----------------------------------------------------------------------------SQP--------LN------------LPSGQNYT--TT-----------D---------PG-GARSI---I-----IKHAQMVQIGN---YNTMH-----VE----TA----------ASG--------SQD---SK-------------------E------ESRENA--------------------------------------------------------------------------------------------------------------
>XP_015812586.1_Nothobranchius_furzeri
----------------------------------------------------------------------------------------------MSDTEWENQGT------GLGDVFDILAKTPSERLISLTIQ-L-------GESPE--DIIVVAMSLLILQREEQALKKLQMLRD-NPLANH-LSEKCH--------TNGGKLDGFGNHCGQFQTHTMES----LSLLARVFKVLSEQRLCEPLMRNLAYRRAIS----SDCTT---RNCSHLE-----YFLEEAKVVCGPQ---LV-----EEMCSTA-------ELPDG--EN-TSL----KASIS-----QD--ESSSVPR------------------------------LPSTLQ----ES------PSEVSYPTHLEISIPPTVSFQEDKRA----------AAKPNSTPDICTETN----------LAPGQAQSPALLNTPTERSLLGAESS----------------------------------------------------------------------------------------------SMTDETL---------KSMSSS----------------------SQSNVVQNERS------VQPN----E-----------SSTETKITLP-------------------------------CAKSTIS-----PKISV------------------------------------------------------------PKSLY-DT-------------------------------------------------------------------------------------------------------------------------------------------------EE--EED---EEIFYAFVILHAPADAEQAEQIKEKLEKAIS---GEGATFSEEFAVPGKSTLKCVEDAINNSAFTFLLLTRNF-NTKMLEMKTNIALINSINKTHKFNTVIPLLPENNCVP-----RPDIPIVLQTLVPLEEKKN---FEKKLQKALTPARIK-----------KQRSIWT-EEQRVRRLN----------------------------RLSLQEVDRR--------------------------CMEQQHL----------------------------------------------------------------------LSSREGG-----------------DGRALWPP-------------------------------------QAN-------------------------------------------------------------------------------------------------------------------------------------------------I----HIENANYVMIGN---DSTMT-----VG-----G----------SLS--------NDG---------------------------------------------------------------------------------------------------------------------------------------------------
>XP_016000154.1_Rousettus_aegyptiacus
-------------------------------------------------------------------------------------------------MAC--TGP------SLSSAFDILDAAGQDKLLSLQRK-L---KTLRPGCRG--AELLHAMVLLTLGQEAAARVSLEALRA-DAVAQL-VAHQWA-----------GMDSNAEA----P-EEPPDV--SW--AVAQVYHLLAEEQLCPAQMRDVAYQAALR----AFSS----RDDPQLG-----ELQEEARNRCGGH---IV-----GGPGGFQ-------PLRSD--LG-FLP----PSSPS-----PS--GTRSLPQ--PIQG------PS--------G---WS--RGHSLR----ST------GSPASLTSNLEISQSPTLAILS-QP-----R-----SS-CG-PSKLGDEPP----ASPR--CKPVPVGC----QEPEE--MSWPPSE--------GTANIP--------------------------------------------------------------------------------VSPNSPV--L-P-LP-GVAPDA----SPA---GLS---D-----PSE-APGTGTH---YS-VECT----E---V-------SPAPQSLPAP-------S--------------T--DTC-P-VEDQV-P-----LQLPT-EDTTCL-----TAQPCT-------------PA--PSA--TKTS----P--------PD-PSTST--P--G----------------------------------------P------------------------------------------A-RPA--------S-PNL---------------------RPPP------------P---EL--ESS---EKKFYSFVVLHARADEHIALRVRDRLEA-LGV--PHGATFCEDFQVPGRGELSCLQDAIDHSAFAILLLTANF-DCRLSLHKVSHSLMSSLTQHGRQDCVVPFLPLESSPAQL---SPDTSGLLASLVWLDEHSKI--FARKVASTFTPQRLQ-----------ACRAAWK-RQQDARALR------------------------E---QRQHLEGERQQAATLHAAYSAYLQSYLSW---Q--AQMEKVQA-A----FGTH-MTFG---T-QLPP-----GAS-VPY------GAQGPL-------GAQ---------LP-FPTWPGH-Q--------PS-----P-LPPWLA----DSP------------------------------PPA----------------------------SPQPPA------C-------------------------------------------------------------PQAPPVT--PP-----------S---------PG--LQPL---I-----IHHAQMVQLGL---SNHMW-----NQ----RG----------TQA--------PED---NT---------------------------QDTE---------------------------------------------------------------------------------------------------------------
>XP_016053353.1_Miniopterus_natalensis
-------------------------------------------------------------------------------------------------MAC--TGP------SLSNAFSILGTAGQDKLLYLKHK-L---KTLRPGWQG--ADLLHAMVLLTLGQETEARISLDALKA-DAVAQR-VARQWA-----------GMDISAEA----T-EEPPDE--SW--AVARVYHLLVEEKLCPASMRDVAYRAALH----SFSS----RDDPQLG-----QLWEEARDLCGWD---IV-----RDLGDFQ-------PLHSA--LG-CLP----PSSAS-----PS--GTRSCPQ--PIED------PL--------G---WS--RGCSLR----ST------GSPASLASNLEISQSPTMALLS-QH-----C-----SP-RG-PSKLCDEP-------PV--PKSVPAGF----QEPEE--MSWPMSE--------EIADIL--------------------------------------------------------------------------------VPPDSPA--P-M-LP-AVALDV----SPA---GLS---N-----PPD-APDTSTH---YP-VECT----E---V-------SPAPKSLSLP-------S--------------R--DTC-P-VKDQI-P-----LQIPV-EDTTSP-----TVQPCP-------------PP--PSA--PKTS----P--------PY-SSQST--P--C----------------------------------------S------------------------------------------A-HPV--------P-LAP---------------------CPPS------------S---EL--ELS---EQKFYNFVVLHAKADEHIALRVREKLEA-LGV--PDGATFCEDFQVPGRSKLHCLQDAIDHSAFTVLLLTANF-DCRLSLHQVNQALMCSLTRQGWQDCVVPFLPEESSLSQL---SPDTANLLTSLVWLDEHSSI--FSKRVANTFTPHKLR-----------ARKANWR-KEQDARALR------------------------E---QRQHLENERQQAAALNATYAAYLQTYLSW---Q--TQMEQLQL-A----FRNH-MTIG---A-QLPS-----GAQ-VPY------GAQGPL-------GAQ---------PP-FPTWPGH-Q--------PP-----T-LPPQPA----GTT------------------------------SPA----------------------------FPQPPV------F-------------------------------------------------------------PQASPGP--PQ-----------S---------PG--LQPL---I-----IHHAQMVQLGL---NNHMW-----NQ----RG----------AQA--------PED---KT---------------------------QEAED--------------------------------------------------------------------------------------------------------------
>XP_016085949.1_Sinocyclocheilus_grahami
--------------------------------------------------------------------------------------------MADGGVELMDQGFA-----NLAKAFEILSQAGQERWVSLTLK-M-------DRRRE--EELVNAMCLILLKRIGEAHAKLTANSD-SSVGKY-LAEMVK--------MHGERVNSSHI----GGFKSTDV--NTLLDIARVFAVLVQERLCDKLLRDQAYREALA----SSRM----AGLPSLD------IEEEVKQVCGPD--------------IIN------------------------ESNTE----RPT--ETYNLT---SLEG------NE----------------SPPSSQ----QS----------SSRYSLEISLATATESNM---------------------------------------EQSKPMSL----RTPTD--SETTTSQ----------------------------------------------------------------------------------------------DQLRHRL--N------KSANIC--AKSQL---------------PTADINGATKS------KQCL----D-HNG-------SSQLVTSKNA---NLD----------------FSSTPN-DGDKLQAQP-----LNATDHKPTTQP-----GSVSSP-------------------------------------------EPSQ--S-------------------------------------------------------------------------------------------------------------------------------------------------DV--------EETFYDFVILHEAEDADEAQRLRDKLES-IIR--GVGATFSDEFEQPGKSTLRCMEDAIENSAFTLLLLTQNF-NSNLSATSADSAIVNSLENHHKMNSVIPLLPRKNCLS-----RKSFPLVLQTKVPLDESSRM--FERNAQKAIAREKVA-----------SQKTIWM-TKQHRKKLV------------------------E---EQKRLQEENAIKADLRRE--------------Q--EKLARLRL-------ESE---------------------------------------------IQQ-------NNMFCGASAPMH----------PP-----PAHGPMHS----QHG-------------------------------------------------------------------------------------------------------------------------------------ALQQQQPSC------------------------------------I----HIENAQNVMIGN---HSTMN-----ID---------------HAKN--------PAD---EF--------------------------DFKPGVL-------------------------------------------------------------------------------------------------------------
>XP_016362910.1_Sinocyclocheilus_anshuiensis
--------------------------------------------------------------------------------------------MADGGVELMDQGFA-----NLAKAFEILSQAGQERWVSLTLK-M-------DRRRA--EELVNAMCLILLKRIGEAHAKLTANSD-SSIGKY-LAEMVK--------MHGERVNSSHI----GGFKSTDI--NTLLDIARVFAVLVQERLCDKSLRDQAYREALA----SSRM----AGLLSLD------VEEEVKQVCGPD---II-----NESN---------------------------TERPT----ETY--NLTSLER------------NE----------------SPPSSQ----QS----------SSRYSLEISLATATESNM---------------------------------------EQSKPMSL----RTPTD--SETTTSQ----------------------------------------------------------------------------------------------DQLRHRL--N------KSANIC--AKNQL---------------PTADVNGSTKS------KQCL----D-----------HNGSSQLVTS----------------------KNTNLD-FSSTPNDGD-----------KLRAQP-----LNATDHK----------------PTTQ-PDSFRSP--------------EPSQ--S-------------------------------------------------------------------------------------------------------------------------------------------------DV--------EETFYDFVILHEAEDADEAQRLRDKLES-IIR--GVGATFSDEFAQPGKSTLRCMEDAIENSAFTLLLLTQNF-NSNLSVTSADSAIVNSLENHHKMNSVIPLLPRKNCLS-----RKSFPLVLQTKVPLDESSRM--FERNAQKAIAREKVA-----------IQKTVWM-TKQRRKKLV------------------------E---EQKRLQEENAIKAELRRE--------------E--EKLARLRL-------ESE---------------------------------------------IQQ-------NNMFCVASAPMH----------PP-----PAHGPMHS----QHG-------------------------------------------------------------------------------------------------------------------------------------ALQQQQPSC------------------------------------I----HIENAQNVMIGN---HSTMN-----ID----HA----------KNS--------ADEFDFK-----------------------------------------------------------------------------------------------------------------------------------------------
>XP_016411308.1_Sinocyclocheilus_rhinocerous
------------------------------------------------------------------------------------------------MADGGVELMDQGFA-NLAKAFEILSQAGQERWVSLTLK-M-------DRRRS--EELVNAMCLILLKRIGEAHAKLTANSD-NSIGKY-LAEMVK--------MHGERVNSSHI----GGFKSTDV--NTLLDIARIFAILVQERLCDKSLRDQAYREALA---------SS-RMAGLLS----LDVEEEVKQVCGPD---II------------------------------------NESNT----ERP--TETYNLT--SLER------NE----------------SPPSSQ----QS----------SSRYSLEISLATATESNM---------------------------------------EQSKPMSL----RTPTD--SETTTSQ--------DQLRHR--------------------------------------------------------------------------------LNKSANI--C----------------------------------AKNQLPTAEVNGATKS-KQCL----D-----------HNGSSQLVTS----------------------KNTNLD-FSSTPNDGD-----------KLRAQP-----LNATDQK----------------PTT-----------------------QPAS--F-RS-----------------------------------------------------------------------------------P-EPS----------------------------------QSDV--------------------------EETFYDFVILHEAEDADEAQRLRDKLES-IIR--GVGATFSDEFAQPGKSTLQCMEDAIENSAFTLLLLTQNF-NSNLSVTSADSAIVNSLENHHKMNSVIPLLPRKNCLS-----RKSFPLVLQTKVPLDESSRM--FERNAQKAIAREKVA-----------IQKTVWM-TKQRRKKLV------------------------E---EQKRLQEENAIKAELRRE--------------E--EKLARLRL-------ESE---------------------------------------------IQQ-------NNMFCGASAPMH----------PP-----PAHGPMHSQ--HGA---------------------------------------------------------------------------------------------------------------------------------------LQQQQPSC------------------------------------I----HIENAQNVMIGN---HSTMN-----ID---------------------------HAK---NS--------------------------ADEFDF--------------------------------------------------------------------------------------------------------------
>XP_017277648.1_Kryptolebias_marmoratus
----------------------------------------------------------------------------------------------MSHAGWEDQGT------GLGEAFDVLVKAPSERLISLVIQ-L-------GDAPE--DGLVQALCLIILRRGEQALEKLQMLRD-NPVAKHLVASGHA---------SGGKLEDFGAHCGRFREQSGES----LSSLARIFKVLSEQRLCEVSLRNLAYRRALS----SDCFRTNSCGSLDYH-----QLVEEAKVVCGPQ---FA-----EWMGSTD--------LKSESSLD--------PNTSL-YDKKATLKVFQDESS--SIRY------------------------FPSPLL----ES------LSEPSYPTHLEISVPPTVSYQG--------------DK-----------------------RAPEASGS-----------PTLNPSV----------------------------------------------------------------------------------------------LSSEHEA---------KTVPGQ----------------------PPSAEPEHKSN------QSSL----------------FGANKDSKTD-----------------------------ETLESMSCK-----LHSRISQSESPT----------------------------QPSTGTFTL----------------PSPQHISL--------------------------------------------------------------------------------------PKTPV----------------------------------LKNL----------------HGTGEED---EEVFYAFVILHAPEDEELAETMKAKLETVIG---SEGATFSEEFAVPGKSALKCVEDAIDNSAYTFLLLTRNF-NTKMLEVKTNIALINSINKVHKYNTVIPLLPLDNCMP-----RQEVPRVLQTLVPLDERKS---FMRKIQKTLSPARIE-----------AQRRIWT-EEQRVKRLN-----------------------------RLKQEAERLSLY-----------------------TEQHLRL-------GS----------------------------------------------GVP------------------------------------PLWAPQPN-----------------------------------------------------------------------------------------------------------------------------------------------------------------------------------------I----HIENAKYIMIGN---DSTMT-----VD----LG----------RNA--------NSD---GS---------------------------MSDNA--------------------------------------------------------------------------------------------------------------
>XP_017383886.1_Cebus_capucinus_imitator
-------------------------------------------------------------------------------------------------MAC--TGP------SLPSAFDILGTAGEEKLLYLKHK-L---KTLRPGCQG--RDLLHAMVLLKLGQETEARISLEALKA-DAVAQL-VARQWA-----------GVD-STED----P-EEPPDI--SW--TVARLYHLLAEEKLCPASLRDEAYQEALR----TLSA----RDDRRLG-----ELQDEARDRCGWD---VA-----GDPGSIR-------TLQSN--PG-CVP----PSSAS-----PS--GTRSLPR--PIDG------VS--------G---WS--QGRSLR----ST------GSPASLTSNLEISQSPTMPF-S-LR-----R-----SP-HG-PSKLCDNPQ----ASLV--PEPVPGGC----QEPEE--MSWPPSG--------EIASSP--------------------------------------------------------------------------------ELPSSPP--P-G-FS-EAAPDA----TST---GLP---D-----APE-APETSTQ---FP-VGCT----E---G-------SAGPQSLPSP---ILEPH--------------K--NPC-P-VKDQT-P-----PQLSV-EDTTSP-----NTKPSP-------------SI--PTT--PKTS---LP--------PP-PPPSA--P--C----------------------------------------S------------------------------------------A-HLA--------P-SSL---------------------FPSS------------L---E---SPS---EQKFYNFVILHARADEHIALRVREKLEA-LGV--PDGATFCEDFQVPGRGELRCLQDAIDHSAFIILLLTSNF-DCHLSLHQVNQALVSNLMRQGPSDCVIPFLPLESSLAQL---SSDTASLLSGLVRLDEHSRI--FNKKVANTFTSHKLQ-----------ARKAMWR-KEQDTRALR------------------------E---QSQHLDSERMQVAAMNAAYSAYLRSYLSW---H--AQMEQLQA-A----FGSH-MSFG---T-GAPF-----EVQ-MPF------GGQVPL-------RAP---------PP-FPTGLGC-P------Q-PQ-----PL-HGWQA----GTP------------------------------PP-------------------------------------------------------------------------PF--PQP--------PA------------FPTASPAP--PQ-----------S---------PG--LQPL---I-----IHHAQMVQLGL---NNHMW-----NQ----RG----------SQA--------PED---NT---------------------------QEAE---------------------------------------------------------------------------------------------------------------
>XP_017506473.1_Manis_javanica
-------------------------------------------------------------------------------------------------MAC--TSP------SLSGAFDILAAAGQDKLVYLKHK-L---KALRPGYRG--ADLLHAMVLLSLGQETEARISLEALKG-DAAARF-VACQWA-----------GMD-STEA----P-EGPPDL--SW--AVARVYHLLTEEKLCPAPLRDVAYQAALR----AFSS----RDDHRLR-----ELQEEAQARCGWS---IT-----ADPGSFR-------PLRSD--SG-CLP----PSSAA-----PS--GTRSVPR--PIEP------LS--------G---WS--RGCPLR----ST------GSPASLDSNLEISQSPTMPLLS-RL-----R-----GS-HG-PSRLCDNPP----ARPV--PQPAPMGF----QEPEE--MSWPPSGDAASPPLEETASPP--------------------------------------------------------------------------------VLTSPPA--P-S-LP-EVAPDA----SPT---AGP---Y-----PSE-GLDIDTQ---HP-VECP----D---V-------PAAAQALPLP-------S--------------R--NTC-S-DEDQT-P-----LQPPT-EDPASP-----MAQPCP-------------AT--PAA--QKAC----P--------PC-PSPLT--P--S----------------------------------------L------------------------------------------G-HPA--------S-SAP---------------------EPPS------------P---QL--ESG---EQRFYNFVILHARADEHIALRVRERLEA-LGV--PDGATFCEDFQVPGRGELRCLQDAIDHSAFTILLLTASF-DCRLSLHQVSQSLMSSLTRQGGQDCVVPFLPLESSLAQL---SPDTSSLLTGLVWLDEHSKV--FARKVANTFKPQRLR-----------ALKAIWR-REQGVRALQ------------------------Q---QHRHLEGERQQAVAWSAAYSAYVQSYQSYLALQ--TQMENLQL-A----FGSH-V----------PF-----PAQ-VHY------GGQEPL-------RAP---------PP-FPTWPGH--------Q-PP-----PP-NPWLP----GTP------------------------------PP-------------------------------------------------------------------------AF--PQA--------PT------------FPQASPVS--PR-----------S---------PG--LQPL---I-----IQHAQMVQLGL---NNHMW-----NQ----RG----------TQV--------PED---NT---------------------------REAEQPSDRA---------------------------------------------------------------------------------------------------------
>XP_017576226.1_Pygocentrus_nattereri
--------------------------------------------------------------------------------------------------MAEESRP------LEEKKLTLGTKAGTNTNTGSTLS--------SDGPSE---RPLSGAEHHIMGSSNQPISVTANVSGAEAGGSL-SGRTLS--------GSRKTERVFGGSGATAEPQNVAS--SSLPFSSSANRF----KISSDNSLERTVSVPGN------------TEKNNVG-----ALVGAGHQNTACSDQLFS-----GNAS----------TLKAE-----------------------------TSPA--DMDE----------------S-------NPSSLH------------SASTCTSYSLEISVSTASNERESQPL-----------------------------------PLQTPPES----RNDRK--KQINPSI------------PP--------------------------------------------------------------------------------EETKLAV--T------NFSRAS--ATRPL---------Q-----RGAQPAESMAA---KV-TKCT----D-----------MLGTCQMVTS---RSAVS--------------GVEDAF-SSITSGSGK-----LGAQPISKLASQ----------------------------PPKSASVQST----------------EQMD--S-----------------------------------------------------------------------------------------------------------------------------FSSE----------------RKSAEDE---EEMFYAFVILHAPEDVEEAARLKARLER-TSS--TTGATFAEDFAEPGRSPFRCVEDAINNSAYVMLLLTPNF-NTRLNEMNADSALINSIEKPHKYNTVIPLLPRDNSLT-----STELRMVLRTKLPLKENDRG--FEIMARKVLDPDKIR-----------IQKKIWN-QELLFRKEQ------------------------E---KKQQLQDENRRHKDFIREC-------------EKVVELEKQRM--HLLMQQQRLLHPCASQQQWYPP----------------FSGGAQPF-------GPV-------PQQWQEPTPPH------------------GSGTGWPQ-------------------------------------PPS----------------------------------------------------------------------------------------------------------------------------S--------------------I----HIQNAKYIMIGN---DSTMT-----VR----------------ADS--------SGDEDSSV----------------------------------------------------------------------------------------------------------------------------------------------
>XP_017597972.1_Corvus_brachyrhynchos
------------------------------------------------------------------------------------------------MAQSAELQP------SFEDVFNILSQAPPEKLLSLKLK-L---KHSIPGPCS---KLLQAMVLLTLGQETDARICLDALRD-NQAAQY--IHQIKL-------GAAGVREDRED----LQPPQLDA--GAVALLAQVYTVLAQEKLCSPEARDKACH--------AS---KD-TQRGTRN-----NIPAEEQDKQGSA---AS----VGSGDSFW-------TLRSH--ED-AGV----PCTAS----SNY--VVRSSPV--QIGG------NS--------D---LS--GPQTLC----SE------ESS-SLSSCLEISASPTVAFHT-QPS---IL-----EP-VPRPSR------------AG--HPDGDGLS----HGPQE--SSWASTP--------SS-LPR--------------------------------------------------------------------------------QDTAAHG--P-WPE--KVLQVS--PCHPT----LPVP-E-----TPL-PSE--------P-AQSR----D-VSS-------TL--TQPHTQ---REKQD----EKQDEKQL--STGIPD-PRGAVDTAP-----AHVSI-EDSYIP-----AGIPCNSAPA-SISTCSL--P--PPTY-SFSSTL-PPLQESHSNVLY-PPPLR--S--S-----------------------------------------------------------------------------------P-SPA--WPPPALPPMDP------------------------S----------------EP--DGA-----KFFTFVVLHASEDEIEAHRVKNLLES-LGV--SNGATLSEDFFIAGRSHMTCFQDAMENSAFMILLLTKNF-PCNLCQFQTDTALMQSILDPSKQHSVIPFLPKVNALE-----CSRIPTMLSVLVTLKESSPL--FSRNVHKTFNPKKIR-----------EKKALWD-QMQ-----R----------------------------RKLQACWERYQAQ-------------------Q---NLAALSL-------GSP--------P-WVPP-----AAP-RP----------WPP-------EPS-------PQPWCPPA-PM---------------------DALPA----QSG------------------------------PPP----------------------------------------------------------------------------SQA---------Q------------LPPGHYNI--VP-----------G---------QG-GIPSL---I-----IQHARMVQIGN---HNMMQ-----VE----TA----------APG--------PQD---SQ-------------------E------QTRHNVN-------------------------------------------------------------------------------------------------------------
>XP_017689117.1_Lepidothrix_coronata
------------------------------------------------------------------------------------------------MEQSTELQP------SFEDVFNILSQVPQDKLLSLKHK-L---KHLIPGPSS---KLLQAMVLLSLGQDTDARICLDALRD-NPAAQY--VHQTKL-------GAAGTQEDGED----VQPPQLDA--GAMALLAQVYKVLAQEKLCSPEAWDKACQAATR----AC---QD-TQRGMLN-----NIPPEDQDKQGFA---PS----MGPSDRFW-------TLRSD--ED-TGF----LRGGS----SDY--VVRSSPV--PIGG------NS--------E---LS--APRTLC----ST------GSC-SLPSCLEVSASPTVVCHS-HPS---PP-----EG-VPQPSG------------AG--HPDGDTQS------PQE--SSWTSSP--------SS-HPG--------------------------------------------------------------------------------QDTGAQV--P-RPE--EVLQGS--SCHPV----LPVP-S-----EGA-VIQ--------P-AQSS----D-IPS-------TV--TEPPAP---RENRD----EKQDEKQL--PTGLPD-PGAAVGTDP-----AHISI-GDSDIP-----AGIPCNSTSA-SISTCSL-PP--PPSC-SFSSTL-PPLQEPPSNL-N-PPPLR--S--S-----------------------------------------------------------------------------------P-SPA--WPPPSLPAVDP---------------------VSLS----------------EP--DGG-----KFFTFVVLHASEDEIVAQRVKNRLES-MGV--SNGATLCEDFSVAGRSRMGGFLEAMENSAFTILLLTRNF-MCNLCLFQTDTALMQSIQDPSKHYSVIPFLPKENALE-----QGQIPRMLSALVTLDESSPL--FPRVVSNTFNPKKIS-----------QKKAMWE-QMQ-----R----------------------------RKLQLRWERQQAQ-------------------Q---NLAALSL-------GRP--------S-QVFP-----AAT-RP----------WPP-------EPS-------PQQWCPPNN--------------P-----FAGHPPPA----QMG------------------------------PPN----------------------------------------------------------------------------SQP---------L------------LPPGHYNI--LP-----------G---------PG-GI------V-----IQNARMVQIGD---HNTMQ-----VE----TV----------PPG--------PQD---SE-------------------G------QTRHRV--------------------------------------------------------------------------------------------------------------
>XP_017702677.1_Rhinopithecus_bieti
-------------------------------------------------------------------------------------------------MAC--TGP------SLPSAFDILGAAGQDKLLYLKHK-L---KTPRPGCQG--HDLLHAMVLLKLGQETEARISLEALKA-DAVARL-VARQWA-----------GVD-STED----P-EEPPDV--SW--TVARLYHLLAEEKLCPASLRDVAYQEALR----TLSS----RDDHRLG-----ELQDEARNRCGWD---VV-----GDPGSIR-------TLQSN--LD-CLP----PSSAS-----PS--GTQSLPC--PIDG------VS--------G---WS--QGRSLR----ST------DSPASLASNLEISQSPTMPFLS-LH-----R-----SP-HS-PSKLCDDPQ----ANLV--LEPVPGGC----QEPEE--MSWPPSG--------EIAXPP--------------------------------------------------------------------------------KLPSSPP--P-G-LP-KVAPDA----TLT---GLP---E-----TPT-APETSTH---YP-VECT----E---E-------SAGTQSLPSP---IVEPV--------------K--NPC-P-VKDQS-P-----LQLSL-EDTTSP-----NSKPCP-------------PT--PTT--AEIS---PP--------PP-PPSSA--P--Y----------------------------------------S------------------------------------------A-HLT--------P-SSL---------------------FPSS------------L---E---SSS---EQKFYNFVILHARADEHIALRVREKLEA-LGV--PDGATFCEDFQVPGRGELSCLQDAIDHSAFIILLLTSNF-DCHLSLHQVNQAMMSNLTRQGSPDCVIPFLPLESSPAQL---SSDTASLLSGLVRLDEHSQI--FARKVANTFRPHKLQ-----------ARKAMWR-KEQDTRALR------------------------E---QSQHLNSERIQAAALNAAYSAYLQSYLSY---Q--AQMEQLQV-A----FESH-MPFG---T-GSPF-----GAR-MPF------GGQGPL-------GAP---------PS-FPPWPGC-P------Q-PP-----PL-HAWQA----GTP------------------------------PQP----------------------------SPQPATLPPS---------------------------------LPF--SQP--------QA------------FPTASPAP--PQ-----------S---------PG--LQPL---I-----IHHAQMVQLGL---NNHMW-----NQ----RG----------SQA--------PED---KT---------------------------QEAE---------------------------------------------------------------------------------------------------------------
>XP_018109628.1_Xenopus_laevis
------------------------------------------------------------------------------------------------MSSCSHQHIC-----DLEEICTILSGIPLYELIACRHR-L---EHRRPSTDT--HKILCGLILLLQDKRPEALKILSLLPH-CHMAQH-IIQALI--------GGGTLLENGVL----SLPPSQDE--KILHTAGEVHALIEQENLCGKE-----------------------------------AIKPNKTETENSG-----------DDDAPH-------TLVSG--IGLQIP------------------HIEKSPL-------------------------------STSLE------------------PKSLQISKSPSVPSTERVPTV----------------------------------PPSTNQKT----HGAD---MVLTSSY----------------------------------------------------------------------------------------------DSTNNHT---------NMEPAV----------------------FEI-RGDHSVK---TS-IQES----E-----------FSEFTERHKP------------------------------NGNANTVP--------SSNNNSYRM-----------------------------------------------------PPQCS--T-----------------------------------------------------------------------------------------------------------------------------YPPP--------------------DDS-----LFFNFVILHVREDTEVACRVCNDLQS-LGA--GNGTTYCEGFEIPGSNPLTCIQDAVENSAYIILLMTKHF-ETRWAEFQSNVVLMNSINDENRTASVIPFLPRSDRLP-----KKNMPLALSTLIPLDETSQI--FSRVVRNTFKQDTIL-----------FRKKGWM-QQQEIKIKR------------------------MVDAQRSEQTRHYLHLN-------------------QMCGNVGSMSL-------------------------------------------------------GAP---------------------------------------YMYPQ-------------------------------------PIP-----------------------------------------------------------------------------------------------------------------------------------------CQPQV---I----HINNAENVQIGN---HNSITVTGVATELCSDNGM---------VSC--------DEEKRQGE----------------------------------------------------------------------------------------------------------------------------------------------
>XP_018532364.1_Lates_calcarifer
----------------------------------------------------------------------------------------------MSQEGEENQGT------GLRDVFEILVKEPKERLQSLTIL-L-------GESPE--DNIIHALCLIILQREVQALNKLQTLKD-NYLANH-VAERWQ--------MSGGKLEDFRVRC--GQSQEFTG--ESLAALARIFKVLTERRLCEPHLRNLAYQRALS----TDSQKTSNCEDLEYD-----QLREEAKVVCGPQ---VE---------EWF-------SSPVD--LK-SGS----YHDLN----SSM--EDIRLTF--RITD------ES------ERG---NN--LPSPLQ----AS------SSMPSYPTHLEISIPPTVSYQGDKVT-----------------------------------PETSDKSK----SGQSQ--RSEEPQP----------------------------------------------------------------------------------------------KSNEPAL--P--------------------------------------EAKKDSK------TECR----------------------------------------------------------TLEETP-----------NQTTKP-----FTEPKFA----------------LPTA-TMASKVSVP------------KEMH--E--------------------------------------------------------------------------------------S--------------------------------------KGAE--------------------EEE---EEIFYAFVILHAPEDGDMAERIKERLES-VTC--CDGATFADDFAIPGKSTLKSVEDAINNSAFTLLLLTCNF-NTRMEEVEADSALINSINKKYKHNTVVPLLPRENCMP-----KQNIPMILRTINPLEENKH---FDKKAKQVLSPANIK-----------RQKRFWT-EGQRVKRQI------------------------ETQDELKQLNQNQKLLI-------------------QETKLVQSLVR-------ETQ--------SLLLAQ-------------------------------KCL-------LGPSVPPGQDGG-----------------EGGAGWQQ----QQQ------------------------------------------------------------------------------------------------------------------------------------------------PN--------------------------------I----NIAHAKYIMIGS---GSQMT-----VD----------------HSG--------GPDKDEEQ----------------------------------------------------------------------------------------------------------------------------------------------
>XP_018615517.2_Scleropages_formosus
------------------------------------------------------------------------------------MAERCETKMQEKKSAESNAGT------GLKDAFKVLSRASQERVQSLTFK-M-------GSSQA--EVLVHAMCLICLKKGQEALVKLKTLQD-SSLAKH-LAEMVK--------MQSLVDYRMES----LNSPDSQV--DTLIELARVFSVLAQEKLCSESQRDEAYRVALR----ASEHNMVGKEESRYG----EQLMKEVKEACGAH---VV------TMGSSEISCPGGRTLKSS--LGDNSI----FSCGN----RGL--DRGSTAI--PIQG------SQCGLSAKGAE---RS--SPSSLR---TSS------PNEMSFPSHLEVSASPTTEFNL-------HRINWDMQNLKLIPSQSSKEDI----------SQSLPLAQ----SEAGI-------------------------------------------------------------------------------------------------------QDSTAEE----AVLGSVSMPSAQVSCLPI---------------PHL-SPQPASH---HF-VPCT----E-----------SSEISSSLAP----------------------KSNDSK-SQLRMESSV-----KQINK-TSSFAPIFSTENKNTET-----------------QTIENAFSDISKTVL-----------SQNK-------------------------------------------------------------------------------------------TEN----------------------------------EKDK----------------EDEEEED---EPIFFSFVIFHAPEDLDMAEKLQKKLEG-LGI--GEGATFSQDFLVPGRSQLKCVEDAIDNSAFTILLLSRNF-SNHLHEFQTNSALMNSIQKRHKYNSVIPLLPSKNSMP-----PEDIPRPLRIYVPLYESGC---FDKAARKAFAPEMIR-----------KQKQLWS-KDQLIRKQQ-------------------------EKQDRLKEKCERDKILAYEANKTLYLEKMRLYWLQQLQIQCSAMSQ--------------------FPIP-------------------------------GPP-------HTIGCPPVHIPN-------MSQQP-----FYNADWPF----SLN--------------------------------------------------------------------------------------------------------------------------------------VPLAHQQP---------------N--------------------I----HIENASYVMLGN---NSQMT-----VG----GG---------------------AEDCRGDE--------------------------ELDKSNIQE-----------------------------------------------------------------------------------------------------------
>XP_018939138.1_Cyprinus_carpio
--------------------------------------------------------------------------------------------MADGGVELMDQGFV-----NLSKAFEILSQAGQERWVSLMLK-M-------DRGRA--EELVNAMCLILLKRIGDAHAKLTANSD-SSIGKY-LAEMVK--------MHGERVNSSHI----GGFKSTDA--NTLLDIARIFAVLVQERLCDKSLRDQAYREALV----SSRT----AGLLSLD------VEEEVKQVCGPD------------------------IINES--NS-ELP----TEAYN----LTS--LEQNESP--PSSQ------------------------QSSSLY--------------------SLEISLPAAKESSM---------------------------------------EQSKPMSL----RTPTD--SETATSQ----------------------------------------------------------------------------------------------DQPRHHLNKP------TNICAK--NQLPT---------------AEV-NSETKSK-------QCL----D-----------DNESSQLVTS---KN------------------------TNLDFSSTP-----------NDGEKL-----RAQPLSATDHK------------PTTQ-PDSFRS--------------PEPSQ--S-------------------------------------------------------------------------------------------------------------------------------------------------DV--------EETFYDFVILHEAEDADEAQRLRDKLES-IIR--GVGATFSDEFAQPGKSTLRCMEDAIENSAFTLLLLTQNF-NSNLGATSADSAIVNSLENHHKMNSVIPLLPRKNCLS-----RKSFPLVLKTKVALDESSRM--FERNAQKAIAPEKVA-----------FQKTIWT-NKQRCKKLV------------------------E---EQKRQQEENAIKAELR----------------QAEEKLARLRL------------------ASGMQQ-----NNMFCA--------------------ASA-------PMHPPPPHGPMH-----------------SQHGAWQQ---------------------------------------------------------------------------------------------------------------------------------------------QQQQQPSC------------------------------------I----HIENAQNVMIGN---HSTMN-----ID----HA----------KNS--------PNE--FDS----------------------------------------------------------------------------------------------------------------------------------------------
>XP_019286450.1_Panthera_pardus
-------------------------------------------------------------------------------------------------MAR--TGP------SLSGAFDILGAAGQDKLLYLKHK-L---KTVHQGCRG--ADLLYAMVLLKLGQETEARISLEALRA-DAVARL-VARRWA-----------GVDS-AEA----P-EEPPDL--SW--AIARVYHLLAEEKLCPAPMRDLAYQTALQ----TFSS----RDDHRLA-----ELQGEARDRCGWG---VI-----RAPGSFQ-------PLRSD--RG-CLP----PCSVS-----PS--GTRSLPK--PIEG------LS--------G---WS--RGCSLR----ST------SSPASLASNLEISQSPTMPLLS-QH-----R-----GC-RA-PSKLCEEPR----AGPG--PEPAPTGC----QEPEE--VSWPPSE--------EAVNPS------------------------PGDTAGPPSGVTAGPLLGES--------------AGPSSEGPSLEGPSSGETAGPQMPPDSPG--P-R-LP-EVVPDA----SPT---GQP---D-----APK-ALESGTR---YP-VECS----H---A-------LAAPASLPLP-------P--------------K--TTC-P-DKDQT-P-----LSLPV-EDTASQ-----RTPPCP-------------PT--PSA--PRTS----A--------PC-PSPSI--P--P----------------------------------------S------------------------------------------A-CPA--------A-WNP---------------------CPPP------------P---EL--E-P---EQKFYNFVILHAGADEDIALRVRERLES-LGV--PDGATFCEDFQVPGRGHLRCLQDAIDHSAFTLLLLTPNF-DCHLGLHQAGQSLMNSLTRHECRDCVIPFLPLESSREQL---SPHTCSLLTSLVWLDERSHI--FAKKVANTFKPQRLR-----------ARRAHWR-KEQDVRALQ------------------------E---QHQQLEGERQRVSALNAAYSAYFQSHSAW---Q--AQMEALRV-A----FGSH-MPFG----------------------------TPGPL-------GAP---------PP-FPSWPGH-Q--------PP-----APAPPWLA----GAP------------------------------APA--------------------------PAFPQPPA--------------------------------------------------------------------P--------PQ-----------S---------PG--LQPL---I-----IHHAQMVQLGL---NNHMW-----NQ----RG----------TQA--------PED---KT---------------------------QGAE---------------------------------------------------------------------------------------------------------------
>XP_019368973.1_Gavialis_gangeticus
------------------------------------------------------------------------------------------------MAESAEAQP------TFEDVFSLLSRMPENRLVSLKLK-L---KHMRPSTSS--SKLLQAMVLLALGREAEARICLDALGE-DTGALYVCTTRL---------GSAGLPAGCVD----PGTPQLDA--SALWVLAQIYSLLVEEKVCSQDTKISAYRAAIR----AARASKG-NQGEQLS-----SLLAEAQEQCGMD---IS---LVERGASFE-------TLRSD-----PTL----FQTAS----PAS--VPRSTPV--QIRS------AP--------G---LS--GPRTLR----SS------GSPASFVSHLEVSQSPTVEYLTCSTR----------RHNNPGPSKLCGGGA----------SPAVHYSG----GSVNH--VARDPEQ----------------------------------------------------------------------------------------------LDSAAAT--PLQSQP-RSCSLGDPCGRSSHLPFLPVP-E-----TGL-PSQSAMH---CP-VECS----------------DLPSTVPPKPQRPQESVPKE------------PKKEPHVGLPGSSSGS-----LRVPV-EDSYVP-----TENRTM----------------------ASSSSIF-------------PPPLQ-AP--------------------------------------------------------------------------------------AAAPVT---------------------------------APSS----------------EP--DTG---EGKFYSFVVVHAMEDVDIACRVKELLES-MGV--PDGATFCEDFLIPGHCQLTCFQDAINNSAFTLLLLTENF-QCRLCTYQMNSALMDSILRLHKYNSVIPFVPKEYPLK-----KGQIPGVLAGLVPLDENSRV--FARRVRNTFVLSKIK-----------EQRTKWS-EIQQIQEAH----------------------------RKQKQYQEHLQMV-------------------R--QTLATLTI-------GSQ--------PGLLPP-------------------------------MQL-------PDLTGLQQFLSSLSAQTALINQPH-----LGGLFMPG----CSA------------------------------PSL----------------------------------------------------------------------------SQP--------AG------------LPPGHQNV---------------V---------PGTGQQPL---I-----IQNARMVQIGD---HNQMQ-----VQ----RT----------QSV--------SES---SD--------------------------EETNECN-------------------------------------------------------------------------------------------------------------
>XP_019406074.1_Crocodylus_porosus
------------------------------------------------------------------------------------------------MAESAEAQP------TFEDVFSLLSRMPENRLVNLKHK-L---KHMRPSTRS--SKLLQAMVLLALGREAEARICLDALGE-DMGALY--VCRTRL-------GSAGVPAGCVD----PGTPQLDA--SALWVLAQIYSVLVEEKVCSQDAKISAYRAAIQ----AVRASKG-NQGEQLS-----SLLAEAEEQCGMD---IS---LAERGASFE-------ALRSD-----PAL----FQTAS----PAS--VPRSAPV--QIGS------AP--------G---LS--SPRTLR----SS------GSPASFVSHLEISQSPTVEYLTCATR----------RHHNPGPSKLCGGGA----------SPAVHYSG----GSVSH--VAWDPEQ------LDSACAPP--------------------------------------------------------------------------------LHSQPRS---------RSLRDP--CGGSSHLPFLPVP-E-----TGL-PSRSATH---CP-VECS----------------DLPSTVPPKPQRPQESVPKE------------PEKEPHVGLPGSSSGS-----VRLPV-EDSYVP-----TENRSM-----------------ASS--SFVC----------------PPPFQ-------------------------------------------------------------------------------------------APA--------AAPAT---------------------APSS----------------EP--DTG---EGKFYSFVVVHAMEDMDIACRVKELLES-MGV--PDGATFCEDFLVPGHCQLTCFQDAINNSAFTLLLLTENF-QCRLCTYQMNSALMDSILRLHKYNSVIPFVPKECPLR-----KGQIPGVLAGLVPLDENSRV--FARRVKNTFVPSKIK-----------EQRTKWS-EIQQIQEAH----------------------------RKQKQYQEHLQAV-------------------Q--RALAALNI-------GSQ--------PGLLPP-------------------------------VQL-------PDLTGLHQLLSSLSAQTALINQPH-----LGGLFMPG----YSA------------------------------PSP----------------------------------------------------------------------------SQP--------VA------------LPPGHQNM-------------------------PGTGHQPL---I-----IQNARMVQIGD---HNQMQ-----VQ----RT----------QSV--------SES---SD--------------------------EETNECNN------------------------------------------------------------------------------------------------------------
>XP_019508889.1_Hipposideros_armiger
-----------------------------------------------------------------------------------------------MPMAC--PGP------SLSSAFDILHAAGHDKLLYLKHK-L---KTLHPGCRG--AHLLHTMVLLTLGQETEARISLEALKV-DAVARL-VARQWA-----------GMDSSASA----P-EETPDV--SW--AIARVYHLLAEEKLCPAPVRDEAYRAALQ----ASSL----REDPQLG-----ELQEEARDRCGWD---IV-----GDPGVFQ-------PLHSD--LD-CLP----LS---------S--GTRSLPQ--PIEN------PL--------G---WS--RGCSLR----ST------GSPASLASNLEISHSPTMALLS-SH-----R-----SP-HG-PSKLCDEPP----VSPV--PEPVPMGC----QEPEE--MSWPPSG--------AIADTP--------------------------------------------------------------------------------VPPNSPG--P-R-LP-EVALDA----SPA---GLP---D-----SSE-APDISTH---YP-VECT----E---V-------SPAPKSLPSP-------S--------------R--NPC-P-VKDQM-P-----LQPPI-EDTTSS-----TAQPSP-------------PT--PSA--PKTS----S--------PN-PSPST--P--L-----------------------------------------------------------------------------------A-HPA--------S-SSP---------------------CPPS------------P---EL--ESS---EQKFYNFVVLHSREDEHIALRVREKLES-LGV--PNGATFCEDFQVPGRGELCCLQDAIDHSAFTILLLTANF-DRRLCLHQVNQSLMNSLTQPGRQDCVIPFLPLESSQAQV---SPYTSSLLRSLVWLDEHSLI--FARKVANTFKPQKLR-----------ACKTNWK-KDQDTRALR------------------------E---QHQRLEGERQQAAAWNAAYSAYLQSYLSW---H--EQMENLQA-A----FRSH-TTLG---T-QVPY------------------GGQGPL-------GTQ---------LP-FSTWPGH-Q--------PP-----S-LPPWLA----GSH------------------------------PPA----------------------------FPQPPA------FPQP--------PAF-----------------------------------------------PTTPQSTATPQ-----------S---------PG--LQPL---I-----IHHAQMVQLGL---NNHMW-----NQ----KG----------TQE--------PED---KT---------------------------QEAE---------------------------------------------------------------------------------------------------------------
>XP_019634610.1_Branchiostoma_belcheri
------------------------------------------------------------------------------------------------MAAA----P---------------------------YK-------------------VRATVQLSSDVETDA----------DPVPGSFVSEQVR-------------------------PSPSSQ---------------------PTDAKEKNASPCTT------------------------MLVNGEHDNIAEH---SG-------------------YYHSD------------PTPVS------------AGAV--AFGG----------------SSREWG--QGTSFS------------TVHPSLPDE----QNGAISCPD-----------------ARVPVQISS-------------PSSQQAAR-----------PTWESRN----------------------------------------------------------------------------------------------LPAGHQV---------SAVKEE----------------G-----KPSYFIPTEEE--------------D-----------SERAKSASLP-----------------------------PYPSEERGS-----------DSS--------------------------------------------------------GPDLE--------------------------------------------------------------------------------------------------------------------------------------------------------DDD---DVEYYDYFLVFSEKDKKHAHKIMDLLKS-HKL---KGCLLEKDFP-AGVSPFKNIADAIERSTYTVLVLTENFTKDRWCEKKLQTSLMEAIENPGKYNCVIPIIPHPDLMP-----RKKIPSELRTVSQLDMMSDY--FPDKIKKTFKTKERE-----------KRERKMS-KSRREVTRKPLRSVCSVPSSLSSKTDFESLSAGKSSQSLSQLDRRYSSPVDGGKGKSTEEKSQTCEATRHAASNVQYLRGSARASIQNKKDAESTSGNRSHSSGKAGFNSVLEQESARNQQAHEAEPCHLLDSTHRTP-------QQPSAAHQQTRALRVPPADSYNPQAAVTLPASNQHDAGISAKAE------------------------------PQA------------AGEVGGFVWVERCDRPSANSDSSGDISLAPGIHNNVGTNQGKSSKDRDLENQTSVLSNNKMGFPPSSQPLTDPSVPASAADSPWRKRDGSPDQTPGETDIPRAGDCQTPGVGN--IPVITCQPPVVLPPQPYQVTNVYNIYSPKNIQIGN---QNAMEKDDIVTD----AGPGFDQQPVYYVPPMPY-----PPNMAAAPTHGASPGGQGQEKTSGDKARKMNEEYDIDDETDVKVPVEPEFDLDDETHVKIPVKPRMLSPAEIARSESCSSADEAQEEPCVMSALAEDTAAESFSTIDGETCVKEVLLQDLPTGDEESMASGTSVPKQRNFFSFLSRGKKK
>XP_019712450.1_Hippocampus_comes
-------------------------------------------------MYREKQYRYFGNCAPHSRPNTEAHHVGGLRFLELNIETDDSYSKLKMSQEEQCEGT------GLKDVFDILAGVPPEQVLSLTFQ-L-------GESPE--DHIIHALCLIILRKEEKALDKLHMLVD-NEFAKL-LAELWT--------KSGCKLEGFAE----HCGKSLDLTGESLAALARVFKILSEHGMCDQLLRNLAYKRALS----SSSQKTENHEELLYD-----QLKEEAKDVCGPQ---LA---------VWM-------CSSGN--LKSGSY----DTPNS---------QVEGITT--LVRS------------------------LPTTLQ----SS------CSELSYPTHLEISLPPTIPYEG---------------------------------------DTVTPEAS-----------GSHEQSP----------------------------------------------------------------------------------------------IDSRNDSNSP------ERSHLSSVESQPT---------------SSEAPGLEQSK------TDAA----------------SGTERGKHQD-----------------------------RRFNMKQSC-----------HQSITP-----TTGSKPSL--------------------PFSTNQVLP------------RRTV-------------------------------------------------------------------------------------------SVG----------------------------------AHLS----------------QFGEEED---EVTFYSFVILHAPEDSEVAESMKEKLETIIG---SKGAIFSDDFAVPGKSTLRCIEDAINNSAFTILLLTQNF-NTRMLEVKTNSALINSINKQHKYNTVIPLLPKENRMP-----RHRMPIVLQTIVSLEENKS---FETKIKKALSPAKIN-----------RQRSIWL-EEQRT--------------------------------HQRRLPQGCEAAH-----------------------MLENLNF----------------------------------------------------------------------------------------------LGSVDFSS-------------------------------------APS-----------------------------------------------------------------------------------------------------VLQQHPNI-----------------------------------------HIENASYVMIGN---DSQMT-----VD----------------YCGVKERDPIVRED---RK----------------------------------------------------------------------------------------------------------------------------------------------
>XP_019819974.1_Bos_indicus
-------------------------------------------------------------------------------------------------MAC--TGP------SLSGAFDILGAAGQDKLLYLKHK-L---KTLRPGCRG--AYLLHAMVLLKLGQETEARISLEALKA-DAVAQL-VARQWA-----------GVDS-TET----X-EEPPDL--SW--AVARVYHLLTEEKLCPATMREEAYRAALR----AFRS----RDDLQLG-----ELQEEARDRCGWD---VL-----GDLGGVQ-------TLRSD--LG-CLP----PSSAS-----LS--RTRSDPR--PIEH------LS--------G---WS--TACSLR----ST------GSPASLGSNLEISQSPTMALLS-VH-----H-----SH-HG-PSKLCDHPQ----ASVV--PEPAPMGC----QEPEE--MSWPPSV--------EAADSP--------------------------------------------------------------------------------VRPSSPG--P-G-LP-EVTTDA----CPA---SPH---D-----PPE-VPEISAH---YP-VECT----D---V-------PAAPKSLPSP-------S--------------K--NXC-L-VTDQT-P-----VQLSE-EDTAYL-----SAQPRX-------------PT--PSV--PQTS----PSFPSASTSPF-PSPST--P--P----------------------------------------EAHSTPSKAHPTPSKAHPTPPKAHSTPPKAHPTSPKAHPTSPKA-HPT--------X-WNP---------------------EPPP------------P---EL--ESS---EQKFYNFVVLHASADEHIALRVRERLEA-LGV--HDGATFCEDFQVPGRGELHCLQDALDHSAFIILLLTSNF-DCRLSQHQTNQSLMSSLTRHGWQDCVIPFLPLESSLAQL---SPSTSSLLTGLVLLDEHSKI--FARKVTNTFKPQMLR-----------ARKAKWR-KEQDARALR------------------------E---QSQQLESERQHAAAWGAAYSAYVHSYLAY---Q--TQVEKLQV-A----LANY-MPFG---T-QL------------PF------XGQGSL-------GTP---------PSSFPTLPGH-Q--------PP-----P-LPPWLG----GTP------------------------------PPI----------------------------FPQPPX----TFPQPP--------PTF------PQPPPTFQQPPPAC-PQP--------PD------------FSQAPPAR--PQ-----------S---------PG--LQPL---I-----IHHAQMVQLGV---NNHMW-----NQ----RG----------TQA--------PED---NT---------------------------RETE---------------------------------------------------------------------------------------------------------------
>XP_019955201.1_Paralichthys_olivaceus
[truncated: 174,924 more chars]
