# Supplementary material for: A genome-wide search of Toll/Interleukin-1 receptor (TIR) domain-containing adapter molecule (TICAM) and their evolutionary divergence from other TIR domain containing proteins
Source: Biol Direct. 2022 Sep 2;17:24. doi: 10.1186/s13062-022-00335-9 (PMC9440496; doi:10.1186/s13062-022-00335-9)
Supplement: Supplementary file 8 — Additional file 8: Protein Sequence ID’s and respective organism name of TRAM orthologues. [file 13062_2022_335_MOESM8_ESM.txt]

Additional File 8
Protein ID	Organism Name
AFN27530.1	Capra hircus
ETE60420.1	Ophiophagus hannah
NP_001039921.1	Bos taurus
NP_001102360.1	Rattus norvegicus
NP_001182133.1	Pan troglodytes
NP_001182430.1	Macaca mulatta
NP_001189783.1	Equus caballus
NP_001191270.1	Pongo abelii
NP_001191272.1	Callithrix jacchus
NP_001191275.1	Oryctolagus cuniculus
NP_001191276.1	Monodelphis domestica
NP_001191280.1	Sus scrofa
NP_001191386.1	Ornithorhynchus anatinus
NP_001269274.1	Gorilla gorilla
NP_001272750.1	Macaca fascicularis
NP_001279313.1	Callorhinchus milii
NP_067681.1	Homo sapiens
NP_775570.1	Mus musculus
OBS82825.1	Neotoma lepida
TEA40782.1	Sousa chinensis
TFK12723.1	Platysternon megacephalum
XP_003259902.1	Nomascus leucogenys
XP_003788954.1	Otolemur garnettii
XP_004010232.2	Ovis aries
XP_004267517.1	Orcinus orca
XP_004599906.1	Ochotona princeps
XP_004618241.1	Sorex araneus
XP_004651622.1	Jaculus jaculus
XP_004686551.1	Condylura cristata
XP_004706631.1	Echinops telfairi
XP_004759121.1	Mustela putorius furo
XP_005244703.1	Falco peregrinus
XP_005300191.1	Chrysemys picta bellii
XP_005356131.1	Microtus ochrogaster
XP_005447542.1	Falco cherrug
XP_005857418.1	Myotis brandtii
XP_005902009.1	Bos mutus
XP_006047327.1	Bubalus bubalis
XP_006081198.1	Myotis lucifugus
XP_006736938.1	Leptonychotes weddellii
XP_006755335.1	Myotis davidii
XP_006870605.1	Chrysochloris asiatica
XP_006886760.1	Elephantulus edwardii
XP_006913357.1	Pteropus alecto
XP_006927597.1	Felis catus
XP_006977723.1	Peromyscus maniculatus bairdii
XP_007055469.2	Chelonia mydas
XP_007121541.1	Physeter catodon
XP_007192181.1	Balaenoptera acutorostrata scammoni
XP_007442151.1	Python bivittatus
XP_007451276.1	Lipotes vexillifer
XP_007952719.1	Orycteropus afer afer
XP_008012375.1	Chlorocebus sabaeus
XP_008070631.1	Carlito syrichta
XP_008142680.1	Eptesicus fuscus
XP_008586847.1	Galeopterus variegatus
XP_008707699.1	Ursus maritimus
XP_008937694.1	Merops nubicus
XP_008950312.1	Pan paniscus
XP_009072374.1	Acanthisitta chloris
XP_009207178.1	Papio anubis
XP_009282474.1	Aptenodytes forsteri
XP_009319388.1	Pygoscelis adeliae
XP_009467472.1	Nipponia nippon
XP_009476711.1	Pelecanus crispus
XP_009512440.1	Phalacrocorax carbo
XP_009580203.1	Fulmarus glacialis
XP_009634862.1	Egretta garzetta
XP_009707473.1	Cariama cristata
XP_009872473.1	Apaloderma vittatum
XP_009892132.1	Charadrius vociferus
XP_009898099.1	Picoides pubescens
XP_009927540.1	Haliaeetus albicilla
XP_009930508.1	Opisthocomus hoazin
XP_010077229.1	Pterocles gutturalis
XP_010113783.1	Chlamydotis macqueenii
XP_010145478.1	Eurypyga helias
XP_010282756.1	Phaethon lepturus
XP_010304648.1	Balearica regulorum gibbericeps
XP_010337966.1	Saimiri boliviensis boliviensis
XP_010355222.1	Rhinopithecus roxellana
XP_010612439.1	Fukomys damarensis
XP_010860382.1	Bison bison bison
XP_010969814.1	Camelus bactrianus
XP_011225882.1	Ailuropoda melanoleuca
XP_011356556.1	Pteropus vampyrus
XP_011599118.1	Aquila chrysaetos canadensis
XP_011819052.1	Colobus angolensis palliatus
XP_012294094.1	Aotus nancymaae
XP_012372212.1	Octodon degus
XP_012399572.1	Sarcophilus harrisii
XP_012418625.1	Odobenus rosmarus divergens
XP_012515001.1	Propithecus coquereli
XP_012619167.1	Microcebus murinus
XP_012871538.1	Dipodomys ordii
XP_012968196.1	Mesocricetus auratus
XP_013011597.1	Cavia porcellus
XP_013053059.1	Anser cygnoides domesticus
XP_013220277.1	Ictidomys tridecemlineatus
XP_013366174.1	Chinchilla lanigera
XP_013912448.1	Thamnophis sirtalis
XP_014434708.1	Pelodiscus sinensis
XP_014447016.1	Tupaia chinensis
XP_014652124.1	Ceratotherium simum simum
XP_014697198.1	Equus asinus
XP_014797954.1	Calidris pugnax
XP_014932168.1	Acinonyx jubatus
XP_015094364.1	Vicugna pacos
XP_015271788.1	Gekko japonicus
XP_015344087.1	Marmota marmota marmota
XP_015675321.1	Protobothrops mucrosquamatus
XP_016002930.1	Rousettus aegyptiacus
XP_016080423.1	Miniopterus natalensis
XP_016850341.1	Anolis carolinensis
XP_017357511.1	Cebus capucinus imitator
XP_017533085.1	Manis javanica
XP_017651625.1	Nannospalax galili
XP_017744484.1	Rhinopithecus bieti
XP_018119788.1	Xenopus laevis
XP_018415358.1	Nanorana parkeri
XP_019340091.1	Alligator mississippiensis
XP_019372527.1	Gavialis gangeticus
XP_019410568.1	Crocodylus porosus
XP_019506796.1	Hipposideros armiger
XP_020041793.1	Castor canadensis
XP_020748203.1	Odocoileus virginianus texanus
XP_020823005.1	Phascolarctos cinereus
XP_021006287.1	Mus caroli
XP_021070064.1	Mus pahari
XP_021508228.1	Meriones unguiculatus
XP_021557894.1	Neomonachus schauinslandi
XP_022376890.1	Enhydra lutris kenyoni
XP_022446558.1	Delphinapterus leucas
XP_023404744.1	Loxodonta africana
XP_023447126.1	Dasypus novemcinctus
XP_023587721.1	Trichechus manatus latirostris
XP_024064535.2	Terrapene carolina triunguis
XP_024419068.1	Desmodus rotundus
XP_024599102.1	Neophocaena asiaeorientalis asiaeorientalis
XP_025716559.1	Callorhinus ursinus
XP_025780880.1	Puma concolor
XP_026271260.1	Urocitellus parryii
XP_026302779.1	Piliocolobus tephrosceles
XP_026363570.1	Ursus arctos horribilis
XP_026529181.1	Notechis scutatus
XP_026575965.1	Pseudonaja textilis
XP_027256662.1	Cricetulus griseus
XP_027460744.1	Zalophus californianus
XP_027564076.1	Neopelma chrysocephalum
XP_027730559.1	Vombatus ursinus
XP_027796854.1	Marmota flaviventris
XP_027948430.1	Eumetopias jubatus
XP_028604507.1	Podarcis muralis
XP_028632962.1	Grammomys surdaster
XP_029427129.1	Rhinatrema bivittatum
XP_029797434.1	Suricata suricatta
XP_029860006.1	Aquila chrysaetos chrysaetos
XP_030049363.1	Microcaecilia unicolor
XP_030084069.1	Serinus canaria
XP_030172679.1	Lynx canadensis
XP_030421630.1	Gopherus evgoodei
