# Supplementary material for: A genome-wide search of Toll/Interleukin-1 receptor (TIR) domain-containing adapter molecule (TICAM) and their evolutionary divergence from other TIR domain containing proteins
Source: Biol Direct. 2022 Sep 2;17:24. doi: 10.1186/s13062-022-00335-9 (PMC9440496; doi:10.1186/s13062-022-00335-9)
Supplement: Supplementary file 10 — Additional file 10: Protein Sequence ID’s and respective organism name of TAG orthologues. [file 13062_2022_335_MOESM10_ESM.txt]

Additional File 10
Protein ID	Organism Name
EFB19787.1	Ailuropoda melanoleuca
EHH54450.1	Macaca fascicularis
ELK11576.1	Pteropus alecto
ELR51893.1	Bos mutus
KFO19218.1	Fukomys damarensis
NP_001157940.1	Homo sapiens
TRZ08200.1	Zosterops borbonicus
VFV36056.1	Lynx pardinus
XP_004836233.1	Heterocephalus glaber
XP_005376652.2	Chinchilla lanigera
XP_006081199.2	Myotis lucifugus
XP_009683844.1	Struthio camelus australis
XP_010219238.1	Tinamus guttatus
XP_016043099.1	Erinaceus europaeus
XP_019325260.1	Panthera pardus
XP_020635703.1	Pogona vitticeps
XP_025060401.1	Alligator sinensis
XP_025302499.1	Canis lupus dingo
XP_025871184.1	Vulpes vulpes
XP_025908622.1	Nothoprocta perdicaria
XP_025925263.1	Apteryx rowi
XP_025960494.1	Dromaius novaehollandiae
XP_027408433.1	Bos indicus x Bos taurus
XP_028363168.1	Phyllostomus discolor
XP_028749957.1	Peromyscus leucopus
