# Supplementary material for: A genome-wide search of Toll/Interleukin-1 receptor (TIR) domain-containing adapter molecule (TICAM) and their evolutionary divergence from other TIR domain containing proteins
Source: Biol Direct. 2022 Sep 2;17:24. doi: 10.1186/s13062-022-00335-9 (PMC9440496; doi:10.1186/s13062-022-00335-9)
Supplement: Supplementary file 11 — Additional file 11: Multiple Sequence Alignment of TAG orthologues in FASTA format. [file 13062_2022_335_MOESM11_ESM.txt]

Additional File 11

>EFB19787.1 Ailuropoda melanoleuca
-----------------------------L--ALLL---LVPGPGGASEITFE-----LPDNAKQCFYEDITQGTKCTLEFQ--VITGGHYDVDCRLEDPDGNVLYKEMKKQYDSFTFTASKNGTYKFCFSNEFSTFTHKTVYFDFQVGEDPPLFPSENRVSALTQMESACVSIHEALKSVIDYQTHFRLREAQGRSRAEDLNTRVAYC------------------------------------------------------------------------------------------------------------------------------------------------------------------------------------------------------------------------------------------------------------------------------------------------------------------------PGVEMSQRRQESASRKPDDLPLSDLAEPSPAALAPTGEGE-----GAEDRGDT--SEEEEDEVFLKFVILHAEDDTDEALRVQN------------------------VLQNDFGIKPGIIFAEMPCGRQHLQNLDDAVNGSAWTILLLTENFLRDTWCKFQFYTSLMNSVNRQHKYNSVIPMRPLNNPLPRERTPFALRTINALEEESRGFPTQVERIFQESVYQ-------------IQQSL--WK--------------------------ETRSSVRRQVVS----------------------
>EHH54450.1 Macaca fascicularis
---MPR--PGSAQRWAA---AAGRWGCGLL--ALLL---LVPGPGGASEITFE-----LPDNAKQCFYEDIAQGTKCTLEFQ--VITGGHYDVDCRLEDPDGKVLYKEMKKQYDSFTFTASKNGTYKFCFSNEFSTFTHKTVYFDFQVGEDPPLFPSENRVSALTQMESACVSIHEALKSVIDYQTHFRLREAQGRSRAEDLNTRVAYW------------------------------------------------------------------------------------------------------------------------------------------------------------------------------------------------------------------------------------------------------------------------------------------------------------------------HSVDTSPGYHESDSKKSEDLSLCNVAEHSNITEGSTRKQE-----GAQSVEEML-EEEAEEEVFLKFVILHAEDDTDEALRVQN------------------------LLQDDFGIKPGIIFAEMPCGRQHLQNLDDAVNGSAWTILLLTENFLRDTWCNFQFYTSLMNSVNRQHKYNSVIPMRPLNNPLPRERTPFALQTINALEEESRGFPTQVERIFQESVYK-------------TQQTI--WK--------------------------ETRNMVQRQFIA----------------------
>ELK11576.1 Pteropus alecto
---MPR--LGSAQRWAA---AVGRWGCRLL--ALLL---LVPGPSSASEITFE-----LPDNAKQCFYEDITQGTKCTLEFQ--VITGGHYDVDCRLEDPDGNVLYKEMKKQYDSFTFTASRNGTYKFCFSNEFSTFTHKTVYFDFQVGEDPPLFPSENRVSALTQMESACVSIHEALKSVIDYQTHFRLREAQGRSRAEDLNTRVAYCCPSAAGHGAQDGSGLRQPAHSAMVPYSEGKIYAAFCFSFTHKFELAS--------------------------------------------------------------------------------------------------------------------------------------------------------------------------------------------------------------------------------------------DFHPSSRYSSKPWDYMSVCLLDSPSSSKSHSVDTSQRHHESDSKKSE-ISLRDVAEHSNTTEVPTGEQE-----GTEGAEEMP-EEQAEEEVFLKFVILHAEDDTDEALRVQD------------------------LLQNDFGIRPGIIFAEMPCGRQHLQNLDDAVNGSAWTILLLTENFLRDTWCKFQFYTSLMNSVNRHHKYNSVIPMRPLNNPLPREKTPFALRTINALEEESRGFPTQLSLVSQLSLPQSCTTVIPVSGTMDRHGSI--WP--------------------------NDKSDPPK--------------------------
>ELR51893.1 Bos mutus
---------------------------------LLF---LVPGPGGASEITFE-----LPDNAKQCFYEDITQGTKCTLEFQ--VITGGHYDVDCRLEDPDGNVLYKEMKKQYDSYTFTASKNGTYKFCFSNEFSTFTHKTVYFDFQVGEDPPLFPSENRVSALTQMESACVSIHEALKSVIDYQTHFRLREAQGRSRAEDLNTRVAYC------------------------------------------------------------------------------------------------------------------------------------------------------------------------------------------------------------------------------------------------------------------------------------------------------------------------QSVDTSQSHHMSDSKQSEEISLHGDAVCSSTAEMPAG--------EQEGVEERP-EEDTEEEVFLKFVILHAEEDTGEALRVQSLLENDFTRPKRLSSSRIIYSSLLCLLENDFGIKPGIIFAEMPCGRQHLQNLDDAINRSAWTILLLTENFLRDTWCKFQFYSSLMNSVNRQHKYNSVIPMRPLNNPLPRERTPFALRTINALEEESRGFPTQVERIFQESVYR-------------IQQAI--WK--------------------------ETRNMVQRQSVAN---------------------
>KFO19218.1 Fukomys damarensis
MLWTPRRLPRTRSNVSPQENTSGSLCSRLL--ALLLLL-LVPVPGGASEITFE-----LPDNAKQCFYEDIAQGTKCTLEFQ--VITGGHYDVDCRLEDPDGKVLYKEMKKQYDSFTFTASRNGTYKFCFSNEFSTFTHKTVYFDFQVGEDPPLFPSENRVSALTQMESACVSIHEALKSVIDYQTHFRLREAQGRSRAEDLNTRVAYC------------------------------------------------------------------------------------------------------------------------------------------------------------------------------------------------------------------------------------------------------------------------------------------------------------------------HSVDTSQGHLESESMKPEVVSLCDVLEQSLTTEEQTGEQE-----GAEVEKEIP-EGEVEEEVFLKFVILHAEDDTEEALRVQE------------------------LLQDDFGVKPGIIFAEMPGGRQHLQNLDDAVNGSAWTILLLTENFLRDTWCNFQFYTSLMNSVNRQHKYNSVIPMRPLNKPLPRERTPFALQTINALEEESHGFSTQVERIFQDSVYK-------------TQQTI--WK--------------------------ETRNMVQRQFIAI---------------------
>NP 001157940.1 Homo sapiens
---MPR--PGSAQRWAA---VAGRWGCRLL--ALLL---LVPGPGGASEITFE-----LPDNAKQCFYEDIAQGTKCTLEFQ--VITGGHYDVDCRLEDPDGKVLYKEMKKQYDSFTFTASKNGTYKFCFSNEFSTFTHKTVYFDFQVGEDPPLFPSENRVSALTQMESACVSIHEALKSVIDYQTHFRLREAQGRSRAEDLNTRVAYW------------------------------------------------------------------------------------------------------------------------------------------------------------------------------------------------------------------------------------------------------------------------------------------------------------------------HSVDTSPGYHESDSKKSEDLSLCNVAEHSNTTEGPTGKQE-----GAQSVEEMF-EEEAEEEVFLKFVILHAEDDTDEALRVQN------------------------LLQDDFGIKPGIIFAEMPCGRQHLQNLDDAVNGSAWTILLLTENFLRDTWCNFQFYTSLMNSVNRQHKYNSVIPMRPLNNPLPRERTPFALQTINALEEESRGFPTQVERIFQESVYK-------------TQQTI--WK--------------------------ETRNMVQRQFIAR---------------------
>TRZ08200.1 Zosterops borbonicus
MMLLRG---------YG---TAGPWG---W--LTLL---LVACVAWASEITFE-----LPDNAKQCFYEEIVQGTKCTLEFQ--VITGGHYDVDCQLEGPDSSVLYKEMKKQYDSFTFTASRNGTYKFCFSNEFSTFTHKTVYFDFQVGEDPPLFPSENRATALTQMESACVSIHEALKSVIDYQTHFRLREAQGRSRAEDLNTRVAYWSIGEA---------------IILLVVSIG-----------------------------------------------------------------------------------------------------------------------------------------------------------------------------------------------------------------------------------------------------------------------------------------------------------------------------------------------------------------------------QN------------------------LLQNKISIKPGIIFADMPCGKQVSENLSDAANGSVCDTMLLTGKKFRMNLDMSLSYTSPVNPLNQQHKYNSVIPLRLLNNSLLWEKIPFALKAITMLEEDSHDSAKQVEKNFQESTCR-------------QQQEFTSWREANESSLVRQRLVQVVVGSQWFWIQQSERAEVRVKQVKCPGDQDPQDANKALEKVSIEEK
>VFV36056.1 Lynx pardinus
---MPG--PGSAQRWAA---AAGRWSCRLL--ALLL---LVPGPGGASEITFE-----LPDNAKQCFYEDITQGTKCTLEFQ--VITGGHYDVDCRLEDPDGNVLYKEMKKQYDSFTFTASKNGTYKFCFSNEFSTFTHKTVYFDFQVGEDPPLFPSENRVSALTQMESACVSIHEALKSVIDYQTHFRLREAQGRSRAEDLNTRVAYC--------------------------------------------------------------------------------------------------------------------------------------------------------------------------------------------------------------------------------------------------------------------------------------------------------------------------VDMSQRPHEADSKKSDDISLRDIAEHSHGALTPSGERE-----GTEATEEV--PEEDEEEVFLKFVILHAEDDTDEALRVQN------------------------LLQNDFGIKPGIIFAEMPCGRQHLQNLDDAVNGSAWTILLLTENFLRDTWCKFQFYTSLMNSVNRQHKYNSVIPLRPLNNPLPRERTPFALRTINALEEESRGFPTQVERIFQESVYK-------------IQQSI--WK--------------------------ETRTTLQRQSIAX---------------------
>XP 004836233.1 Heterocephalus glaber
---MPR--PE-----SA---AAGRWGSRML--ALLLLL-LLPAPGGASEITFE-----LPDNAKQCFYEDITQGTKCTLEFQ--VITGGHYDVDCRLEDPDGKVLYKEMKKQYDSFTFTASRNGTYKFCFSNEFSTFTHKTVYFDFQVGEDPPLFPSENRVSALTQMESACVSIHEALKSVIDYQTHFRLREAQGRSRAEDLNTRVAYC------------------------------------------------------------------------------------------------------------------------------------------------------------------------------------------------------------------------------------------------------------------------------------------------------------------------HSVDTSQGHLEPESRKAEIVSLCDVVEQSNTTEKQTGEQE-----GAEVGEESP-EGEAEEEVFLKFVILHTEDDTDEALRVQE------------------------LLQNDFGIKPGIIFAEMPGGRQHLQNLDDAVNGSAWTILLLTENFLRDTWCNFQFYTSLMNSVNRQHKYNSVIPMRPLNNPLPRERTPFALQTINALEEESRGFSTQVERIFQDSVYK-------------TQQTI--WK--------------------------ETRNKVQRQFIAQDEAYNTWVASVL---------
>XP 005376652.2 Chinchilla lanigera
---MPR--PGCAPRWAA---AAGRWGRRLL--ALLLLL-LAPGPGGASEITFE-----LPDNAKQCFYEDIAQGTKCTLEFQ--VITGGHYDVDCRLEDPDGKVLYKEMKKQYDSFTFTASKNGTYKFCFSNEFSTFTHKTVYFDFQVGEDPPLFPSENRVSALTQMESACVSIHEALKSVIDYQTHFRLREAQGRSRAEDLNTRVAYWSS----------------------------------------------------------------------------------------------------------------------------------------------------------------------------------------------------------------------------------------------------------------------------------------------------------------------RSASTSQGHLQSQPAKPEAVSWSDVGEQSNTAEEQTGEQE-----RAEVGEELL-EGEA-EEVFFKFVILHAEDDTDEALRVQE------------------------LLENDFGIKPGIIFAEMPCGRQHLQNLDDAVNGSAWTILLLTENFLRDTWCNFQFYTSLMNSVNRQHKYNSVIPMRPLNNPLPRERTPFALQTINALEEESHGFSTQVERIFQDSVYK-------------TQQAM--WK--------------------------ETRKMAPRQFIAT---------------------
>XP 006081199.2 Myotis lucifugus
---MPR--LGF-----A---AAGRWGCRLL--VLLLLLLLVPGPGGASEITFE-----LPDNAKQCFYEDITQGTKCTLEFQ--VITGGHYDVDCRLEDPDGNVLYKEMKKQYDSFTFTASKNGTYKFCFSNEFSTFTHKTVYFDFQVGEDPPLFPSENRVSALTQMESACVSIHEALKSVIDYQTHFRLREAQGRSRAEDLNTRVAYC------------------------------------------------------------------------------------------------------------------------------------------------------------------------------------------------------------------------------------------------------------------------------------------------------------------------HSVATSQRHHESNSKKSD-ISLRDVAEHSCTTEMPTGELA-----GAAGVDGMS-EEEAEEEVFFKFVILHAEDDTDEALRVQD------------------------LLQNDFGIKPGIIFAEMPCGRQHLQNLDDAVNGSAWTILLLTENFLRDTWCRFQFYTSLMNSVNRQHKYNSVIPMRPLNNPLTRERTPFALRTINALEEGSRGFRTQVGRIFQESLYK-------------TQQTI--WK--------------------------ETRKMAQREFIAP---------------------
>XP 009683844.1 Struthio camelus australis
---------------------MGVLGCAPW---------GRPDREGNSLETCD---------RRLLFLLSLVVLTRIKTAR---VITGGHYDVDCRLEDPDGIVLYKEMKKQYDSFTFTASRNGTYKFCFSNEFSTFTHKTVYFDFQVGEDPPLFPSENRVTALTQMESACVSIHEALKSVIDYQTHFRLREAQGRSRAEDLNTRVAYWSIGEA---------------IILLVVSIGQVFLLKSFFSDKRTTTTRVGS-------------------------------------------------------------------------------------------------------------------------------------------------------------------------------------------------------------------------------------------------QIIFGCVFVIMGSTNSKPNLSP--DSGKKAKNMSTGQRDSEQVNELCGLSAEIREP----------ASGSPGVCS-GNENIEGVFYKFVILHAENDVDEAIRIQN------------------------LLQNKFCIKPGIIFAEMPCGKHILENLSDAVNGSAWTIILLTESFLNGPWCEFQSYTCLVNALNKRHKYNSVIPVRPLNNPLPREKTPFALQAINALEEDSPGFAKQVERIFQESTYR-------------QQREI--WR--------------------------RERMKEKLEPL-----------------------
>XP 010219238.1 Tinamus guttatus
---MLRTVSGRVWTSRE---CAGAGGEQSL-LARSEAASRAAGPAAPRKAVLQRRAPGAPRATRPGLAVLRFSNPALPNQFQGWVITGGHYDVDCRLEDPDGIVLYKEMKKQYDSFTFTASRNGTYKFCFSNEFSTFTHKTVYFDFQVGEDPPLFPSENRVTALTQMESACVSIHEALKSVIDYQTHFRLREAQGRSRAEDLNTRVAYWSVGEA---------------IILLVVSVGQVFLLKSFFSDKRTTTTRVGSSSCAAQSLKRN----------------------------------------------------------------------------------------------------------------------------------------------------------------------------------------------------------------------ELTRVCLGRKRDVNRISSSLLDVFVIMGSANAKAALSP--DSSKKAKNMSTGQRDSKQVHELCGLSAEIREP----------ASRSPEAGS-SNENIESIFYKFVILHAENDVDEAIRIQN------------------------LLQNKFCIKPGIIFAEMPCGKHILENLSDAVNGSAWTIILLTESFLKGPWCEFQSYTCLANALNKEHKYNTVIPVRPLNNPLPRKKTPFALQAINALEEDSPAFANQVERIFQESIYR-------------QQQEI--WR--------------------------RERMKLEHL-------------------------
>XP 016043099.1 Erinaceus europaeus
----------------M---TATRLDEDLA---------KMFAVGKVAGVMSS-----VPTQS-LCLI-----GRSAV------VITGGHYDVDCRLEDPDGNVLYKEMKKQYDSFTFTASKNGTYKFCFSNEFSTFTHKTVYFDFQVGEDPPLFPSENRVSALTQMESACVSIHEALKSVIDYQTHFRLREAQGRSRAEDLNTRVAYWSVGEA---------------LILLVVSIGQVFLLKSFFSDKRTTTTRVGSNEK------------------------------------------------------------------------------------------------------------------------------------------------------------------------------------------------------------------------------QCRKVNKAHPFPTWMLRMGVGKSRIHPCPFPCFWGKSPRADRNQTHLESGGQRPGDISLCNATVTAED--------------GQEGPEEMPREEEDEDDVFLKFVILHSEDDTQEALRVQH------------------------LLQSRFGIQPGIIFAEMPGGRQHLQNLDHAVNGSAWTILLLTENFLRDTWCHFQFHTSLMNSVNRQHKYNSVIPMRPLNRPLPRERTPFPLRTINALEEQSQGFATQVQRIFRDSVYQ-------------TQQNI--WR--------------------------ETRGAPSGPPAVL---------------------
>XP 019325260.1 Panthera pardus
---MPG--PGSAQRWAA---AAGRWSCRLL--ALLL---LVPGPGGASEITFE-----LPDNAKQCFYEDITQGTKCTLEFQ--VITGGHYDVDCRLEDPDGNVLYKEMKKQYDSFTFTASKNGTYKFCFSNEFSTFTHKTVYFDFQVGEDPPLFPSENRVSALTQMESACVSIHEALKSVIDYQTHFRLREAQGRSRAEDLNTRVAYWSVGEA---------------LILLVVSIGQVFLLKSFFSDKRTTTTRVGSGLLLSGRRGGSGCAPHPSTQVCTEQTQRRHPHLNLQARASGDITKQRRERARTSIPAPLGREAGAPDTDTSPSRRQAGTVGVGSRGAEPARLAGHPPSAASGAGGRGHARGGACAPGRTPSSLRRVGKSPPAGSPRGRG------------------------------------------------RLGSRGAPRGSPPPSRRVA---GVRAGAASGRRASLGLAGAAPSLRPPLLTWMLIMGVGKSKIDPCPLSLPWGKSPSVDMSQRPHEADSKKSNDISLRDIAERSHGALTPSGERE-----GTEATEEV--PEEDEEEVFLKFVILHAEDDTDEALRVQN------------------------LLQNDFGIKPGIIFAEMPCGRQHLQNLDDAVNGSAWTILLLTENFLRDTWCKFQFYTSLMNSVNRQHKYNSVIPLRPLNNPLPRERTPFALRTINALEEESRGFPTQVERIFQESVYK-------------IQQSI--WK--------------------------ETRTTLQRQSIA----------------------
>XP 020635703.1 Pogona vitticeps
---------------MS---RRGWRGPGAS--AALLLLLNLGWAARASEITFE-----LPDNAKQCFYEEIVQGTKCTLEFQ--VITGGHYDVDCRLEDPDGIVLYKEMKKQYDSFTFTASRNGTYKFCFSNEFSTFTHKTVYFDFQVGDDPPLFPSENRVTALTQMESACVSIHEALKSVIDYQTHFRLREAQGRSRAEDLNTRVAYW----------------------------------------------------------------------------------------------------------------------------------------------------------------------------------------------------------------------------------------------------------------------------------------------------------------------------NSVRDNCIGKREENTKPMPKLCEFSLHTEAS----------CHVTVQKVQRENENTGDIFYRFVILHAENDVEEAVRIQE------------------------LLQNEFCIKPGIIFAEMPSGRHLLENLNDALSNSAWTIILLTENFLSELWYQFQSYTSLLSSLTVPHKRNTVIPMRPRNNPLPWERTPFILQTISTLQEDSPGFAEQIRKTFQESTYK-------------HQQVM--WQY-------------------------GKKNAEAQKPLMW---------------------
>XP 025060401.1 Alligator sinensis
---LAA--------------------------HLLLLLPLLSCAVRASEITFE-----LPDNAKQCFYEEIAQGTKCTLEFQ--VITGGHYDVDCRLEDPDGIVLYKEMKKQYDSFTFTASRNGTYKFCFSNEFSTFTHKTVYFDFQVGEDPPLFPSENRVTALTQMESACVSIHEALKSVIDYQTHFRLREAQGRSRAEDLNTRVAYWSIGEA---------------IILLVVSIGQVFLLKSFFSDKRTTTTRVGSLRTF---------------------------------------------------------------------------------------------------------------------------------------------------------------------------------------------------------------------------------------------------PFIIMGSTNSRQNPPPPSNNTCEGNNVDTCQRDSKQNYELYDLSVEIEEP----------STTASEIPN-SDEDPEDVFYKFVILHAENDIDEAIRVQH------------------------LLQNKFCVKPGIIFAEMPCGRHVLENLNDAVNRSAWTIILLTENFLSEAWVEFQSYTSLINALNKRHKYNSVIPVRPLNNPLPREKTPLVLQTINALEEDSPGFAKQVEKLFQESKYR-------------QQQAI--WK--------------------------TEKMKERNX-------------------------
>XP 025302499.1 Canis lupus dingo
---MPG--PGSAQRWAA---AAGRWGCRLL--ALLLLL-LLPGPGGASEITFE-----LPDNAKQCFYEDITQGTKCTLEFQ--VITGGHYDVDCRLEDPDGNVLYKEMKKQYDSFTFTASKNGTYKFCFSNEFSTFTHKTVYFDFQVGEDPPLFPSENRVSALTQMESACVSIHEALKSVIDYQTHFRLREAQGRSRAEDLNTRVAYWSVGEA---------------LILLVVSIGQVFLLKSFFSDKRTTTTRVGSAQQQQQQRRERASASVTVPLRHCRSSAPSGP----------------PSLLRGGLGGFLGPAAARPAQRLTAEVCARRGVGVGTWWAGPELRAGALLPAARGRWAWARGGRGLSSGPGPSSRRPAGGRGPPPGGPRAVGVGTWWAGPELRAGALLPAARGRWAWAREGRGCGARHSLGEGAAREVSRGERKTREPRGWARAWARASAVQAKKVDENSVISFRSAKQVSRKKERSPFLTGRFTMGVRKSKIDPRPLSVSWGQSPSVEVRQSRPESDSKRPEDLSLRALPESGPTTLRPVGQCEAAMGLGETTPGE---EEEEEEEVFLKFVILHAEDDTDEALRVQS------------------------LLQNDFGIRPGIIFAEMPCGRQHLQNLDDAVNGSAWTILLLTENFLRDTWCKFQFYTSLMNSVNRRHKYNSVIPMRPLNKPLPRERTPFALRTINALEEDSRGFPTQVERIFQESVYK-------------IQQSV--WR--------------------------EARSSVQRHFVS----------------------
>XP 025871184.1 Vulpes vulpes
---MPG--PGSAQRWAA---AAGRWGCRLL--ALLLLL-LVPGPGGASEITFE-----LPDNAKQCFYEDITQGTKCTLEFQ--VITGGHYDVDCRLEDPDGNVLYKEMKKQYDSFTFTASKNGTYKFCFSNEFSTFTHKTVYFDFQVGEDPPLFPSENRVSALTQMESACVSIHEALKSVIDYQTHFRLREAQGRSRAEDLNTRVAYWSVGEA---------------LILLVVSIGQVFLLKSFFSDKRTTTTRVGWFDALRIPAQGRGRRPQRRAPAGTSQGERQDPGFG-----------QARGFFIQGLGAPVGDGEAAAAALTPAPKSVPSKHWRRPHPPPPTQASGDSERRRRRRRQQRSERASASVTVPLHHCRSSAPSGPPSLLRRGLG------------------------------------------------GFLGAAAARPPQRLTAEVCARWGEKADENYVISFRSAKQVSRKKERSPFLTGRFTMGVRKSKIDPRPLSVSWGQSPGVEVRQSRPESDSKRPEDLSLRALPESGPTTLRPAGQCEAAMGLGERTPGEE--EEEEEEEVFLKFVILHAEDDTDEALRVQS------------------------LLQNDFGIRPGIIFAEMPCGRQHLQNLDDAVNGSAWTILLLTENFLRDTWCKFQFYTSLMNSVNRRHKYNSVIPMRPLNKPLPRERTPFALRTINALEEDSRGFPTQVERIFQESVYK-------------IQQSV--WR--------------------------EARSSVQRHFVS----------------------
>XP 025908622.1 Nothoprocta perdicaria
--------------MAL---CARRALCALW---------LWACAARASEITFE-----LPDNAKQCFYEEVARGTKCTLEFQ--VITGGHYDVDCRLEDPDGIVLYKEMKKQYDSFTFTASRNGTYKFCFSNEFSTFTHKTVYFDFQVGEDPPLFPSENRVTALTQMESACVSIHEALKSVIDYQTHFRLREAQGRSRAEDLNTRVAYWSIGEA---------------IILLVVSIGQVFLLKSFFSDKRTTTTRVGSGGKGEHVPAPP-----------------------------------------------------------------------------------------------------------------------------------------------------------------------------------------PPPRAPWRPRACLKGAASSQVVRTWSEWKELRRACLGRKRDVNHISSSLLDVFVIMGSANSKPAVSQ--NSSKKSKKMSTGQRDSKQVNELCGLSAEIKES----------ASRSPGVGS-SNENIEGVFYKFVILHAENDVDEAIRIQN------------------------LLQNKFCIKPGIIFAEMPCGKHILENLSDAVNGSAWTIILLTEGFLNGPWCEFQSYTCLANALNKEHKYNTVIPVRPLNNPLPREKTPFILQAINALEEESPAFAKQVERIFQDSTYR-------------QQREI--WR--------------------------RERMKEKPEHLI----------------------
>XP 025925263.1 Apteryx rowi
-----------------------------------------------------------------MFGERHDFSPKLS---Q--VITGGHYDVDCRLEDPDGIVLYKEMKKQYDSFTFTASRNGTYKFCFSNEFSTFTHKTVYFDFQVGEDPPLFPSENRVTALTQMESACVSIHEALKSVIDYQTHFRLREAQGRSRAEDLNTRVAYWSIGEA---------------IILLVVSIGQVFLLKSFFSDKRTTTTRHHCFHEDLPKYGRR-----------------------------------------------------------------------------------------------------------------------------------------------------------------------------------------------------------------YEGCWLRYRCEKNGKTDANRVSNSFLDVFVVMGSTNSKPTLSP--DSSKKAKNMRTGRRDSKQVNELCGLSAEIREP----------ASRSPGVCS-SNENIEGVFYKFVILHAENDVDEAIRIQN------------------------LLQNKFCIKPGIIFAEMPCGKHILENLGDAVNGSAWTIILLTENFLNGPWCEFQSYTCLANALNKQHKYNSVIPVRPLNNPLPREKIPFALQAINALEEDSPGFAKQVERIFQESTYR-------------QQREI--WR--------------------------RERMKEKLEHLR----------------------
>XP 025960494.1 Dromaius novaehollandiae
--------------------------------MTLLTYAYENEPG--------------------CNTCSTGLGF---FFFQ--VITGGHYDVDCRLEDPDGIVLYKEMKKQYDSFTFTASRNGTYKFCFSNEFSTFTHKTVYFDFQVGEDPPLFPSENRVTALTQMESACVSIHEALKSVIDYQTHFRLREAQGRSRAEDLNTRVAYWSIGEA---------------IILLVVSIGQVFLLKSFFSDKRTTTTR----------VGSR-----------------------------------------------------------------------------------------------------------------------------------------------------------------------------------------------------------------QQ---LIFGC-----------------VFVVMGSTNSKPTLSP--DSSKKAKNVSTGQRDSKQVNELCGLSAEIREP----------ASRSSGVCS-SNENIEGVFYKFVILHAENDVDEAIRIQN------------------------LLQNKFCIKPGIIFAEMPCGKHILENLSDAVNDSAWTIILLTENFLNGPWCEFQSYTCLVNALNKQHKYNSVIPVRPVNNPLPREKIPFALQAINALEEDSPGFAKQVERIFQESTYR-------------QQREI--WR--------------------------RERMKEKLEHFQ----------------------
>XP 027408433.1 Bos indicus x Bos taurus
---MPR--LGSAPRWAA---AAGRWGCRLL--VLLLF--LVPGPGGASEITFE-----LPDNAKQCFYEDITQGTKCTLEFQ--VITGGHYDVDCRLEDPDGNVLYKEMKKQYDSYTFTASKNGTYKFCFSNEFSTFTHKTVYFDFQVGEDPPLFPSENRVSALTQMESACVSIHEALKSVIDYQTHFRLREAQGRSRAEDLNTRVAYW------------------------------------------------------------------------------------------------------------------------------------------------------------------------------------------------------------------------------------------------------------------------------------------------------------------------SSVDTSQSHHMSDSKQSEEISLHGDAVCSSTAEMPAE--------EQEGVEERP-EEDTEEEVFLKFVILHAEEDTGEALRVQS------------------------LLENDFGIKPGIIFAEMPCGRQHLQNLDDAVNGSAWTILLLTENFLRDTWCKFQFYSSLMNSVNRQHKYNSVIPMRPLNNPLPRERTPFALRTINALEEESRGFPTQVERIFQESVYR-------------IQQAI--WK--------------------------ETRNTVQRQSVAE---------------------
>XP 028363168.1 Phyllostomus discolor
---MPR--LGS-----A---AVC-WGCRLL--VLLLLL-LVPEPGGASEITFE-----LPDNAKQCFYEDITQGTKCTLEFQ--VITGGHYDVDCRLEDPDGNVLYKEMKKQYDSFTFTASKNGTYKFCFSNEFSTFTHKTVYFDFQVGEDPPLFPSENRVSALTQMESACVSIHEALKSVIDYQTHFRLREAQGRSRAEDLNTRVAYW------------------------------------------------------------------------------------------------------------------------------------------------------------------------------------------------------------------------------------------------------------------------------------------------------------------------HSVDTSQRHHESDPRNSK-IPLCDVAGHSSTAEMTTGEQQ-----GAEGVDGMS-DDEAEEEVFFKFVILHAEDDISEALRVQD------------------------LLQNGFGIKPGIIFAEMPGGRQHLQNLDDAVNGSAWTILLLTENFLRDTWCKFQFYTSLMNSVNRQHKYNSVIPMRPLNNPLPRDRTPFALRTINALEEDSRGFHIQVERIFQESVYK-------------TQQAI--WK--------------------------ETRKMVQMQFIAS---------------------
>XP 028749957.1 Peromyscus leucopus
---MPR--PGSAPRWAA---AAGRWGCRLLPPPLLMLLLLLPGPSGASEITFE-----LPDNAKQCFYEDITQGTKCTLEFQ--VITGGHYDVDCRLEDPDGKVLYKEMKKQYDSFTFTASRNGTYKFCFSNEFSTFTHKTVYFDFQVGEDPPLFPSENRVSALTQMESACVSIHEALKSVIDYQTHFRLREAQGRSRAEDLNTRVAYX------------------------------------------------------------------------------------------------------------------------------------------------------------------------------------------------------------------------------------------------------------------------------------------------------------------------HSVDTDQDCHESETGKLKDVSLQGFVEHGNKTGQPAGEQA-----GAEAKGEMP-EEDAEEEVFLKFVILHAEHDTEEALRVQD------------------------LLQNDFGIRPGIIFAEMPCGRMHLQNLDDAVNGSAWTILLLTENFLRDTWCNFQFYTSLMNSVNRQHKYNSVIPMRPLNSPLPRERTPLALQTINALEEESRGFSTQVERIFQESVYE-------------RQQAV--WK--------------------------ETRSVLRGQFLD----------------------
