# Supplementary material for: A genome-wide search of Toll/Interleukin-1 receptor (TIR) domain-containing adapter molecule (TICAM) and their evolutionary divergence from other TIR domain containing proteins
Source: Biol Direct. 2022 Sep 2;17:24. doi: 10.1186/s13062-022-00335-9 (PMC9440496; doi:10.1186/s13062-022-00335-9)
Supplement: Supplementary file 14 — Additional file 14: List of hits obtained from genome wide search of TRIF orthologues using CS BLAST after filtering. [file 13062_2022_335_MOESM14_ESM.txt]

List of hits obtained from genome wide search of TRIF orthologues from multiple query search. Hits were obtained by using CS BLAST after filtering wrt sequence identity and query covergae filters.

#GI SUBJECT_START SUBJECT_END QUERY_START QUERY_END QUERY_COVERAGE_REGION IDENTITY_REGION SIMILARITY_REGION ALIGNMENT_LENGTH E_VALUE BITS_SCORE QUERY_LENGTH QUERY_NAME GI_SEQ_LENGTH ALL_GI

KYO42548.1 485 1082 58 695 91.7 31 43 597 2e-92 350 696 aardvark 1086 KYO42548.1
EAW69193.1 1 351 1 352 50.6 63 71 350 4e-56 229 696 aardvark 395 EAW69193.1
AIC61374.1 1 397 1 397 57.0 61 68 396 4e-58 235 696 aardvark 397 AIC61374.1;SJX37734
AAC28630.1 1 416 296 696 57.6 64 72 415 2e-86 329 696 aardvark 416 AAC28630.1
XP_010202854.1 114 462 315 689 53.9 33 44 348 1e-56 231 696 aardvark 465 XP_010202854.1
EPQ03069.1 1 522 113 696 83.9 54 62 521 2e-86 329 696 aardvark 522 EPQ03069.1
PNJ18298.1 20 545 158 696 77.4 63 71 525 4e-97 365 696 aardvark 545 PNJ18298.1
AAO85488.1 20 546 158 696 77.4 64 71 526 5e-96 362 696 aardvark 546 AAO85488.1
PNI25269.1 20 547 158 696 77.4 61 69 527 2e-97 366 696 aardvark 547 PNI25269.1
EFB21360.1 1 585 1 589 84.6 62 71 584 e-127 464 696 aardvark 585 EFB21360.1
KFV99153.1 5 584 2 555 79.6 34 44 579 3e-96 362 696 aardvark 591 KFV99153.1
XP_012878106.1 1 583 166 696 76.3 38 48 582 6e-56 228 696 aardvark 591 XP_012878106.1
VFV19469.1 1 549 1 521 74.9 50 56 548 4e-86 328 696 aardvark 595 VFV19469.1
KFP69472.1 8 569 5 547 78.0 33 43 561 2e-83 319 696 aardvark 596 KFP69472.1
XP_014389170.1 37 596 104 696 85.2 57 66 559 e-104 388 696 aardvark 596 XP_014389170.1
TKS27112.1 1 582 1 586 84.2 60 70 581 e-123 452 696 aardvark 601 TKS27112.1
KFW75817.1 8 575 5 547 78.0 33 44 567 5e-83 318 696 aardvark 602 KFW75817.1
XP_004312297.2 1 602 1 606 87.1 61 71 601 e-117 432 696 aardvark 602 XP_004312297.2
ERE72238.1 1 553 46 593 78.7 55 66 552 e-115 425 696 aardvark 604 ERE72238.1
KFO63914.1 5 593 2 565 81.0 30 42 588 4e-81 312 696 aardvark 604 KFO63914.1
KFO84947.1 5 586 2 547 78.4 33 46 581 e-100 374 696 aardvark 612 KFO84947.1
KFU84451.1 10 592 7 545 77.4 30 43 582 4e-79 305 696 aardvark 612 KFU84451.1
XP_008709651.1 1 592 1 564 81.0 52 60 591 e-110 409 696 aardvark 614 XP_008709651.1
KFQ51151.1 5 603 2 566 81.2 33 46 598 9e-96 361 696 aardvark 616 KFQ51151.1
KFV07345.1 5 607 2 565 81.0 33 45 602 2e-86 330 696 aardvark 616 KFV07345.1
KFZ48623.1 5 605 2 566 81.2 31 43 600 2e-91 346 696 aardvark 617 KFZ48623.1
XP_027625410.1 1 618 94 696 86.6 56 65 617 4e-97 365 696 aardvark 618 XP_027625410.1
KFQ20826.1 9 608 6 566 80.6 31 44 599 2e-89 340 696 aardvark 619 KFQ20826.1
KFV52042.1 5 606 2 566 81.2 33 45 601 3e-96 362 696 aardvark 619 KFV52042.1
KFO77595.1 8 606 5 553 78.9 31 42 598 4e-82 315 696 aardvark 622 KFO77595.1
KFQ17041.1 4 614 1 566 81.3 31 43 610 5e-92 348 696 aardvark 622 KFQ17041.1
KFQ67791.1 8 609 5 566 80.7 31 44 601 e-104 388 696 aardvark 622 KFQ67791.1
KFV61693.1 8 611 5 565 80.6 32 45 603 2e-86 330 696 aardvark 623 KFV61693.1
KFQ89713.1 5 611 2 566 81.2 32 46 606 5e-93 352 696 aardvark 624 KFQ89713.1
KFR04834.1 5 609 2 556 79.7 32 46 604 4e-97 365 696 aardvark 625 KFR04834.1
XP_005343119.2 1 625 1 630 90.5 59 69 624 e-128 468 696 aardvark 625 XP_005343119.2
KFO09658.1 8 613 5 566 80.7 33 44 605 e-103 385 696 aardvark 626 KFO09658.1
KFP94629.1 5 613 2 566 81.2 32 44 608 8e-96 361 696 aardvark 626 KFP94629.1
KFV00468.1 5 612 2 565 81.0 31 44 607 2e-91 346 696 aardvark 626 KFV00468.1
KFW95646.1 8 613 5 566 80.7 33 46 605 1e-91 347 696 aardvark 626 KFW95646.1
KFP14217.1 8 615 5 566 80.7 32 45 607 3e-97 365 696 aardvark 628 KFP14217.1
KFP36518.1 5 617 2 565 81.0 32 43 612 3e-94 356 696 aardvark 628 KFP36518.1
KFP55919.1 5 624 2 575 82.5 32 45 619 2e-96 363 696 aardvark 628 KFP55919.1
KFP96458.1 5 615 2 566 81.2 32 44 610 1e-95 360 696 aardvark 628 KFP96458.1
KFV99775.1 5 617 2 565 81.0 32 44 612 1e-94 357 696 aardvark 628 KFV99775.1
KGL88107.1 5 616 2 566 81.2 31 44 611 5e-98 368 696 aardvark 629 KGL88107.1
KFM10766.1 5 617 2 566 81.2 30 43 612 2e-99 372 696 aardvark 630 KFM10766.1
KFV73459.1 5 616 2 565 81.0 33 47 611 4e-98 369 696 aardvark 630 KFV73459.1
KFW63249.1 5 617 2 566 81.2 31 44 612 2e-97 366 696 aardvark 630 KFW63249.1
XP_007525002.2 223 635 282 696 59.6 38 46 412 8e-59 238 696 aardvark 637 XP_007525002.2
KFV41878.1 8 629 5 566 80.7 30 42 621 e-101 379 696 aardvark 642 KFV41878.1
XP_004595948.1 1 655 1 695 99.9 47 60 654 e-118 434 696 aardvark 657 XP_004595948.1
ETE59017.1 272 644 293 696 58.0 30 43 372 4e-53 219 696 aardvark 662 ETE59017.1
XP_006754169.1 1 662 1 696 100.0 58 66 661 e-127 466 696 aardvark 662 XP_006754169.1
OBS82883.1 1 643 1 693 99.6 51 61 642 e-137 498 696 aardvark 665 OBS82883.1
ELK37433.1 1 539 1 549 78.9 60 69 538 7e-96 361 696 aardvark 667 ELK37433.1
XP_009081957.1 8 667 5 696 99.4 30 41 659 9e-97 364 696 aardvark 667 XP_009081957.1
XP_010072321.1 5 669 2 696 99.9 30 41 664 1e-94 357 696 aardvark 669 XP_010072321.1
XP_004464287.1 3 672 1 696 100.0 60 69 669 e-125 459 696 aardvark 672 XP_004464287.1
XP_005060299.1 9 574 6 541 77.0 32 44 565 1e-80 310 696 aardvark 675 XP_005060299.1
XP_026260016.1 1 673 1 695 99.9 60 70 672 e-141 513 696 aardvark 675 XP_026260016.1;XP_026260017;XP_026260018
XP_004689386.1 1 678 1 696 100.0 53 62 677 e-119 440 696 aardvark 678 XP_004689386.1;XP_012584955
XP_011235704.1 1 648 1 589 84.6 53 62 647 e-118 436 696 aardvark 681 XP_011235704.1
XP_006110580.2 1 677 1 694 99.7 33 45 676 e-109 406 696 aardvark 682 XP_006110580.2
XP_012863134.1 1 682 1 696 100.0 63 72 681 e-125 458 696 aardvark 682 XP_012863134.1
XP_017459278.1 1 667 1 693 99.6 49 62 666 e-121 446 696 aardvark 683 XP_017459278.1;XP_017452198
XP_003460977.1 1 678 1 696 100.0 52 62 677 e-123 453 696 aardvark 684 XP_003460977.1;XP_013001810;XP_013001818;XP_013001824;XP_023418303
XP_015276078.1 9 672 6 696 99.3 31 42 663 2e-98 369 696 aardvark 684 XP_015276078.1;XP_015276079
XP_006745643.1 1 685 1 696 100.0 62 71 684 e-146 528 696 aardvark 685 XP_006745643.1
XP_006104892.1 1 687 1 696 100.0 61 70 686 e-142 514 696 aardvark 687 XP_006104892.1
XP_010159112.1 5 682 2 694 99.6 32 41 677 e-106 395 696 aardvark 687 XP_010159112.1
XP_003788814.1 1 689 1 696 100.0 59 68 688 e-147 533 696 aardvark 689 XP_003788814.1
XP_004619550.1 1 688 1 695 99.9 47 58 687 e-109 405 696 aardvark 690 XP_004619550.1
TFK00140.1 1 676 1 684 98.3 32 45 675 e-108 401 696 aardvark 691 TFK00140.1
XP_006868978.1 1 691 1 696 100.0 70 76 690 e-131 478 696 aardvark 691 XP_006868978.1
XP_012358815.1 1 691 1 696 100.0 60 69 690 e-151 545 696 aardvark 691 XP_012358815.1
XP_016053353.1 1 691 1 696 100.0 62 71 690 e-148 535 696 aardvark 691 XP_016053353.1
XP_009676037.1 5 689 2 696 99.9 31 44 684 e-114 421 696 aardvark 692 XP_009676037.1
XP_019406074.1 5 688 2 695 99.7 33 46 683 e-119 439 696 aardvark 692 XP_019406074.1
XP_004395372.2 3 693 1 696 100.0 61 70 690 e-144 523 696 aardvark 693 XP_004395372.2
XP_019368973.1 5 689 2 695 99.7 32 46 684 e-112 416 696 aardvark 693 XP_019368973.1
XP_019508889.1 3 693 1 696 100.0 61 69 690 e-141 510 696 aardvark 693 XP_019508889.1
XP_027808271.1 1 691 1 695 99.9 59 70 690 e-145 524 696 aardvark 693 XP_027808271.1
XP_006904180.1 1 694 1 696 100.0 62 73 693 e-149 538 696 aardvark 694 XP_006904180.1;ELK19420
XP_008149009.1 1 687 1 695 99.9 61 70 686 e-139 503 696 aardvark 694 XP_008149009.1
XP_008931616.3 8 691 5 696 99.4 30 41 683 4e-93 352 696 aardvark 694 XP_008931616.3
XP_011371861.1 1 694 1 696 100.0 62 73 693 e-149 538 696 aardvark 694 XP_011371861.1;XP_011371862;XP_011371863
XP_016000154.1 1 694 1 696 100.0 62 72 693 e-150 541 696 aardvark 694 XP_016000154.1
XP_025052284.1 5 690 2 695 99.7 33 46 685 e-120 442 696 aardvark 694 XP_025052284.1;XP_025052285
EOA95601.1 1 695 6 695 99.1 32 44 694 e-102 381 696 aardvark 695 EOA95601.1
XP_007949252.1 1 696 1 696 100.0 100 100 695 e-171 610 696 aardvark 696 XP_007949252.1
XP_008835192.1 1 696 1 693 99.6 50 61 695 e-139 505 696 aardvark 696 XP_008835192.1
XP_012291832.1 1 696 1 696 100.0 62 70 695 e-155 558 696 aardvark 696 XP_012291832.1
XP_002761653.1 1 697 1 696 100.0 62 70 696 e-157 563 696 aardvark 697 XP_002761653.1
XP_014460416.1 5 693 2 695 99.7 33 47 688 e-118 434 696 aardvark 697 XP_014460416.1;XP_019339566
XP_017383886.1 1 697 1 696 100.0 63 71 696 e-154 555 696 aardvark 697 XP_017383886.1
XP_003760653.1 6 683 6 689 98.3 39 51 677 e-101 378 696 aardvark 698 XP_003760653.1
XP_003938874.1 1 698 1 696 100.0 62 70 697 e-152 550 696 aardvark 698 XP_003938874.1
XP_012501678.1 1 698 1 696 100.0 62 70 697 e-144 521 696 aardvark 698 XP_012501678.1
EGV93716.1 1 671 46 693 93.1 51 62 670 e-124 456 696 aardvark 699 EGV93716.1
XP_024601823.1 1 699 1 696 100.0 60 68 698 e-135 491 696 aardvark 699 XP_024601823.1;XP_024601824;XP_024601825
XP_003421709.1 1 700 1 696 100.0 77 84 699 e-143 518 696 aardvark 700 XP_003421709.1;XP_010599346;XP_023396474;XP_023396475
XP_004865772.1 1 695 1 696 100.0 56 66 694 e-140 510 696 aardvark 701 XP_004865772.1;XP_021100731
XP_007460599.1 1 701 1 696 100.0 60 69 700 e-138 502 696 aardvark 701 XP_007460599.1
XP_029773543.1 1 701 1 696 100.0 55 64 700 e-144 522 696 aardvark 701 XP_029773543.1
XP_004441454.1 1 702 1 696 100.0 58 68 701 e-134 489 696 aardvark 702 XP_004441454.1
XP_007488996.1 1 694 1 689 99.0 40 52 693 e-113 418 696 aardvark 702 XP_007488996.1;XP_007488998;XP_007488999;XP_007489000
XP_020826901.1 1 700 1 695 99.9 42 54 699 e-106 396 696 aardvark 702 XP_020826901.1;XP_020826902
XP_027706781.1 1 700 1 695 99.9 41 53 699 e-109 405 696 aardvark 702 XP_027706781.1;XP_027706782;XP_027706783;XP_027706785
XP_004378500.1 1 703 1 696 100.0 77 83 702 e-155 559 696 aardvark 703 XP_004378500.1
XP_004655027.1 1 703 1 693 99.6 53 63 702 e-139 506 696 aardvark 703 XP_004655027.1
XP_005281227.1 1 688 1 684 98.3 33 46 687 e-112 415 696 aardvark 703 XP_005281227.1;XP_023961517
XP_026510767.1 1 688 1 684 98.3 33 46 687 e-111 411 696 aardvark 703 XP_026510767.1
XP_017506473.1 1 698 1 696 100.0 58 69 697 e-148 535 696 aardvark 704 XP_017506473.1
XP_024425012.1 1 704 1 696 100.0 62 71 703 e-146 528 696 aardvark 704 XP_024425012.1
XP_030396462.1 1 700 1 695 99.9 32 44 699 e-115 427 696 aardvark 704 XP_030396462.1
XP_007169217.1 1 705 1 696 100.0 58 68 704 e-144 522 696 aardvark 705 XP_007169217.1
XP_007072279.1 7 702 4 695 99.4 33 47 695 e-114 422 696 aardvark 706 XP_007072279.1;EMP24220
XP_011798868.1 1 706 1 696 100.0 60 68 705 e-147 531 696 aardvark 706 XP_011798868.1
TEA33334.1 1 707 1 696 100.0 59 68 706 e-134 487 696 aardvark 707 TEA33334.1
TKC46309.1 1 707 1 696 100.0 60 68 706 e-135 493 696 aardvark 707 TKC46309.1
XP_004277282.1 1 707 1 696 100.0 59 68 706 e-133 485 696 aardvark 707 XP_004277282.1
XP_022412677.1 1 707 1 696 100.0 60 68 706 e-134 489 696 aardvark 707 XP_022412677.1;XP_022412678
XP_026941203.1 1 707 1 696 100.0 59 68 706 e-138 503 696 aardvark 707 XP_026941203.1;XP_026941204;XP_026941205
XP_029075017.1 1 707 1 696 100.0 60 68 706 e-134 490 696 aardvark 707 XP_029075017.1
XP_028375832.1 1 708 1 696 100.0 58 68 707 e-139 506 696 aardvark 708 XP_028375832.1
XP_026307783.1 1 709 1 696 100.0 62 70 708 e-147 530 696 aardvark 709 XP_026307783.1
XP_010137501.1 5 710 2 696 99.9 30 42 705 e-112 414 696 aardvark 710 XP_010137501.1
XP_010365531.1 1 710 1 696 100.0 60 68 709 e-146 530 696 aardvark 710 XP_010365531.1
XP_017702677.1 1 710 1 696 100.0 62 71 709 e-147 533 696 aardvark 710 XP_017702677.1
BAG55265.1 1 711 1 696 100.0 64 72 710 e-153 551 696 aardvark 711 BAG55265.1
EHH29504.1 1 711 1 696 100.0 62 70 710 e-151 545 696 aardvark 711 EHH29504.1
NP_001123900.1 1 711 1 696 100.0 62 70 710 e-152 547 696 aardvark 711 NP_001123900.1;BAG55267
NP_001266155.1 1 711 1 696 100.0 64 72 710 e-154 556 696 aardvark 711 NP_001266155.1;XP_008970820;BAG55263
NP_001274257.1 1 711 1 696 100.0 62 70 710 e-152 548 696 aardvark 711 NP_001274257.1;XP_005587645;XP_011745595;BAG55266
SJL87103.1 1 711 2 696 99.9 64 72 710 e-152 549 696 aardvark 711 SJL87103.1
XP_007993074.1 1 711 1 696 100.0 62 70 710 e-150 542 696 aardvark 711 XP_007993074.1
XP_008585959.1 1 705 1 696 100.0 62 71 704 e-150 543 696 aardvark 711 XP_008585959.1
XP_011822758.1 1 711 1 696 100.0 62 70 710 e-151 545 696 aardvark 711 XP_011822758.1
XP_011928527.1 1 711 1 696 100.0 62 70 710 e-151 546 696 aardvark 711 XP_011928527.1
XP_014978020.2 1 711 1 696 100.0 62 71 710 e-151 546 696 aardvark 711 XP_014978020.2
XP_024094075.1 1 711 1 696 100.0 64 72 710 e-153 552 696 aardvark 711 XP_024094075.1;PNJ18297
NP_001266518.1 1 712 1 696 100.0 64 72 711 e-153 551 696 aardvark 712 NP_001266518.1;XP_018869870;BAG55264
NP_891549.1 1 712 1 696 100.0 64 72 711 e-153 552 696 aardvark 712 NP_891549.1;Q8IUC6;BAC44839;BAC55579;BAC77376;BAG55261;AAI36558;AAI36557
XP_025225054.1 1 712 1 696 100.0 62 71 711 e-150 543 696 aardvark 712 XP_025225054.1
XP_030148660.1 1 712 1 696 100.0 53 61 711 e-140 507 696 aardvark 712 XP_030148660.1;XP_030148665
NP_001123604.1 1 713 1 696 100.0 62 70 712 e-154 555 696 aardvark 713 NP_001123604.1;BAG55262
NP_001302667.1 1 713 1 696 100.0 59 67 712 e-141 510 696 aardvark 713 NP_001302667.1;XP_020935486;AGT36583;QCO69315
XP_003919632.2 1 713 1 696 100.0 61 70 712 e-148 536 696 aardvark 713 XP_003919632.2
XP_005405837.1 1 707 1 696 100.0 53 64 706 e-131 478 696 aardvark 713 XP_005405837.1;XP_005405839
XP_016789594.2 1 713 1 696 100.0 62 70 712 e-154 555 696 aardvark 713 XP_016789594.2;PNI25268
XP_023500240.1 2 713 1 696 100.0 56 64 711 e-138 503 696 aardvark 713 XP_023500240.1
XP_009480176.1 5 714 2 696 99.9 30 42 709 e-109 405 696 aardvark 714 XP_009480176.1
XP_010173154.1 5 716 2 696 99.9 30 40 711 e-105 392 696 aardvark 716 XP_010173154.1
XP_009808101.1 5 717 2 696 99.9 30 41 712 e-108 404 696 aardvark 717 XP_009808101.1
XP_019286450.1 1 718 1 696 100.0 52 61 717 e-140 509 696 aardvark 718 XP_019286450.1
XP_026720904.1 8 715 5 696 99.4 30 42 707 e-114 424 696 aardvark 718 XP_026720904.1
EHH59094.1 1 719 1 696 100.0 61 70 718 e-150 543 696 aardvark 719 EHH59094.1
XP_010177190.1 9 719 6 696 99.3 30 42 710 e-104 388 696 aardvark 719 XP_010177190.1
XP_010288063.1 8 720 5 696 99.4 30 42 712 e-118 436 696 aardvark 720 XP_010288063.1
XP_014338163.1 1 720 1 696 100.0 58 66 719 e-144 523 696 aardvark 720 XP_014338163.1
XP_023106646.1 1 720 1 696 100.0 53 61 719 e-135 490 696 aardvark 720 XP_023106646.1
XP_026904973.1 1 720 1 696 100.0 53 61 719 e-139 505 696 aardvark 720 XP_026904973.1
XP_009634984.1 8 721 5 696 99.4 30 43 713 e-111 413 696 aardvark 721 XP_009634984.1
XP_010298283.1 8 718 5 696 99.4 31 41 710 e-116 429 696 aardvark 721 XP_010298283.1
XP_028618280.1 1 699 1 693 99.6 51 63 698 e-130 476 696 aardvark 721 XP_028618280.1
XP_006177626.1 1 723 1 696 100.0 58 67 722 e-146 530 696 aardvark 723 XP_006177626.1;XP_006188003;EPY78547;EPY86332
XP_006206437.1 1 723 1 696 100.0 59 67 722 e-148 536 696 aardvark 723 XP_006206437.1
XP_009511631.1 8 723 5 696 99.4 31 43 715 e-105 392 696 aardvark 723 XP_009511631.1
XP_010965043.1 1 723 1 696 100.0 58 67 722 e-146 530 696 aardvark 723 XP_010965043.1
XP_010981627.1 1 723 1 696 100.0 59 67 722 e-146 529 696 aardvark 723 XP_010981627.1
XP_011594215.1 8 723 5 696 99.4 30 42 715 e-110 407 696 aardvark 723 XP_011594215.1;XP_029889195;XP_029889196
XP_012370522.1 1 717 1 696 100.0 52 63 716 e-137 497 696 aardvark 723 XP_012370522.1;XP_023572510
XP_009920467.1 5 724 2 696 99.9 30 42 719 e-110 408 696 aardvark 724 XP_009920467.1
XP_010560547.1 5 724 2 696 99.9 30 42 719 e-110 407 696 aardvark 724 XP_010560547.1
XP_010120978.1 5 725 2 696 99.9 31 41 720 e-107 400 696 aardvark 725 XP_010120978.1
XP_009707398.1 5 726 2 696 99.9 30 42 721 e-110 409 696 aardvark 726 XP_009707398.1
XP_009959824.1 5 726 2 696 99.9 30 41 721 e-109 407 696 aardvark 726 XP_009959824.1
XP_013158110.1 5 726 2 696 99.9 30 41 721 e-109 406 696 aardvark 726 XP_013158110.1
XP_014133217.1 5 726 2 696 99.9 31 42 721 e-109 404 696 aardvark 726 XP_014133217.1
XP_009316684.1 5 728 2 696 99.9 30 41 723 e-109 406 696 aardvark 728 XP_009316684.1
XP_028715543.1 1 705 1 692 99.4 54 64 704 e-132 483 696 aardvark 728 XP_028715543.1
XP_020021442.1 1 730 1 695 99.9 53 63 729 e-139 506 696 aardvark 730 XP_020021442.1
BAE25531.1 1 710 1 693 99.6 51 63 709 e-134 488 696 aardvark 732 BAE25531.1
BAE29344.1 1 710 1 693 99.6 50 63 709 e-134 487 696 aardvark 732 BAE29344.1
NP_778154.1 1 710 1 693 99.6 51 63 709 e-134 490 696 aardvark 732 NP_778154.1;Q80UF7;BAC55581;AAH94338;BAE33144
XP_007109377.1 1 732 1 696 100.0 58 66 731 e-141 513 696 aardvark 732 XP_007109377.1;XP_007109378
NP_001297720.1 8 730 5 695 99.3 31 43 722 e-100 375 696 aardvark 734 NP_001297720.1;AHX37587
XP_008756139.2 52 718 1 693 99.6 49 62 666 e-120 443 696 aardvark 734 XP_008756139.2;XP_008765024
XP_025961666.1 5 730 2 695 99.7 31 44 725 e-109 405 696 aardvark 734 XP_025961666.1
XP_013050712.1 7 732 4 695 99.4 31 45 725 e-115 426 696 aardvark 736 XP_013050712.1;XP_013050713
XP_013798144.1 5 735 2 695 99.7 31 43 730 e-110 409 696 aardvark 739 XP_013798144.1
XP_013798145.1 5 735 2 695 99.7 31 43 730 e-110 410 696 aardvark 739 XP_013798145.1
XP_025922997.1 5 735 2 695 99.7 31 43 730 e-110 408 696 aardvark 739 XP_025922997.1;XP_025922998
XP_027808270.1 48 738 1 695 99.9 59 70 690 e-141 513 696 aardvark 740 XP_027808270.1
XP_006896500.1 1 741 1 696 100.0 64 72 740 e-124 456 696 aardvark 741 XP_006896500.1
XP_014698545.1 2 648 1 655 94.1 56 66 646 e-127 466 696 aardvark 742 XP_014698545.1
XP_025717171.1 3 743 1 696 100.0 54 63 740 e-140 510 696 aardvark 743 XP_025717171.1
XP_027442601.1 3 743 1 696 100.0 54 63 740 e-138 503 696 aardvark 743 XP_027442601.1;XP_027442603
XP_027982158.1 3 743 1 696 100.0 54 63 740 e-139 504 696 aardvark 743 XP_027982158.1
XP_007640604.1 1 716 1 693 99.6 50 62 715 e-139 506 696 aardvark 744 XP_007640604.1
XP_006982311.1 1 722 1 692 99.4 53 63 721 e-130 476 696 aardvark 745 XP_006982311.1
XP_004771537.1 3 723 1 696 100.0 58 65 720 e-148 534 696 aardvark 747 XP_004771537.1;XP_004771538
XP_020139539.1 1 747 1 696 100.0 54 63 746 e-129 471 696 aardvark 747 XP_020139539.1
XP_012416085.1 3 749 1 696 100.0 54 62 746 e-138 500 696 aardvark 749 XP_012416085.1
XP_005633080.1 1 751 1 696 100.0 56 65 750 e-139 505 696 aardvark 751 XP_005633080.1
XP_021004996.1 1 729 1 693 99.6 48 61 728 e-133 484 696 aardvark 751 XP_021004996.1
XP_025312834.1 1 751 1 696 100.0 56 65 750 e-139 504 696 aardvark 751 XP_025312834.1
XP_026336897.1 1 751 1 696 100.0 53 61 750 e-138 502 696 aardvark 751 XP_026336897.1;XP_026336898;XP_026336899;XP_026336900
XP_025875158.1 1 753 1 696 100.0 55 63 752 e-133 484 696 aardvark 753 XP_025875158.1
XP_027272666.1 1 730 1 693 99.6 50 61 729 e-138 501 696 aardvark 758 XP_027272666.1;RLQ66576
AAI51623.1 1 759 1 696 100.0 54 62 758 e-142 516 696 aardvark 759 AAI51623.1
NP_001025472.1 1 759 1 696 100.0 54 62 758 e-141 513 696 aardvark 759 NP_001025472.1;CAI53671
Q4JF29.2 1 759 1 696 100.0 54 62 758 e-142 515 696 aardvark 759 Q4JF29.2
XP_021488601.1 1 740 1 693 99.6 48 59 739 e-127 464 696 aardvark 762 XP_021488601.1
XP_028569816.1 105 740 6 681 97.1 30 42 635 3e-91 346 696 aardvark 762 XP_028569816.1
XP_022381312.1 3 739 1 696 100.0 53 61 736 e-142 515 696 aardvark 763 XP_022381312.1
XP_004023546.3 1 765 1 696 100.0 55 63 764 e-141 511 696 aardvark 765 XP_004023546.3;XP_027825641
XP_010826467.1 1 765 1 696 100.0 54 61 764 e-140 508 696 aardvark 765 XP_010826467.1
XP_026640203.1 1 627 1 642 92.2 52 62 626 e-120 443 696 aardvark 765 XP_026640203.1
DAA27789.1 1 766 1 696 100.0 54 61 765 e-141 513 696 aardvark 766 DAA27789.1
KAA0737063.1 1 766 1 696 100.0 54 61 765 e-141 511 696 aardvark 766 KAA0737063.1
XP_005208987.2 1 766 1 696 100.0 54 61 765 e-142 513 696 aardvark 766 XP_005208987.2
XP_019819974.1 1 766 1 696 100.0 54 61 765 e-141 513 696 aardvark 766 XP_019819974.1
XP_027403126.1 1 766 1 696 100.0 53 61 765 e-141 511 696 aardvark 766 XP_027403126.1
XP_021560944.1 3 767 1 696 100.0 53 61 764 e-138 503 696 aardvark 767 XP_021560944.1
XP_020769932.1 1 768 1 696 100.0 55 63 767 e-145 524 696 aardvark 768 XP_020769932.1
ANV78028.1 43 765 5 695 99.3 31 43 722 e-103 384 696 aardvark 769 ANV78028.1
XP_006067185.2 1 773 1 696 100.0 54 62 772 e-142 514 696 aardvark 773 XP_006067185.2;XP_025149033;XP_006067187;XP_025149034
AAH37048.2 59 768 1 693 99.6 51 63 709 e-133 486 696 aardvark 790 AAH37048.2
XP_013820713.2 1 677 1 637 91.5 56 64 676 e-124 456 696 aardvark 793 XP_013820713.2;XP_017906378
XP_005088478.2 69 786 1 693 99.6 50 61 717 e-135 491 696 aardvark 808 XP_005088478.2
XP_021074167.2 78 800 7 693 98.7 48 60 722 e-133 484 696 aardvark 828 XP_021074167.2
AIC61374.1 1 397 3 378 56.0 61 70 396 1e-64 257 672 armadillo 397 AIC61374.1;SJX37734
AAC28630.1 1 416 281 672 58.3 61 69 415 3e-96 362 672 armadillo 416 AAC28630.1
EPQ03069.1 1 522 113 672 83.3 56 64 521 e-100 376 672 armadillo 522 EPQ03069.1
PNJ18298.1 20 545 159 672 76.5 62 70 525 e-107 398 672 armadillo 545 PNJ18298.1
AAO85488.1 20 546 159 672 76.5 62 70 526 e-107 397 672 armadillo 546 AAO85488.1
PNI25269.1 20 547 159 672 76.5 61 69 527 e-107 399 672 armadillo 547 PNI25269.1
EFB21360.1 1 585 3 572 84.8 62 71 584 e-136 495 672 armadillo 585 EFB21360.1
KFV99153.1 5 584 4 538 79.6 32 43 579 e-100 377 672 armadillo 591 KFV99153.1
XP_012878106.1 1 583 167 672 75.3 42 50 582 2e-63 253 672 armadillo 591 XP_012878106.1
VFV19469.1 1 549 3 504 74.7 51 58 548 1e-94 357 672 armadillo 595 VFV19469.1
KFP69472.1 9 596 8 586 86.2 31 42 587 5e-89 338 672 armadillo 596 KFP69472.1
XP_014389170.1 37 596 104 672 84.7 59 67 559 e-119 437 672 armadillo 596 XP_014389170.1
TKS27112.1 1 582 3 569 84.4 61 71 581 e-131 477 672 armadillo 601 TKS27112.1
KFW75817.1 9 575 8 530 77.8 31 45 566 3e-87 332 672 armadillo 602 KFW75817.1
XP_004312297.2 1 602 3 589 87.4 62 72 601 e-124 456 672 armadillo 602 XP_004312297.2
XP_025890944.1 3 601 2 672 99.9 30 41 598 3e-89 339 672 armadillo 603 XP_025890944.1
ERE72238.1 1 553 46 576 79.0 55 66 552 e-125 459 672 armadillo 604 ERE72238.1
KFO63914.1 9 600 8 555 81.5 30 44 591 1e-88 337 672 armadillo 604 KFO63914.1
XP_008709651.1 1 592 3 547 81.1 55 64 591 e-118 434 672 armadillo 614 XP_008709651.1
KFV07345.1 9 607 8 548 80.5 31 42 598 1e-88 337 672 armadillo 616 KFV07345.1
XP_027625410.1 1 618 94 672 86.2 54 63 617 e-107 398 672 armadillo 618 XP_027625410.1
KFV52042.1 9 619 8 586 86.2 30 43 610 e-102 383 672 armadillo 619 KFV52042.1
KFO77595.1 9 607 8 537 78.9 30 41 598 2e-83 320 672 armadillo 622 KFO77595.1
KFQ17041.1 9 615 8 550 80.8 30 44 606 6e-93 351 672 armadillo 622 KFQ17041.1
KFV61693.1 9 616 8 553 81.2 30 44 607 7e-90 341 672 armadillo 623 KFV61693.1
KFR04834.1 9 609 8 539 79.2 30 44 600 e-100 375 672 armadillo 625 KFR04834.1
XP_005343119.2 1 625 3 613 90.9 60 69 624 e-139 505 672 armadillo 625 XP_005343119.2
KFP94629.1 9 626 8 586 86.2 31 42 617 e-101 379 672 armadillo 626 KFP94629.1
KFW95646.1 9 626 8 586 86.2 30 43 617 9e-97 364 672 armadillo 626 KFW95646.1
KFP14217.1 9 628 8 586 86.2 30 43 619 e-101 379 672 armadillo 628 KFP14217.1
KFP96458.1 9 612 8 539 79.2 31 44 603 4e-99 372 672 armadillo 628 KFP96458.1
KFV99775.1 9 617 8 548 80.5 30 43 608 3e-99 372 672 armadillo 628 KFV99775.1
KFV73459.1 9 618 8 550 80.8 32 47 609 e-102 382 672 armadillo 630 KFV73459.1
KFW63249.1 9 630 8 586 86.2 30 41 621 e-103 385 672 armadillo 630 KFW63249.1
XP_007525002.2 30 635 2 672 99.9 43 51 605 3e-92 349 672 armadillo 637 XP_007525002.2
XP_028906958.1 1 621 1 672 100.0 34 46 620 8e-77 298 672 armadillo 643 XP_028906958.1
XP_020649920.1 9 652 8 670 98.7 30 41 643 7e-96 361 672 armadillo 656 XP_020649920.1
XP_004595948.1 1 652 3 668 99.1 49 61 651 e-127 464 672 armadillo 657 XP_004595948.1
XP_006754169.1 1 662 3 672 99.7 60 68 661 e-139 504 672 armadillo 662 XP_006754169.1
OBS82883.1 1 643 3 669 99.3 52 63 642 e-149 536 672 armadillo 665 OBS82883.1
ELK37433.1 1 657 3 637 94.5 54 63 656 e-106 397 672 armadillo 667 ELK37433.1
XP_009081957.1 9 665 8 670 98.7 30 41 656 e-106 395 672 armadillo 667 XP_009081957.1
XP_025028502.1 21 645 9 663 97.5 30 41 624 1e-92 350 672 armadillo 667 XP_025028502.1
RLV90980.1 9 582 8 555 81.5 30 43 573 5e-89 338 672 armadillo 671 RLV90980.1
XP_004464287.1 1 672 1 672 100.0 100 100 671 0.0 685 672 armadillo 672 XP_004464287.1
GCF56572.1 9 666 8 672 99.0 31 42 657 2e-97 366 672 armadillo 673 GCF56572.1
XP_005060299.1 9 574 8 524 76.9 33 45 565 7e-88 334 672 armadillo 675 XP_005060299.1
XP_026260016.1 1 673 3 671 99.6 60 67 672 e-151 545 672 armadillo 675 XP_026260016.1;XP_026260017;XP_026260018
XP_004689386.1 1 678 3 672 99.7 54 64 677 e-132 481 672 armadillo 678 XP_004689386.1;XP_012584955
XP_011235704.1 1 355 3 354 52.4 53 62 354 2e-63 253 672 armadillo 681 XP_011235704.1
XP_006110580.2 1 677 3 670 99.4 30 44 676 e-111 412 672 armadillo 682 XP_006110580.2
XP_012863134.1 1 682 3 672 99.7 54 63 681 e-130 474 672 armadillo 682 XP_012863134.1
XP_017459278.1 1 670 3 672 99.7 48 60 669 e-131 477 672 armadillo 683 XP_017459278.1;XP_017452198
XP_003460977.1 1 678 3 672 99.7 53 62 677 e-134 488 672 armadillo 684 XP_003460977.1;XP_013001810;XP_013001818;XP_013001824;XP_023418303
XP_015276078.1 9 663 8 663 97.6 33 44 654 e-101 378 672 armadillo 684 XP_015276078.1;XP_015276079
XP_006745643.1 1 685 3 672 99.7 61 69 684 e-158 567 672 armadillo 685 XP_006745643.1
XP_006104892.1 1 687 3 672 99.7 62 71 686 e-154 555 672 armadillo 687 XP_006104892.1
XP_003788814.1 1 689 3 672 99.7 61 71 688 e-160 574 672 armadillo 689 XP_003788814.1
XP_004619550.1 1 688 3 671 99.6 49 60 687 e-119 437 672 armadillo 690 XP_004619550.1
TFK00140.1 1 676 3 660 97.9 30 43 675 e-115 425 672 armadillo 691 TFK00140.1
XP_006868978.1 1 691 3 672 99.7 57 67 690 e-133 484 672 armadillo 691 XP_006868978.1
XP_012358815.1 1 691 3 672 99.7 61 69 690 e-162 581 672 armadillo 691 XP_012358815.1
XP_016053353.1 1 691 3 672 99.7 63 72 690 e-163 585 672 armadillo 691 XP_016053353.1
XP_009676037.1 9 689 8 672 99.0 32 44 680 e-118 434 672 armadillo 692 XP_009676037.1
XP_019406074.1 5 688 4 671 99.4 31 44 683 e-121 446 672 armadillo 692 XP_019406074.1
XP_004395372.2 1 693 1 672 100.0 61 69 692 e-158 568 672 armadillo 693 XP_004395372.2
XP_019368973.1 5 689 4 671 99.4 30 42 684 e-112 416 672 armadillo 693 XP_019368973.1
XP_019508889.1 1 693 1 672 100.0 59 69 692 e-155 558 672 armadillo 693 XP_019508889.1
XP_027808271.1 1 691 3 671 99.6 61 69 690 e-156 561 672 armadillo 693 XP_027808271.1
XP_006904180.1 1 694 3 672 99.7 61 71 693 e-159 571 672 armadillo 694 XP_006904180.1;ELK19420
XP_008149009.1 1 687 3 671 99.6 64 72 686 e-153 551 672 armadillo 694 XP_008149009.1
XP_011371861.1 1 694 3 672 99.7 60 71 693 e-159 572 672 armadillo 694 XP_011371861.1;XP_011371862;XP_011371863
XP_016000154.1 1 694 3 672 99.7 62 72 693 e-161 579 672 armadillo 694 XP_016000154.1
XP_025052284.1 5 690 4 671 99.4 30 43 685 e-117 432 672 armadillo 694 XP_025052284.1;XP_025052285
XP_007949252.1 1 696 3 672 99.7 61 70 695 e-150 543 672 armadillo 696 XP_007949252.1
XP_008835192.1 1 696 3 669 99.3 51 61 695 e-151 543 672 armadillo 696 XP_008835192.1
XP_012291832.1 1 696 3 672 99.7 62 71 695 e-167 596 672 armadillo 696 XP_012291832.1
XP_002761653.1 1 697 3 672 99.7 62 71 696 e-168 603 672 armadillo 697 XP_002761653.1
XP_014460416.1 5 693 4 671 99.4 30 43 688 e-116 427 672 armadillo 697 XP_014460416.1;XP_019339566
XP_017383886.1 1 697 3 672 99.7 62 71 696 e-165 590 672 armadillo 697 XP_017383886.1
XP_017689117.1 9 694 8 672 99.0 30 42 685 e-105 391 672 armadillo 697 XP_017689117.1;XP_017689118
XP_003760653.1 6 683 8 665 97.9 40 52 677 e-106 396 672 armadillo 698 XP_003760653.1
XP_003938874.1 1 698 3 672 99.7 63 71 697 e-164 589 672 armadillo 698 XP_003938874.1
XP_012501678.1 1 698 3 672 99.7 65 74 697 e-161 578 672 armadillo 698 XP_012501678.1
EGV93716.1 1 671 46 669 92.9 49 59 670 e-134 490 672 armadillo 699 EGV93716.1
XP_024601823.1 1 699 3 672 99.7 59 69 698 e-144 520 672 armadillo 699 XP_024601823.1;XP_024601824;XP_024601825
XP_003421709.1 1 700 3 672 99.7 59 68 699 e-143 518 672 armadillo 700 XP_003421709.1;XP_010599346;XP_023396474;XP_023396475
XP_004865772.1 1 695 3 672 99.7 57 66 694 e-156 562 672 armadillo 701 XP_004865772.1;XP_021100731
XP_007460599.1 1 701 3 672 99.7 60 70 700 e-146 530 672 armadillo 701 XP_007460599.1
XP_029773543.1 1 701 3 672 99.7 55 64 700 e-153 551 672 armadillo 701 XP_029773543.1
XP_004441454.1 1 702 3 672 99.7 62 69 701 e-148 535 672 armadillo 702 XP_004441454.1
XP_007488996.1 1 694 3 665 98.7 40 52 693 e-115 425 672 armadillo 702 XP_007488996.1;XP_007488998;XP_007488999;XP_007489000
XP_020826901.1 1 700 3 671 99.6 43 54 699 e-109 405 672 armadillo 702 XP_020826901.1;XP_020826902
XP_027522403.1 9 699 8 672 99.0 30 42 690 e-104 389 672 armadillo 702 XP_027522403.1;XP_027522404
XP_027706781.1 1 700 3 671 99.6 42 54 699 e-111 413 672 armadillo 702 XP_027706781.1;XP_027706782;XP_027706783;XP_027706785
XP_004378500.1 1 703 1 672 100.0 59 68 702 e-154 555 672 armadillo 703 XP_004378500.1
XP_004655027.1 1 703 3 669 99.3 53 64 702 e-150 541 672 armadillo 703 XP_004655027.1
XP_005281227.1 1 688 3 660 97.9 31 44 687 e-115 424 672 armadillo 703 XP_005281227.1;XP_023961517
XP_026510767.1 1 688 3 660 97.9 31 44 687 e-114 423 672 armadillo 703 XP_026510767.1
XP_017506473.1 1 698 3 672 99.7 55 65 697 e-158 566 672 armadillo 704 XP_017506473.1
XP_024425012.1 1 704 3 672 99.7 61 71 703 e-159 571 672 armadillo 704 XP_024425012.1
XP_030396462.1 1 700 3 671 99.6 31 43 699 e-117 432 672 armadillo 704 XP_030396462.1
XP_007169217.1 1 705 3 672 99.7 60 68 704 e-151 546 672 armadillo 705 XP_007169217.1
XP_007072279.1 1 702 3 671 99.6 31 44 701 e-115 427 672 armadillo 706 XP_007072279.1;EMP24220
XP_011798868.1 1 706 3 672 99.7 62 70 705 e-158 570 672 armadillo 706 XP_011798868.1
TEA33334.1 1 707 3 672 99.7 58 67 706 e-142 514 672 armadillo 707 TEA33334.1
TKC46309.1 1 707 3 672 99.7 60 69 706 e-143 517 672 armadillo 707 TKC46309.1
XP_004277282.1 1 707 3 672 99.7 58 67 706 e-141 512 672 armadillo 707 XP_004277282.1
XP_022412677.1 1 707 3 672 99.7 60 69 706 e-142 514 672 armadillo 707 XP_022412677.1;XP_022412678
XP_026941203.1 1 707 3 672 99.7 59 67 706 e-147 531 672 armadillo 707 XP_026941203.1;XP_026941204;XP_026941205
XP_029075017.1 1 707 3 672 99.7 60 69 706 e-141 513 672 armadillo 707 XP_029075017.1
XP_028375832.1 1 708 3 672 99.7 58 69 707 e-153 553 672 armadillo 708 XP_028375832.1
XP_026307783.1 1 709 3 672 99.7 62 70 708 e-159 571 672 armadillo 709 XP_026307783.1
XP_010365531.1 1 710 3 672 99.7 61 70 709 e-157 565 672 armadillo 710 XP_010365531.1
XP_017702677.1 1 710 3 672 99.7 61 70 709 e-159 570 672 armadillo 710 XP_017702677.1
BAG55265.1 1 711 3 672 99.7 63 72 710 e-164 586 672 armadillo 711 BAG55265.1
EHH29504.1 1 711 3 672 99.7 62 71 710 e-162 582 672 armadillo 711 EHH29504.1
NP_001123900.1 1 711 3 672 99.7 62 71 710 e-162 582 672 armadillo 711 NP_001123900.1;BAG55267
NP_001266155.1 1 711 3 672 99.7 63 72 710 e-165 593 672 armadillo 711 NP_001266155.1;XP_008970820;BAG55263
NP_001274257.1 1 711 3 672 99.7 62 71 710 e-163 583 672 armadillo 711 NP_001274257.1;XP_005587645;XP_011745595;BAG55266
SJL87103.1 1 711 4 672 99.6 63 71 710 e-164 589 672 armadillo 711 SJL87103.1
XP_007993074.1 1 711 3 672 99.7 63 71 710 e-161 577 672 armadillo 711 XP_007993074.1
XP_008585959.1 1 705 3 672 99.7 64 72 704 e-162 580 672 armadillo 711 XP_008585959.1
XP_011822758.1 1 711 3 672 99.7 62 71 710 e-162 581 672 armadillo 711 XP_011822758.1
XP_011928527.1 1 711 3 672 99.7 63 71 710 e-162 582 672 armadillo 711 XP_011928527.1
XP_014978020.2 1 711 3 672 99.7 62 71 710 e-162 582 672 armadillo 711 XP_014978020.2
XP_024094075.1 1 711 3 672 99.7 63 72 710 e-164 587 672 armadillo 711 XP_024094075.1;PNJ18297
NP_001266518.1 1 712 3 672 99.7 62 71 711 e-165 590 672 armadillo 712 NP_001266518.1;XP_018869870;BAG55264
NP_891549.1 1 712 3 672 99.7 63 71 711 e-165 592 672 armadillo 712 NP_891549.1;Q8IUC6;BAC44839;BAC55579;BAC77376;BAG55261;AAI36558;AAI36557
XP_025225054.1 1 712 3 672 99.7 63 71 711 e-162 582 672 armadillo 712 XP_025225054.1
XP_030148660.1 1 712 3 672 99.7 54 62 711 e-150 541 672 armadillo 712 XP_030148660.1;XP_030148665
NP_001123604.1 1 713 3 672 99.7 62 71 712 e-165 591 672 armadillo 713 NP_001123604.1;BAG55262
NP_001302667.1 1 712 3 671 99.6 58 68 711 e-150 541 672 armadillo 713 NP_001302667.1;XP_020935486;AGT36583;QCO69315
XP_003919632.2 1 713 3 672 99.7 62 71 712 e-158 569 672 armadillo 713 XP_003919632.2
XP_005405837.1 1 707 3 672 99.7 53 63 706 e-142 514 672 armadillo 713 XP_005405837.1;XP_005405839
XP_016789594.2 1 713 3 672 99.7 62 71 712 e-165 591 672 armadillo 713 XP_016789594.2;PNI25268
XP_023500240.1 3 713 4 672 99.6 60 67 710 e-150 542 672 armadillo 713 XP_023500240.1
XP_019286450.1 1 718 3 672 99.7 54 61 717 e-149 537 672 armadillo 718 XP_019286450.1
EHH59094.1 1 719 3 672 99.7 62 70 718 e-161 577 672 armadillo 719 EHH59094.1
XP_014338163.1 1 720 3 672 99.7 58 66 719 e-154 554 672 armadillo 720 XP_014338163.1
XP_023106646.1 1 720 3 672 99.7 53 61 719 e-144 521 672 armadillo 720 XP_023106646.1
XP_026904973.1 1 720 3 672 99.7 56 64 719 e-149 540 672 armadillo 720 XP_026904973.1
XP_009634984.1 9 721 8 672 99.0 30 42 712 e-116 430 672 armadillo 721 XP_009634984.1
XP_028618280.1 1 699 3 669 99.3 49 61 698 e-136 495 672 armadillo 721 XP_028618280.1
XP_006177626.1 1 723 3 672 99.7 58 67 722 e-154 556 672 armadillo 723 XP_006177626.1;XP_006188003;EPY78547;EPY86332
XP_006206437.1 1 723 3 672 99.7 58 67 722 e-157 566 672 armadillo 723 XP_006206437.1
XP_010965043.1 1 723 3 672 99.7 58 67 722 e-155 559 672 armadillo 723 XP_010965043.1
XP_010981627.1 1 723 3 672 99.7 58 67 722 e-155 556 672 armadillo 723 XP_010981627.1
XP_011594215.1 9 723 8 672 99.0 30 41 714 e-115 424 672 armadillo 723 XP_011594215.1;XP_029889195;XP_029889196
XP_012370522.1 1 717 3 672 99.7 52 63 716 e-148 535 672 armadillo 723 XP_012370522.1;XP_023572510
XP_009920467.1 9 724 8 672 99.0 30 41 715 e-116 427 672 armadillo 724 XP_009920467.1
XP_028715543.1 1 706 3 669 99.3 52 63 705 e-141 512 672 armadillo 728 XP_028715543.1
XP_020021442.1 1 730 3 671 99.6 53 63 729 e-151 543 672 armadillo 730 XP_020021442.1
BAE25531.1 1 710 3 669 99.3 48 61 709 e-144 523 672 armadillo 732 BAE25531.1
BAE29344.1 1 710 3 669 99.3 48 61 709 e-144 522 672 armadillo 732 BAE29344.1
NP_778154.1 1 710 3 669 99.3 48 61 709 e-145 525 672 armadillo 732 NP_778154.1;Q80UF7;BAC55581;AAH94338;BAE33144
XP_007109377.1 1 732 3 672 99.7 57 65 731 e-147 531 672 armadillo 732 XP_007109377.1;XP_007109378
XP_008756139.2 52 721 3 672 99.7 48 60 669 e-130 474 672 armadillo 734 XP_008756139.2;XP_008765024
XP_025961666.1 9 730 8 671 98.8 31 44 721 e-112 416 672 armadillo 734 XP_025961666.1
XP_013798144.1 9 735 8 671 98.8 31 44 726 e-112 416 672 armadillo 739 XP_013798144.1
XP_013798145.1 9 735 8 671 98.8 31 44 726 e-113 417 672 armadillo 739 XP_013798145.1
XP_025922997.1 9 735 8 671 98.8 31 44 726 e-112 415 672 armadillo 739 XP_025922997.1;XP_025922998
XP_027808270.1 46 738 1 671 99.9 61 69 692 e-154 555 672 armadillo 740 XP_027808270.1
XP_006896500.1 35 741 35 672 94.9 52 61 706 e-126 460 672 armadillo 741 XP_006896500.1
XP_014698545.1 3 648 4 631 93.5 61 68 645 e-138 501 672 armadillo 742 XP_014698545.1
XP_025717171.1 1 743 1 672 100.0 53 61 742 e-149 539 672 armadillo 743 XP_025717171.1
XP_027442601.1 1 743 1 672 100.0 53 61 742 e-149 538 672 armadillo 743 XP_027442601.1;XP_027442603
XP_027982158.1 1 743 1 672 100.0 55 63 742 e-151 546 672 armadillo 743 XP_027982158.1
XP_007640604.1 1 716 3 669 99.3 49 59 715 e-147 533 672 armadillo 744 XP_007640604.1
XP_006982311.1 1 723 3 669 99.3 49 59 722 e-140 508 672 armadillo 745 XP_006982311.1
XP_004771537.1 1 723 1 672 100.0 56 65 722 e-157 565 672 armadillo 747 XP_004771537.1;XP_004771538
XP_020139539.1 1 747 3 672 99.7 55 63 746 e-136 494 672 armadillo 747 XP_020139539.1
XP_012416085.1 1 749 1 672 100.0 55 63 748 e-148 535 672 armadillo 749 XP_012416085.1
XP_005633080.1 1 751 3 672 99.7 54 63 750 e-145 526 672 armadillo 751 XP_005633080.1
XP_021004996.1 1 729 3 669 99.3 47 58 728 e-140 507 672 armadillo 751 XP_021004996.1
XP_025312834.1 1 751 3 672 99.7 54 62 750 e-146 528 672 armadillo 751 XP_025312834.1
XP_026336897.1 1 751 3 672 99.7 56 64 750 e-146 528 672 armadillo 751 XP_026336897.1;XP_026336898;XP_026336899;XP_026336900
XP_025875158.1 1 753 3 672 99.7 53 62 752 e-141 511 672 armadillo 753 XP_025875158.1
XP_027272666.1 1 730 3 669 99.3 49 60 729 e-147 531 672 armadillo 758 XP_027272666.1;RLQ66576
AAI51623.1 1 759 3 672 99.7 55 63 758 e-150 541 672 armadillo 759 AAI51623.1
NP_001025472.1 1 759 3 672 99.7 55 63 758 e-150 541 672 armadillo 759 NP_001025472.1;CAI53671
Q4JF29.2 1 759 3 672 99.7 55 63 758 e-149 540 672 armadillo 759 Q4JF29.2
XP_021488601.1 1 740 3 669 99.3 47 58 739 e-134 488 672 armadillo 762 XP_021488601.1
XP_028569816.1 105 740 8 657 96.7 31 41 635 2e-94 356 672 armadillo 762 XP_028569816.1
XP_022381312.1 1 739 1 672 100.0 55 63 738 e-152 549 672 armadillo 763 XP_022381312.1
XP_004023546.3 1 765 3 672 99.7 54 62 764 e-151 543 672 armadillo 765 XP_004023546.3;XP_027825641
XP_010826467.1 1 765 3 672 99.7 54 62 764 e-148 534 672 armadillo 765 XP_010826467.1
XP_026640203.1 1 628 3 626 92.9 52 64 627 e-128 469 672 armadillo 765 XP_026640203.1
DAA27789.1 1 766 3 672 99.7 54 62 765 e-149 538 672 armadillo 766 DAA27789.1
KAA0737063.1 1 766 3 672 99.7 54 62 765 e-149 538 672 armadillo 766 KAA0737063.1
XP_005208987.2 1 766 3 672 99.7 54 61 765 e-149 539 672 armadillo 766 XP_005208987.2
XP_019819974.1 1 766 3 672 99.7 54 61 765 e-149 538 672 armadillo 766 XP_019819974.1
XP_027403126.1 1 766 3 672 99.7 54 62 765 e-149 540 672 armadillo 766 XP_027403126.1
XP_021560944.1 1 767 1 672 100.0 54 62 766 e-146 530 672 armadillo 767 XP_021560944.1
XP_020769932.1 1 768 3 672 99.7 53 61 767 e-152 549 672 armadillo 768 XP_020769932.1
XP_006067185.2 1 773 3 672 99.7 53 60 772 e-149 538 672 armadillo 773 XP_006067185.2;XP_025149033;XP_006067187;XP_025149034
AAH37048.2 59 768 3 669 99.3 48 61 709 e-144 521 672 armadillo 790 AAH37048.2
XP_013820713.2 1 352 3 340 50.3 60 70 351 3e-66 262 672 armadillo 793 XP_013820713.2;XP_017906378
XP_005088478.2 69 786 3 669 99.3 49 59 717 e-143 518 672 armadillo 808 XP_005088478.2
XP_021074167.2 78 800 9 669 98.4 48 60 722 e-141 512 672 armadillo 828 XP_021074167.2
KYO42548.1 723 1082 355 719 50.7 31 44 359 3e-66 263 720 cat 1086 KYO42548.1
XP_010202854.1 114 462 352 713 50.3 31 43 348 1e-51 214 720 cat 465 XP_010202854.1
EPQ03069.1 1 522 113 720 84.4 44 49 521 3e-67 266 720 cat 522 EPQ03069.1
PNJ18298.1 20 545 159 720 78.1 60 66 525 2e-78 303 720 cat 545 PNJ18298.1
AAO85488.1 20 546 159 720 78.1 61 67 526 7e-79 305 720 cat 546 AAO85488.1
PNI25269.1 20 547 159 720 78.1 60 66 527 1e-78 304 720 cat 547 PNI25269.1
EFB21360.1 1 585 1 628 87.2 70 77 584 e-120 442 720 cat 585 EFB21360.1
KFV99153.1 9 590 6 604 83.2 32 43 581 1e-90 343 720 cat 591 KFV99153.1
XP_012878106.1 1 583 167 720 76.9 40 48 582 2e-54 224 720 cat 591 XP_012878106.1
VFV19469.1 1 549 1 560 77.8 96 96 548 1e-96 364 720 cat 595 VFV19469.1
KFP69472.1 9 569 6 586 80.7 32 42 560 6e-78 301 720 cat 596 KFP69472.1
XP_014389170.1 37 596 104 720 85.7 48 54 559 5e-84 322 720 cat 596 XP_014389170.1
TKS27112.1 1 588 1 631 87.6 64 71 587 e-111 412 720 cat 601 TKS27112.1
KFW75817.1 9 575 6 586 80.7 31 43 566 5e-77 298 720 cat 602 KFW75817.1
XP_004312297.2 1 602 1 645 89.6 56 64 601 e-102 382 720 cat 602 XP_004312297.2
ERE72238.1 1 551 46 630 81.2 47 58 550 2e-99 373 720 cat 604 ERE72238.1
KFO63914.1 9 593 6 604 83.2 30 42 584 1e-75 294 720 cat 604 KFO63914.1
KFO84947.1 9 593 6 594 81.8 32 44 584 2e-92 350 720 cat 612 KFO84947.1
XP_008709651.1 1 592 1 603 83.8 68 75 591 e-113 417 720 cat 614 XP_008709651.1
KFQ51151.1 9 605 6 604 83.2 33 46 596 1e-90 343 720 cat 616 KFQ51151.1
KFV07345.1 9 607 6 604 83.2 32 43 598 2e-78 303 720 cat 616 KFV07345.1
KFZ48623.1 9 607 6 604 83.2 31 43 598 1e-86 330 720 cat 617 KFZ48623.1
XP_027625410.1 1 618 94 720 87.1 47 54 617 4e-82 315 720 cat 618 XP_027625410.1
KFQ20826.1 9 610 6 604 83.2 30 42 601 9e-87 331 720 cat 619 KFQ20826.1
KFV52042.1 9 608 6 604 83.2 33 44 599 4e-91 345 720 cat 619 KFV52042.1
KFO77595.1 9 606 6 592 81.5 30 42 597 1e-79 307 720 cat 622 KFO77595.1
KFQ17041.1 9 616 6 604 83.2 30 44 607 2e-87 333 720 cat 622 KFQ17041.1
KFQ67791.1 9 611 6 604 83.2 31 44 602 e-102 381 720 cat 622 KFQ67791.1
KFV61693.1 9 611 6 604 83.2 32 44 602 7e-81 311 720 cat 623 KFV61693.1
KFQ89713.1 9 613 6 604 83.2 32 45 604 1e-87 334 720 cat 624 KFQ89713.1
KFR04834.1 9 609 6 595 81.9 33 45 600 2e-92 349 720 cat 625 KFR04834.1
XP_005343119.2 1 625 1 669 92.9 51 60 624 e-109 406 720 cat 625 XP_005343119.2
KFO09658.1 9 615 6 604 83.2 31 42 606 4e-97 365 720 cat 626 KFO09658.1
KFP94629.1 9 615 6 604 83.2 31 44 606 1e-91 347 720 cat 626 KFP94629.1
KFV00468.1 9 610 6 595 81.9 30 43 601 8e-87 331 720 cat 626 KFV00468.1
KFW95646.1 9 614 6 606 83.5 31 44 605 1e-87 333 720 cat 626 KFW95646.1
KFP14217.1 9 616 6 606 83.5 32 45 607 1e-92 350 720 cat 628 KFP14217.1
KFP36518.1 9 617 6 604 83.2 32 46 608 7e-92 348 720 cat 628 KFP36518.1
KFP55919.1 9 617 6 604 83.2 31 45 608 6e-91 345 720 cat 628 KFP55919.1
KFP96458.1 9 617 6 604 83.2 32 45 608 1e-88 337 720 cat 628 KFP96458.1
KFV99775.1 9 617 6 604 83.2 32 43 608 2e-91 346 720 cat 628 KFV99775.1
KGL88107.1 9 617 6 606 83.5 30 42 608 4e-94 355 720 cat 629 KGL88107.1
KFM10766.1 9 618 6 606 83.5 31 44 609 6e-94 354 720 cat 630 KFM10766.1
KFV73459.1 9 615 6 603 83.1 32 44 606 5e-93 352 720 cat 630 KFV73459.1
KFW63249.1 9 625 6 613 84.4 31 44 616 4e-93 352 720 cat 630 KFW63249.1
XP_007525002.2 223 635 319 720 55.8 38 45 412 3e-52 216 720 cat 637 XP_007525002.2
KFV41878.1 9 631 6 604 83.2 30 42 622 8e-96 361 720 cat 642 KFV41878.1
XP_013926540.1 283 635 338 710 51.8 31 43 352 1e-51 214 720 cat 660 XP_013926540.1
XP_026544024.1 287 643 351 720 51.4 30 42 356 6e-47 198 720 cat 661 XP_026544024.1;XP_026544025;XP_026544026
XP_006754169.1 1 662 1 720 100.0 58 66 661 e-111 412 720 cat 662 XP_006754169.1
OBS82883.1 1 646 1 720 100.0 49 60 645 e-126 461 720 cat 665 OBS82883.1
ELK37433.1 1 618 1 679 94.3 52 60 617 1e-86 330 720 cat 667 ELK37433.1
XP_009081957.1 9 667 6 720 99.3 30 41 658 9e-91 344 720 cat 667 XP_009081957.1
XP_010072321.1 9 669 6 720 99.3 30 40 660 2e-88 337 720 cat 669 XP_010072321.1
XP_025028501.1 284 656 327 720 54.7 31 43 372 2e-48 204 720 cat 669 XP_025028501.1
XP_004464287.1 166 672 226 720 68.8 47 55 506 9e-68 268 720 cat 672 XP_004464287.1
XP_005060299.1 9 574 6 580 79.9 30 41 565 3e-74 289 720 cat 675 XP_005060299.1
XP_026260016.1 1 673 1 719 99.9 54 63 672 e-123 452 720 cat 675 XP_026260016.1;XP_026260017;XP_026260018
XP_004689386.1 1 678 1 720 100.0 50 58 677 e-107 398 720 cat 678 XP_004689386.1;XP_012584955
XP_011235704.1 1 648 1 628 87.2 69 76 647 e-120 444 720 cat 681 XP_011235704.1
XP_012863134.1 1 682 1 720 100.0 48 57 681 e-100 376 720 cat 682 XP_012863134.1
XP_003460977.1 207 678 267 720 63.1 41 49 471 1e-67 267 720 cat 684 XP_003460977.1;XP_013001810;XP_013001818;XP_013001824;XP_023418303
XP_006745643.1 1 685 1 720 100.0 71 76 684 e-140 509 720 cat 685 XP_006745643.1
XP_006104892.1 1 687 1 720 100.0 55 62 686 e-124 454 720 cat 687 XP_006104892.1
XP_010159112.1 9 684 6 720 99.3 30 41 675 e-102 381 720 cat 687 XP_010159112.1
XP_003788814.1 1 689 1 720 100.0 55 63 688 e-132 481 720 cat 689 XP_003788814.1
XP_004619550.1 1 688 1 719 99.9 46 55 687 e-102 382 720 cat 690 XP_004619550.1
XP_006868978.1 1 691 1 720 100.0 51 59 690 e-107 397 720 cat 691 XP_006868978.1
XP_012358815.1 1 691 1 720 100.0 60 67 690 e-132 483 720 cat 691 XP_012358815.1
XP_016053353.1 1 691 1 720 100.0 62 70 690 e-129 473 720 cat 691 XP_016053353.1
XP_009676037.1 9 689 6 720 99.3 30 42 680 e-102 384 720 cat 692 XP_009676037.1
XP_019406074.1 304 688 330 719 54.2 33 46 384 1e-66 264 720 cat 692 XP_019406074.1
XP_004395372.2 3 693 1 720 100.0 69 74 690 e-137 498 720 cat 693 XP_004395372.2
XP_019368973.1 9 689 6 719 99.2 30 41 680 3e-98 369 720 cat 693 XP_019368973.1
XP_019508889.1 3 693 1 720 100.0 58 65 690 e-122 447 720 cat 693 XP_019508889.1
XP_027808271.1 1 691 1 719 99.9 50 59 690 e-120 442 720 cat 693 XP_027808271.1
XP_006904180.1 1 694 1 720 100.0 62 70 693 e-130 474 720 cat 694 XP_006904180.1;ELK19420
XP_008149009.1 1 687 1 719 99.9 61 69 686 e-126 462 720 cat 694 XP_008149009.1
XP_011371861.1 1 694 1 720 100.0 61 70 693 e-130 476 720 cat 694 XP_011371861.1;XP_011371862;XP_011371863
XP_016000154.1 1 694 1 720 100.0 61 70 693 e-130 476 720 cat 694 XP_016000154.1
XP_007949252.1 1 696 1 720 100.0 53 60 695 e-117 434 720 cat 696 XP_007949252.1
XP_012291832.1 1 696 1 720 100.0 56 64 695 e-136 494 720 cat 696 XP_012291832.1
XP_002761653.1 1 697 1 720 100.0 61 70 696 e-138 503 720 cat 697 XP_002761653.1
XP_014460416.1 9 693 6 719 99.2 30 42 684 e-103 386 720 cat 697 XP_014460416.1;XP_019339566
XP_017383886.1 1 697 1 720 100.0 61 69 696 e-137 499 720 cat 697 XP_017383886.1
XP_003938874.1 1 698 1 720 100.0 60 68 697 e-138 500 720 cat 698 XP_003938874.1
XP_012501678.1 1 698 1 720 100.0 55 64 697 e-126 464 720 cat 698 XP_012501678.1
EGV93716.1 1 674 46 720 93.8 44 54 673 e-108 402 720 cat 699 EGV93716.1
XP_024601823.1 1 699 1 720 100.0 62 68 698 e-119 439 720 cat 699 XP_024601823.1;XP_024601824;XP_024601825
XP_003421709.1 1 700 1 720 100.0 51 60 699 e-114 421 720 cat 700 XP_003421709.1;XP_010599346;XP_023396474;XP_023396475
XP_004865772.1 1 695 1 720 100.0 49 57 694 e-122 448 720 cat 701 XP_004865772.1;XP_021100731
XP_007460599.1 1 701 1 720 100.0 55 62 700 e-119 437 720 cat 701 XP_007460599.1
XP_029773543.1 1 701 1 720 100.0 77 83 700 e-148 533 720 cat 701 XP_029773543.1
XP_004441454.1 1 702 1 720 100.0 56 63 701 e-116 429 720 cat 702 XP_004441454.1
XP_007488996.1 6 694 6 713 98.3 39 51 688 e-100 375 720 cat 702 XP_007488996.1;XP_007488998;XP_007488999;XP_007489000
XP_020826901.1 1 700 1 719 99.9 39 51 699 2e-91 347 720 cat 702 XP_020826901.1;XP_020826902
XP_027706781.1 1 700 1 719 99.9 39 50 699 1e-93 353 720 cat 702 XP_027706781.1;XP_027706782;XP_027706783;XP_027706785
XP_004378500.1 1 703 1 720 100.0 52 60 702 e-124 455 720 cat 703 XP_004378500.1
XP_017506473.1 1 698 1 720 100.0 64 72 697 e-136 494 720 cat 704 XP_017506473.1
XP_024425012.1 1 704 1 720 100.0 62 69 703 e-131 477 720 cat 704 XP_024425012.1
XP_007169217.1 1 705 1 720 100.0 56 64 704 e-125 458 720 cat 705 XP_007169217.1
XP_011798868.1 1 706 1 720 100.0 60 67 705 e-128 469 720 cat 706 XP_011798868.1
TEA33334.1 1 707 1 720 100.0 55 62 706 e-114 421 720 cat 707 TEA33334.1
TKC46309.1 1 707 1 720 100.0 56 62 706 e-118 436 720 cat 707 TKC46309.1
XP_004277282.1 1 707 1 720 100.0 54 61 706 e-113 418 720 cat 707 XP_004277282.1
XP_022412677.1 1 707 1 720 100.0 56 62 706 e-117 432 720 cat 707 XP_022412677.1;XP_022412678
XP_026941203.1 1 707 1 720 100.0 56 63 706 e-118 437 720 cat 707 XP_026941203.1;XP_026941204;XP_026941205
XP_029075017.1 1 707 1 720 100.0 56 62 706 e-117 431 720 cat 707 XP_029075017.1
XP_028375832.1 1 708 1 720 100.0 59 67 707 e-126 463 720 cat 708 XP_028375832.1
XP_026307783.1 1 709 1 720 100.0 59 67 708 e-129 471 720 cat 709 XP_026307783.1
XP_010137501.1 9 710 6 720 99.3 30 41 701 e-103 385 720 cat 710 XP_010137501.1
XP_010365531.1 1 710 1 720 100.0 59 68 709 e-126 463 720 cat 710 XP_010365531.1
XP_017702677.1 1 710 1 720 100.0 59 67 709 e-127 465 720 cat 710 XP_017702677.1
BAG55265.1 1 711 1 720 100.0 58 65 710 e-131 479 720 cat 711 BAG55265.1
EHH29504.1 1 711 1 720 100.0 59 67 710 e-131 479 720 cat 711 EHH29504.1
NP_001123900.1 1 711 1 720 100.0 62 69 710 e-132 481 720 cat 711 NP_001123900.1;BAG55267
NP_001266155.1 1 711 1 720 100.0 61 68 710 e-134 488 720 cat 711 NP_001266155.1;XP_008970820;BAG55263
NP_001274257.1 1 711 1 720 100.0 60 68 710 e-132 481 720 cat 711 NP_001274257.1;XP_005587645;XP_011745595;BAG55266
SJL87103.1 1 711 2 720 99.9 62 69 710 e-133 484 720 cat 711 SJL87103.1
XP_007993074.1 1 711 1 720 100.0 60 68 710 e-130 474 720 cat 711 XP_007993074.1
XP_008585959.1 1 705 1 720 100.0 59 66 704 e-131 479 720 cat 711 XP_008585959.1
XP_011822758.1 1 711 1 720 100.0 59 67 710 e-131 479 720 cat 711 XP_011822758.1
XP_011928527.1 1 711 1 720 100.0 60 68 710 e-131 479 720 cat 711 XP_011928527.1
XP_014978020.2 1 711 1 720 100.0 60 68 710 e-131 478 720 cat 711 XP_014978020.2
XP_024094075.1 1 711 1 720 100.0 58 65 710 e-131 479 720 cat 711 XP_024094075.1;PNJ18297
NP_001266518.1 1 712 1 720 100.0 62 69 711 e-133 486 720 cat 712 NP_001266518.1;XP_018869870;BAG55264
NP_891549.1 1 712 1 720 100.0 62 69 711 e-134 487 720 cat 712 NP_891549.1;Q8IUC6;BAC44839;BAC55579;BAC77376;BAG55261;AAI36558;AAI36557
XP_025225054.1 1 712 1 720 100.0 60 68 711 e-132 480 720 cat 712 XP_025225054.1
XP_030148660.1 1 712 1 720 100.0 96 96 711 e-153 551 720 cat 712 XP_030148660.1;XP_030148665
NP_001123604.1 1 713 1 720 100.0 61 68 712 e-133 487 720 cat 713 NP_001123604.1;BAG55262
NP_001302667.1 1 713 1 720 100.0 55 63 712 e-115 426 720 cat 713 NP_001302667.1;XP_020935486;AGT36583;QCO69315
XP_003919632.2 1 713 1 720 100.0 60 68 712 e-127 466 720 cat 713 XP_003919632.2
XP_005405837.1 1 707 1 720 100.0 48 58 706 e-110 409 720 cat 713 XP_005405837.1;XP_005405839
XP_016789594.2 1 713 1 720 100.0 61 68 712 e-133 487 720 cat 713 XP_016789594.2;PNI25268
XP_023500240.1 3 713 2 720 99.9 55 62 710 e-123 452 720 cat 713 XP_023500240.1
XP_010173154.1 9 716 6 720 99.3 30 40 707 5e-98 368 720 cat 716 XP_010173154.1
XP_019286450.1 1 718 1 720 100.0 97 98 717 e-153 551 720 cat 718 XP_019286450.1
EHH59094.1 1 719 1 720 100.0 59 66 718 e-130 476 720 cat 719 EHH59094.1
XP_014338163.1 1 720 1 720 100.0 59 65 719 e-131 477 720 cat 720 XP_014338163.1
XP_023106646.1 1 720 1 720 100.0 100 100 719 e-167 597 720 cat 720 XP_023106646.1
XP_026904973.1 1 720 1 720 100.0 98 99 719 e-166 595 720 cat 720 XP_026904973.1
XP_009470181.1 9 721 6 720 99.3 30 41 712 e-103 385 720 cat 721 XP_009470181.1
XP_009634984.1 9 721 6 720 99.3 30 43 712 e-106 395 720 cat 721 XP_009634984.1
XP_028618280.1 1 702 1 720 100.0 46 57 701 e-119 438 720 cat 721 XP_028618280.1
XP_006177626.1 1 723 1 720 100.0 61 68 722 e-126 461 720 cat 723 XP_006177626.1;XP_006188003;EPY78547;EPY86332
XP_006206437.1 1 723 1 720 100.0 61 67 722 e-129 470 720 cat 723 XP_006206437.1
XP_009511631.1 9 723 6 720 99.3 30 42 714 e-101 378 720 cat 723 XP_009511631.1
XP_010965043.1 1 723 1 720 100.0 61 68 722 e-126 462 720 cat 723 XP_010965043.1
XP_010981627.1 1 723 1 720 100.0 61 68 722 e-126 461 720 cat 723 XP_010981627.1
XP_011594215.1 9 723 6 720 99.3 30 43 714 e-106 395 720 cat 723 XP_011594215.1;XP_029889195;XP_029889196
XP_012370522.1 1 717 1 720 100.0 46 57 716 e-119 439 720 cat 723 XP_012370522.1;XP_023572510
XP_009920467.1 9 724 6 720 99.3 30 42 715 e-105 391 720 cat 724 XP_009920467.1
XP_010120978.1 9 725 6 720 99.3 30 43 716 e-104 389 720 cat 725 XP_010120978.1
XP_009934696.1 9 726 6 720 99.3 30 42 717 2e-99 373 720 cat 726 XP_009934696.1
XP_008120431.1 400 721 355 717 50.4 30 41 321 1e-53 221 720 cat 727 XP_008120431.1
XP_009282325.1 9 728 6 720 99.3 30 42 719 e-105 390 720 cat 728 XP_009282325.1
XP_009316684.1 9 728 6 720 99.3 30 43 719 e-103 386 720 cat 728 XP_009316684.1
XP_028715543.1 1 709 1 720 100.0 49 57 708 e-118 436 720 cat 728 XP_028715543.1
XP_020021442.1 1 730 1 719 99.9 49 58 729 e-126 463 720 cat 730 XP_020021442.1
BAE25531.1 1 713 1 720 100.0 44 56 712 e-122 450 720 cat 732 BAE25531.1
BAE29344.1 1 713 1 720 100.0 44 56 712 e-122 449 720 cat 732 BAE29344.1
NP_778154.1 1 713 1 720 100.0 44 56 712 e-123 452 720 cat 732 NP_778154.1;Q80UF7;BAC55581;AAH94338;BAE33144
XP_007109377.1 1 732 1 720 100.0 56 63 731 e-123 453 720 cat 732 XP_007109377.1;XP_007109378
XP_025961666.1 9 730 6 719 99.2 30 42 721 e-102 384 720 cat 734 XP_025961666.1
XP_013050712.1 9 732 6 719 99.2 30 43 723 e-108 402 720 cat 736 XP_013050712.1;XP_013050713
XP_013798144.1 9 735 6 719 99.2 30 41 726 e-103 384 720 cat 739 XP_013798144.1
XP_013798145.1 9 735 6 719 99.2 30 41 726 e-103 385 720 cat 739 XP_013798145.1
XP_025922997.1 9 735 6 719 99.2 30 41 726 e-103 384 720 cat 739 XP_025922997.1;XP_025922998
XP_027808270.1 48 738 1 719 99.9 50 58 690 e-116 430 720 cat 740 XP_027808270.1
XP_006896500.1 1 741 1 720 100.0 48 58 740 e-102 384 720 cat 741 XP_006896500.1
XP_014698545.1 3 647 2 685 95.0 55 63 644 e-114 422 720 cat 742 XP_014698545.1
XP_025717171.1 3 743 1 720 100.0 70 76 740 e-144 521 720 cat 743 XP_025717171.1
XP_027442601.1 3 743 1 720 100.0 70 76 740 e-143 518 720 cat 743 XP_027442601.1;XP_027442603
XP_027982158.1 3 743 1 720 100.0 70 76 740 e-143 520 720 cat 743 XP_027982158.1
XP_007640604.1 1 719 1 720 100.0 44 55 718 e-122 450 720 cat 744 XP_007640604.1
XP_006982311.1 1 726 1 720 100.0 48 56 725 e-117 432 720 cat 745 XP_006982311.1
XP_004771537.1 3 723 1 720 100.0 71 77 720 e-144 522 720 cat 747 XP_004771537.1;XP_004771538
XP_020139539.1 1 747 1 720 100.0 53 61 746 e-118 435 720 cat 747 XP_020139539.1
XP_012416085.1 3 749 1 720 100.0 71 77 746 e-141 513 720 cat 749 XP_012416085.1
XP_005633080.1 1 751 1 720 100.0 68 74 750 e-140 509 720 cat 751 XP_005633080.1
XP_021004996.1 1 626 1 668 92.8 45 58 625 e-111 413 720 cat 751 XP_021004996.1
XP_025312834.1 1 751 1 720 100.0 68 74 750 e-140 507 720 cat 751 XP_025312834.1
XP_026336897.1 1 751 1 720 100.0 69 74 750 e-140 507 720 cat 751 XP_026336897.1;XP_026336898;XP_026336899;XP_026336900
XP_025875158.1 1 753 1 720 100.0 69 76 752 e-136 495 720 cat 753 XP_025875158.1
XP_027272666.1 1 635 1 675 93.8 45 57 634 e-113 419 720 cat 758 XP_027272666.1;RLQ66576
AAI51623.1 1 759 1 720 100.0 56 62 758 e-132 481 720 cat 759 AAI51623.1
NP_001025472.1 1 759 1 720 100.0 56 62 758 e-131 478 720 cat 759 NP_001025472.1;CAI53671
Q4JF29.2 1 759 1 720 100.0 56 63 758 e-132 481 720 cat 759 Q4JF29.2
XP_021488601.1 1 626 1 669 92.9 46 57 625 e-109 405 720 cat 762 XP_021488601.1
XP_022381312.1 3 739 1 720 100.0 69 75 736 e-142 514 720 cat 763 XP_022381312.1
XP_004023546.3 1 765 1 720 100.0 56 62 764 e-130 475 720 cat 765 XP_004023546.3;XP_027825641
XP_010826467.1 1 765 1 720 100.0 55 62 764 e-130 474 720 cat 765 XP_010826467.1
XP_026640203.1 1 627 1 669 92.9 42 52 626 e-101 379 720 cat 765 XP_026640203.1
DAA27789.1 1 766 1 720 100.0 55 61 765 e-131 480 720 cat 766 DAA27789.1
KAA0737063.1 1 766 1 720 100.0 55 62 765 e-131 478 720 cat 766 KAA0737063.1
XP_005208987.2 1 766 1 720 100.0 55 61 765 e-131 479 720 cat 766 XP_005208987.2
XP_019819974.1 1 766 1 720 100.0 55 62 765 e-132 480 720 cat 766 XP_019819974.1
XP_027403126.1 1 766 1 720 100.0 55 61 765 e-132 481 720 cat 766 XP_027403126.1
XP_021560944.1 3 767 1 720 100.0 68 75 764 e-139 506 720 cat 767 XP_021560944.1
XP_020769932.1 1 768 1 720 100.0 56 62 767 e-132 483 720 cat 768 XP_020769932.1
XP_006067185.2 1 773 1 720 100.0 55 62 772 e-131 477 720 cat 773 XP_006067185.2;XP_025149033;XP_006067187;XP_025149034
AAH37048.2 59 771 1 720 100.0 44 56 712 e-122 449 720 cat 790 AAH37048.2
XP_013820713.2 1 666 1 653 90.7 58 66 665 e-116 430 720 cat 793 XP_013820713.2;XP_017906378
XP_005088478.2 69 789 1 720 100.0 45 55 720 e-120 440 720 cat 808 XP_005088478.2
XP_021074167.2 78 691 7 668 91.9 47 58 613 e-113 418 720 cat 828 XP_021074167.2
AIC61374.1 1 397 1 398 55.8 97 98 396 2e-64 256 713 chimpanzee 397 AIC61374.1;SJX37734
AAC28630.1 1 416 297 713 58.5 98 98 415 e-109 404 713 chimpanzee 416 AAC28630.1
XP_010202854.1 114 462 316 706 54.8 30 42 348 2e-56 230 713 chimpanzee 465 XP_010202854.1
EPQ03069.1 1 522 113 713 84.3 58 65 521 2e-91 346 713 chimpanzee 522 EPQ03069.1
PNJ18298.1 20 545 159 713 77.8 89 90 525 e-108 402 713 chimpanzee 545 PNJ18298.1
AAO85488.1 20 546 159 713 77.8 91 92 526 e-108 403 713 chimpanzee 546 AAO85488.1
PNI25269.1 20 547 159 713 77.8 93 93 527 e-110 409 713 chimpanzee 547 PNI25269.1
EFB21360.1 1 585 1 592 83.0 71 79 584 e-132 481 713 chimpanzee 585 EFB21360.1
KFV99153.1 9 584 6 558 77.6 33 45 575 2e-92 350 713 chimpanzee 591 KFV99153.1
XP_012878106.1 237 583 348 713 51.3 57 67 346 1e-62 251 713 chimpanzee 591 XP_012878106.1
VFV19469.1 1 549 1 524 73.5 54 62 548 3e-90 342 713 chimpanzee 595 VFV19469.1
KFP69472.1 9 582 6 563 78.3 30 42 573 3e-82 316 713 chimpanzee 596 KFP69472.1
XP_014389170.1 37 596 104 713 85.6 62 69 559 e-110 407 713 chimpanzee 596 XP_014389170.1
TKS27112.1 1 588 1 595 83.5 68 76 587 e-127 465 713 chimpanzee 601 TKS27112.1
KFW75817.1 9 575 6 550 76.4 31 44 566 5e-84 321 713 chimpanzee 602 KFW75817.1
XP_004312297.2 1 602 1 609 85.4 69 77 601 e-122 449 713 chimpanzee 602 XP_004312297.2
ERE72238.1 1 553 46 596 77.3 61 71 552 e-117 433 713 chimpanzee 604 ERE72238.1
KFO63914.1 9 577 6 550 76.4 31 45 568 3e-83 319 713 chimpanzee 604 KFO63914.1
KFO84947.1 9 591 6 555 77.1 32 46 582 e-100 375 713 chimpanzee 612 KFO84947.1
XP_008709651.1 1 592 1 567 79.5 58 65 591 e-113 418 713 chimpanzee 614 XP_008709651.1
KFQ51151.1 9 600 6 559 77.7 33 46 591 3e-95 359 713 chimpanzee 616 KFQ51151.1
KFV07345.1 9 602 6 559 77.7 34 45 593 5e-85 325 713 chimpanzee 616 KFV07345.1
KFZ48623.1 9 609 6 568 79.0 31 44 600 5e-91 345 713 chimpanzee 617 KFZ48623.1
XP_027625410.1 1 618 94 713 87.0 59 68 617 e-103 385 713 chimpanzee 618 XP_027625410.1
KFQ20826.1 9 611 6 567 78.8 31 44 602 2e-87 333 713 chimpanzee 619 KFQ20826.1
KFV52042.1 9 603 6 559 77.7 33 47 594 7e-96 361 713 chimpanzee 619 KFV52042.1
KFO77595.1 9 607 6 557 77.4 30 43 598 6e-82 315 713 chimpanzee 622 KFO77595.1
KFQ17041.1 9 617 6 567 78.8 32 45 608 3e-92 349 713 chimpanzee 622 KFQ17041.1
KFQ67791.1 9 606 6 559 77.7 30 45 597 e-101 379 713 chimpanzee 622 KFQ67791.1
KFV61693.1 9 612 6 567 78.8 31 45 603 7e-88 334 713 chimpanzee 623 KFV61693.1
KFQ89713.1 9 608 6 559 77.7 32 46 599 3e-94 355 713 chimpanzee 624 KFQ89713.1
KFR04834.1 9 609 6 559 77.7 32 45 600 1e-95 360 713 chimpanzee 625 KFR04834.1
XP_005343119.2 1 625 1 633 88.8 66 74 624 e-138 501 713 chimpanzee 625 XP_005343119.2
KFO09658.1 9 604 6 555 77.1 32 45 595 e-102 380 713 chimpanzee 626 KFO09658.1
KFP94629.1 9 610 6 559 77.7 33 46 601 1e-95 360 713 chimpanzee 626 KFP94629.1
KFV00468.1 9 610 6 559 77.7 30 43 601 7e-90 341 713 chimpanzee 626 KFV00468.1
KFW95646.1 9 616 6 567 78.8 32 46 607 3e-92 349 713 chimpanzee 626 KFW95646.1
KFP14217.1 9 612 6 559 77.7 33 46 603 3e-97 365 713 chimpanzee 628 KFP14217.1
KFP36518.1 9 618 6 567 78.8 31 44 609 3e-95 359 713 chimpanzee 628 KFP36518.1
KFP55919.1 9 612 6 559 77.7 32 47 603 2e-96 363 713 chimpanzee 628 KFP55919.1
KFP96458.1 9 612 6 559 77.7 32 45 603 3e-94 355 713 chimpanzee 628 KFP96458.1
KFV99775.1 9 617 6 568 79.0 31 44 608 6e-93 351 713 chimpanzee 628 KFV99775.1
KGL88107.1 9 619 6 567 78.8 30 44 610 2e-97 366 713 chimpanzee 629 KGL88107.1
KFM10766.1 9 608 6 555 77.1 32 45 599 5e-99 371 713 chimpanzee 630 KFM10766.1
KFV73459.1 9 616 6 568 79.0 31 46 607 8e-95 358 713 chimpanzee 630 KFV73459.1
KFW63249.1 9 614 6 559 77.7 32 46 605 7e-98 368 713 chimpanzee 630 KFW63249.1
XP_007525002.2 209 635 269 713 62.4 38 49 426 7e-66 261 713 chimpanzee 637 XP_007525002.2
XP_004595948.1 1 655 1 712 99.9 50 62 654 e-121 446 713 chimpanzee 657 XP_004595948.1
XP_006754169.1 1 662 1 713 100.0 64 72 661 e-135 492 713 chimpanzee 662 XP_006754169.1
OBS82883.1 1 612 1 612 85.8 61 71 611 e-133 486 713 chimpanzee 665 OBS82883.1
ELK37433.1 1 650 1 672 94.2 58 66 649 e-101 378 713 chimpanzee 667 ELK37433.1
XP_010072321.1 9 602 6 559 77.7 34 45 593 3e-86 329 713 chimpanzee 669 XP_010072321.1
XP_004464287.1 3 672 1 713 100.0 61 70 669 e-132 481 713 chimpanzee 672 XP_004464287.1
GCF56572.1 9 661 6 713 99.3 30 41 652 2e-93 353 713 chimpanzee 673 GCF56572.1
XP_026260016.1 1 673 1 712 99.9 64 71 672 e-149 537 713 chimpanzee 675 XP_026260016.1;XP_026260017;XP_026260018
XP_004689386.1 1 678 1 713 100.0 55 65 677 e-122 450 713 chimpanzee 678 XP_004689386.1;XP_012584955
XP_011235704.1 1 651 1 595 83.5 60 68 650 e-123 453 713 chimpanzee 681 XP_011235704.1
XP_006110580.2 1 677 1 711 99.7 30 43 676 e-109 405 713 chimpanzee 682 XP_006110580.2
XP_012863134.1 1 682 1 713 100.0 55 63 681 e-126 461 713 chimpanzee 682 XP_012863134.1
XP_017459278.1 1 667 1 710 99.6 52 63 666 e-126 462 713 chimpanzee 683 XP_017459278.1;XP_017452198
XP_003460977.1 1 678 1 713 100.0 55 64 677 e-129 473 713 chimpanzee 684 XP_003460977.1;XP_013001810;XP_013001818;XP_013001824;XP_023418303
XP_015276078.1 9 672 6 713 99.3 32 43 663 e-100 374 713 chimpanzee 684 XP_015276078.1;XP_015276079
XP_006745643.1 1 685 1 713 100.0 70 77 684 e-152 548 713 chimpanzee 685 XP_006745643.1
XP_006104892.1 1 687 1 713 100.0 67 74 686 e-148 533 713 chimpanzee 687 XP_006104892.1
XP_010159112.1 9 682 6 711 99.0 30 41 673 e-100 375 713 chimpanzee 687 XP_010159112.1
XP_003788814.1 1 689 1 713 100.0 72 77 688 e-157 565 713 chimpanzee 689 XP_003788814.1
XP_004619550.1 1 688 1 712 99.9 50 60 687 e-116 429 713 chimpanzee 690 XP_004619550.1
TFK00140.1 1 676 1 701 98.3 30 43 675 e-113 420 713 chimpanzee 691 TFK00140.1
XP_006868978.1 1 691 1 713 100.0 58 67 690 e-127 466 713 chimpanzee 691 XP_006868978.1
XP_012358815.1 1 691 1 713 100.0 93 94 690 e-175 625 713 chimpanzee 691 XP_012358815.1
XP_016053353.1 1 691 1 713 100.0 69 77 690 e-157 566 713 chimpanzee 691 XP_016053353.1
XP_019406074.1 9 688 6 712 99.2 30 43 679 e-118 435 713 chimpanzee 692 XP_019406074.1
XP_004395372.2 3 693 1 713 100.0 70 77 690 e-152 548 713 chimpanzee 693 XP_004395372.2
XP_019508889.1 3 693 1 713 100.0 68 76 690 e-149 538 713 chimpanzee 693 XP_019508889.1
XP_027808271.1 1 691 1 712 99.9 64 72 690 e-153 551 713 chimpanzee 693 XP_027808271.1
XP_006904180.1 1 694 1 713 100.0 67 76 693 e-156 562 713 chimpanzee 694 XP_006904180.1;ELK19420
XP_008149009.1 1 687 1 712 99.9 67 75 686 e-144 523 713 chimpanzee 694 XP_008149009.1
XP_011371861.1 1 694 1 713 100.0 66 76 693 e-157 564 713 chimpanzee 694 XP_011371861.1;XP_011371862;XP_011371863
XP_016000154.1 1 694 1 713 100.0 66 76 693 e-159 570 713 chimpanzee 694 XP_016000154.1
XP_025052284.1 9 690 6 712 99.2 30 42 681 e-117 432 713 chimpanzee 694 XP_025052284.1;XP_025052285
EOA95601.1 1 695 6 712 99.2 31 43 694 e-101 378 713 chimpanzee 695 EOA95601.1
XP_007949252.1 1 696 1 713 100.0 61 70 695 e-145 526 713 chimpanzee 696 XP_007949252.1
XP_008835192.1 1 696 1 710 99.6 55 67 695 e-147 531 713 chimpanzee 696 XP_008835192.1
XP_012291832.1 1 696 1 713 100.0 86 90 695 e-172 614 713 chimpanzee 696 XP_012291832.1
XP_002761653.1 1 697 1 713 100.0 85 89 696 e-173 618 713 chimpanzee 697 XP_002761653.1
XP_017383886.1 1 697 1 713 100.0 85 89 696 e-171 612 713 chimpanzee 697 XP_017383886.1
XP_003760653.1 6 683 6 706 98.3 39 52 677 9e-99 370 713 chimpanzee 698 XP_003760653.1
XP_003938874.1 1 698 1 713 100.0 84 88 697 e-169 605 713 chimpanzee 698 XP_003938874.1
XP_012501678.1 1 698 1 713 100.0 73 79 697 e-158 570 713 chimpanzee 698 XP_012501678.1
EGV93716.1 1 671 46 710 93.3 56 66 670 e-130 475 713 chimpanzee 699 EGV93716.1
XP_024601823.1 1 699 1 713 100.0 68 75 698 e-145 524 713 chimpanzee 699 XP_024601823.1;XP_024601824;XP_024601825
XP_003421709.1 1 700 1 713 100.0 59 68 699 e-138 503 713 chimpanzee 700 XP_003421709.1;XP_010599346;XP_023396474;XP_023396475
XP_004865772.1 1 695 1 713 100.0 63 71 694 e-151 544 713 chimpanzee 701 XP_004865772.1;XP_021100731
XP_007460599.1 1 701 1 713 100.0 69 76 700 e-144 523 713 chimpanzee 701 XP_007460599.1
XP_029773543.1 1 701 1 713 100.0 59 67 700 e-150 542 713 chimpanzee 701 XP_029773543.1
XP_004441454.1 1 702 1 713 100.0 66 73 701 e-152 550 713 chimpanzee 702 XP_004441454.1
XP_007488996.1 6 694 6 706 98.3 41 54 688 e-111 414 713 chimpanzee 702 XP_007488996.1;XP_007488998;XP_007488999;XP_007489000
XP_020826901.1 1 700 1 712 99.9 45 58 699 e-104 390 713 chimpanzee 702 XP_020826901.1;XP_020826902
XP_027706781.1 1 700 1 712 99.9 44 57 699 e-107 399 713 chimpanzee 702 XP_027706781.1;XP_027706782;XP_027706783;XP_027706785
XP_004378500.1 1 703 1 713 100.0 61 70 702 e-154 555 713 chimpanzee 703 XP_004378500.1
XP_004655027.1 1 703 1 710 99.6 60 71 702 e-149 537 713 chimpanzee 703 XP_004655027.1
XP_005281227.1 1 688 1 701 98.3 31 44 687 e-114 422 713 chimpanzee 703 XP_005281227.1;XP_023961517
XP_026510767.1 1 688 1 701 98.3 31 44 687 e-113 420 713 chimpanzee 703 XP_026510767.1
XP_017506473.1 1 698 1 713 100.0 64 72 697 e-159 571 713 chimpanzee 704 XP_017506473.1
XP_024425012.1 1 704 1 713 100.0 69 77 703 e-155 557 713 chimpanzee 704 XP_024425012.1
XP_030396462.1 1 700 1 712 99.9 31 44 699 e-118 435 713 chimpanzee 704 XP_030396462.1
XP_007169217.1 1 705 1 713 100.0 68 76 704 e-153 551 713 chimpanzee 705 XP_007169217.1
XP_007072279.1 1 702 1 712 99.9 30 44 701 e-115 427 713 chimpanzee 706 XP_007072279.1;EMP24220
XP_011798868.1 1 706 1 713 100.0 89 92 705 e-167 598 713 chimpanzee 706 XP_011798868.1
TEA33334.1 1 707 1 713 100.0 68 76 706 e-143 518 713 chimpanzee 707 TEA33334.1
TKC46309.1 1 707 1 713 100.0 68 75 706 e-142 514 713 chimpanzee 707 TKC46309.1
XP_004277282.1 1 707 1 713 100.0 69 76 706 e-145 525 713 chimpanzee 707 XP_004277282.1
XP_022412677.1 1 707 1 713 100.0 68 75 706 e-141 511 713 chimpanzee 707 XP_022412677.1;XP_022412678
XP_026941203.1 1 707 1 713 100.0 67 75 706 e-148 535 713 chimpanzee 707 XP_026941203.1;XP_026941204;XP_026941205
XP_029075017.1 1 707 1 713 100.0 68 75 706 e-140 509 713 chimpanzee 707 XP_029075017.1
XP_028375832.1 1 708 1 713 100.0 67 75 707 e-148 534 713 chimpanzee 708 XP_028375832.1
XP_026307783.1 1 709 1 713 100.0 90 92 708 e-167 597 713 chimpanzee 709 XP_026307783.1
XP_010137501.1 9 710 6 713 99.3 30 42 701 e-117 432 713 chimpanzee 710 XP_010137501.1
XP_010365531.1 1 710 1 713 100.0 91 93 709 e-168 600 713 chimpanzee 710 XP_010365531.1
XP_017702677.1 1 710 1 713 100.0 91 93 709 e-169 604 713 chimpanzee 710 XP_017702677.1
BAG55265.1 1 711 1 713 100.0 97 97 710 e-176 628 713 chimpanzee 711 BAG55265.1
EHH29504.1 1 711 1 713 100.0 91 93 710 e-174 622 713 chimpanzee 711 EHH29504.1
NP_001123900.1 1 711 1 713 100.0 91 93 710 e-174 623 713 chimpanzee 711 NP_001123900.1;BAG55267
NP_001266155.1 1 711 1 713 100.0 98 98 710 e-178 636 713 chimpanzee 711 NP_001266155.1;XP_008970820;BAG55263
NP_001274257.1 1 711 1 713 100.0 91 93 710 e-175 624 713 chimpanzee 711 NP_001274257.1;XP_005587645;XP_011745595;BAG55266
SJL87103.1 1 711 2 713 99.9 98 99 710 e-178 633 713 chimpanzee 711 SJL87103.1
XP_007993074.1 1 711 1 713 100.0 91 93 710 e-173 618 713 chimpanzee 711 XP_007993074.1
XP_008585959.1 1 705 1 713 100.0 73 79 704 e-163 584 713 chimpanzee 711 XP_008585959.1
XP_011822758.1 1 711 1 713 100.0 91 93 710 e-174 621 713 chimpanzee 711 XP_011822758.1
XP_011928527.1 1 711 1 713 100.0 91 93 710 e-174 622 713 chimpanzee 711 XP_011928527.1
XP_014978020.2 1 711 1 713 100.0 91 93 710 e-175 623 713 chimpanzee 711 XP_014978020.2
XP_024094075.1 1 711 1 713 100.0 96 97 710 e-177 630 713 chimpanzee 711 XP_024094075.1;PNJ18297
NP_001266518.1 1 712 1 713 100.0 98 98 711 e-178 634 713 chimpanzee 712 NP_001266518.1;XP_018869870;BAG55264
NP_891549.1 1 712 1 713 100.0 98 99 711 e-178 636 713 chimpanzee 712 NP_891549.1;Q8IUC6;BAC44839;BAC55579;BAC77376;BAG55261;AAI36558;AAI36557
XP_025225054.1 1 712 1 713 100.0 91 94 711 e-175 623 713 chimpanzee 712 XP_025225054.1
XP_030148660.1 1 712 1 713 100.0 57 65 711 e-145 526 713 chimpanzee 712 XP_030148660.1;XP_030148665
NP_001123604.1 1 713 1 713 100.0 100 100 712 0.0 693 713 chimpanzee 713 NP_001123604.1;BAG55262
NP_001302667.1 1 713 1 713 100.0 69 77 712 e-150 540 713 chimpanzee 713 NP_001302667.1;XP_020935486;AGT36583;QCO69315
XP_003919632.2 1 713 1 713 100.0 90 92 712 e-174 622 713 chimpanzee 713 XP_003919632.2
XP_005405837.1 1 707 1 713 100.0 60 69 706 e-141 510 713 chimpanzee 713 XP_005405837.1;XP_005405839
XP_016789594.2 1 713 1 713 100.0 99 100 712 0.0 693 713 chimpanzee 713 XP_016789594.2;PNI25268
XP_023500240.1 3 713 2 713 99.9 66 72 710 e-151 544 713 chimpanzee 713 XP_023500240.1
XP_009480176.1 9 714 6 713 99.3 30 42 705 e-110 409 713 chimpanzee 714 XP_009480176.1
XP_009808101.1 9 717 6 713 99.3 30 43 708 e-113 420 713 chimpanzee 717 XP_009808101.1
XP_019286450.1 1 718 1 713 100.0 57 65 717 e-146 528 713 chimpanzee 718 XP_019286450.1
EHH59094.1 1 719 1 713 100.0 90 92 718 e-173 618 713 chimpanzee 719 EHH59094.1
XP_014338163.1 1 720 1 713 100.0 67 74 719 e-152 548 713 chimpanzee 720 XP_014338163.1
XP_023106646.1 1 720 1 713 100.0 57 65 719 e-140 508 713 chimpanzee 720 XP_023106646.1
XP_026904973.1 1 720 1 713 100.0 58 66 719 e-145 524 713 chimpanzee 720 XP_026904973.1
XP_009634984.1 9 721 6 713 99.3 30 43 712 e-115 424 713 chimpanzee 721 XP_009634984.1
XP_028618280.1 1 699 1 710 99.6 54 66 698 e-137 499 713 chimpanzee 721 XP_028618280.1
XP_006177626.1 1 723 1 713 100.0 67 75 722 e-155 557 713 chimpanzee 723 XP_006177626.1;XP_006188003;EPY78547;EPY86332
XP_006206437.1 1 723 1 713 100.0 68 75 722 e-157 564 713 chimpanzee 723 XP_006206437.1
XP_009511631.1 9 723 6 713 99.3 30 42 714 e-108 404 713 chimpanzee 723 XP_009511631.1
XP_010965043.1 1 723 1 713 100.0 67 75 722 e-155 557 713 chimpanzee 723 XP_010965043.1
XP_010981627.1 1 723 1 713 100.0 67 75 722 e-154 556 713 chimpanzee 723 XP_010981627.1
XP_011594215.1 9 723 6 713 99.3 31 43 714 e-113 418 713 chimpanzee 723 XP_011594215.1;XP_029889195;XP_029889196
XP_012370522.1 1 717 1 713 100.0 58 68 716 e-146 529 713 chimpanzee 723 XP_012370522.1;XP_023572510
XP_009920467.1 9 724 6 713 99.3 30 42 715 e-112 416 713 chimpanzee 724 XP_009920467.1
XP_010560547.1 9 724 6 713 99.3 30 42 715 e-112 416 713 chimpanzee 724 XP_010560547.1
XP_009707398.1 9 726 6 713 99.3 30 43 717 e-114 421 713 chimpanzee 726 XP_009707398.1
XP_009959824.1 9 726 6 713 99.3 30 42 717 e-110 408 713 chimpanzee 726 XP_009959824.1
XP_013158110.1 9 726 6 713 99.3 30 43 717 e-112 416 713 chimpanzee 726 XP_013158110.1
XP_014133217.1 9 726 6 713 99.3 31 43 717 e-111 414 713 chimpanzee 726 XP_014133217.1
XP_009282325.1 9 728 6 713 99.3 30 42 719 e-114 424 713 chimpanzee 728 XP_009282325.1
XP_028715543.1 1 705 1 709 99.4 57 67 704 e-140 509 713 chimpanzee 728 XP_028715543.1
XP_020021442.1 1 730 1 712 99.9 62 71 729 e-155 560 713 chimpanzee 730 XP_020021442.1
BAE25531.1 1 710 1 710 99.6 52 64 709 e-141 513 713 chimpanzee 732 BAE25531.1
BAE29344.1 1 710 1 710 99.6 52 64 709 e-141 513 713 chimpanzee 732 BAE29344.1
NP_778154.1 1 710 1 710 99.6 53 65 709 e-142 515 713 chimpanzee 732 NP_778154.1;Q80UF7;BAC55581;AAH94338;BAE33144
XP_007109377.1 1 732 1 713 100.0 68 75 731 e-151 544 713 chimpanzee 732 XP_007109377.1;XP_007109378
XP_008756139.2 52 718 1 710 99.6 52 63 666 e-125 459 713 chimpanzee 734 XP_008756139.2;XP_008765024
XP_027808270.1 48 738 1 712 99.9 64 72 690 e-150 543 713 chimpanzee 740 XP_027808270.1
XP_006896500.1 1 741 1 713 100.0 55 64 740 e-122 447 713 chimpanzee 741 XP_006896500.1
XP_014698545.1 3 648 2 666 93.3 66 73 645 e-137 500 713 chimpanzee 742 XP_014698545.1
XP_025717171.1 3 743 1 713 100.0 60 67 740 e-146 530 713 chimpanzee 743 XP_025717171.1
XP_027442601.1 3 743 1 713 100.0 59 66 740 e-145 524 713 chimpanzee 743 XP_027442601.1;XP_027442603
XP_027982158.1 3 743 1 713 100.0 59 66 740 e-145 524 713 chimpanzee 743 XP_027982158.1
XP_007640604.1 1 716 1 710 99.6 56 66 715 e-145 526 713 chimpanzee 744 XP_007640604.1
XP_006982311.1 1 722 1 709 99.4 56 65 721 e-139 506 713 chimpanzee 745 XP_006982311.1
XP_004771537.1 3 723 1 713 100.0 63 70 720 e-154 556 713 chimpanzee 747 XP_004771537.1;XP_004771538
XP_020139539.1 1 747 1 713 100.0 59 67 746 e-138 501 713 chimpanzee 747 XP_020139539.1
XP_012416085.1 3 749 1 713 100.0 62 69 746 e-144 521 713 chimpanzee 749 XP_012416085.1
XP_005633080.1 1 751 1 713 100.0 61 68 750 e-144 520 713 chimpanzee 751 XP_005633080.1
XP_021004996.1 1 729 1 710 99.6 52 64 728 e-140 509 713 chimpanzee 751 XP_021004996.1
XP_025312834.1 1 751 1 713 100.0 61 68 750 e-143 519 713 chimpanzee 751 XP_025312834.1
XP_026336897.1 1 751 1 713 100.0 59 66 750 e-142 516 713 chimpanzee 751 XP_026336897.1;XP_026336898;XP_026336899;XP_026336900
XP_025875158.1 1 753 1 713 100.0 59 66 752 e-138 502 713 chimpanzee 753 XP_025875158.1
XP_027272666.1 1 730 1 710 99.6 55 64 729 e-145 525 713 chimpanzee 758 XP_027272666.1;RLQ66576
AAI51623.1 1 759 1 713 100.0 63 70 758 e-150 541 713 chimpanzee 759 AAI51623.1
NP_001025472.1 1 759 1 713 100.0 64 72 758 e-150 540 713 chimpanzee 759 NP_001025472.1;CAI53671
Q4JF29.2 1 759 1 713 100.0 65 72 758 e-149 539 713 chimpanzee 759 Q4JF29.2
XP_021488601.1 1 740 1 710 99.6 52 63 739 e-134 489 713 chimpanzee 762 XP_021488601.1
XP_022381312.1 3 739 1 713 100.0 60 68 736 e-150 543 713 chimpanzee 763 XP_022381312.1
XP_004023546.3 1 765 1 713 100.0 63 71 764 e-150 541 713 chimpanzee 765 XP_004023546.3;XP_027825641
XP_010826467.1 1 765 1 713 100.0 63 69 764 e-147 533 713 chimpanzee 765 XP_010826467.1
XP_026640203.1 1 628 1 646 90.6 58 69 627 e-126 462 713 chimpanzee 765 XP_026640203.1
DAA27789.1 1 766 1 713 100.0 63 69 765 e-148 535 713 chimpanzee 766 DAA27789.1
KAA0737063.1 1 766 1 713 100.0 63 70 765 e-148 535 713 chimpanzee 766 KAA0737063.1
XP_005208987.2 1 766 1 713 100.0 63 70 765 e-149 537 713 chimpanzee 766 XP_005208987.2
XP_019819974.1 1 766 1 713 100.0 62 69 765 e-148 535 713 chimpanzee 766 XP_019819974.1
XP_027403126.1 1 766 1 713 100.0 62 69 765 e-148 535 713 chimpanzee 766 XP_027403126.1
XP_021560944.1 3 767 1 713 100.0 58 65 764 e-143 518 713 chimpanzee 767 XP_021560944.1
XP_020769932.1 1 768 1 713 100.0 62 69 767 e-152 548 713 chimpanzee 768 XP_020769932.1
ANV78028.1 44 765 6 712 99.2 30 43 721 e-105 392 713 chimpanzee 769 ANV78028.1
XP_006067185.2 1 773 1 713 100.0 63 70 772 e-149 537 713 chimpanzee 773 XP_006067185.2;XP_025149033;XP_006067187;XP_025149034
AAH37048.2 59 768 1 710 99.6 53 65 709 e-140 510 713 chimpanzee 790 AAH37048.2
XP_013820713.2 1 793 1 713 100.0 60 68 792 e-142 516 713 chimpanzee 793 XP_013820713.2;XP_017906378
XP_005088478.2 69 786 1 710 99.6 54 64 717 e-142 516 713 chimpanzee 808 XP_005088478.2
XP_021074167.2 78 800 7 710 98.7 52 63 722 e-139 506 713 chimpanzee 828 XP_021074167.2
EAW69193.1 1 383 1 387 55.3 56 66 382 1e-51 214 700 elephant 395 EAW69193.1
AIC61374.1 1 397 1 400 57.1 57 66 396 8e-54 221 700 elephant 397 AIC61374.1;SJX37734
XP_010202854.1 114 462 318 693 53.7 31 43 348 1e-55 228 700 elephant 465 XP_010202854.1
EPQ03069.1 1 522 113 700 84.0 54 62 521 5e-82 315 700 elephant 522 EPQ03069.1
PNJ18298.1 20 545 158 700 77.6 60 68 525 4e-95 358 700 elephant 545 PNJ18298.1
AAO85488.1 20 546 158 700 77.6 60 68 526 5e-94 355 700 elephant 546 AAO85488.1
PNI25269.1 20 547 158 700 77.6 59 68 527 2e-94 356 700 elephant 547 PNI25269.1
EFB21360.1 1 585 1 592 84.6 58 69 584 e-123 451 700 elephant 585 EFB21360.1
KFV99153.1 5 584 2 561 80.0 32 45 579 7e-95 358 700 elephant 591 KFV99153.1
XP_012878106.1 1 583 166 700 76.4 38 49 582 8e-57 231 700 elephant 591 XP_012878106.1
VFV19469.1 1 549 1 524 74.9 50 57 548 3e-83 319 700 elephant 595 VFV19469.1
KFP69472.1 6 580 3 561 79.9 31 45 574 1e-81 314 700 elephant 596 KFP69472.1
XP_014389170.1 37 596 104 700 85.3 57 66 559 2e-99 373 700 elephant 596 XP_014389170.1
TKS27112.1 1 582 1 589 84.1 61 70 581 e-119 439 700 elephant 601 TKS27112.1
KFW75817.1 6 575 3 550 78.3 31 44 569 8e-81 311 700 elephant 602 KFW75817.1
XP_004312297.2 1 602 1 609 87.0 59 70 601 e-112 414 700 elephant 602 XP_004312297.2
ERE72238.1 1 553 46 596 78.7 53 64 552 e-112 414 700 elephant 604 ERE72238.1
KFO84947.1 5 593 2 558 79.6 32 46 588 1e-96 364 700 elephant 612 KFO84947.1
XP_008709651.1 1 592 1 567 81.0 50 60 591 e-106 395 700 elephant 614 XP_008709651.1
KFQ51151.1 5 616 2 606 86.4 31 45 611 7e-94 354 700 elephant 616 KFQ51151.1
KFV07345.1 5 602 2 559 79.7 30 45 597 2e-82 316 700 elephant 616 KFV07345.1
XP_027625410.1 1 618 94 700 86.7 54 63 617 2e-93 353 700 elephant 618 XP_027625410.1
KFQ20826.1 6 608 3 565 80.4 30 45 602 8e-87 331 700 elephant 619 KFQ20826.1
KFV52042.1 5 606 2 565 80.6 31 45 601 6e-94 355 700 elephant 619 KFV52042.1
KFQ67791.1 6 622 3 606 86.3 30 43 616 e-101 377 700 elephant 622 KFQ67791.1
KFV61693.1 6 609 3 565 80.4 31 45 603 9e-84 321 700 elephant 623 KFV61693.1
KFR04834.1 5 605 2 554 79.0 30 45 600 2e-93 353 700 elephant 625 KFR04834.1
XP_005343119.2 1 625 1 633 90.4 59 69 624 e-123 452 700 elephant 625 XP_005343119.2
KFO09658.1 6 626 3 606 86.3 30 43 620 2e-99 373 700 elephant 626 KFO09658.1
KFP94629.1 5 613 2 565 80.6 30 44 608 3e-93 352 700 elephant 626 KFP94629.1
KFW95646.1 6 616 3 567 80.7 30 44 610 3e-89 339 700 elephant 626 KFW95646.1
KFP14217.1 6 628 3 606 86.3 30 44 622 5e-94 355 700 elephant 628 KFP14217.1
KFP55919.1 5 628 2 606 86.4 30 43 623 3e-93 352 700 elephant 628 KFP55919.1
KFP96458.1 5 628 2 606 86.4 30 43 623 1e-91 347 700 elephant 628 KFP96458.1
KFV99775.1 5 615 2 565 80.6 31 44 610 3e-92 349 700 elephant 628 KFV99775.1
KFV73459.1 5 617 2 569 81.1 32 46 612 1e-93 353 700 elephant 630 KFV73459.1
KFW63249.1 5 617 2 569 81.1 31 45 612 1e-95 360 700 elephant 630 KFW63249.1
XP_007525002.2 223 635 285 700 59.4 37 47 412 6e-56 228 700 elephant 637 XP_007525002.2
XP_004595948.1 1 655 1 699 99.9 44 58 654 e-113 417 700 elephant 657 XP_004595948.1
XP_006754169.1 1 662 1 700 100.0 56 65 661 e-123 450 700 elephant 662 XP_006754169.1
OBS82883.1 1 612 1 612 87.4 53 63 611 e-126 463 700 elephant 665 OBS82883.1
ELK37433.1 1 640 1 664 94.9 49 59 639 2e-92 349 700 elephant 667 ELK37433.1
RLV90980.1 6 668 3 700 99.7 30 42 662 2e-86 330 700 elephant 671 RLV90980.1
XP_004464287.1 3 672 1 700 100.0 59 68 669 e-119 440 700 elephant 672 XP_004464287.1
XP_026260016.1 1 673 1 699 99.9 58 68 672 e-136 496 700 elephant 675 XP_026260016.1;XP_026260017;XP_026260018
XP_004689386.1 1 678 1 700 100.0 53 63 677 e-116 427 700 elephant 678 XP_004689386.1;XP_012584955
XP_011235704.1 1 651 1 595 85.0 50 60 650 e-115 426 700 elephant 681 XP_011235704.1
XP_006110580.2 1 677 1 698 99.7 32 44 676 e-106 394 700 elephant 682 XP_006110580.2
XP_012863134.1 1 682 1 700 100.0 64 72 681 e-122 448 700 elephant 682 XP_012863134.1
XP_017459278.1 1 667 1 697 99.6 47 59 666 e-118 437 700 elephant 683 XP_017459278.1;XP_017452198
XP_003460977.1 1 678 1 700 100.0 52 63 677 e-121 445 700 elephant 684 XP_003460977.1;XP_013001810;XP_013001818;XP_013001824;XP_023418303
XP_015276078.1 6 672 3 700 99.7 30 42 666 4e-94 355 700 elephant 684 XP_015276078.1;XP_015276079
XP_006745643.1 1 685 1 700 100.0 60 70 684 e-142 514 700 elephant 685 XP_006745643.1
XP_006104892.1 1 687 1 700 100.0 60 70 686 e-136 496 700 elephant 687 XP_006104892.1
XP_003788814.1 1 689 1 700 100.0 58 67 688 e-141 510 700 elephant 689 XP_003788814.1
XP_004619550.1 1 688 1 699 99.9 48 59 687 e-104 390 700 elephant 690 XP_004619550.1
TFK00140.1 6 676 3 688 98.0 31 44 670 e-107 400 700 elephant 691 TFK00140.1
XP_006868978.1 1 691 1 700 100.0 69 77 690 e-128 469 700 elephant 691 XP_006868978.1
XP_012358815.1 1 691 1 700 100.0 59 68 690 e-146 528 700 elephant 691 XP_012358815.1
XP_016053353.1 1 691 1 700 100.0 60 69 690 e-144 521 700 elephant 691 XP_016053353.1
XP_019406074.1 5 688 2 699 99.7 31 45 683 e-116 430 700 elephant 692 XP_019406074.1
XP_004395372.2 3 693 1 700 100.0 58 68 690 e-139 506 700 elephant 693 XP_004395372.2
XP_019368973.1 5 689 2 699 99.7 30 44 684 e-108 403 700 elephant 693 XP_019368973.1
XP_019508889.1 3 693 1 700 100.0 60 69 690 e-135 493 700 elephant 693 XP_019508889.1
XP_027808271.1 1 691 1 699 99.9 56 67 690 e-140 507 700 elephant 693 XP_027808271.1
XP_006904180.1 1 694 1 700 100.0 61 72 693 e-144 521 700 elephant 694 XP_006904180.1;ELK19420
XP_008149009.1 1 687 1 699 99.9 59 69 686 e-134 487 700 elephant 694 XP_008149009.1
XP_011371861.1 1 694 1 700 100.0 61 72 693 e-144 522 700 elephant 694 XP_011371861.1;XP_011371862;XP_011371863
XP_016000154.1 1 694 1 700 100.0 61 72 693 e-146 528 700 elephant 694 XP_016000154.1
XP_025052284.1 5 690 2 699 99.7 31 44 685 e-115 426 700 elephant 694 XP_025052284.1;XP_025052285
EOA95601.1 1 695 6 699 99.1 30 43 694 3e-97 365 700 elephant 695 EOA95601.1
XP_007949252.1 1 696 1 700 100.0 77 84 695 e-145 525 700 elephant 696 XP_007949252.1
XP_008835192.1 1 696 1 697 99.6 47 57 695 e-132 483 700 elephant 696 XP_008835192.1
XP_012291832.1 1 696 1 700 100.0 61 69 695 e-150 543 700 elephant 696 XP_012291832.1
XP_002761653.1 1 697 1 700 100.0 60 68 696 e-152 547 700 elephant 697 XP_002761653.1
XP_014460416.1 5 693 2 699 99.7 31 45 688 e-113 420 700 elephant 697 XP_014460416.1;XP_019339566
XP_017383886.1 1 697 1 700 100.0 61 70 696 e-149 537 700 elephant 697 XP_017383886.1
XP_003760653.1 1 683 1 693 99.0 39 51 682 e-100 376 700 elephant 698 XP_003760653.1
XP_003938874.1 1 698 1 700 100.0 62 70 697 e-148 534 700 elephant 698 XP_003938874.1
XP_012501678.1 1 698 1 700 100.0 60 68 697 e-138 502 700 elephant 698 XP_012501678.1
EGV93716.1 1 671 46 697 93.1 49 59 670 e-120 442 700 elephant 699 EGV93716.1
XP_024601823.1 1 699 1 700 100.0 60 68 698 e-129 472 700 elephant 699 XP_024601823.1;XP_024601824;XP_024601825
XP_003421709.1 1 700 1 700 100.0 100 100 699 e-162 581 700 elephant 700 XP_003421709.1;XP_010599346;XP_023396474;XP_023396475
XP_004865772.1 1 695 1 700 100.0 54 65 694 e-136 494 700 elephant 701 XP_004865772.1;XP_021100731
XP_007460599.1 1 701 1 700 100.0 61 71 700 e-132 481 700 elephant 701 XP_007460599.1
XP_029773543.1 1 701 1 700 100.0 52 61 700 e-142 513 700 elephant 701 XP_029773543.1
XP_004441454.1 1 702 1 700 100.0 58 68 701 e-130 474 700 elephant 702 XP_004441454.1
XP_007488996.1 1 694 1 693 99.0 39 53 693 e-111 413 700 elephant 702 XP_007488996.1;XP_007488998;XP_007488999;XP_007489000
XP_020826901.1 1 700 1 699 99.9 39 53 699 e-104 390 700 elephant 702 XP_020826901.1;XP_020826902
XP_027706781.1 1 700 1 699 99.9 39 52 699 e-107 398 700 elephant 702 XP_027706781.1;XP_027706782;XP_027706783;XP_027706785
XP_004378500.1 5 703 3 700 99.7 82 87 698 e-156 560 700 elephant 703 XP_004378500.1
XP_004655027.1 1 703 1 697 99.6 51 63 702 e-136 495 700 elephant 703 XP_004655027.1
XP_005281227.1 6 688 3 688 98.0 31 45 682 e-108 403 700 elephant 703 XP_005281227.1;XP_023961517
XP_026510767.1 6 688 3 688 98.0 31 45 682 e-106 397 700 elephant 703 XP_026510767.1
XP_017506473.1 1 698 1 700 100.0 55 66 697 e-143 518 700 elephant 704 XP_017506473.1
XP_024425012.1 1 704 1 700 100.0 61 72 703 e-140 508 700 elephant 704 XP_024425012.1
XP_030396462.1 6 700 3 699 99.6 31 44 694 e-112 416 700 elephant 704 XP_030396462.1
XP_007169217.1 1 705 1 700 100.0 61 70 704 e-138 503 700 elephant 705 XP_007169217.1
XP_007072279.1 7 702 4 699 99.4 31 45 695 e-110 407 700 elephant 706 XP_007072279.1;EMP24220
XP_011798868.1 1 706 1 700 100.0 61 69 705 e-142 514 700 elephant 706 XP_011798868.1
TEA33334.1 1 707 1 700 100.0 59 68 706 e-128 467 700 elephant 707 TEA33334.1
TKC46309.1 1 707 1 700 100.0 60 69 706 e-130 474 700 elephant 707 TKC46309.1
XP_004277282.1 1 707 1 700 100.0 59 68 706 e-127 466 700 elephant 707 XP_004277282.1
XP_022412677.1 1 707 1 700 100.0 60 69 706 e-128 470 700 elephant 707 XP_022412677.1;XP_022412678
XP_026941203.1 1 707 1 700 100.0 59 68 706 e-133 484 700 elephant 707 XP_026941203.1;XP_026941204;XP_026941205
XP_029075017.1 1 707 1 700 100.0 60 69 706 e-129 472 700 elephant 707 XP_029075017.1
XP_028375832.1 1 708 1 700 100.0 58 70 707 e-133 486 700 elephant 708 XP_028375832.1
XP_026307783.1 1 709 1 700 100.0 60 68 708 e-142 513 700 elephant 709 XP_026307783.1
XP_010137501.1 5 709 2 699 99.7 30 42 704 e-107 400 700 elephant 710 XP_010137501.1
XP_010365531.1 1 710 1 700 100.0 60 68 709 e-141 511 700 elephant 710 XP_010365531.1
XP_017702677.1 1 710 1 700 100.0 60 68 709 e-142 513 700 elephant 710 XP_017702677.1
BAG55265.1 1 711 1 700 100.0 62 71 710 e-148 536 700 elephant 711 BAG55265.1
EHH29504.1 1 711 1 700 100.0 61 70 710 e-146 528 700 elephant 711 EHH29504.1
NP_001123900.1 1 711 1 700 100.0 61 70 710 e-146 529 700 elephant 711 NP_001123900.1;BAG55267
NP_001266155.1 1 711 1 700 100.0 62 71 710 e-149 539 700 elephant 711 NP_001266155.1;XP_008970820;BAG55263
NP_001274257.1 1 711 1 700 100.0 61 70 710 e-147 530 700 elephant 711 NP_001274257.1;XP_005587645;XP_011745595;BAG55266
SJL87103.1 1 711 2 700 99.9 62 70 710 e-147 532 700 elephant 711 SJL87103.1
XP_007993074.1 1 711 1 700 100.0 60 69 710 e-145 524 700 elephant 711 XP_007993074.1
XP_008585959.1 1 705 1 700 100.0 62 72 704 e-145 525 700 elephant 711 XP_008585959.1
XP_011822758.1 1 711 1 700 100.0 61 69 710 e-146 528 700 elephant 711 XP_011822758.1
XP_011928527.1 1 711 1 700 100.0 61 69 710 e-146 528 700 elephant 711 XP_011928527.1
XP_014978020.2 1 711 1 700 100.0 62 70 710 e-146 528 700 elephant 711 XP_014978020.2
XP_024094075.1 1 711 1 700 100.0 62 71 710 e-148 536 700 elephant 711 XP_024094075.1;PNJ18297
NP_001266518.1 1 712 1 700 100.0 62 71 711 e-148 534 700 elephant 712 NP_001266518.1;XP_018869870;BAG55264
NP_891549.1 1 712 1 700 100.0 62 70 711 e-148 535 700 elephant 712 NP_891549.1;Q8IUC6;BAC44839;BAC55579;BAC77376;BAG55261;AAI36558;AAI36557
XP_025225054.1 1 712 1 700 100.0 61 70 711 e-145 526 700 elephant 712 XP_025225054.1
XP_030148660.1 1 712 1 700 100.0 51 59 711 e-135 493 700 elephant 712 XP_030148660.1;XP_030148665
NP_001123604.1 1 713 1 700 100.0 61 70 712 e-148 535 700 elephant 713 NP_001123604.1;BAG55262
NP_001302667.1 1 713 1 700 100.0 58 67 712 e-135 492 700 elephant 713 NP_001302667.1;XP_020935486;AGT36583;QCO69315
XP_003919632.2 1 713 1 700 100.0 61 70 712 e-142 515 700 elephant 713 XP_003919632.2
XP_005405837.1 1 707 1 700 100.0 52 64 706 e-128 468 700 elephant 713 XP_005405837.1;XP_005405839
XP_016789594.2 1 713 1 700 100.0 61 70 712 e-148 536 700 elephant 713 XP_016789594.2;PNI25268
XP_023500240.1 2 713 1 700 100.0 56 65 711 e-133 484 700 elephant 713 XP_023500240.1
XP_009480176.1 5 713 2 699 99.7 31 44 708 e-106 396 700 elephant 714 XP_009480176.1
XP_009808101.1 5 716 2 699 99.7 30 42 711 e-106 394 700 elephant 717 XP_009808101.1
XP_019286450.1 1 718 1 700 100.0 50 59 717 e-135 492 700 elephant 718 XP_019286450.1
EHH59094.1 1 719 1 700 100.0 61 69 718 e-145 525 700 elephant 719 EHH59094.1
XP_014338163.1 1 720 1 700 100.0 57 65 719 e-139 505 700 elephant 720 XP_014338163.1
XP_023106646.1 1 720 1 700 100.0 50 59 719 e-130 474 700 elephant 720 XP_023106646.1
XP_026904973.1 1 720 1 700 100.0 50 59 719 e-135 491 700 elephant 720 XP_026904973.1
XP_009634984.1 6 720 3 699 99.6 30 42 714 e-107 397 700 elephant 721 XP_009634984.1
XP_028618280.1 1 699 1 697 99.6 49 60 698 e-128 468 700 elephant 721 XP_028618280.1
XP_006177626.1 1 723 1 700 100.0 59 68 722 e-142 514 700 elephant 723 XP_006177626.1;XP_006188003;EPY78547;EPY86332
XP_006206437.1 1 723 1 700 100.0 59 68 722 e-143 519 700 elephant 723 XP_006206437.1
XP_010965043.1 1 723 1 700 100.0 59 68 722 e-142 514 700 elephant 723 XP_010965043.1
XP_010981627.1 1 723 1 700 100.0 59 68 722 e-142 513 700 elephant 723 XP_010981627.1
XP_012370522.1 1 717 1 700 100.0 51 63 716 e-133 486 700 elephant 723 XP_012370522.1;XP_023572510
XP_009959824.1 5 725 2 699 99.7 30 42 720 e-104 390 700 elephant 726 XP_009959824.1
XP_009316684.1 5 727 2 699 99.7 30 43 722 e-107 399 700 elephant 728 XP_009316684.1
XP_028715543.1 1 705 1 696 99.4 51 62 704 e-128 468 700 elephant 728 XP_028715543.1
XP_020021442.1 1 730 1 699 99.9 52 61 729 e-135 493 700 elephant 730 XP_020021442.1
BAE25531.1 1 710 1 697 99.6 49 62 709 e-132 480 700 elephant 732 BAE25531.1
BAE29344.1 1 710 1 697 99.6 48 61 709 e-131 479 700 elephant 732 BAE29344.1
NP_778154.1 1 710 1 697 99.6 49 62 709 e-132 482 700 elephant 732 NP_778154.1;Q80UF7;BAC55581;AAH94338;BAE33144
XP_007109377.1 1 732 1 700 100.0 58 66 731 e-136 495 700 elephant 732 XP_007109377.1;XP_007109378
NP_001297720.1 6 730 3 699 99.6 30 43 724 1e-96 364 700 elephant 734 NP_001297720.1;AHX37587
XP_008756139.2 52 718 1 697 99.6 47 59 666 e-118 434 700 elephant 734 XP_008756139.2;XP_008765024
XP_013050712.1 6 732 3 699 99.6 30 44 726 e-109 407 700 elephant 736 XP_013050712.1;XP_013050713
XP_027808270.1 48 738 1 699 99.9 56 67 690 e-136 496 700 elephant 740 XP_027808270.1
XP_006896500.1 1 741 1 700 100.0 63 71 740 e-119 438 700 elephant 741 XP_006896500.1
XP_014698545.1 2 648 1 653 93.3 54 64 646 e-122 447 700 elephant 742 XP_014698545.1
XP_025717171.1 3 743 1 700 100.0 52 61 740 e-136 496 700 elephant 743 XP_025717171.1
XP_027442601.1 3 743 1 700 100.0 52 61 740 e-135 492 700 elephant 743 XP_027442601.1;XP_027442603
XP_027982158.1 3 743 1 700 100.0 53 62 740 e-136 493 700 elephant 743 XP_027982158.1
XP_007640604.1 1 716 1 697 99.6 49 59 715 e-136 493 700 elephant 744 XP_007640604.1
XP_006982311.1 1 722 1 696 99.4 51 61 721 e-126 463 700 elephant 745 XP_006982311.1
XP_004771537.1 3 723 1 700 100.0 54 63 720 e-141 511 700 elephant 747 XP_004771537.1;XP_004771538
XP_020139539.1 1 747 1 700 100.0 53 63 746 e-123 453 700 elephant 747 XP_020139539.1
XP_012416085.1 3 749 1 700 100.0 53 62 746 e-133 484 700 elephant 749 XP_012416085.1
XP_005633080.1 1 751 1 700 100.0 54 63 750 e-134 488 700 elephant 751 XP_005633080.1
XP_021004996.1 1 729 1 697 99.6 47 59 728 e-131 478 700 elephant 751 XP_021004996.1
XP_025312834.1 1 751 1 700 100.0 54 64 750 e-134 487 700 elephant 751 XP_025312834.1
XP_026336897.1 1 751 1 700 100.0 51 59 750 e-134 488 700 elephant 751 XP_026336897.1;XP_026336898;XP_026336899;XP_026336900
XP_025875158.1 1 753 1 700 100.0 54 62 752 e-129 470 700 elephant 753 XP_025875158.1
XP_027272666.1 1 730 1 697 99.6 48 58 729 e-134 488 700 elephant 758 XP_027272666.1;RLQ66576
AAI51623.1 1 759 1 700 100.0 55 63 758 e-138 501 700 elephant 759 AAI51623.1
NP_001025472.1 1 759 1 700 100.0 54 63 758 e-137 498 700 elephant 759 NP_001025472.1;CAI53671
Q4JF29.2 1 759 1 700 100.0 54 63 758 e-137 500 700 elephant 759 Q4JF29.2
XP_021488601.1 1 740 1 697 99.6 46 57 739 e-123 451 700 elephant 762 XP_021488601.1
XP_028569816.1 105 740 6 685 97.1 30 41 635 5e-92 348 700 elephant 762 XP_028569816.1
XP_022381312.1 3 739 1 700 100.0 51 61 736 e-136 496 700 elephant 763 XP_022381312.1
XP_004023546.3 1 765 1 700 100.0 54 63 764 e-136 496 700 elephant 765 XP_004023546.3;XP_027825641
XP_010826467.1 1 765 1 700 100.0 55 62 764 e-134 489 700 elephant 765 XP_010826467.1
XP_026640203.1 1 628 1 624 89.1 50 62 627 e-116 428 700 elephant 765 XP_026640203.1
DAA27789.1 1 766 1 700 100.0 54 62 765 e-136 495 700 elephant 766 DAA27789.1
KAA0737063.1 1 766 1 700 100.0 55 62 765 e-135 493 700 elephant 766 KAA0737063.1
XP_005208987.2 1 766 1 700 100.0 54 62 765 e-136 495 700 elephant 766 XP_005208987.2
XP_019819974.1 1 766 1 700 100.0 55 62 765 e-136 495 700 elephant 766 XP_019819974.1
XP_027403126.1 1 766 1 700 100.0 54 62 765 e-136 494 700 elephant 766 XP_027403126.1
XP_021560944.1 3 767 1 700 100.0 52 61 764 e-135 491 700 elephant 767 XP_021560944.1
XP_020769932.1 1 768 1 700 100.0 53 61 767 e-139 506 700 elephant 768 XP_020769932.1
ANV78028.1 41 765 3 699 99.6 30 43 724 e-100 376 700 elephant 769 ANV78028.1
XP_006067185.2 1 773 1 700 100.0 54 61 772 e-137 497 700 elephant 773 XP_006067185.2;XP_025149033;XP_006067187;XP_025149034
AAH37048.2 59 768 1 697 99.6 49 62 709 e-131 478 700 elephant 790 AAH37048.2
XP_013820713.2 1 677 1 640 91.4 55 64 676 e-120 443 700 elephant 793 XP_013820713.2;XP_017906378
XP_005088478.2 69 786 1 697 99.6 48 59 717 e-131 477 700 elephant 808 XP_005088478.2
XP_021074167.2 78 691 7 644 91.1 50 62 613 e-123 451 700 elephant 828 XP_021074167.2
EPQ03069.1 1 522 114 741 84.8 47 54 521 2e-67 267 741 elephantshrew 522 EPQ03069.1
PNJ18298.1 14 545 152 741 79.6 49 57 531 5e-80 308 741 elephantshrew 545 PNJ18298.1
AAO85488.1 14 546 152 741 79.6 50 58 532 5e-80 308 741 elephantshrew 546 AAO85488.1
PNI25269.1 14 547 152 741 79.6 52 60 533 2e-80 310 741 elephantshrew 547 PNI25269.1
EFB21360.1 1 585 1 617 83.3 52 63 584 e-111 412 741 elephantshrew 585 EFB21360.1
KFV99153.1 9 584 6 583 78.0 32 43 575 2e-90 343 741 elephantshrew 591 KFV99153.1
XP_012878106.1 1 583 166 741 77.7 39 48 582 8e-54 221 741 elephantshrew 591 XP_012878106.1
VFV19469.1 1 549 1 549 74.1 48 56 548 2e-76 296 741 elephantshrew 595 VFV19469.1
KFP69472.1 8 580 5 586 78.5 30 40 572 4e-75 292 741 elephantshrew 596 KFP69472.1
XP_014389170.1 37 596 105 741 86.0 50 58 559 7e-85 325 741 elephantshrew 596 XP_014389170.1
TKS27112.1 1 582 1 614 82.9 54 63 581 e-108 401 741 elephantshrew 601 TKS27112.1
KFW75817.1 8 575 5 575 77.1 32 42 567 5e-74 288 741 elephantshrew 602 KFW75817.1
XP_004312297.2 1 602 1 634 85.6 52 62 601 1e-97 367 741 elephantshrew 602 XP_004312297.2
ERE72238.1 1 553 46 621 77.7 48 60 552 1e-99 374 741 elephantshrew 604 ERE72238.1
KFO63914.1 5 591 2 590 79.5 31 42 586 6e-75 291 741 elephantshrew 604 KFO63914.1
KFO84947.1 5 586 2 575 77.5 30 43 581 2e-91 346 741 elephantshrew 612 KFO84947.1
XP_008709651.1 1 592 1 592 79.9 47 57 591 e-101 378 741 elephantshrew 614 XP_008709651.1
KFQ51151.1 5 600 2 584 78.7 31 43 595 9e-88 334 741 elephantshrew 616 KFQ51151.1
KFV07345.1 5 602 2 584 78.7 31 43 597 1e-80 311 741 elephantshrew 616 KFV07345.1
KFZ48623.1 8 605 5 590 79.1 30 43 597 5e-85 325 741 elephantshrew 617 KFZ48623.1
XP_027625410.1 1 618 95 741 87.3 49 58 617 3e-81 313 741 elephantshrew 618 XP_027625410.1
KFQ20826.1 9 608 6 590 78.9 30 41 599 3e-84 323 741 elephantshrew 619 KFQ20826.1
KFV52042.1 8 606 5 594 79.6 31 43 598 2e-88 336 741 elephantshrew 619 KFV52042.1
KFQ67791.1 8 606 5 584 78.3 31 43 598 8e-96 361 741 elephantshrew 622 KFQ67791.1
KFV61693.1 8 611 5 593 79.5 31 43 603 5e-80 308 741 elephantshrew 623 KFV61693.1
KFQ89713.1 5 608 2 584 78.7 31 43 603 9e-85 324 741 elephantshrew 624 KFQ89713.1
KFR04834.1 5 609 2 584 78.7 31 43 604 3e-88 336 741 elephantshrew 625 KFR04834.1
XP_005343119.2 1 625 1 663 89.5 48 58 624 e-105 392 741 elephantshrew 625 XP_005343119.2
KFP94629.1 8 613 5 594 79.6 31 42 605 3e-87 332 741 elephantshrew 626 KFP94629.1
KFV00468.1 5 610 2 584 78.7 30 42 605 2e-82 316 741 elephantshrew 626 KFV00468.1
KFW95646.1 8 613 5 594 79.6 30 42 605 1e-83 320 741 elephantshrew 626 KFW95646.1
KFP14217.1 8 615 5 594 79.6 31 42 607 8e-89 338 741 elephantshrew 628 KFP14217.1
KFP36518.1 5 612 2 584 78.7 30 42 607 9e-87 331 741 elephantshrew 628 KFP36518.1
KFP55919.1 8 612 5 584 78.3 30 44 604 5e-86 328 741 elephantshrew 628 KFP55919.1
KFP96458.1 5 612 2 584 78.7 30 41 607 5e-88 335 741 elephantshrew 628 KFP96458.1
KGL88107.1 8 616 5 594 79.6 30 43 608 5e-92 348 741 elephantshrew 629 KGL88107.1
KFM10766.1 5 617 2 594 80.0 30 42 612 8e-91 344 741 elephantshrew 630 KFM10766.1
KFW63249.1 5 617 2 594 80.0 31 42 612 2e-89 340 741 elephantshrew 630 KFW63249.1
XP_007525002.2 223 635 310 741 58.3 38 47 412 5e-54 222 741 elephantshrew 637 XP_007525002.2
KFV41878.1 8 629 5 594 79.6 30 42 621 7e-91 345 741 elephantshrew 642 KFV41878.1
XP_004595948.1 1 592 1 628 84.8 42 57 591 2e-92 350 741 elephantshrew 657 XP_004595948.1
XP_006754169.1 1 662 1 741 100.0 51 59 661 e-111 411 741 elephantshrew 662 XP_006754169.1
OBS82883.1 1 612 1 637 86.0 47 59 611 e-114 421 741 elephantshrew 665 OBS82883.1
ELK37433.1 1 657 1 706 95.3 45 54 656 1e-81 314 741 elephantshrew 667 ELK37433.1
XP_010072321.1 5 602 2 584 78.7 31 43 597 3e-81 312 741 elephantshrew 669 XP_010072321.1
RLV90980.1 8 573 5 590 79.1 30 43 565 2e-72 283 741 elephantshrew 671 RLV90980.1
XP_014742629.1 5 584 2 577 77.7 30 45 579 2e-70 276 741 elephantshrew 671 XP_014742629.1
XP_004464287.1 3 672 1 741 100.0 50 58 669 e-104 389 741 elephantshrew 672 XP_004464287.1
XP_026260016.1 1 673 1 740 99.9 45 54 672 e-117 432 741 elephantshrew 675 XP_026260016.1;XP_026260017;XP_026260018
XP_004689386.1 1 678 1 741 100.0 44 54 677 e-100 377 741 elephantshrew 678 XP_004689386.1;XP_012584955
XP_011235704.1 1 645 1 614 82.9 48 60 644 e-111 414 741 elephantshrew 681 XP_011235704.1
XP_012863134.1 1 682 1 741 100.0 55 62 681 e-107 400 741 elephantshrew 682 XP_012863134.1
XP_017459278.1 1 667 1 738 99.6 42 54 666 e-106 396 741 elephantshrew 683 XP_017459278.1;XP_017452198
XP_003460977.1 1 678 1 741 100.0 42 52 677 e-103 385 741 elephantshrew 684 XP_003460977.1;XP_013001810;XP_013001818;XP_013001824;XP_023418303
XP_006745643.1 1 685 1 741 100.0 50 60 684 e-128 468 741 elephantshrew 685 XP_006745643.1
XP_006104892.1 1 687 1 741 100.0 53 62 686 e-125 458 741 elephantshrew 687 XP_006104892.1
XP_003788814.1 1 689 1 741 100.0 54 63 688 e-128 468 741 elephantshrew 689 XP_003788814.1
XP_004619550.1 1 688 1 740 99.9 41 53 687 2e-94 356 741 elephantshrew 690 XP_004619550.1
XP_006868978.1 1 691 1 741 100.0 59 66 690 e-115 424 741 elephantshrew 691 XP_006868978.1
XP_012358815.1 1 691 1 741 100.0 50 58 690 e-129 470 741 elephantshrew 691 XP_012358815.1
XP_016053353.1 1 691 1 741 100.0 54 63 690 e-126 462 741 elephantshrew 691 XP_016053353.1
XP_004395372.2 3 693 1 741 100.0 51 60 690 e-129 470 741 elephantshrew 693 XP_004395372.2
XP_019508889.1 3 693 1 741 100.0 53 62 690 e-126 462 741 elephantshrew 693 XP_019508889.1
XP_027808271.1 1 691 1 740 99.9 52 61 690 e-127 464 741 elephantshrew 693 XP_027808271.1
XP_006904180.1 1 694 1 741 100.0 53 64 693 e-128 469 741 elephantshrew 694 XP_006904180.1;ELK19420
XP_008149009.1 1 687 1 740 99.9 54 63 686 e-124 456 741 elephantshrew 694 XP_008149009.1
XP_011371861.1 1 694 1 741 100.0 53 65 693 e-129 471 741 elephantshrew 694 XP_011371861.1;XP_011371862;XP_011371863
XP_016000154.1 1 694 1 741 100.0 54 64 693 e-131 479 741 elephantshrew 694 XP_016000154.1
XP_007949252.1 1 696 1 741 100.0 62 70 695 e-128 467 741 elephantshrew 696 XP_007949252.1
XP_012291832.1 1 696 1 741 100.0 51 60 695 e-133 486 741 elephantshrew 696 XP_012291832.1
XP_002761653.1 1 697 1 741 100.0 51 60 696 e-136 495 741 elephantshrew 697 XP_002761653.1
XP_017383886.1 1 697 1 741 100.0 52 61 696 e-133 487 741 elephantshrew 697 XP_017383886.1
XP_003938874.1 1 698 1 741 100.0 54 62 697 e-133 485 741 elephantshrew 698 XP_003938874.1
XP_012501678.1 1 698 1 741 100.0 54 63 697 e-123 453 741 elephantshrew 698 XP_012501678.1
EGV93716.1 1 671 46 738 93.5 46 57 670 e-111 411 741 elephantshrew 699 EGV93716.1
XP_024601823.1 1 699 1 741 100.0 52 61 698 e-114 422 741 elephantshrew 699 XP_024601823.1;XP_024601824;XP_024601825
XP_003421709.1 1 700 1 741 100.0 61 69 699 e-123 451 741 elephantshrew 700 XP_003421709.1;XP_010599346;XP_023396474;XP_023396475
XP_004865772.1 1 695 1 741 100.0 51 60 694 e-120 441 741 elephantshrew 701 XP_004865772.1;XP_021100731
XP_007460599.1 1 701 1 741 100.0 52 62 700 e-118 435 741 elephantshrew 701 XP_007460599.1
XP_029773543.1 1 701 1 741 100.0 46 56 700 e-129 470 741 elephantshrew 701 XP_029773543.1
XP_004441454.1 1 702 1 741 100.0 52 60 701 e-121 447 741 elephantshrew 702 XP_004441454.1
XP_007488996.1 1 694 1 734 99.1 36 47 693 e-100 374 741 elephantshrew 702 XP_007488996.1;XP_007488998;XP_007488999;XP_007489000
XP_020826901.1 1 700 1 740 99.9 38 48 699 2e-91 346 741 elephantshrew 702 XP_020826901.1;XP_020826902
XP_027706781.1 1 700 1 740 99.9 38 49 699 8e-95 357 741 elephantshrew 702 XP_027706781.1;XP_027706782;XP_027706783;XP_027706785
XP_004378500.1 1 703 1 741 100.0 63 71 702 e-132 482 741 elephantshrew 703 XP_004378500.1
XP_004655027.1 1 703 1 738 99.6 46 57 702 e-124 454 741 elephantshrew 703 XP_004655027.1
XP_017506473.1 1 698 1 741 100.0 50 60 697 e-127 466 741 elephantshrew 704 XP_017506473.1
XP_024425012.1 1 704 1 741 100.0 54 65 703 e-129 472 741 elephantshrew 704 XP_024425012.1
XP_030396462.1 1 700 1 740 99.9 30 41 699 e-104 390 741 elephantshrew 704 XP_030396462.1
XP_007169217.1 1 705 1 741 100.0 50 59 704 e-125 459 741 elephantshrew 705 XP_007169217.1
XP_011798868.1 1 706 1 741 100.0 52 60 705 e-128 469 741 elephantshrew 706 XP_011798868.1
TEA33334.1 1 707 1 741 100.0 52 61 706 e-113 419 741 elephantshrew 707 TEA33334.1
TKC46309.1 1 707 1 741 100.0 51 61 706 e-116 429 741 elephantshrew 707 TKC46309.1
XP_004277282.1 1 707 1 741 100.0 52 61 706 e-114 421 741 elephantshrew 707 XP_004277282.1
XP_022412677.1 1 707 1 741 100.0 51 61 706 e-115 426 741 elephantshrew 707 XP_022412677.1;XP_022412678
XP_026941203.1 1 707 1 741 100.0 51 61 706 e-118 436 741 elephantshrew 707 XP_026941203.1;XP_026941204;XP_026941205
XP_029075017.1 1 707 1 741 100.0 51 61 706 e-115 426 741 elephantshrew 707 XP_029075017.1
XP_028375832.1 1 708 1 741 100.0 52 63 707 e-127 464 741 elephantshrew 708 XP_028375832.1
XP_010365531.1 1 710 1 741 100.0 52 61 709 e-128 469 741 elephantshrew 710 XP_010365531.1
XP_017702677.1 1 710 1 741 100.0 53 62 709 e-128 470 741 elephantshrew 710 XP_017702677.1
BAG55265.1 1 711 1 741 100.0 55 63 710 e-131 479 741 elephantshrew 711 BAG55265.1
EHH29504.1 1 711 1 741 100.0 52 61 710 e-130 477 741 elephantshrew 711 EHH29504.1
NP_001123900.1 1 711 1 741 100.0 52 61 710 e-131 479 741 elephantshrew 711 NP_001123900.1;BAG55267
NP_001266155.1 1 711 1 741 100.0 55 64 710 e-133 484 741 elephantshrew 711 NP_001266155.1;XP_008970820;BAG55263
NP_001274257.1 1 711 1 741 100.0 52 61 710 e-131 480 741 elephantshrew 711 NP_001274257.1;XP_005587645;XP_011745595;BAG55266
SJL87103.1 1 711 2 741 99.9 53 61 710 e-132 481 741 elephantshrew 711 SJL87103.1
XP_007993074.1 1 711 1 741 100.0 52 61 710 e-129 473 741 elephantshrew 711 XP_007993074.1
XP_008585959.1 1 705 1 741 100.0 51 58 704 e-124 456 741 elephantshrew 711 XP_008585959.1
XP_011822758.1 1 711 1 741 100.0 54 63 710 e-131 478 741 elephantshrew 711 XP_011822758.1
XP_011928527.1 1 711 1 741 100.0 54 63 710 e-131 478 741 elephantshrew 711 XP_011928527.1
XP_014978020.2 1 711 1 741 100.0 52 61 710 e-131 478 741 elephantshrew 711 XP_014978020.2
XP_024094075.1 1 711 1 741 100.0 55 63 710 e-131 480 741 elephantshrew 711 XP_024094075.1;PNJ18297
NP_001266518.1 1 712 1 741 100.0 53 61 711 e-132 483 741 elephantshrew 712 NP_001266518.1;XP_018869870;BAG55264
NP_891549.1 1 712 1 741 100.0 53 61 711 e-133 484 741 elephantshrew 712 NP_891549.1;Q8IUC6;BAC44839;BAC55579;BAC77376;BAG55261;AAI36558;AAI36557
XP_025225054.1 1 712 1 741 100.0 52 61 711 e-131 480 741 elephantshrew 712 XP_025225054.1
XP_030148660.1 1 712 1 741 100.0 48 57 711 e-127 464 741 elephantshrew 712 XP_030148660.1;XP_030148665
NP_001123604.1 1 713 1 741 100.0 54 63 712 e-133 485 741 elephantshrew 713 NP_001123604.1;BAG55262
NP_001302667.1 1 713 1 741 100.0 51 61 712 e-119 437 741 elephantshrew 713 NP_001302667.1;XP_020935486;AGT36583;QCO69315
XP_003919632.2 1 713 1 741 100.0 53 63 712 e-129 473 741 elephantshrew 713 XP_003919632.2
XP_005405837.1 1 707 1 741 100.0 47 57 706 e-113 419 741 elephantshrew 713 XP_005405837.1;XP_005405839
XP_016789594.2 1 713 1 741 100.0 54 63 712 e-133 485 741 elephantshrew 713 XP_016789594.2;PNI25268
XP_023500240.1 3 713 2 741 99.9 52 60 710 e-122 450 741 elephantshrew 713 XP_023500240.1
XP_019286450.1 1 718 1 741 100.0 48 57 717 e-128 468 741 elephantshrew 718 XP_019286450.1
EHH59094.1 1 719 1 741 100.0 52 61 718 e-130 475 741 elephantshrew 719 EHH59094.1
XP_014338163.1 1 720 1 741 100.0 53 62 719 e-131 477 741 elephantshrew 720 XP_014338163.1
XP_023106646.1 1 720 1 741 100.0 48 58 719 e-122 450 741 elephantshrew 720 XP_023106646.1
XP_026904973.1 1 720 1 741 100.0 48 57 719 e-127 464 741 elephantshrew 720 XP_026904973.1
XP_028618280.1 1 699 1 738 99.6 43 55 698 e-118 435 741 elephantshrew 721 XP_028618280.1
XP_006177626.1 1 723 1 741 100.0 53 61 722 e-130 475 741 elephantshrew 723 XP_006177626.1;XP_006188003;EPY78547;EPY86332
XP_006206437.1 1 723 1 741 100.0 53 62 722 e-133 484 741 elephantshrew 723 XP_006206437.1
XP_010965043.1 1 723 1 741 100.0 53 61 722 e-130 476 741 elephantshrew 723 XP_010965043.1
XP_010981627.1 1 723 1 741 100.0 53 61 722 e-130 474 741 elephantshrew 723 XP_010981627.1
XP_012370522.1 1 717 1 741 100.0 49 59 716 e-122 447 741 elephantshrew 723 XP_012370522.1;XP_023572510
XP_028715543.1 1 705 1 737 99.5 46 57 704 e-116 430 741 elephantshrew 728 XP_028715543.1
XP_020021442.1 1 730 1 740 99.9 49 57 729 e-126 461 741 elephantshrew 730 XP_020021442.1
BAE25531.1 1 710 1 738 99.6 43 56 709 e-122 447 741 elephantshrew 732 BAE25531.1
BAE29344.1 1 710 1 738 99.6 43 56 709 e-121 447 741 elephantshrew 732 BAE29344.1
NP_778154.1 1 710 1 738 99.6 44 56 709 e-122 450 741 elephantshrew 732 NP_778154.1;Q80UF7;BAC55581;AAH94338;BAE33144
XP_007109377.1 1 732 1 741 100.0 51 61 731 e-126 463 741 elephantshrew 732 XP_007109377.1;XP_007109378
XP_008756139.2 52 718 1 738 99.6 42 54 666 e-105 394 741 elephantshrew 734 XP_008756139.2;XP_008765024
XP_013050712.1 7 732 4 740 99.5 30 43 725 e-105 394 741 elephantshrew 736 XP_013050712.1;XP_013050713
XP_027808270.1 48 738 1 740 99.9 52 61 690 e-123 451 741 elephantshrew 740 XP_027808270.1
XP_006896500.1 1 741 1 741 100.0 100 100 740 e-149 537 741 elephantshrew 741 XP_006896500.1
XP_014698545.1 3 648 2 684 92.2 50 59 645 e-110 408 741 elephantshrew 742 XP_014698545.1
XP_025717171.1 3 743 1 741 100.0 48 59 740 e-132 482 741 elephantshrew 743 XP_025717171.1
XP_027442601.1 3 743 1 741 100.0 47 58 740 e-130 476 741 elephantshrew 743 XP_027442601.1;XP_027442603
XP_027982158.1 3 743 1 741 100.0 47 58 740 e-131 478 741 elephantshrew 743 XP_027982158.1
XP_007640604.1 1 716 1 738 99.6 46 57 715 e-125 460 741 elephantshrew 744 XP_007640604.1
XP_006982311.1 1 722 1 737 99.5 46 56 721 e-116 428 741 elephantshrew 745 XP_006982311.1
XP_004771537.1 3 723 1 741 100.0 50 60 720 e-136 494 741 elephantshrew 747 XP_004771537.1;XP_004771538
XP_020139539.1 1 747 1 741 100.0 51 60 746 e-117 432 741 elephantshrew 747 XP_020139539.1
XP_012416085.1 3 749 1 741 100.0 47 59 746 e-130 476 741 elephantshrew 749 XP_012416085.1
XP_005633080.1 1 751 1 741 100.0 46 57 750 e-129 472 741 elephantshrew 751 XP_005633080.1
XP_021004996.1 1 729 1 738 99.6 42 54 728 e-119 440 741 elephantshrew 751 XP_021004996.1
XP_025312834.1 1 751 1 741 100.0 46 56 750 e-128 470 741 elephantshrew 751 XP_025312834.1
XP_026336897.1 1 751 1 741 100.0 48 58 750 e-130 474 741 elephantshrew 751 XP_026336897.1;XP_026336898;XP_026336899;XP_026336900
XP_025875158.1 1 753 1 741 100.0 48 58 752 e-125 458 741 elephantshrew 753 XP_025875158.1
XP_027272666.1 1 730 1 738 99.6 45 56 729 e-123 452 741 elephantshrew 758 XP_027272666.1;RLQ66576
AAI51623.1 1 759 1 741 100.0 52 60 758 e-134 489 741 elephantshrew 759 AAI51623.1
NP_001025472.1 1 759 1 741 100.0 52 60 758 e-133 485 741 elephantshrew 759 NP_001025472.1;CAI53671
Q4JF29.2 1 759 1 741 100.0 52 60 758 e-134 488 741 elephantshrew 759 Q4JF29.2
XP_021488601.1 1 740 1 738 99.6 41 54 739 e-112 417 741 elephantshrew 762 XP_021488601.1
XP_022381312.1 3 739 1 741 100.0 49 59 736 e-134 488 741 elephantshrew 763 XP_022381312.1
XP_004023546.3 1 765 1 741 100.0 52 61 764 e-134 487 741 elephantshrew 765 XP_004023546.3;XP_027825641
XP_010826467.1 1 765 1 741 100.0 51 60 764 e-131 480 741 elephantshrew 765 XP_010826467.1
XP_026640203.1 1 627 1 654 88.3 44 54 626 e-104 389 741 elephantshrew 765 XP_026640203.1
DAA27789.1 1 766 1 741 100.0 51 60 765 e-133 485 741 elephantshrew 766 DAA27789.1
KAA0737063.1 1 766 1 741 100.0 51 60 765 e-132 483 741 elephantshrew 766 KAA0737063.1
XP_005208987.2 1 766 1 741 100.0 52 60 765 e-133 485 741 elephantshrew 766 XP_005208987.2
XP_019819974.1 1 766 1 741 100.0 51 59 765 e-133 485 741 elephantshrew 766 XP_019819974.1
XP_027403126.1 1 766 1 741 100.0 52 61 765 e-133 485 741 elephantshrew 766 XP_027403126.1
XP_021560944.1 3 767 1 741 100.0 47 57 764 e-130 474 741 elephantshrew 767 XP_021560944.1
XP_020769932.1 1 768 1 741 100.0 51 60 767 e-137 499 741 elephantshrew 768 XP_020769932.1
XP_006067185.2 1 773 1 741 100.0 52 59 772 e-133 484 741 elephantshrew 773 XP_006067185.2;XP_025149033;XP_006067187;XP_025149034
AAH37048.2 59 768 1 738 99.6 44 56 709 e-121 446 741 elephantshrew 790 AAH37048.2
XP_013820713.2 1 793 1 741 100.0 49 58 792 e-130 474 741 elephantshrew 793 XP_013820713.2;XP_017906378
XP_005088478.2 69 786 1 738 99.6 44 55 717 e-119 440 741 elephantshrew 808 XP_005088478.2
XP_021074167.2 78 800 7 738 98.8 44 56 722 e-120 442 741 elephantshrew 828 XP_021074167.2
AAH33406.1 1 349 343 691 50.3 54 67 348 1e-79 307 694 flyingfox 371 AAH33406.1
EAW69193.1 1 351 1 348 50.1 67 75 350 2e-58 236 694 flyingfox 395 EAW69193.1
AIC61374.1 1 397 1 392 56.5 63 71 396 4e-61 245 694 flyingfox 397 AIC61374.1;SJX37734
AAC28630.1 1 416 298 694 57.2 65 75 415 4e-89 338 694 flyingfox 416 AAC28630.1
EPQ03069.1 1 522 114 694 83.7 63 70 521 2e-95 359 694 flyingfox 522 EPQ03069.1
PNJ18298.1 20 545 160 694 77.1 64 74 525 3e-99 372 694 flyingfox 545 PNJ18298.1
AAO85488.1 20 546 160 694 77.1 64 73 526 e-100 374 694 flyingfox 546 AAO85488.1
PNI25269.1 20 547 160 694 77.1 64 73 527 1e-99 374 694 flyingfox 547 PNI25269.1
EFB21360.1 1 585 1 586 84.4 69 77 584 e-133 485 694 flyingfox 585 EFB21360.1
KFV99153.1 9 584 6 552 78.8 31 44 575 2e-95 359 694 flyingfox 591 KFV99153.1
XP_012878106.1 237 583 342 694 50.9 51 62 346 1e-56 231 694 flyingfox 591 XP_012878106.1
VFV19469.1 1 549 1 518 74.6 58 66 548 6e-89 338 694 flyingfox 595 VFV19469.1
KFP69472.1 9 585 6 566 80.8 32 43 576 5e-85 325 694 flyingfox 596 KFP69472.1
XP_014389170.1 37 596 105 694 85.0 67 74 559 e-112 417 694 flyingfox 596 XP_014389170.1
TKS27112.1 1 588 1 589 84.9 67 76 587 e-127 465 694 flyingfox 601 TKS27112.1
KFW75817.1 9 575 6 544 77.7 32 45 566 1e-82 317 694 flyingfox 602 KFW75817.1
XP_004312297.2 1 602 1 603 86.9 69 78 601 e-124 455 694 flyingfox 602 XP_004312297.2
ERE72238.1 1 553 46 590 78.5 56 68 552 e-118 436 694 flyingfox 604 ERE72238.1
KFO63914.1 9 593 6 566 80.8 31 43 584 3e-80 309 694 flyingfox 604 KFO63914.1
KFO84947.1 9 586 6 544 77.7 32 45 577 4e-96 362 694 flyingfox 612 KFO84947.1
XP_008709651.1 1 592 1 561 80.8 60 68 591 e-113 419 694 flyingfox 614 XP_008709651.1
KFQ51151.1 9 611 6 571 81.6 31 43 602 4e-91 345 694 flyingfox 616 KFQ51151.1
KFV07345.1 9 607 6 562 80.3 30 42 598 7e-84 321 694 flyingfox 616 KFV07345.1
KFZ48623.1 9 607 6 562 80.3 30 44 598 4e-87 332 694 flyingfox 617 KFZ48623.1
XP_027625410.1 1 618 95 694 86.5 55 66 617 e-100 376 694 flyingfox 618 XP_027625410.1
KFV52042.1 9 614 6 571 81.6 31 45 605 3e-94 355 694 flyingfox 619 KFV52042.1
KFO77595.1 9 607 6 551 78.7 31 44 598 2e-80 309 694 flyingfox 622 KFO77595.1
KFQ17041.1 9 615 6 564 80.5 30 44 606 5e-89 338 694 flyingfox 622 KFQ17041.1
KFV61693.1 9 611 6 562 80.3 30 45 602 5e-84 322 694 flyingfox 623 KFV61693.1
KFQ89713.1 9 608 6 553 79.0 30 45 599 5e-90 342 694 flyingfox 624 KFQ89713.1
KFR04834.1 9 609 6 553 79.0 32 45 600 6e-93 351 694 flyingfox 625 KFR04834.1
XP_005343119.2 1 625 1 627 90.3 62 72 624 e-132 482 694 flyingfox 625 XP_005343119.2
KFO09658.1 9 621 6 571 81.6 30 44 612 e-100 375 694 flyingfox 626 KFO09658.1
KFP94629.1 9 621 6 571 81.6 32 45 612 3e-94 355 694 flyingfox 626 KFP94629.1
KFW95646.1 9 621 6 571 81.6 30 45 612 1e-88 337 694 flyingfox 626 KFW95646.1
KFP14217.1 9 623 6 571 81.6 31 45 614 3e-93 352 694 flyingfox 628 KFP14217.1
KFP36518.1 9 624 6 572 81.7 30 42 615 8e-92 347 694 flyingfox 628 KFP36518.1
KFP55919.1 9 624 6 572 81.7 31 44 615 2e-91 346 694 flyingfox 628 KFP55919.1
KFP96458.1 9 623 6 571 81.6 31 43 614 3e-92 348 694 flyingfox 628 KFP96458.1
KFV99775.1 9 617 6 562 80.3 30 43 608 5e-93 352 694 flyingfox 628 KFV99775.1
KFM10766.1 9 618 6 564 80.5 30 44 609 2e-97 367 694 flyingfox 630 KFM10766.1
KFW63249.1 9 625 6 571 81.6 30 43 616 1e-96 364 694 flyingfox 630 KFW63249.1
XP_007525002.2 175 635 229 694 67.1 35 45 460 7e-60 241 694 flyingfox 637 XP_007525002.2
XP_028906958.1 1 610 1 683 98.4 33 44 609 2e-65 260 694 flyingfox 643 XP_028906958.1
XP_004595948.1 1 652 1 690 99.4 49 61 651 e-118 436 694 flyingfox 657 XP_004595948.1
XP_006754169.1 1 662 1 694 100.0 67 74 661 e-137 499 694 flyingfox 662 XP_006754169.1
OBS82883.1 1 612 1 606 87.3 56 69 611 e-132 483 694 flyingfox 665 OBS82883.1
ELK37433.1 1 650 1 660 95.1 60 68 649 e-105 393 694 flyingfox 667 ELK37433.1
XP_004464287.1 3 672 1 694 100.0 57 68 669 e-125 460 694 flyingfox 672 XP_004464287.1
XP_005060299.1 9 574 6 538 76.8 30 43 565 2e-78 303 694 flyingfox 675 XP_005060299.1
XP_026260016.1 1 673 1 693 99.9 63 72 672 e-145 525 694 flyingfox 675 XP_026260016.1;XP_026260017;XP_026260018
XP_004689386.1 1 678 1 694 100.0 56 66 677 e-121 447 694 flyingfox 678 XP_004689386.1;XP_012584955
XP_011235704.1 1 651 1 589 84.9 56 64 650 e-118 435 694 flyingfox 681 XP_011235704.1
XP_006110580.2 7 677 7 692 98.8 32 46 670 e-108 402 694 flyingfox 682 XP_006110580.2
XP_012863134.1 1 682 1 694 100.0 54 64 681 e-119 439 694 flyingfox 682 XP_012863134.1
XP_017459278.1 1 667 1 691 99.6 47 61 666 e-122 447 694 flyingfox 683 XP_017459278.1;XP_017452198
XP_003460977.1 1 678 1 694 100.0 53 64 677 e-122 448 694 flyingfox 684 XP_003460977.1;XP_013001810;XP_013001818;XP_013001824;XP_023418303
XP_006745643.1 1 685 1 694 100.0 70 78 684 e-155 558 694 flyingfox 685 XP_006745643.1
XP_006104892.1 1 687 1 694 100.0 71 79 686 e-152 547 694 flyingfox 687 XP_006104892.1
XP_003788814.1 1 689 1 694 100.0 62 71 688 e-148 534 694 flyingfox 689 XP_003788814.1
XP_004619550.1 1 688 1 693 99.9 48 60 687 e-111 412 694 flyingfox 690 XP_004619550.1
TFK00140.1 9 676 6 682 97.6 30 45 667 e-110 410 694 flyingfox 691 TFK00140.1
XP_006868978.1 1 691 1 694 100.0 58 68 690 e-127 465 694 flyingfox 691 XP_006868978.1
XP_012358815.1 1 691 1 694 100.0 65 75 690 e-153 553 694 flyingfox 691 XP_012358815.1
XP_016053353.1 1 691 1 694 100.0 73 81 690 e-161 578 694 flyingfox 691 XP_016053353.1
XP_019406074.1 9 687 6 692 99.0 31 46 678 e-118 434 694 flyingfox 692 XP_019406074.1
XP_004395372.2 3 693 1 694 100.0 68 76 690 e-152 550 694 flyingfox 693 XP_004395372.2
XP_019368973.1 9 688 6 692 99.0 30 45 679 e-111 411 694 flyingfox 693 XP_019368973.1
XP_019508889.1 3 693 1 694 100.0 72 78 690 e-151 546 694 flyingfox 693 XP_019508889.1
XP_027808271.1 1 691 1 693 99.9 62 72 690 e-148 534 694 flyingfox 693 XP_027808271.1
XP_006904180.1 1 694 1 694 100.0 98 99 693 e-177 632 694 flyingfox 694 XP_006904180.1;ELK19420
XP_008149009.1 1 687 1 693 99.9 70 77 686 e-149 540 694 flyingfox 694 XP_008149009.1
XP_011371861.1 1 694 1 694 100.0 100 100 693 e-178 636 694 flyingfox 694 XP_011371861.1;XP_011371862;XP_011371863
XP_016000154.1 1 694 1 694 100.0 87 92 693 e-166 595 694 flyingfox 694 XP_016000154.1
XP_025052284.1 9 689 6 692 99.0 30 44 680 e-116 429 694 flyingfox 694 XP_025052284.1;XP_025052285
XP_007949252.1 1 696 1 694 100.0 61 73 695 e-143 518 694 flyingfox 696 XP_007949252.1
XP_008835192.1 1 696 1 691 99.6 50 62 695 e-138 501 694 flyingfox 696 XP_008835192.1
XP_012291832.1 1 696 1 694 100.0 66 76 695 e-160 575 694 flyingfox 696 XP_012291832.1
XP_027580340.1 9 689 6 690 98.7 30 42 680 5e-93 352 694 flyingfox 696 XP_027580340.1
XP_027603313.1 9 689 6 690 98.7 30 42 680 6e-93 351 694 flyingfox 696 XP_027603313.1;XP_027603314
XP_002761653.1 1 697 1 694 100.0 66 77 696 e-162 580 694 flyingfox 697 XP_002761653.1
XP_017383886.1 1 697 1 694 100.0 65 76 696 e-159 572 694 flyingfox 697 XP_017383886.1
XP_003760653.1 6 683 6 687 98.3 38 50 677 e-100 374 694 flyingfox 698 XP_003760653.1
XP_003938874.1 1 698 1 694 100.0 66 76 697 e-158 569 694 flyingfox 698 XP_003938874.1
XP_012501678.1 1 698 1 694 100.0 64 72 697 e-145 526 694 flyingfox 698 XP_012501678.1
EGV93716.1 1 671 46 691 93.1 52 64 670 e-127 464 694 flyingfox 699 EGV93716.1
XP_024601823.1 1 699 1 694 100.0 67 75 698 e-141 511 694 flyingfox 699 XP_024601823.1;XP_024601824;XP_024601825
XP_003421709.1 1 700 1 694 100.0 60 71 699 e-136 497 694 flyingfox 700 XP_003421709.1;XP_010599346;XP_023396474;XP_023396475
XP_005495270.1 9 695 6 692 99.0 30 41 686 1e-88 337 694 flyingfox 700 XP_005495270.1
XP_004865772.1 1 695 1 694 100.0 56 67 694 e-140 510 694 flyingfox 701 XP_004865772.1;XP_021100731
XP_007460599.1 1 701 1 694 100.0 69 77 700 e-145 526 694 flyingfox 701 XP_007460599.1
XP_029773543.1 1 701 1 694 100.0 60 69 700 e-146 527 694 flyingfox 701 XP_029773543.1
XP_004441454.1 1 702 1 694 100.0 66 75 701 e-140 508 694 flyingfox 702 XP_004441454.1
XP_007488996.1 6 694 6 687 98.3 38 51 688 e-111 411 694 flyingfox 702 XP_007488996.1;XP_007488998;XP_007488999;XP_007489000
XP_020826901.1 1 700 1 693 99.9 41 54 699 e-106 394 694 flyingfox 702 XP_020826901.1;XP_020826902
XP_027706781.1 1 700 1 693 99.9 41 54 699 e-109 404 694 flyingfox 702 XP_027706781.1;XP_027706782;XP_027706783;XP_027706785
XP_004378500.1 8 703 6 694 99.3 60 71 695 e-148 534 694 flyingfox 703 XP_004378500.1
XP_004655027.1 1 703 1 691 99.6 52 64 702 e-142 515 694 flyingfox 703 XP_004655027.1
XP_005281227.1 9 688 6 682 97.6 31 45 679 e-111 413 694 flyingfox 703 XP_005281227.1;XP_023961517
XP_026510767.1 9 688 6 682 97.6 31 45 679 e-110 408 694 flyingfox 703 XP_026510767.1
XP_017506473.1 1 698 1 694 100.0 66 76 697 e-155 557 694 flyingfox 704 XP_017506473.1
XP_024425012.1 1 704 1 694 100.0 74 80 703 e-158 567 694 flyingfox 704 XP_024425012.1
XP_007169217.1 1 705 1 694 100.0 68 76 704 e-151 546 694 flyingfox 705 XP_007169217.1
XP_007072279.1 9 701 6 692 99.0 30 45 692 e-112 414 694 flyingfox 706 XP_007072279.1;EMP24220
XP_011798868.1 1 706 1 694 100.0 64 73 705 e-151 545 694 flyingfox 706 XP_011798868.1
TEA33334.1 1 707 1 694 100.0 68 75 706 e-141 511 694 flyingfox 707 TEA33334.1
TKC46309.1 1 707 1 694 100.0 68 76 706 e-143 518 694 flyingfox 707 TKC46309.1
XP_004277282.1 1 707 1 694 100.0 66 74 706 e-139 506 694 flyingfox 707 XP_004277282.1
XP_022412677.1 1 707 1 694 100.0 68 76 706 e-142 514 694 flyingfox 707 XP_022412677.1;XP_022412678
XP_026941203.1 1 707 1 694 100.0 67 75 706 e-145 526 694 flyingfox 707 XP_026941203.1;XP_026941204;XP_026941205
XP_029075017.1 1 707 1 694 100.0 68 76 706 e-141 511 694 flyingfox 707 XP_029075017.1
XP_028375832.1 1 708 1 694 100.0 70 77 707 e-150 541 694 flyingfox 708 XP_028375832.1
XP_026307783.1 1 709 1 694 100.0 66 75 708 e-150 541 694 flyingfox 709 XP_026307783.1
XP_010137501.1 9 708 6 692 99.0 30 42 699 e-108 402 694 flyingfox 710 XP_010137501.1
XP_010365531.1 1 710 1 694 100.0 66 75 709 e-150 543 694 flyingfox 710 XP_010365531.1
XP_017702677.1 1 710 1 694 100.0 66 75 709 e-151 546 694 flyingfox 710 XP_017702677.1
BAG55265.1 1 711 1 694 100.0 67 77 710 e-155 559 694 flyingfox 711 BAG55265.1
EHH29504.1 1 711 1 694 100.0 66 75 710 e-153 553 694 flyingfox 711 EHH29504.1
NP_001123900.1 1 711 1 694 100.0 66 76 710 e-154 554 694 flyingfox 711 NP_001123900.1;BAG55267
NP_001266155.1 1 711 1 694 100.0 67 76 710 e-157 565 694 flyingfox 711 NP_001266155.1;XP_008970820;BAG55263
NP_001274257.1 1 711 1 694 100.0 67 76 710 e-154 555 694 flyingfox 711 NP_001274257.1;XP_005587645;XP_011745595;BAG55266
SJL87103.1 1 711 2 694 99.9 67 76 710 e-156 562 694 flyingfox 711 SJL87103.1
XP_007993074.1 1 711 1 694 100.0 66 76 710 e-152 549 694 flyingfox 711 XP_007993074.1
XP_008585959.1 1 705 1 694 100.0 67 76 704 e-153 551 694 flyingfox 711 XP_008585959.1
XP_011822758.1 1 711 1 694 100.0 66 76 710 e-154 553 694 flyingfox 711 XP_011822758.1
XP_011928527.1 1 711 1 694 100.0 67 76 710 e-153 553 694 flyingfox 711 XP_011928527.1
XP_014978020.2 1 711 1 694 100.0 66 76 710 e-153 553 694 flyingfox 711 XP_014978020.2
XP_024094075.1 1 711 1 694 100.0 67 77 710 e-156 560 694 flyingfox 711 XP_024094075.1;PNJ18297
NP_001266518.1 1 712 1 694 100.0 66 76 711 e-157 564 694 flyingfox 712 NP_001266518.1;XP_018869870;BAG55264
NP_891549.1 1 712 1 694 100.0 67 76 711 e-157 565 694 flyingfox 712 NP_891549.1;Q8IUC6;BAC44839;BAC55579;BAC77376;BAG55261;AAI36558;AAI36557
XP_025225054.1 1 712 1 694 100.0 67 76 711 e-154 556 694 flyingfox 712 XP_025225054.1
XP_030148660.1 1 712 1 694 100.0 56 65 711 e-140 510 694 flyingfox 712 XP_030148660.1;XP_030148665
NP_001123604.1 1 713 1 694 100.0 66 76 712 e-157 564 694 flyingfox 713 NP_001123604.1;BAG55262
NP_001302667.1 1 713 1 694 100.0 67 76 712 e-144 523 694 flyingfox 713 NP_001302667.1;XP_020935486;AGT36583;QCO69315
XP_003919632.2 1 713 1 694 100.0 66 76 712 e-150 541 694 flyingfox 713 XP_003919632.2
XP_005405837.1 1 707 1 694 100.0 55 66 706 e-131 479 694 flyingfox 713 XP_005405837.1;XP_005405839
XP_016789594.2 1 713 1 694 100.0 66 76 712 e-157 564 694 flyingfox 713 XP_016789594.2;PNI25268
XP_023500240.1 3 713 2 694 99.9 65 73 710 e-144 523 694 flyingfox 713 XP_023500240.1
XP_030073778.1 22 690 6 677 96.8 30 43 668 4e-93 352 694 flyingfox 713 XP_030073778.1;XP_030073779
XP_009808101.1 9 715 6 692 99.0 30 43 706 e-106 396 694 flyingfox 717 XP_009808101.1
XP_019286450.1 1 718 1 694 100.0 61 69 717 e-141 512 694 flyingfox 718 XP_019286450.1
EHH59094.1 1 719 1 694 100.0 66 75 718 e-153 550 694 flyingfox 719 EHH59094.1
XP_014338163.1 1 720 1 694 100.0 64 72 719 e-151 546 694 flyingfox 720 XP_014338163.1
XP_023106646.1 1 720 1 694 100.0 59 68 719 e-138 501 694 flyingfox 720 XP_023106646.1
XP_026904973.1 1 720 1 694 100.0 61 70 719 e-141 513 694 flyingfox 720 XP_026904973.1
XP_028618280.1 1 699 1 691 99.6 51 65 698 e-133 485 694 flyingfox 721 XP_028618280.1
XP_006177626.1 1 723 1 694 100.0 67 75 722 e-151 545 694 flyingfox 723 XP_006177626.1;XP_006188003;EPY78547;EPY86332
XP_006206437.1 1 723 1 694 100.0 67 75 722 e-154 554 694 flyingfox 723 XP_006206437.1
XP_010965043.1 1 723 1 694 100.0 67 75 722 e-151 545 694 flyingfox 723 XP_010965043.1
XP_010981627.1 1 723 1 694 100.0 66 75 722 e-150 543 694 flyingfox 723 XP_010981627.1
XP_011594215.1 9 721 6 692 99.0 30 43 712 e-107 399 694 flyingfox 723 XP_011594215.1;XP_029889195;XP_029889196
XP_012370522.1 1 717 1 694 100.0 51 63 716 e-136 494 694 flyingfox 723 XP_012370522.1;XP_023572510
XP_009920467.1 9 722 6 692 99.0 30 43 713 e-108 402 694 flyingfox 724 XP_009920467.1
XP_010560547.1 9 722 6 692 99.0 30 42 713 e-108 402 694 flyingfox 724 XP_010560547.1
XP_009959824.1 9 724 6 692 99.0 30 41 715 e-105 393 694 flyingfox 726 XP_009959824.1
XP_028715543.1 1 705 1 690 99.4 53 66 704 e-135 491 694 flyingfox 728 XP_028715543.1
XP_020021442.1 1 730 1 693 99.9 54 64 729 e-141 513 694 flyingfox 730 XP_020021442.1
BAE25531.1 1 710 1 691 99.6 50 63 709 e-138 502 694 flyingfox 732 BAE25531.1
BAE29344.1 1 710 1 691 99.6 50 63 709 e-138 501 694 flyingfox 732 BAE29344.1
NP_778154.1 1 710 1 691 99.6 50 63 709 e-139 504 694 flyingfox 732 NP_778154.1;Q80UF7;BAC55581;AAH94338;BAE33144
XP_007109377.1 1 732 1 694 100.0 65 72 731 e-146 530 694 flyingfox 732 XP_007109377.1;XP_007109378
XP_008756139.2 52 718 1 691 99.6 47 61 666 e-121 445 694 flyingfox 734 XP_008756139.2;XP_008765024
XP_025961666.1 9 729 6 692 99.0 30 41 720 e-105 393 694 flyingfox 734 XP_025961666.1
XP_013050712.1 9 731 6 692 99.0 30 43 722 e-111 414 694 flyingfox 736 XP_013050712.1;XP_013050713
XP_027808270.1 48 738 1 693 99.9 63 73 690 e-144 522 694 flyingfox 740 XP_027808270.1
XP_006896500.1 1 741 1 694 100.0 53 65 740 e-120 441 694 flyingfox 741 XP_006896500.1
XP_014698545.1 3 648 2 653 93.9 66 75 645 e-134 489 694 flyingfox 742 XP_014698545.1
XP_025717171.1 3 743 1 694 100.0 64 71 740 e-146 527 694 flyingfox 743 XP_025717171.1
XP_027442601.1 3 743 1 694 100.0 64 71 740 e-145 523 694 flyingfox 743 XP_027442601.1;XP_027442603
XP_027982158.1 3 743 1 694 100.0 63 71 740 e-145 526 694 flyingfox 743 XP_027982158.1
XP_007640604.1 1 716 1 691 99.6 52 64 715 e-141 511 694 flyingfox 744 XP_007640604.1
XP_006982311.1 1 722 1 690 99.4 52 64 721 e-133 485 694 flyingfox 745 XP_006982311.1
XP_004771537.1 3 723 1 694 100.0 64 71 720 e-150 542 694 flyingfox 747 XP_004771537.1;XP_004771538
XP_020139539.1 1 747 1 694 100.0 56 65 746 e-130 474 694 flyingfox 747 XP_020139539.1
XP_012416085.1 3 749 1 694 100.0 62 69 746 e-141 513 694 flyingfox 749 XP_012416085.1
XP_005633080.1 1 751 1 694 100.0 60 67 750 e-142 514 694 flyingfox 751 XP_005633080.1
XP_021004996.1 1 729 1 691 99.6 48 61 728 e-137 499 694 flyingfox 751 XP_021004996.1
XP_025312834.1 1 751 1 694 100.0 61 68 750 e-142 516 694 flyingfox 751 XP_025312834.1
XP_026336897.1 1 751 1 694 100.0 59 67 750 e-138 501 694 flyingfox 751 XP_026336897.1;XP_026336898;XP_026336899;XP_026336900
XP_025875158.1 1 348 1 348 50.1 59 65 347 9e-61 244 694 flyingfox 753 XP_025875158.1
XP_027272666.1 1 730 1 691 99.6 51 63 729 e-140 507 694 flyingfox 758 XP_027272666.1;RLQ66576
AAI51623.1 1 759 1 694 100.0 60 68 758 e-147 531 694 flyingfox 759 AAI51623.1
NP_001025472.1 1 759 1 694 100.0 60 69 758 e-146 530 694 flyingfox 759 NP_001025472.1;CAI53671
Q4JF29.2 1 759 1 694 100.0 60 68 758 e-147 532 694 flyingfox 759 Q4JF29.2
XP_021488601.1 1 740 1 691 99.6 49 62 739 e-130 475 694 flyingfox 762 XP_021488601.1
XP_028569816.1 105 740 6 679 97.1 30 42 635 5e-90 342 694 flyingfox 762 XP_028569816.1
XP_022381312.1 3 739 1 694 100.0 60 67 736 e-144 523 694 flyingfox 763 XP_022381312.1
XP_004023546.3 1 765 1 694 100.0 61 69 764 e-147 532 694 flyingfox 765 XP_004023546.3;XP_027825641
XP_010826467.1 1 765 1 694 100.0 59 67 764 e-144 520 694 flyingfox 765 XP_010826467.1
XP_026640203.1 1 627 1 617 88.9 53 66 626 e-123 451 694 flyingfox 765 XP_026640203.1
DAA27789.1 1 766 1 694 100.0 59 67 765 e-145 525 694 flyingfox 766 DAA27789.1
KAA0737063.1 1 766 1 694 100.0 59 67 765 e-145 523 694 flyingfox 766 KAA0737063.1
XP_005208987.2 1 766 1 694 100.0 59 67 765 e-145 526 694 flyingfox 766 XP_005208987.2
XP_019819974.1 1 766 1 694 100.0 59 67 765 e-145 525 694 flyingfox 766 XP_019819974.1
XP_027403126.1 1 766 1 694 100.0 59 67 765 e-144 523 694 flyingfox 766 XP_027403126.1
XP_021560944.1 236 767 168 694 75.9 54 64 531 4e-91 345 694 flyingfox 767 XP_021560944.1
XP_021560944.1 3 372 1 371 53.5 57 65 369 2e-63 253 694 flyingfox 767 XP_021560944.1
XP_020769932.1 1 768 1 694 100.0 59 67 767 e-148 535 694 flyingfox 768 XP_020769932.1
XP_006067185.2 1 773 1 694 100.0 59 67 772 e-146 529 694 flyingfox 773 XP_006067185.2;XP_025149033;XP_006067187;XP_025149034
AAH37048.2 59 768 1 691 99.6 50 63 709 e-138 501 694 flyingfox 790 AAH37048.2
XP_013820713.2 1 353 1 354 51.0 66 75 352 1e-66 264 694 flyingfox 793 XP_013820713.2;XP_017906378
XP_005088478.2 69 786 1 691 99.6 51 63 717 e-136 496 694 flyingfox 808 XP_005088478.2
XP_021074167.2 78 800 7 691 98.7 49 61 722 e-135 493 694 flyingfox 828 XP_021074167.2
KYO42548.1 485 1082 58 681 91.5 31 44 597 1e-92 350 682 hedgehog 1086 KYO42548.1
EAW69193.1 1 356 1 350 51.3 52 60 355 1e-50 211 682 hedgehog 395 EAW69193.1
AIC61374.1 1 397 1 396 58.1 50 58 396 7e-53 218 682 hedgehog 397 AIC61374.1;SJX37734
XP_010202854.1 114 462 314 675 53.1 31 44 348 2e-54 223 682 hedgehog 465 XP_010202854.1
EPQ03069.1 1 522 113 682 83.6 45 54 521 2e-73 286 682 hedgehog 522 EPQ03069.1
PNJ18298.1 20 545 156 682 77.3 51 60 525 1e-88 337 682 hedgehog 545 PNJ18298.1
AAO85488.1 20 546 156 682 77.3 54 62 526 8e-90 341 682 hedgehog 546 AAO85488.1
PNI25269.1 20 547 156 682 77.3 52 60 527 1e-89 340 682 hedgehog 547 PNI25269.1
EFB21360.1 1 585 1 588 86.2 53 65 584 e-121 445 682 hedgehog 585 EFB21360.1
KFV99153.1 9 585 6 555 80.6 32 44 576 2e-93 352 682 hedgehog 591 KFV99153.1
VFV19469.1 1 549 1 520 76.2 44 52 548 7e-82 315 682 hedgehog 595 VFV19469.1
XP_014389170.1 37 596 104 682 84.9 49 58 559 3e-90 342 682 hedgehog 596 XP_014389170.1
TKS27112.1 1 582 1 585 85.8 54 64 581 e-116 430 682 hedgehog 601 TKS27112.1
KFW75817.1 9 575 6 546 79.3 30 43 566 5e-78 301 682 hedgehog 602 KFW75817.1
XP_004312297.2 1 602 1 604 88.6 53 64 601 e-108 403 682 hedgehog 602 XP_004312297.2
ERE72238.1 1 550 46 589 79.8 49 61 549 e-107 399 682 hedgehog 604 ERE72238.1
KFO84947.1 9 586 6 546 79.3 33 45 577 2e-95 359 682 hedgehog 612 KFO84947.1
KFU84451.1 10 592 7 544 78.9 30 43 582 2e-78 303 682 hedgehog 612 KFU84451.1
XP_008709651.1 1 592 1 563 82.6 47 58 591 e-104 389 682 hedgehog 614 XP_008709651.1
KFP06358.1 9 599 6 547 79.5 30 42 590 9e-81 311 682 hedgehog 616 KFP06358.1
KFQ51151.1 9 600 6 555 80.6 33 45 591 2e-92 349 682 hedgehog 616 KFQ51151.1
KFV07345.1 9 602 6 555 80.6 34 46 593 1e-82 317 682 hedgehog 616 KFV07345.1
KFZ48623.1 9 605 6 561 81.5 32 46 596 1e-88 337 682 hedgehog 617 KFZ48623.1
XP_027625410.1 1 618 94 682 86.4 48 57 617 9e-87 331 682 hedgehog 618 XP_027625410.1
KFQ20826.1 9 618 6 576 83.7 31 43 609 2e-87 333 682 hedgehog 619 KFQ20826.1
KFV52042.1 9 603 6 555 80.6 33 46 594 7e-93 351 682 hedgehog 619 KFV52042.1
KFQ17041.1 9 614 6 565 82.1 30 41 605 7e-87 331 682 hedgehog 622 KFQ17041.1
KFQ67791.1 9 606 6 555 80.6 32 46 597 e-101 379 682 hedgehog 622 KFQ67791.1
KFV61693.1 9 619 6 576 83.7 31 44 610 7e-82 315 682 hedgehog 623 KFV61693.1
KFQ89713.1 9 608 6 555 80.6 32 46 599 5e-89 338 682 hedgehog 624 KFQ89713.1
KFR04834.1 9 609 6 555 80.6 31 45 600 3e-92 349 682 hedgehog 625 KFR04834.1
XP_005343119.2 1 625 1 628 92.1 54 64 624 e-119 439 682 hedgehog 625 XP_005343119.2
KFO09658.1 9 610 6 555 80.6 30 44 601 9e-98 367 682 hedgehog 626 KFO09658.1
KFP94629.1 9 610 6 555 80.6 32 44 601 9e-93 350 682 hedgehog 626 KFP94629.1
KFV00468.1 9 610 6 555 80.6 30 43 601 2e-87 333 682 hedgehog 626 KFV00468.1
KFW95646.1 9 613 6 565 82.1 31 45 604 1e-87 334 682 hedgehog 626 KFW95646.1
KFP14217.1 9 612 6 555 80.6 32 46 603 3e-93 352 682 hedgehog 628 KFP14217.1
KFP36518.1 9 612 6 555 80.6 32 44 603 2e-90 343 682 hedgehog 628 KFP36518.1
KFP55919.1 9 612 6 555 80.6 32 46 603 2e-91 346 682 hedgehog 628 KFP55919.1
KFP96458.1 9 612 6 555 80.6 32 45 603 6e-90 341 682 hedgehog 628 KFP96458.1
KFV99775.1 9 617 6 564 82.0 30 44 608 2e-91 346 682 hedgehog 628 KFV99775.1
KFM10766.1 9 617 6 565 82.1 31 45 608 1e-95 360 682 hedgehog 630 KFM10766.1
KFV73459.1 9 617 6 565 82.1 31 45 608 2e-95 359 682 hedgehog 630 KFV73459.1
KFW63249.1 9 617 6 565 82.1 31 43 608 1e-93 353 682 hedgehog 630 KFW63249.1
XP_007525002.2 223 635 281 682 58.9 37 48 412 7e-52 215 682 hedgehog 637 XP_007525002.2
XP_020649920.1 5 652 2 680 99.6 30 42 647 7e-91 344 682 hedgehog 656 XP_020649920.1
XP_004595948.1 1 655 1 681 99.9 44 58 654 e-111 413 682 hedgehog 657 XP_004595948.1
XP_026544024.1 287 634 312 673 53.1 30 44 347 6e-49 205 682 hedgehog 661 XP_026544024.1;XP_026544025;XP_026544026
ETE59017.1 280 635 298 673 55.1 30 44 355 1e-53 221 682 hedgehog 662 ETE59017.1
XP_006754169.1 1 662 1 682 100.0 49 59 661 e-114 424 682 hedgehog 662 XP_006754169.1
OBS82883.1 1 643 1 679 99.6 47 59 642 e-130 476 682 hedgehog 665 OBS82883.1
ELK37433.1 1 539 1 548 80.4 51 61 538 8e-90 341 682 hedgehog 667 ELK37433.1
XP_010072321.1 9 668 6 681 99.1 30 41 659 8e-90 341 682 hedgehog 669 XP_010072321.1
XP_004464287.1 3 672 1 682 100.0 52 60 669 e-115 426 682 hedgehog 672 XP_004464287.1
GCF56572.1 9 659 6 680 99.0 31 42 650 2e-87 333 682 hedgehog 673 GCF56572.1
XP_026260016.1 1 673 1 681 99.9 55 63 672 e-133 484 682 hedgehog 675 XP_026260016.1;XP_026260017;XP_026260018
XP_004689386.1 1 678 1 682 100.0 47 58 677 e-112 416 682 hedgehog 678 XP_004689386.1;XP_012584955
XP_011235704.1 1 648 1 588 86.2 47 58 647 e-114 422 682 hedgehog 681 XP_011235704.1
XP_006110580.2 1 677 1 680 99.7 31 43 676 e-106 395 682 hedgehog 682 XP_006110580.2
XP_012863134.1 1 682 1 682 100.0 100 100 681 e-153 550 682 hedgehog 682 XP_012863134.1
XP_017459278.1 1 667 1 679 99.6 45 58 666 e-114 423 682 hedgehog 683 XP_017459278.1;XP_017452198
XP_003460977.1 1 678 1 682 100.0 47 56 677 e-114 422 682 hedgehog 684 XP_003460977.1;XP_013001810;XP_013001818;XP_013001824;XP_023418303
XP_015276078.1 9 672 6 682 99.3 30 44 663 2e-90 343 682 hedgehog 684 XP_015276078.1;XP_015276079
XP_006745643.1 1 685 1 682 100.0 53 63 684 e-137 499 682 hedgehog 685 XP_006745643.1
XP_006104892.1 1 687 1 682 100.0 53 63 686 e-129 470 682 hedgehog 687 XP_006104892.1
XP_003788814.1 1 689 1 682 100.0 52 61 688 e-137 498 682 hedgehog 689 XP_003788814.1
XP_004619550.1 1 688 1 681 99.9 44 55 687 e-100 375 682 hedgehog 690 XP_004619550.1
TFK00140.1 9 675 6 669 97.4 30 43 666 e-105 394 682 hedgehog 691 TFK00140.1
XP_006868978.1 1 691 1 682 100.0 60 70 690 e-120 442 682 hedgehog 691 XP_006868978.1
XP_012358815.1 1 691 1 682 100.0 52 61 690 e-136 495 682 hedgehog 691 XP_012358815.1
XP_016053353.1 1 691 1 682 100.0 54 64 690 e-132 481 682 hedgehog 691 XP_016053353.1
XP_009676037.1 9 688 6 681 99.1 30 42 679 e-111 410 682 hedgehog 692 XP_009676037.1
XP_019406074.1 9 688 6 681 99.1 33 47 679 e-116 428 682 hedgehog 692 XP_019406074.1
XP_004395372.2 3 693 1 682 100.0 53 62 690 e-137 499 682 hedgehog 693 XP_004395372.2
XP_019368973.1 9 689 6 681 99.1 32 47 680 e-110 409 682 hedgehog 693 XP_019368973.1
XP_019508889.1 3 693 1 682 100.0 53 62 690 e-131 480 682 hedgehog 693 XP_019508889.1
XP_027808271.1 1 691 1 681 99.9 55 64 690 e-136 494 682 hedgehog 693 XP_027808271.1
XP_006904180.1 1 694 1 682 100.0 55 64 693 e-134 487 682 hedgehog 694 XP_006904180.1;ELK19420
XP_008149009.1 1 687 1 681 99.9 54 63 686 e-130 476 682 hedgehog 694 XP_008149009.1
XP_011371861.1 1 694 1 682 100.0 54 65 693 e-134 490 682 hedgehog 694 XP_011371861.1;XP_011371862;XP_011371863
XP_016000154.1 1 694 1 682 100.0 55 65 693 e-135 491 682 hedgehog 694 XP_016000154.1
XP_025052284.1 5 690 2 681 99.7 33 46 685 e-117 431 682 hedgehog 694 XP_025052284.1;XP_025052285
XP_007949252.1 1 696 1 682 100.0 62 71 695 e-134 488 682 hedgehog 696 XP_007949252.1
XP_008835192.1 1 696 1 679 99.6 47 57 695 e-133 485 682 hedgehog 696 XP_008835192.1
XP_012291832.1 1 696 1 682 100.0 54 63 695 e-144 520 682 hedgehog 696 XP_012291832.1
XP_002761653.1 1 697 1 682 100.0 54 62 696 e-143 518 682 hedgehog 697 XP_002761653.1
XP_014460416.1 5 693 2 681 99.7 32 46 688 e-114 423 682 hedgehog 697 XP_014460416.1;XP_019339566
XP_017383886.1 1 697 1 682 100.0 53 62 696 e-142 516 682 hedgehog 697 XP_017383886.1
XP_017689117.1 9 693 6 681 99.1 30 41 684 4e-90 342 682 hedgehog 697 XP_017689117.1;XP_017689118
XP_003760653.1 6 682 6 674 98.1 38 49 676 6e-97 364 682 hedgehog 698 XP_003760653.1
XP_003938874.1 1 698 1 682 100.0 53 62 697 e-142 513 682 hedgehog 698 XP_003938874.1
XP_012501678.1 1 698 1 682 100.0 56 64 697 e-131 478 682 hedgehog 698 XP_012501678.1
EGV93716.1 1 671 46 679 93.0 45 56 670 e-114 421 682 hedgehog 699 EGV93716.1
XP_024601823.1 1 699 1 682 100.0 50 60 698 e-120 442 682 hedgehog 699 XP_024601823.1;XP_024601824;XP_024601825
XP_003421709.1 1 700 1 682 100.0 63 72 699 e-130 474 682 hedgehog 700 XP_003421709.1;XP_010599346;XP_023396474;XP_023396475
XP_004865772.1 1 695 1 682 100.0 54 62 694 e-132 480 682 hedgehog 701 XP_004865772.1;XP_021100731
XP_007460599.1 1 701 1 682 100.0 51 61 700 e-125 457 682 hedgehog 701 XP_007460599.1
XP_029773543.1 1 701 1 682 100.0 48 59 700 e-137 499 682 hedgehog 701 XP_029773543.1
XP_004441454.1 1 702 1 682 100.0 54 63 701 e-122 448 682 hedgehog 702 XP_004441454.1
XP_007488996.1 1 694 1 675 99.0 38 49 693 e-106 397 682 hedgehog 702 XP_007488996.1;XP_007488998;XP_007488999;XP_007489000
XP_020826901.1 1 700 1 681 99.9 40 52 699 e-103 385 682 hedgehog 702 XP_020826901.1;XP_020826902
XP_027706781.1 1 700 1 681 99.9 39 52 699 e-104 389 682 hedgehog 702 XP_027706781.1;XP_027706782;XP_027706783;XP_027706785
XP_004378500.1 1 703 1 682 100.0 64 72 702 e-142 514 682 hedgehog 703 XP_004378500.1
XP_004655027.1 1 703 1 679 99.6 48 58 702 e-128 469 682 hedgehog 703 XP_004655027.1
XP_005281227.1 9 687 6 669 97.4 31 44 678 e-106 395 682 hedgehog 703 XP_005281227.1;XP_023961517
XP_026510767.1 9 687 6 669 97.4 32 43 678 e-105 392 682 hedgehog 703 XP_026510767.1
XP_017506473.1 1 698 1 682 100.0 51 61 697 e-137 499 682 hedgehog 704 XP_017506473.1
XP_024425012.1 1 704 1 682 100.0 53 63 703 e-133 486 682 hedgehog 704 XP_024425012.1
XP_030396462.1 9 700 6 681 99.1 32 43 691 e-110 410 682 hedgehog 704 XP_030396462.1
XP_007169217.1 1 705 1 682 100.0 51 62 704 e-134 488 682 hedgehog 705 XP_007169217.1
XP_007072279.1 9 702 6 681 99.1 31 43 693 e-108 402 682 hedgehog 706 XP_007072279.1;EMP24220
XP_011798868.1 1 706 1 682 100.0 53 61 705 e-135 493 682 hedgehog 706 XP_011798868.1
TEA33334.1 1 707 1 682 100.0 51 60 706 e-119 440 682 hedgehog 707 TEA33334.1
TKC46309.1 1 707 1 682 100.0 52 61 706 e-124 455 682 hedgehog 707 TKC46309.1
XP_004277282.1 1 707 1 682 100.0 50 59 706 e-119 439 682 hedgehog 707 XP_004277282.1
XP_022412677.1 1 707 1 682 100.0 51 61 706 e-123 451 682 hedgehog 707 XP_022412677.1;XP_022412678
XP_026941203.1 1 707 1 682 100.0 50 59 706 e-124 454 682 hedgehog 707 XP_026941203.1;XP_026941204;XP_026941205
XP_029075017.1 1 707 1 682 100.0 52 61 706 e-123 451 682 hedgehog 707 XP_029075017.1
XP_028375832.1 1 708 1 682 100.0 51 62 707 e-127 467 682 hedgehog 708 XP_028375832.1
XP_026307783.1 1 709 1 682 100.0 53 62 708 e-135 491 682 hedgehog 709 XP_026307783.1
XP_010137501.1 9 709 6 681 99.1 33 44 700 e-106 396 682 hedgehog 710 XP_010137501.1
XP_010365531.1 1 710 1 682 100.0 53 61 709 e-133 485 682 hedgehog 710 XP_010365531.1
XP_017702677.1 1 710 1 682 100.0 53 62 709 e-134 487 682 hedgehog 710 XP_017702677.1
BAG55265.1 1 711 1 682 100.0 54 62 710 e-138 500 682 hedgehog 711 BAG55265.1
EHH29504.1 1 711 1 682 100.0 53 62 710 e-136 494 682 hedgehog 711 EHH29504.1
NP_001123900.1 1 711 1 682 100.0 53 62 710 e-136 496 682 hedgehog 711 NP_001123900.1;BAG55267
NP_001266155.1 1 711 1 682 100.0 54 63 710 e-138 503 682 hedgehog 711 NP_001266155.1;XP_008970820;BAG55263
NP_001274257.1 1 711 1 682 100.0 54 62 710 e-137 497 682 hedgehog 711 NP_001274257.1;XP_005587645;XP_011745595;BAG55266
SJL87103.1 1 711 2 682 99.9 55 63 710 e-138 501 682 hedgehog 711 SJL87103.1
XP_007993074.1 1 711 1 682 100.0 52 61 710 e-134 489 682 hedgehog 711 XP_007993074.1
XP_008585959.1 1 705 1 682 100.0 55 64 704 e-137 498 682 hedgehog 711 XP_008585959.1
XP_011822758.1 1 711 1 682 100.0 53 61 710 e-135 491 682 hedgehog 711 XP_011822758.1
XP_011928527.1 1 711 1 682 100.0 54 62 710 e-135 493 682 hedgehog 711 XP_011928527.1
XP_014978020.2 1 711 1 682 100.0 53 62 710 e-135 493 682 hedgehog 711 XP_014978020.2
XP_024094075.1 1 711 1 682 100.0 54 62 710 e-138 501 682 hedgehog 711 XP_024094075.1;PNJ18297
NP_001266518.1 1 712 1 682 100.0 55 63 711 e-139 503 682 hedgehog 712 NP_001266518.1;XP_018869870;BAG55264
NP_891549.1 1 712 1 682 100.0 55 63 711 e-139 504 682 hedgehog 712 NP_891549.1;Q8IUC6;BAC44839;BAC55579;BAC77376;BAG55261;AAI36558;AAI36557
XP_025225054.1 1 712 1 682 100.0 54 63 711 e-137 497 682 hedgehog 712 XP_025225054.1
XP_030148660.1 1 712 1 682 100.0 47 55 711 e-132 481 682 hedgehog 712 XP_030148660.1;XP_030148665
NP_001123604.1 1 713 1 682 100.0 53 62 712 e-139 503 682 hedgehog 713 NP_001123604.1;BAG55262
NP_001302667.1 1 713 1 682 100.0 51 60 712 e-126 463 682 hedgehog 713 NP_001302667.1;XP_020935486;AGT36583;QCO69315
XP_003919632.2 1 713 1 682 100.0 53 62 712 e-132 482 682 hedgehog 713 XP_003919632.2
XP_005405837.1 1 707 1 682 100.0 49 59 706 e-122 449 682 hedgehog 713 XP_005405837.1;XP_005405839
XP_016789594.2 1 713 1 682 100.0 54 62 712 e-139 503 682 hedgehog 713 XP_016789594.2;PNI25268
XP_023500240.1 3 713 2 682 99.9 53 62 710 e-129 471 682 hedgehog 713 XP_023500240.1
XP_009480176.1 9 712 6 680 99.0 32 43 703 e-103 386 682 hedgehog 714 XP_009480176.1
XP_010173154.1 9 715 6 681 99.1 31 44 706 e-100 377 682 hedgehog 716 XP_010173154.1
XP_009808101.1 9 716 6 681 99.1 31 43 707 e-105 391 682 hedgehog 717 XP_009808101.1
XP_009899013.1 9 716 6 681 99.1 30 43 707 4e-92 348 682 hedgehog 717 XP_009899013.1
XP_019286450.1 1 718 1 682 100.0 47 55 717 e-132 481 682 hedgehog 718 XP_019286450.1
EHH59094.1 1 719 1 682 100.0 53 61 718 e-135 491 682 hedgehog 719 EHH59094.1
XP_010177190.1 9 717 6 680 99.0 31 43 708 e-102 382 682 hedgehog 719 XP_010177190.1
XP_010288063.1 9 720 6 682 99.3 32 44 711 e-116 429 682 hedgehog 720 XP_010288063.1
XP_014338163.1 1 720 1 682 100.0 51 61 719 e-134 488 682 hedgehog 720 XP_014338163.1
XP_023106646.1 1 720 1 682 100.0 46 54 719 e-126 463 682 hedgehog 720 XP_023106646.1
XP_026904973.1 1 720 1 682 100.0 47 56 719 e-130 477 682 hedgehog 720 XP_026904973.1
XP_009470181.1 9 720 6 681 99.1 30 42 711 e-103 385 682 hedgehog 721 XP_009470181.1
XP_009634984.1 9 720 6 681 99.1 30 43 711 e-105 393 682 hedgehog 721 XP_009634984.1
XP_028618280.1 1 699 1 679 99.6 46 57 698 e-123 451 682 hedgehog 721 XP_028618280.1
XP_006177626.1 1 723 1 682 100.0 51 61 722 e-134 487 682 hedgehog 723 XP_006177626.1;XP_006188003;EPY78547;EPY86332
XP_006206437.1 1 723 1 682 100.0 51 60 722 e-136 494 682 hedgehog 723 XP_006206437.1
XP_009511631.1 9 722 6 681 99.1 30 42 713 e-101 380 682 hedgehog 723 XP_009511631.1
XP_010965043.1 1 723 1 682 100.0 51 60 722 e-134 488 682 hedgehog 723 XP_010965043.1
XP_010981627.1 1 723 1 682 100.0 51 61 722 e-134 487 682 hedgehog 723 XP_010981627.1
XP_011594215.1 9 722 6 681 99.1 31 42 713 e-106 395 682 hedgehog 723 XP_011594215.1;XP_029889195;XP_029889196
XP_012370522.1 1 717 1 682 100.0 48 59 716 e-127 467 682 hedgehog 723 XP_012370522.1;XP_023572510
XP_009920467.1 9 723 6 681 99.1 31 43 714 e-107 399 682 hedgehog 724 XP_009920467.1
XP_010560547.1 9 723 6 681 99.1 30 43 714 e-107 398 682 hedgehog 724 XP_010560547.1
XP_010120978.1 9 724 6 681 99.1 31 42 715 e-104 387 682 hedgehog 725 XP_010120978.1
XP_009570504.1 9 725 6 681 99.1 30 41 716 e-103 385 682 hedgehog 726 XP_009570504.1
XP_009707398.1 9 725 6 681 99.1 32 44 716 e-105 392 682 hedgehog 726 XP_009707398.1
XP_009959824.1 9 725 6 681 99.1 32 43 716 e-104 388 682 hedgehog 726 XP_009959824.1
XP_014133217.1 9 725 6 681 99.1 30 43 716 e-101 378 682 hedgehog 726 XP_014133217.1
XP_009282325.1 9 727 6 681 99.1 30 43 718 e-107 399 682 hedgehog 728 XP_009282325.1
XP_028715543.1 1 705 1 678 99.4 47 57 704 e-123 453 682 hedgehog 728 XP_028715543.1
XP_020021442.1 1 730 1 681 99.9 49 58 729 e-131 478 682 hedgehog 730 XP_020021442.1
BAE25531.1 1 710 1 679 99.6 45 57 709 e-126 463 682 hedgehog 732 BAE25531.1
BAE29344.1 1 710 1 679 99.6 45 57 709 e-126 462 682 hedgehog 732 BAE29344.1
NP_778154.1 1 710 1 679 99.6 45 57 709 e-127 465 682 hedgehog 732 NP_778154.1;Q80UF7;BAC55581;AAH94338;BAE33144
XP_007109377.1 1 732 1 682 100.0 50 59 731 e-129 473 682 hedgehog 732 XP_007109377.1;XP_007109378
NP_001297720.1 9 729 6 680 99.0 30 41 720 1e-98 370 682 hedgehog 734 NP_001297720.1;AHX37587
XP_008756139.2 52 718 1 679 99.6 45 57 666 e-114 421 682 hedgehog 734 XP_008756139.2;XP_008765024
XP_009974479.1 9 730 6 681 99.1 30 42 721 e-111 412 682 hedgehog 734 XP_009974479.1
XP_025961666.1 9 730 6 681 99.1 30 42 721 e-106 395 682 hedgehog 734 XP_025961666.1
XP_013050712.1 9 731 6 680 99.0 30 43 722 e-110 408 682 hedgehog 736 XP_013050712.1;XP_013050713
XP_013798144.1 9 735 6 681 99.1 30 42 726 e-105 392 682 hedgehog 739 XP_013798144.1
XP_013798145.1 9 735 6 681 99.1 30 42 726 e-105 393 682 hedgehog 739 XP_013798145.1
XP_025922997.1 9 735 6 681 99.1 30 42 726 e-105 392 682 hedgehog 739 XP_025922997.1;XP_025922998
XP_027808270.1 48 738 1 681 99.9 55 64 690 e-132 482 682 hedgehog 740 XP_027808270.1
XP_006896500.1 1 741 1 682 100.0 56 64 740 e-114 422 682 hedgehog 741 XP_006896500.1
XP_014698545.1 3 618 2 624 91.3 54 64 615 e-118 436 682 hedgehog 742 XP_014698545.1
XP_025717171.1 3 743 1 682 100.0 48 58 740 e-133 484 682 hedgehog 743 XP_025717171.1
XP_027442601.1 3 743 1 682 100.0 48 58 740 e-132 482 682 hedgehog 743 XP_027442601.1;XP_027442603
XP_027982158.1 3 743 1 682 100.0 48 57 740 e-132 483 682 hedgehog 743 XP_027982158.1
XP_007640604.1 1 716 1 679 99.6 45 56 715 e-129 472 682 hedgehog 744 XP_007640604.1
XP_006982311.1 1 722 1 678 99.4 45 55 721 e-122 448 682 hedgehog 745 XP_006982311.1
XP_004771537.1 3 723 1 682 100.0 50 60 720 e-137 498 682 hedgehog 747 XP_004771537.1;XP_004771538
XP_020139539.1 1 747 1 682 100.0 50 58 746 e-119 439 682 hedgehog 747 XP_020139539.1
XP_012416085.1 3 749 1 682 100.0 47 57 746 e-132 481 682 hedgehog 749 XP_012416085.1
XP_005633080.1 1 751 1 682 100.0 48 59 750 e-131 480 682 hedgehog 751 XP_005633080.1
XP_021004996.1 1 627 1 637 93.4 46 59 626 e-115 425 682 hedgehog 751 XP_021004996.1
XP_025312834.1 1 751 1 682 100.0 48 58 750 e-131 478 682 hedgehog 751 XP_025312834.1
XP_026336897.1 1 751 1 682 100.0 47 56 750 e-128 470 682 hedgehog 751 XP_026336897.1;XP_026336898;XP_026336899;XP_026336900
XP_025875158.1 1 753 1 682 100.0 49 59 752 e-125 458 682 hedgehog 753 XP_025875158.1
XP_027272666.1 1 635 1 642 94.1 47 59 634 e-120 442 682 hedgehog 758 XP_027272666.1;RLQ66576
AAI51623.1 1 759 1 682 100.0 49 58 758 e-133 485 682 hedgehog 759 AAI51623.1
NP_001025472.1 1 759 1 682 100.0 49 58 758 e-133 484 682 hedgehog 759 NP_001025472.1;CAI53671
Q4JF29.2 1 759 1 682 100.0 49 58 758 e-133 486 682 hedgehog 759 Q4JF29.2
XP_021488601.1 1 623 1 634 93.0 47 58 622 e-113 418 682 hedgehog 762 XP_021488601.1
XP_028569816.1 102 740 3 667 97.5 31 41 638 1e-89 340 682 hedgehog 762 XP_028569816.1
XP_022381312.1 3 739 1 682 100.0 48 57 736 e-133 486 682 hedgehog 763 XP_022381312.1
XP_004023546.3 1 765 1 682 100.0 49 59 764 e-132 482 682 hedgehog 765 XP_004023546.3;XP_027825641
XP_010826467.1 1 765 1 682 100.0 49 57 764 e-130 475 682 hedgehog 765 XP_010826467.1
XP_026640203.1 1 628 1 619 90.8 47 59 627 e-112 417 682 hedgehog 765 XP_026640203.1
DAA27789.1 1 766 1 682 100.0 49 58 765 e-132 482 682 hedgehog 766 DAA27789.1
KAA0737063.1 1 766 1 682 100.0 49 57 765 e-131 478 682 hedgehog 766 KAA0737063.1
XP_005208987.2 1 766 1 682 100.0 49 57 765 e-132 481 682 hedgehog 766 XP_005208987.2
XP_019819974.1 1 766 1 682 100.0 49 57 765 e-132 481 682 hedgehog 766 XP_019819974.1
XP_027403126.1 1 766 1 682 100.0 48 56 765 e-132 481 682 hedgehog 766 XP_027403126.1
XP_021560944.1 3 767 1 682 100.0 46 55 764 e-130 476 682 hedgehog 767 XP_021560944.1
XP_020769932.1 1 768 1 682 100.0 48 57 767 e-133 487 682 hedgehog 768 XP_020769932.1
ANV78028.1 44 764 6 680 99.0 30 42 720 e-101 378 682 hedgehog 769 ANV78028.1
XP_006067185.2 1 660 1 624 91.5 52 61 659 e-120 441 682 hedgehog 773 XP_006067185.2;XP_025149033;XP_006067187;XP_025149034
AAH37048.2 59 768 1 679 99.6 45 57 709 e-126 462 682 hedgehog 790 AAH37048.2
XP_013820713.2 1 666 1 624 91.5 50 60 665 e-118 434 682 hedgehog 793 XP_013820713.2;XP_017906378
XP_005088478.2 69 786 1 679 99.6 44 54 717 e-125 457 682 hedgehog 808 XP_005088478.2
XP_021074167.2 78 692 7 637 92.5 47 59 614 e-117 433 682 hedgehog 828 XP_021074167.2
AAH33406.1 1 349 339 710 52.2 51 63 348 3e-79 306 713 horse 371 AAH33406.1
EAW69193.1 5 383 6 376 52.0 65 73 378 2e-57 233 713 horse 395 EAW69193.1
AIC61374.1 5 397 6 388 53.7 67 74 392 4e-60 242 713 horse 397 AIC61374.1;SJX37734
AAC28630.1 1 416 297 713 58.5 63 70 415 1e-88 337 713 horse 416 AAC28630.1
XP_010202854.1 114 462 306 706 56.2 30 40 348 4e-54 223 713 horse 465 XP_010202854.1
EPQ03069.1 1 522 114 713 84.2 58 63 521 3e-88 335 713 horse 522 EPQ03069.1
PNJ18298.1 20 545 160 713 77.7 61 68 525 5e-96 362 713 horse 545 PNJ18298.1
AAO85488.1 20 546 160 713 77.7 63 69 526 5e-97 365 713 horse 546 AAO85488.1
PNI25269.1 20 547 160 713 77.7 62 69 527 8e-97 364 713 horse 547 PNI25269.1
EFB21360.1 7 585 8 582 80.6 70 78 578 e-134 488 713 horse 585 EFB21360.1
KFV99153.1 9 590 7 558 77.4 31 42 581 1e-96 364 713 horse 591 KFV99153.1
XP_012878106.1 53 583 154 713 78.5 38 47 530 8e-55 224 713 horse 591 XP_012878106.1
VFV19469.1 2 549 3 514 71.8 54 61 547 1e-89 340 713 horse 595 VFV19469.1
KFP69472.1 9 569 7 540 74.9 31 42 560 3e-83 319 713 horse 596 KFP69472.1
XP_014389170.1 37 596 105 713 85.4 62 68 559 e-105 394 713 horse 596 XP_014389170.1
TKS27112.1 2 588 3 585 81.8 71 79 586 e-130 475 713 horse 601 TKS27112.1
KFW75817.1 9 575 7 540 74.9 31 43 566 3e-83 319 713 horse 602 KFW75817.1
XP_004312297.2 2 602 3 599 83.7 70 78 600 e-124 456 713 horse 602 XP_004312297.2
ERE72238.1 1 553 47 586 75.7 56 67 552 e-119 438 713 horse 604 ERE72238.1
KFO63914.1 9 593 7 558 77.4 30 42 584 1e-82 317 713 horse 604 KFO63914.1
KFO84947.1 9 586 7 540 74.9 30 43 577 7e-99 371 713 horse 612 KFO84947.1
XP_008709651.1 7 592 8 557 77.1 60 69 585 e-112 415 713 horse 614 XP_008709651.1
KFQ51151.1 9 600 7 549 76.2 31 43 591 4e-95 358 713 horse 616 KFQ51151.1
KFV07345.1 9 607 7 558 77.4 30 42 598 2e-84 323 713 horse 616 KFV07345.1
KFZ48623.1 9 607 7 558 77.4 30 41 598 1e-88 337 713 horse 617 KFZ48623.1
XP_027625410.1 1 618 95 713 86.8 53 61 617 4e-94 355 713 horse 618 XP_027625410.1
KFQ20826.1 9 610 7 558 77.4 30 42 601 1e-90 343 713 horse 619 KFQ20826.1
KFV52042.1 9 608 7 558 77.4 32 44 599 2e-96 363 713 horse 619 KFV52042.1
KFQ17041.1 9 616 7 558 77.4 30 42 607 6e-90 341 713 horse 622 KFQ17041.1
KFQ67791.1 9 611 7 558 77.4 30 43 602 e-104 389 713 horse 622 KFQ67791.1
KFV61693.1 9 611 7 558 77.4 30 43 602 1e-84 324 713 horse 623 KFV61693.1
KFQ89713.1 9 613 7 558 77.4 30 43 604 4e-93 352 713 horse 624 KFQ89713.1
KFR04834.1 9 609 7 549 76.2 31 42 600 8e-96 361 713 horse 625 KFR04834.1
XP_005343119.2 2 625 3 619 86.5 62 71 623 e-130 474 713 horse 625 XP_005343119.2
KFO09658.1 9 615 7 558 77.4 31 42 606 e-102 381 713 horse 626 KFO09658.1
KFP94629.1 9 615 7 558 77.4 32 43 606 2e-95 360 713 horse 626 KFP94629.1
KFV00468.1 9 610 7 549 76.2 30 42 601 1e-91 347 713 horse 626 KFV00468.1
KFW95646.1 9 615 7 558 77.4 32 43 606 3e-91 345 713 horse 626 KFW95646.1
KFP14217.1 9 615 7 559 77.6 31 43 606 1e-96 364 713 horse 628 KFP14217.1
KFP36518.1 9 617 7 558 77.4 31 42 608 5e-95 358 713 horse 628 KFP36518.1
KFP55919.1 9 617 7 558 77.4 31 43 608 1e-94 357 713 horse 628 KFP55919.1
KFP96458.1 9 617 7 558 77.4 31 43 608 1e-93 353 713 horse 628 KFP96458.1
KFV99775.1 9 617 7 558 77.4 31 42 608 1e-94 357 713 horse 628 KFV99775.1
KGL88107.1 9 618 7 558 77.4 30 42 609 5e-98 368 713 horse 629 KGL88107.1
KFW63249.1 9 614 7 549 76.2 31 42 605 1e-97 367 713 horse 630 KFW63249.1
XP_007525002.2 179 635 231 713 67.7 39 47 456 2e-60 243 713 horse 637 XP_007525002.2
XP_028906958.1 6 513 10 541 74.6 35 46 507 4e-63 252 713 horse 643 XP_028906958.1
XP_004595948.1 2 593 3 594 83.0 53 66 591 e-109 405 713 horse 657 XP_004595948.1
ETE59017.1 21 526 8 538 74.5 30 44 505 1e-76 297 713 horse 662 ETE59017.1
XP_006754169.1 2 662 3 713 99.7 62 70 660 e-128 468 713 horse 662 XP_006754169.1
OBS82883.1 2 612 3 602 84.2 56 67 610 e-136 495 713 horse 665 OBS82883.1
ELK37433.1 2 659 3 674 94.2 57 65 657 e-101 379 713 horse 667 ELK37433.1
XP_010072321.1 9 607 7 558 77.4 30 42 598 7e-85 325 713 horse 669 XP_010072321.1
XP_004464287.1 4 672 3 713 99.7 56 63 668 e-124 454 713 horse 672 XP_004464287.1
XP_005060299.1 9 573 7 533 73.9 31 42 564 1e-79 307 713 horse 675 XP_005060299.1
XP_026260016.1 2 673 3 712 99.6 59 67 671 e-140 507 713 horse 675 XP_026260016.1;XP_026260017;XP_026260018
XP_004689386.1 6 678 7 713 99.2 53 64 672 e-121 444 713 horse 678 XP_004689386.1;XP_012584955
XP_011235704.1 7 651 8 585 81.1 57 65 644 e-121 445 713 horse 681 XP_011235704.1
XP_006110580.2 7 677 8 711 98.7 32 43 670 e-111 413 713 horse 682 XP_006110580.2
XP_012863134.1 2 682 3 713 99.7 51 61 680 e-115 424 713 horse 682 XP_012863134.1
XP_017459278.1 2 670 3 713 99.7 48 59 668 e-123 453 713 horse 683 XP_017459278.1;XP_017452198
XP_003460977.1 2 678 3 713 99.7 50 60 676 e-121 445 713 horse 684 XP_003460977.1;XP_013001810;XP_013001818;XP_013001824;XP_023418303
XP_015276078.1 9 672 7 713 99.2 31 41 663 1e-98 370 713 horse 684 XP_015276078.1;XP_015276079
XP_006745643.1 5 685 6 713 99.3 67 73 680 e-154 555 713 horse 685 XP_006745643.1
XP_006104892.1 2 687 3 713 99.7 66 73 685 e-144 521 713 horse 687 XP_006104892.1
XP_010159112.1 9 593 7 561 77.8 31 42 584 3e-95 359 713 horse 687 XP_010159112.1
XP_003788814.1 5 689 6 713 99.3 63 71 684 e-150 541 713 horse 689 XP_003788814.1
XP_004619550.1 6 688 7 712 99.0 49 58 682 e-112 416 713 horse 690 XP_004619550.1
TFK00140.1 9 676 7 701 97.5 31 43 667 e-116 429 713 horse 691 TFK00140.1
XP_006868978.1 6 691 7 713 99.2 55 64 685 e-123 451 713 horse 691 XP_006868978.1
XP_012358815.1 5 691 6 713 99.3 67 74 686 e-153 551 713 horse 691 XP_012358815.1
XP_016053353.1 5 691 6 713 99.3 66 72 686 e-147 531 713 horse 691 XP_016053353.1
XP_019406074.1 9 688 7 712 99.0 31 43 679 e-118 434 713 horse 692 XP_019406074.1
XP_004395372.2 7 693 6 713 99.3 67 73 686 e-155 558 713 horse 693 XP_004395372.2
XP_019368973.1 9 689 7 712 99.0 30 42 680 e-110 410 713 horse 693 XP_019368973.1
XP_019508889.1 4 693 3 713 99.7 65 72 689 e-145 525 713 horse 693 XP_019508889.1
XP_027808271.1 2 691 3 712 99.6 60 68 689 e-145 526 713 horse 693 XP_027808271.1
XP_006904180.1 5 694 6 713 99.3 65 73 689 e-147 532 713 horse 694 XP_006904180.1;ELK19420
XP_008149009.1 5 687 6 712 99.2 67 74 682 e-141 512 713 horse 694 XP_008149009.1
XP_011371861.1 5 694 6 713 99.3 65 73 689 e-148 533 713 horse 694 XP_011371861.1;XP_011371862;XP_011371863
XP_016000154.1 5 694 6 713 99.3 65 72 689 e-149 540 713 horse 694 XP_016000154.1
XP_025052284.1 9 690 7 712 99.0 30 42 681 e-116 429 713 horse 694 XP_025052284.1;XP_025052285
XP_007949252.1 6 696 7 713 99.2 58 66 690 e-137 498 713 horse 696 XP_007949252.1
XP_008835192.1 2 696 3 710 99.3 52 62 694 e-145 525 713 horse 696 XP_008835192.1
XP_012291832.1 5 696 6 713 99.3 65 73 691 e-157 564 713 horse 696 XP_012291832.1
XP_002761653.1 5 697 6 713 99.3 64 72 692 e-157 565 713 horse 697 XP_002761653.1
XP_014460416.1 9 693 7 712 99.0 31 43 684 e-114 422 713 horse 697 XP_014460416.1;XP_019339566
XP_017383886.1 5 697 6 713 99.3 65 72 692 e-156 562 713 horse 697 XP_017383886.1
XP_003760653.1 6 683 7 706 98.2 37 48 677 1e-97 367 713 horse 698 XP_003760653.1
XP_003938874.1 5 698 6 713 99.3 66 73 693 e-156 563 713 horse 698 XP_003938874.1
XP_012501678.1 2 698 3 713 99.7 61 67 696 e-142 516 713 horse 698 XP_012501678.1
EGV93716.1 1 671 47 710 93.1 51 61 670 e-128 469 713 horse 699 EGV93716.1
XP_024601823.1 2 699 3 713 99.7 67 75 697 e-140 509 713 horse 699 XP_024601823.1;XP_024601824;XP_024601825
XP_003421709.1 6 700 7 713 99.2 55 64 694 e-129 473 713 horse 700 XP_003421709.1;XP_010599346;XP_023396474;XP_023396475
XP_026576138.1 21 526 8 538 74.5 30 44 505 1e-76 297 713 horse 700 XP_026576138.1
XP_004865772.1 2 695 3 713 99.7 55 63 693 e-139 503 713 horse 701 XP_004865772.1;XP_021100731
XP_007460599.1 2 701 3 713 99.7 67 74 699 e-143 518 713 horse 701 XP_007460599.1
XP_029773543.1 2 629 3 602 84.2 60 68 627 e-137 497 713 horse 701 XP_029773543.1
XP_004441454.1 2 702 3 713 99.7 78 83 700 e-151 545 713 horse 702 XP_004441454.1
XP_007488996.1 6 694 7 706 98.2 40 51 688 e-109 407 713 horse 702 XP_007488996.1;XP_007488998;XP_007488999;XP_007489000
XP_020826901.1 6 700 7 712 99.0 41 51 694 e-102 382 713 horse 702 XP_020826901.1;XP_020826902
XP_027706781.1 6 700 7 712 99.0 41 53 694 e-105 393 713 horse 702 XP_027706781.1;XP_027706782;XP_027706783;XP_027706785
XP_004378500.1 6 703 5 713 99.4 56 65 697 e-143 517 713 horse 703 XP_004378500.1
XP_004655027.1 2 703 3 710 99.3 51 61 701 e-141 512 713 horse 703 XP_004655027.1
XP_005281227.1 9 688 7 701 97.5 32 43 679 e-118 436 713 horse 703 XP_005281227.1;XP_023961517
XP_026510767.1 9 688 7 701 97.5 32 43 679 e-117 431 713 horse 703 XP_026510767.1
XP_017506473.1 6 698 7 713 99.2 63 70 692 e-151 545 713 horse 704 XP_017506473.1
XP_024425012.1 5 704 6 713 99.3 67 75 699 e-148 536 713 horse 704 XP_024425012.1
XP_030396462.1 9 700 7 712 99.0 31 42 691 e-120 441 713 horse 704 XP_030396462.1
XP_007169217.1 2 705 3 713 99.7 66 74 703 e-149 537 713 horse 705 XP_007169217.1
XP_007072279.1 4 702 2 712 99.7 31 43 698 e-119 439 713 horse 706 XP_007072279.1;EMP24220
XP_011798868.1 5 706 6 713 99.3 64 72 701 e-150 541 713 horse 706 XP_011798868.1
TEA33334.1 2 707 3 713 99.7 66 74 705 e-140 509 713 horse 707 TEA33334.1
TKC46309.1 2 707 3 713 99.7 68 75 705 e-142 515 713 horse 707 TKC46309.1
XP_004277282.1 2 707 3 713 99.7 66 74 705 e-141 511 713 horse 707 XP_004277282.1
XP_022412677.1 2 707 3 713 99.7 68 75 705 e-141 512 713 horse 707 XP_022412677.1;XP_022412678
XP_026941203.1 2 707 3 713 99.7 67 75 705 e-145 526 713 horse 707 XP_026941203.1;XP_026941204;XP_026941205
XP_029075017.1 6 707 7 713 99.2 68 75 701 e-141 511 713 horse 707 XP_029075017.1
XP_028375832.1 5 708 6 713 99.3 65 74 703 e-145 526 713 horse 708 XP_028375832.1
XP_026307783.1 5 709 6 713 99.3 66 74 704 e-149 540 713 horse 709 XP_026307783.1
XP_010365531.1 5 710 6 713 99.3 65 73 705 e-150 543 713 horse 710 XP_010365531.1
XP_017702677.1 5 710 6 713 99.3 65 73 705 e-152 547 713 horse 710 XP_017702677.1
BAG55265.1 5 711 6 713 99.3 67 74 706 e-153 552 713 horse 711 BAG55265.1
EHH29504.1 5 711 6 713 99.3 65 72 706 e-152 549 713 horse 711 EHH29504.1
NP_001123900.1 5 711 6 713 99.3 65 72 706 e-151 546 713 horse 711 NP_001123900.1;BAG55267
NP_001266155.1 5 711 6 713 99.3 67 74 706 e-155 559 713 horse 711 NP_001266155.1;XP_008970820;BAG55263
NP_001274257.1 5 711 6 713 99.3 65 73 706 e-152 548 713 horse 711 NP_001274257.1;XP_005587645;XP_011745595;BAG55266
SJL87103.1 4 711 6 713 99.3 68 74 707 e-155 560 713 horse 711 SJL87103.1
XP_007993074.1 5 711 6 713 99.3 65 73 706 e-150 541 713 horse 711 XP_007993074.1
XP_008585959.1 2 705 3 713 99.7 67 73 703 e-149 539 713 horse 711 XP_008585959.1
XP_011822758.1 5 711 6 713 99.3 65 73 706 e-151 546 713 horse 711 XP_011822758.1
XP_011928527.1 5 711 6 713 99.3 65 73 706 e-152 548 713 horse 711 XP_011928527.1
XP_014978020.2 5 711 6 713 99.3 65 72 706 e-151 545 713 horse 711 XP_014978020.2
XP_024094075.1 5 711 6 713 99.3 67 74 706 e-154 553 713 horse 711 XP_024094075.1;PNJ18297
NP_001266518.1 5 712 6 713 99.3 68 74 707 e-155 559 713 horse 712 NP_001266518.1;XP_018869870;BAG55264
NP_891549.1 5 712 6 713 99.3 68 74 707 e-156 560 713 horse 712 NP_891549.1;Q8IUC6;BAC44839;BAC55579;BAC77376;BAG55261;AAI36558;AAI36557
XP_025225054.1 5 712 6 713 99.3 65 73 707 e-152 549 713 horse 712 XP_025225054.1
XP_030148660.1 2 712 3 713 99.7 56 63 710 e-142 515 713 horse 712 XP_030148660.1;XP_030148665
NP_001123604.1 5 713 6 713 99.3 67 74 708 e-155 558 713 horse 713 NP_001123604.1;BAG55262
NP_001302667.1 2 713 3 713 99.7 65 72 711 e-142 514 713 horse 713 NP_001302667.1;XP_020935486;AGT36583;QCO69315
XP_003919632.2 5 713 6 713 99.3 65 73 708 e-150 541 713 horse 713 XP_003919632.2
XP_005405837.1 2 707 3 713 99.7 54 63 705 e-130 477 713 horse 713 XP_005405837.1;XP_005405839
XP_016789594.2 5 713 6 713 99.3 67 74 708 e-155 559 713 horse 713 XP_016789594.2;PNI25268
XP_023500240.1 1 713 1 713 100.0 100 100 712 e-178 636 713 horse 713 XP_023500240.1
XP_019286450.1 2 718 3 713 99.7 55 63 716 e-142 514 713 horse 718 XP_019286450.1
EHH59094.1 5 719 6 713 99.3 64 72 714 e-150 542 713 horse 719 EHH59094.1
XP_014338163.1 5 720 6 713 99.3 66 73 715 e-154 553 713 horse 720 XP_014338163.1
XP_023106646.1 5 720 6 713 99.3 55 63 715 e-135 492 713 horse 720 XP_023106646.1
XP_026904973.1 2 720 3 713 99.7 55 62 718 e-140 508 713 horse 720 XP_026904973.1
XP_028618280.1 2 699 3 710 99.3 50 61 697 e-133 486 713 horse 721 XP_028618280.1
XP_006177626.1 2 723 3 713 99.7 71 78 721 e-152 549 713 horse 723 XP_006177626.1;XP_006188003;EPY78547;EPY86332
XP_006206437.1 2 723 3 713 99.7 71 78 721 e-155 557 713 horse 723 XP_006206437.1
XP_010965043.1 2 723 3 713 99.7 70 78 721 e-152 549 713 horse 723 XP_010965043.1
XP_010981627.1 2 723 3 713 99.7 71 78 721 e-152 547 713 horse 723 XP_010981627.1
XP_012370522.1 2 717 3 713 99.7 55 65 715 e-140 507 713 horse 723 XP_012370522.1;XP_023572510
XP_009920467.1 9 723 7 712 99.0 30 41 714 e-111 412 713 horse 724 XP_009920467.1
XP_010560547.1 9 723 7 712 99.0 30 40 714 e-111 412 713 horse 724 XP_010560547.1
XP_028715543.1 2 705 3 709 99.2 54 64 703 e-137 497 713 horse 728 XP_028715543.1
XP_020021442.1 2 730 3 712 99.6 59 68 728 e-146 529 713 horse 730 XP_020021442.1
BAE25531.1 3 710 4 710 99.2 51 62 707 e-140 507 713 horse 732 BAE25531.1
BAE29344.1 3 710 4 710 99.2 51 62 707 e-139 506 713 horse 732 BAE29344.1
NP_778154.1 3 710 4 710 99.2 51 63 707 e-140 509 713 horse 732 NP_778154.1;Q80UF7;BAC55581;AAH94338;BAE33144
XP_007109377.1 2 732 3 713 99.7 64 72 730 e-146 528 713 horse 732 XP_007109377.1;XP_007109378
XP_008756139.2 53 721 3 713 99.7 48 59 668 e-123 451 713 horse 734 XP_008756139.2;XP_008765024
XP_027808270.1 49 738 3 712 99.6 60 68 689 e-141 513 713 horse 740 XP_027808270.1
XP_006896500.1 7 741 8 713 99.0 53 62 734 e-117 432 713 horse 741 XP_006896500.1
XP_014698545.1 1 648 1 648 90.9 95 96 647 e-153 552 713 horse 742 XP_014698545.1
XP_025717171.1 7 743 6 713 99.3 59 66 736 e-143 518 713 horse 743 XP_025717171.1
XP_027442601.1 7 743 6 713 99.3 61 67 736 e-140 509 713 horse 743 XP_027442601.1;XP_027442603
XP_027982158.1 7 743 6 713 99.3 61 67 736 e-142 514 713 horse 743 XP_027982158.1
XP_007640604.1 2 716 3 710 99.3 51 61 714 e-143 518 713 horse 744 XP_007640604.1
XP_006982311.1 2 722 3 709 99.2 54 65 720 e-136 496 713 horse 745 XP_006982311.1
XP_004771537.1 4 723 3 713 99.7 62 68 719 e-149 538 713 horse 747 XP_004771537.1;XP_004771538
XP_020139539.1 2 747 3 713 99.7 56 62 745 e-128 470 713 horse 747 XP_020139539.1
XP_012416085.1 7 749 6 713 99.3 61 67 742 e-142 515 713 horse 749 XP_012416085.1
XP_005633080.1 7 751 8 713 99.0 61 68 744 e-141 511 713 horse 751 XP_005633080.1
XP_021004996.1 3 729 4 710 99.2 48 60 726 e-139 504 713 horse 751 XP_021004996.1
XP_025312834.1 7 751 8 713 99.0 61 68 744 e-141 512 713 horse 751 XP_025312834.1
XP_026336897.1 7 751 8 713 99.0 57 64 744 e-138 501 713 horse 751 XP_026336897.1;XP_026336898;XP_026336899;XP_026336900
XP_025875158.1 2 753 3 713 99.7 59 66 751 e-136 495 713 horse 753 XP_025875158.1
XP_027272666.1 2 730 3 710 99.3 52 62 728 e-142 516 713 horse 758 XP_027272666.1;RLQ66576
AAI51623.1 5 759 6 713 99.3 63 69 754 e-149 536 713 horse 759 AAI51623.1
NP_001025472.1 2 759 3 713 99.7 63 70 757 e-149 538 713 horse 759 NP_001025472.1;CAI53671
Q4JF29.2 5 759 6 713 99.3 63 70 754 e-148 536 713 horse 759 Q4JF29.2
XP_021488601.1 2 740 3 710 99.3 50 61 738 e-133 486 713 horse 762 XP_021488601.1
XP_022381312.1 4 739 3 713 99.7 57 64 735 e-147 531 713 horse 763 XP_022381312.1
XP_004023546.3 5 765 6 713 99.3 62 69 760 e-150 541 713 horse 765 XP_004023546.3;XP_027825641
XP_010826467.1 5 765 6 713 99.3 61 67 760 e-146 527 713 horse 765 XP_010826467.1
XP_026640203.1 2 744 3 710 99.3 50 60 742 e-135 490 713 horse 765 XP_026640203.1
DAA27789.1 5 766 6 713 99.3 61 68 761 e-147 531 713 horse 766 DAA27789.1
KAA0737063.1 5 766 6 713 99.3 61 68 761 e-146 530 713 horse 766 KAA0737063.1
XP_005208987.2 5 766 6 713 99.3 61 68 761 e-147 531 713 horse 766 XP_005208987.2
XP_019819974.1 5 766 6 713 99.3 60 67 761 e-147 532 713 horse 766 XP_019819974.1
XP_027403126.1 5 766 6 713 99.3 60 67 761 e-147 532 713 horse 766 XP_027403126.1
XP_021560944.1 236 767 155 713 78.4 53 59 531 2e-91 346 713 horse 767 XP_021560944.1
XP_021560944.1 7 372 6 371 51.3 57 66 365 1e-63 254 713 horse 767 XP_021560944.1
XP_020769932.1 5 768 6 713 99.3 62 69 763 e-151 545 713 horse 768 XP_020769932.1
XP_006067185.2 5 773 6 713 99.3 61 68 768 e-148 533 713 horse 773 XP_006067185.2;XP_025149033;XP_006067187;XP_025149034
AAH37048.2 61 768 4 710 99.2 51 63 707 e-139 506 713 horse 790 AAH37048.2
XP_013820713.2 5 793 6 713 99.3 60 66 788 e-144 521 713 horse 793 XP_013820713.2;XP_017906378
XP_005088478.2 70 786 3 710 99.3 50 60 716 e-139 506 713 horse 808 XP_005088478.2
XP_021074167.2 78 800 8 710 98.6 49 60 722 e-140 507 713 horse 828 XP_021074167.2
KYO42548.1 765 1082 1 355 99.7 30 44 317 8e-71 276 356 human 1086 KYO42548.1
ABH10662.1 2 196 9 203 54.8 30 50 194 1e-48 203 356 human 196 ABH10662.1
XP_015271788.1 43 219 16 194 50.3 30 45 176 7e-46 193 356 human 223 XP_015271788.1;XP_015271789
XP_007952719.1 49 229 9 191 51.4 30 48 180 1e-46 196 356 human 229 XP_007952719.1
BAE30771.1 46 229 9 194 52.2 30 48 183 2e-49 205 356 human 232 BAE30771.1
NP_775570.1 46 229 9 194 52.2 30 48 183 2e-49 205 356 human 232 NP_775570.1;Q8BJQ4;BAC38055;AAP29979;AAP81749;BAC98398;AAH99933;BAE22014;EDL09980
XP_012418625.1 49 231 10 195 52.2 31 46 182 4e-46 194 356 human 233 XP_012418625.1
XP_029797434.1 49 225 10 188 50.3 30 47 176 7e-45 190 356 human 234 XP_029797434.1;XP_029797435;XP_029797436;XP_029797437;XP_029797439
XP_011819052.1 52 228 12 190 50.3 30 47 176 5e-51 210 356 human 235 XP_011819052.1
XP_006927597.1 57 234 15 194 50.6 30 46 177 6e-47 197 356 human 237 XP_006927597.1;XP_019686604
NP_001191266.1 46 229 3 188 52.2 30 45 183 3e-45 191 356 human 238 NP_001191266.1
RMC01007.1 2 236 29 325 83.4 31 43 234 3e-45 191 356 human 248 RMC01007.1
OPJ77699.1 2 274 27 355 92.4 32 44 272 4e-63 251 356 human 287 OPJ77699.1
AAH62191.1 13 288 77 353 77.8 51 63 275 4e-64 254 356 human 310 AAH62191.1
XP_029142944.1 36 310 20 356 94.7 30 43 274 3e-50 208 356 human 325 XP_029142944.1
XP_010633385.1 79 333 86 356 76.1 61 71 254 8e-69 270 356 human 339 XP_010633385.1
AAH09860.2 1 356 1 356 100.0 100 100 355 e-117 429 356 human 356 AAH09860.2
TMS10193.1 75 301 6 231 63.5 30 50 226 4e-50 207 356 human 358 TMS10193.1
AAH33406.1 31 349 22 353 93.3 55 68 318 1e-85 325 356 human 371 AAH33406.1
XP_008510112.1 138 389 20 275 71.9 71 80 251 2e-77 298 356 human 389 XP_008510112.1
AAC28630.1 61 416 1 356 100.0 100 100 355 e-116 429 356 human 416 AAC28630.1
PWA25120.1 173 376 2 205 57.3 31 51 203 4e-53 217 356 human 451 PWA25120.1
XP_010202854.1 181 462 26 349 91.0 33 46 281 3e-59 238 356 human 465 XP_010202854.1
XP_028296624.1 224 408 3 189 52.5 35 53 184 2e-42 182 356 human 468 XP_028296624.1
XP_029141819.1 231 483 33 347 88.5 31 44 252 7e-53 217 356 human 507 XP_029141819.1
XP_026888704.1 242 466 34 263 64.6 33 48 224 3e-48 201 356 human 514 XP_026888704.1;XP_026888705
XP_026783416.1 209 485 1 273 76.7 31 44 276 3e-54 221 356 human 517 XP_026783416.1
XP_018109628.1 251 475 13 257 68.8 34 49 224 7e-45 190 356 human 518 XP_018109628.1;XP_018109635;XP_018109641;OCU00345
EPQ03069.1 238 522 1 356 100.0 57 64 284 6e-70 273 356 human 522 EPQ03069.1
XP_018939140.1 287 519 17 253 66.6 31 47 232 1e-58 236 356 human 525 XP_018939140.1
KTG31873.1 290 522 15 253 67.1 31 48 232 7e-59 236 356 human 528 KTG31873.1
XP_008280480.1 322 512 9 202 54.5 33 57 190 2e-53 219 356 human 528 XP_008280480.1
XP_028856297.1 294 483 4 195 53.9 32 52 189 7e-48 200 356 human 534 XP_028856297.1;XP_028856298
XP_028284193.1 280 484 1 208 58.4 31 52 204 2e-47 198 356 human 540 XP_028284193.1
PNJ18298.1 228 545 12 356 96.9 89 90 317 1e-92 349 356 human 545 PNJ18298.1
AAO85488.1 235 546 18 356 95.2 90 90 311 5e-92 347 356 human 546 AAO85488.1
PNI25269.1 236 547 18 356 95.2 90 90 311 4e-94 354 356 human 547 PNI25269.1
XP_015812586.1 292 503 1 210 59.0 32 53 211 7e-51 210 356 human 548 XP_015812586.1
XP_029970829.1 293 482 3 195 54.2 32 51 189 1e-48 202 356 human 549 XP_029970829.1
XP_024130230.1 287 512 1 227 63.8 33 50 225 2e-50 208 356 human 551 XP_024130230.1
TWW72608.1 281 479 9 202 54.5 33 55 198 4e-52 214 356 human 553 TWW72608.1
RVE61834.1 287 515 1 227 63.8 32 50 228 4e-48 201 356 human 554 RVE61834.1
ROL54960.1 286 523 17 264 69.7 30 47 237 1e-55 226 356 human 555 ROL54960.1
XP_020778302.1 266 487 2 216 60.4 32 53 221 1e-44 189 356 human 556 XP_020778302.1
AGW25589.1 290 527 17 264 69.7 31 49 237 8e-58 233 356 human 559 AGW25589.1
AMP81962.1 290 527 17 264 69.7 30 49 237 1e-55 226 356 human 559 AMP81962.1
QAU56515.1 290 527 17 264 69.7 31 48 237 6e-57 230 356 human 559 QAU56515.1
AYN78122.1 306 514 26 240 60.4 32 53 208 1e-53 219 356 human 562 AYN78122.1
XP_013877135.1 326 510 27 211 52.0 34 55 184 9e-48 199 356 human 562 XP_013877135.1
XP_019712451.1 300 492 1 194 54.5 34 54 192 4e-53 218 356 human 562 XP_019712451.1
XP_005812562.1 296 513 1 213 59.8 31 49 217 4e-51 211 356 human 563 XP_005812562.1
XP_015242175.1 347 522 38 216 50.3 34 56 175 9e-52 213 356 human 563 XP_015242175.1
XP_027877518.1 298 517 1 216 60.7 33 50 219 4e-52 214 356 human 563 XP_027877518.1
XP_008431969.1 296 514 1 213 59.8 31 48 218 1e-48 203 356 human 564 XP_008431969.1;XP_008431970
XP_014840262.1 296 514 1 213 59.8 32 50 218 2e-51 212 356 human 564 XP_014840262.1;XP_014840263
XP_017277648.1 306 506 3 202 56.2 33 53 200 3e-53 218 356 human 564 XP_017277648.1;XP_024862983
XP_007567988.1 307 515 2 213 59.6 31 50 208 4e-51 211 356 human 565 XP_007567988.1;XP_007567991
XP_014898090.1 307 515 2 213 59.6 31 50 208 2e-50 209 356 human 565 XP_014898090.1
ABH10822.1 288 498 7 219 59.8 32 49 210 7e-49 203 356 human 566 ABH10822.1
ABP04048.1 288 498 7 219 59.8 32 49 210 1e-49 206 356 human 566 ABP04048.1
NP_001038224.1 288 498 7 219 59.8 32 50 210 5e-50 207 356 human 566 NP_001038224.1;AAI34859
RXN20798.1 279 524 7 256 70.2 30 47 245 8e-57 230 356 human 567 RXN20798.1
XP_020471693.1 295 508 1 209 58.7 30 49 213 2e-46 195 356 human 569 XP_020471693.1
XP_008280479.1 322 512 9 202 54.5 33 57 190 7e-54 220 356 human 570 XP_008280479.1
XP_030257680.1 288 496 1 210 59.0 30 51 208 8e-51 210 356 human 573 XP_030257680.1
NP_001106665.1 305 503 9 202 54.5 32 55 198 7e-53 216 356 human 577 NP_001106665.1;BAF91188
TNM97751.1 305 503 9 202 54.5 32 55 198 2e-52 215 356 human 577 TNM97751.1
XP_011485063.1 312 517 9 214 57.9 33 53 205 2e-51 212 356 human 577 XP_011485063.1;XP_020566697
XP_011614696.2 305 503 9 202 54.5 32 55 198 9e-53 216 356 human 577 XP_011614696.2
XP_018939138.1 290 512 7 231 63.2 30 48 222 4e-53 218 356 human 577 XP_018939138.1;XP_018939139;KTF82518
XP_012714371.1 308 501 3 188 52.2 32 51 193 2e-48 202 356 human 580 XP_012714371.1
XP_022057778.1 309 511 1 199 55.9 32 54 202 4e-52 214 356 human 583 XP_022057778.1
EFB21360.1 355 585 5 235 64.9 74 81 230 6e-69 270 356 human 585 EFB21360.1
XP_023124681.1 310 516 1 204 57.3 31 54 206 2e-53 219 356 human 586 XP_023124681.1
XP_028988652.1 302 521 3 233 64.9 32 48 219 2e-44 189 356 human 587 XP_028988652.1;XP_028988653
XP_026229899.1 298 534 1 228 64.0 30 52 236 7e-53 217 356 human 588 XP_026229899.1
XP_030220008.1 341 553 36 258 62.6 30 50 212 8e-42 180 356 human 589 XP_030220008.1;XP_030220009
XP_021145322.1 286 577 8 355 97.8 30 43 291 4e-62 248 356 human 590 XP_021145322.1
KFV99153.1 386 584 1 201 56.5 44 58 198 2e-54 222 356 human 591 KFV99153.1
XP_012878106.1 247 583 1 356 100.0 58 68 336 1e-67 265 356 human 591 XP_012878106.1
XP_020489648.1 341 516 38 216 50.3 32 56 175 9e-50 206 356 human 592 XP_020489648.1
KFP69472.1 405 582 27 206 50.6 40 56 177 7e-46 193 356 human 596 KFP69472.1
XP_014389170.1 283 596 1 356 100.0 64 71 313 2e-83 318 356 human 596 XP_014389170.1
TKS79933.1 314 540 6 231 63.5 30 49 226 1e-51 213 356 human 597 TKS79933.1
QCD16644.1 318 544 6 231 63.5 30 50 226 4e-51 211 356 human 601 QCD16644.1
QCT05766.1 318 544 6 231 63.5 30 50 226 8e-51 210 356 human 601 QCT05766.1
TKS27112.1 367 588 18 238 62.1 75 82 221 1e-62 249 356 human 601 TKS27112.1
XP_010736595.2 318 544 6 231 63.5 30 50 226 5e-51 210 356 human 601 XP_010736595.2;XP_019117616
XP_004312297.2 386 602 36 252 61.0 75 83 216 5e-62 247 356 human 602 XP_004312297.2
XP_025890944.1 285 601 1 356 100.0 32 46 316 5e-54 220 356 human 603 XP_025890944.1
CDQ87038.1 303 498 2 200 55.9 32 50 195 4e-49 204 356 human 604 CDQ87038.1
ERE72238.1 331 553 16 239 62.9 66 78 222 8e-65 256 356 human 604 ERE72238.1
XP_019712450.1 346 538 1 194 54.5 34 54 192 2e-53 218 356 human 608 XP_019712450.1
XP_005504021.1 306 597 8 355 97.8 30 43 291 4e-62 247 356 human 610 XP_005504021.1;PKK19683
KFU84451.1 405 592 2 191 53.4 43 57 187 8e-52 213 356 human 612 KFU84451.1
XP_008709651.1 395 592 13 210 55.6 74 82 197 4e-56 228 356 human 614 XP_008709651.1
XP_010723390.1 309 612 28 356 92.4 32 47 303 1e-66 262 356 human 615 XP_010723390.1
KFP06358.1 408 599 1 194 54.5 40 54 191 2e-50 208 356 human 616 KFP06358.1
KFQ51151.1 382 600 4 202 55.9 39 53 218 2e-50 209 356 human 616 KFQ51151.1
KFV07345.1 402 602 3 202 56.2 44 57 200 1e-53 219 356 human 616 KFV07345.1
KFZ48623.1 381 608 4 210 58.1 38 53 227 2e-50 209 356 human 617 KFZ48623.1
XP_027625410.1 276 618 5 356 98.9 66 75 342 5e-76 293 356 human 618 XP_027625410.1
KFQ20826.1 399 611 3 210 58.4 40 57 212 3e-53 218 356 human 619 KFQ20826.1
KFV52042.1 404 603 3 202 56.2 40 56 199 2e-51 212 356 human 619 KFV52042.1
KFO77595.1 412 607 3 200 55.6 43 58 195 1e-50 209 356 human 622 KFO77595.1
KFQ17041.1 425 617 16 210 54.8 43 59 192 2e-51 212 356 human 622 KFQ17041.1
KFQ67791.1 410 606 6 202 55.3 42 57 196 5e-53 217 356 human 622 KFQ67791.1
KFV61693.1 422 612 18 210 54.2 44 63 190 2e-50 208 356 human 623 KFV61693.1
KFQ89713.1 404 608 2 202 56.5 42 58 204 2e-49 205 356 human 624 KFQ89713.1
KFR04834.1 411 609 1 202 56.7 43 57 198 8e-53 216 356 human 625 KFR04834.1
XP_005343119.2 347 625 1 276 77.5 67 78 278 1e-80 309 356 human 625 XP_005343119.2
KFO09658.1 403 599 3 193 53.7 43 57 196 2e-49 205 356 human 626 KFO09658.1
KFP94629.1 402 610 2 202 56.5 41 55 208 1e-51 213 356 human 626 KFP94629.1
KFW95646.1 416 616 8 210 57.0 42 58 200 5e-52 214 356 human 626 KFW95646.1
KFP14217.1 404 612 2 202 56.5 42 55 208 3e-52 214 356 human 628 KFP14217.1
KFP36518.1 393 612 4 202 55.9 39 54 219 2e-51 212 356 human 628 KFP36518.1
KFP55919.1 417 612 7 202 55.1 42 59 195 8e-52 213 356 human 628 KFP55919.1
KFP96458.1 417 612 7 202 55.1 43 60 195 2e-53 219 356 human 628 KFP96458.1
KFV99775.1 393 617 4 211 58.4 39 51 224 3e-51 211 356 human 628 KFV99775.1
KGL88107.1 429 619 18 210 54.2 42 57 190 5e-51 211 356 human 629 KGL88107.1
KFM10766.1 436 614 24 202 50.3 44 60 178 9e-53 216 356 human 630 KFM10766.1
KFV73459.1 400 616 2 211 59.0 41 58 216 2e-53 218 356 human 630 KFV73459.1
KFW63249.1 436 614 24 202 50.3 45 61 178 2e-52 215 356 human 630 KFW63249.1
KFP90689.1 438 614 22 200 50.3 42 57 176 2e-49 205 356 human 632 KFP90689.1
XP_007525002.2 299 635 2 356 99.7 45 57 336 2e-66 262 356 human 637 XP_007525002.2
KFV41878.1 447 626 23 202 50.6 43 60 179 2e-52 215 356 human 642 KFV41878.1
XP_010882521.3 346 594 1 240 67.4 30 49 248 2e-50 209 356 human 655 XP_010882521.3
XP_004595948.1 380 655 34 355 90.4 52 66 275 1e-61 246 356 human 657 XP_004595948.1
XP_006754169.1 384 662 32 356 91.3 65 73 278 2e-78 302 356 human 662 XP_006754169.1
XP_023699379.1 369 606 1 232 65.2 31 50 237 9e-56 226 356 human 664 XP_023699379.1
OBS82883.1 375 611 18 254 66.6 63 76 236 1e-67 266 356 human 665 OBS82883.1
ELK37433.1 376 654 32 313 79.2 51 61 278 5e-47 197 356 human 667 ELK37433.1
XP_009081957.1 405 667 27 356 92.7 31 44 262 5e-60 240 356 human 667 XP_009081957.1
XP_025028502.1 361 645 12 347 94.4 33 46 284 2e-49 205 356 human 667 XP_025028502.1
TRZ11119.1 379 665 3 356 99.4 30 40 286 2e-50 209 356 human 668 TRZ11119.1
XP_010072321.1 402 602 3 202 56.2 44 57 200 4e-53 218 356 human 669 XP_010072321.1
XP_025028501.1 363 647 12 347 94.4 33 46 284 2e-49 205 356 human 669 XP_025028501.1
XP_004464287.1 369 672 32 356 91.3 64 72 303 7e-71 276 356 human 672 XP_004464287.1
GCF56572.1 352 661 14 356 96.3 33 46 309 5e-59 237 356 human 673 GCF56572.1
XP_026260016.1 341 673 1 355 99.7 62 71 332 1e-88 335 356 human 675 XP_026260016.1;XP_026260017;XP_026260018
XP_004689386.1 368 678 28 356 92.4 57 68 310 8e-78 300 356 human 678 XP_004689386.1;XP_012584955
XP_011235704.1 418 651 5 238 65.7 73 80 233 5e-67 264 356 human 681 XP_011235704.1
XP_006110580.2 380 677 34 354 90.2 34 48 297 1e-69 272 356 human 682 XP_006110580.2
XP_012863134.1 373 682 18 356 95.2 59 68 309 9e-81 309 356 human 682 XP_012863134.1
XP_017459278.1 342 667 4 353 98.3 54 67 325 8e-80 306 356 human 683 XP_017459278.1;XP_017452198
XP_003460977.1 307 678 1 356 100.0 50 59 371 8e-79 303 356 human 684 XP_003460977.1;XP_013001810;XP_013001818;XP_013001824;XP_023418303
XP_015276078.1 357 672 5 356 98.9 32 45 315 3e-65 258 356 human 684 XP_015276078.1;XP_015276079
XP_006745643.1 379 685 31 356 91.6 71 77 306 1e-82 315 356 human 685 XP_006745643.1
XP_006104892.1 351 687 1 356 100.0 68 77 336 4e-92 347 356 human 687 XP_006104892.1
XP_010159112.1 386 682 1 354 99.4 33 45 296 2e-62 248 356 human 687 XP_010159112.1
XP_003788814.1 363 689 14 356 96.3 72 76 326 5e-90 340 356 human 689 XP_003788814.1
XP_004619550.1 385 688 32 355 91.0 54 65 303 7e-70 273 356 human 690 XP_004619550.1
XP_005429516.1 418 685 34 354 90.2 30 44 267 2e-53 218 356 human 690 XP_005429516.1
XP_025302499.1 498 681 3 188 52.2 30 45 183 7e-48 200 356 human 690 XP_025302499.1
TFK00140.1 361 676 9 344 94.4 32 48 315 1e-67 266 356 human 691 TFK00140.1
XP_006868978.1 389 691 33 356 91.0 65 73 302 6e-83 317 356 human 691 XP_006868978.1
XP_012358815.1 351 691 16 356 95.8 98 99 340 e-111 409 356 human 691 XP_012358815.1
XP_016053353.1 352 691 5 356 98.9 71 79 339 e-101 379 356 human 691 XP_016053353.1
XP_030365526.1 393 691 1 356 100.0 30 43 298 9e-60 240 356 human 691 XP_030365526.1
XP_009676037.1 372 689 14 356 96.3 32 45 317 9e-69 269 356 human 692 XP_009676037.1
XP_010410506.1 417 689 31 356 91.6 31 44 272 1e-59 239 356 human 692 XP_010410506.1
XP_017597972.1 417 689 31 356 91.6 31 44 272 1e-59 239 356 human 692 XP_017597972.1
XP_019406074.1 399 688 28 355 92.1 34 47 289 7e-71 276 356 human 692 XP_019406074.1
XP_004395372.2 355 693 5 356 98.9 69 75 338 5e-84 320 356 human 693 XP_004395372.2
XP_019368973.1 399 689 28 355 92.1 32 46 290 5e-69 270 356 human 693 XP_019368973.1
XP_019508889.1 337 693 1 356 100.0 64 72 356 9e-89 336 356 human 693 XP_019508889.1
XP_027808271.1 371 691 20 355 94.4 64 74 320 5e-90 340 356 human 693 XP_027808271.1
XP_006904180.1 351 694 1 356 100.0 69 79 343 1e-92 349 356 human 694 XP_006904180.1;ELK19420
XP_008149009.1 335 687 1 355 99.7 64 72 352 2e-83 318 356 human 694 XP_008149009.1
XP_008931616.3 411 691 27 356 92.7 31 44 280 4e-56 227 356 human 694 XP_008931616.3
XP_011371861.1 351 694 1 356 100.0 68 79 343 8e-94 353 356 human 694 XP_011371861.1;XP_011371862;XP_011371863
XP_016000154.1 352 694 1 356 100.0 66 76 342 3e-95 357 356 human 694 XP_016000154.1
XP_025052284.1 403 690 28 355 92.1 33 47 287 7e-69 270 356 human 694 XP_025052284.1;XP_025052285
EOA95601.1 398 695 22 355 93.8 34 48 297 8e-67 263 356 human 695 EOA95601.1
XP_007949252.1 388 696 32 356 91.3 69 77 308 2e-86 328 356 human 696 XP_007949252.1
XP_008835192.1 385 696 31 353 90.7 60 72 311 2e-86 328 356 human 696 XP_008835192.1
XP_012291832.1 341 696 1 356 100.0 81 83 355 e-105 389 356 human 696 XP_012291832.1
XP_027580340.1 413 693 27 356 92.7 32 45 280 1e-59 239 356 human 696 XP_027580340.1
XP_027603313.1 413 693 27 356 92.7 32 44 280 1e-59 239 356 human 696 XP_027603313.1;XP_027603314
KQK82830.1 391 694 3 356 99.4 30 42 303 2e-57 231 356 human 697 KQK82830.1
XP_002761653.1 374 697 21 356 94.4 86 89 323 e-106 395 356 human 697 XP_002761653.1
XP_014460416.1 391 693 16 355 95.5 31 44 302 4e-69 270 356 human 697 XP_014460416.1;XP_019339566
XP_017383886.1 371 697 18 356 95.2 85 88 326 e-103 385 356 human 697 XP_017383886.1
XP_017689117.1 418 694 27 356 92.7 32 45 276 3e-59 238 356 human 697 XP_017689117.1;XP_017689118
XP_003760653.1 363 683 3 349 97.5 42 57 320 8e-69 270 356 human 698 XP_003760653.1
XP_003938874.1 371 698 18 356 95.2 83 87 327 e-102 382 356 human 698 XP_003938874.1
XP_012501678.1 384 698 26 356 93.0 76 83 314 1e-94 355 356 human 698 XP_012501678.1
EGV93716.1 331 671 16 353 94.9 56 66 340 8e-81 309 356 human 699 EGV93716.1
XP_010019457.1 398 697 3 355 99.2 31 43 299 1e-57 233 356 human 699 XP_010019457.1
XP_024601823.1 342 699 1 356 100.0 66 72 357 1e-89 339 356 human 699 XP_024601823.1;XP_024601824;XP_024601825
XP_003421709.1 385 700 26 356 93.0 67 74 315 7e-84 320 356 human 700 XP_003421709.1;XP_010599346;XP_023396474;XP_023396475
XP_005495270.1 388 695 3 354 98.9 32 45 307 1e-55 226 356 human 700 XP_005495270.1
XP_026576138.1 312 526 1 191 53.7 35 51 214 1e-43 186 356 human 700 XP_026576138.1
XP_004865772.1 352 695 4 356 99.2 65 73 343 2e-90 342 356 human 701 XP_004865772.1;XP_021100731
XP_007460599.1 340 701 1 356 100.0 64 71 361 3e-85 324 356 human 701 XP_007460599.1
XP_029773543.1 398 701 24 356 93.5 63 71 303 1e-82 316 356 human 701 XP_029773543.1
XP_004441454.1 343 702 3 356 99.4 69 76 359 1e-94 355 356 human 702 XP_004441454.1
XP_007488996.1 381 694 10 349 95.5 41 57 313 3e-69 271 356 human 702 XP_007488996.1;XP_007488998;XP_007488999;XP_007489000
XP_018615517.2 420 662 38 281 68.5 34 50 242 3e-56 228 356 human 702 XP_018615517.2;XP_018615526;XP_018615534
XP_020826901.1 374 700 3 355 99.2 44 58 326 4e-65 257 356 human 702 XP_020826901.1;XP_020826902
XP_027522403.1 419 699 27 356 92.7 32 45 280 4e-61 244 356 human 702 XP_027522403.1;XP_027522404
XP_027706781.1 374 700 3 355 99.2 42 58 326 2e-68 268 356 human 702 XP_027706781.1;XP_027706782;XP_027706783;XP_027706785
XP_004378500.1 394 703 32 356 91.3 70 77 309 3e-91 344 356 human 703 XP_004378500.1
XP_004655027.1 375 703 19 353 94.1 65 76 328 2e-91 345 356 human 703 XP_004655027.1
XP_005281227.1 399 688 34 344 87.4 35 50 289 1e-66 262 356 human 703 XP_005281227.1;XP_023961517
XP_026510767.1 399 688 34 344 87.4 35 50 289 4e-65 257 356 human 703 XP_026510767.1
XP_017506473.1 364 698 7 356 98.3 67 77 334 9e-90 339 356 human 704 XP_017506473.1
XP_024425012.1 344 704 4 356 99.2 70 79 360 8e-99 369 356 human 704 XP_024425012.1
XP_030396462.1 402 700 34 355 90.4 34 49 298 4e-70 274 356 human 704 XP_030396462.1
XP_007169217.1 340 705 1 356 100.0 63 70 365 1e-82 316 356 human 705 XP_007169217.1
XP_007072279.1 402 702 34 355 90.4 34 50 300 3e-69 271 356 human 706 XP_007072279.1;EMP24220
XP_011798868.1 366 706 16 356 95.8 93 94 340 e-100 374 356 human 706 XP_011798868.1
XP_014808292.1 417 706 17 356 95.5 31 44 289 9e-65 256 356 human 706 XP_014808292.1
XP_014808293.1 417 706 17 356 95.5 31 44 289 2e-65 258 356 human 706 XP_014808293.1
TEA33334.1 340 707 1 356 100.0 64 70 367 1e-84 322 356 human 707 TEA33334.1
TKC46309.1 340 707 1 356 100.0 63 68 367 7e-82 313 356 human 707 TKC46309.1
XP_004277282.1 340 707 1 356 100.0 64 70 367 9e-88 332 356 human 707 XP_004277282.1
XP_007899298.1 339 679 3 339 94.7 30 46 340 2e-66 261 356 human 707 XP_007899298.1;XP_007899299;XP_007899300
XP_022412677.1 340 707 1 356 100.0 62 67 367 7e-81 310 356 human 707 XP_022412677.1;XP_022412678
XP_026941203.1 340 707 1 356 100.0 62 67 367 9e-90 339 356 human 707 XP_026941203.1;XP_026941204;XP_026941205
XP_029075017.1 340 707 1 356 100.0 63 68 367 8e-82 313 356 human 707 XP_029075017.1
XP_028375832.1 350 708 3 356 99.4 66 76 358 2e-92 348 356 human 708 XP_028375832.1
XP_026307783.1 372 709 19 356 94.9 93 95 337 3e-97 364 356 human 709 XP_026307783.1
XP_010137501.1 419 710 24 356 93.5 34 46 291 2e-68 268 356 human 710 XP_010137501.1
XP_010365531.1 373 710 19 356 94.9 93 95 337 e-103 382 356 human 710 XP_010365531.1
XP_017702677.1 341 710 1 356 100.0 88 90 369 e-103 384 356 human 710 XP_017702677.1
XP_029470442.1 378 706 18 356 95.2 31 48 328 1e-65 259 356 human 710 XP_029470442.1
BAG55265.1 360 711 5 356 98.9 98 99 351 e-120 440 356 human 711 BAG55265.1
EHH29504.1 373 711 18 356 95.2 95 96 338 e-109 403 356 human 711 EHH29504.1
NP_001123900.1 373 711 18 356 95.2 96 96 338 e-108 402 356 human 711 NP_001123900.1;BAG55267
NP_001266155.1 356 711 1 356 100.0 98 98 355 e-121 444 356 human 711 NP_001266155.1;XP_008970820;BAG55263
NP_001274257.1 373 711 18 356 95.2 96 96 338 e-109 403 356 human 711 NP_001274257.1;XP_005587645;XP_011745595;BAG55266
SJL87103.1 356 711 1 356 100.0 100 100 355 e-121 445 356 human 711 SJL87103.1
XP_007993074.1 367 711 12 356 96.9 95 95 344 e-106 394 356 human 711 XP_007993074.1
XP_008585959.1 381 705 26 356 93.0 75 82 324 1e-94 355 356 human 711 XP_008585959.1
XP_011822758.1 373 711 18 356 95.2 95 96 338 e-109 403 356 human 711 XP_011822758.1
XP_011928527.1 374 711 19 356 94.9 95 96 337 e-108 401 356 human 711 XP_011928527.1
XP_014978020.2 373 711 18 356 95.2 95 96 338 e-109 402 356 human 711 XP_014978020.2
XP_024094075.1 360 711 5 356 98.9 98 99 351 e-120 439 356 human 711 XP_024094075.1;PNJ18297
NP_001266518.1 357 712 1 356 100.0 99 99 355 e-121 443 356 human 712 NP_001266518.1;XP_018869870;BAG55264
NP_891549.1 357 712 1 356 100.0 100 100 355 e-121 445 356 human 712 NP_891549.1;Q8IUC6;BAC44839;BAC55579;BAC77376;BAG55261;AAI36558;AAI36557
XP_025225054.1 374 712 18 356 95.2 95 96 338 e-109 403 356 human 712 XP_025225054.1
XP_030148660.1 421 712 36 356 90.2 66 73 291 2e-85 325 356 human 712 XP_030148660.1;XP_030148665
NP_001123604.1 358 713 1 356 100.0 98 99 355 e-121 444 356 human 713 NP_001123604.1;BAG55262
NP_001302667.1 354 713 2 356 99.7 69 76 359 3e-90 341 356 human 713 NP_001302667.1;XP_020935486;AGT36583;QCO69315
XP_003919632.2 393 713 36 356 90.2 95 96 320 e-106 394 356 human 713 XP_003919632.2
XP_005405837.1 380 707 30 356 91.9 62 72 327 4e-83 317 356 human 713 XP_005405837.1;XP_005405839
XP_016789594.2 358 713 1 356 100.0 98 99 355 e-121 444 356 human 713 XP_016789594.2;PNI25268
XP_023500240.1 366 713 19 356 94.9 67 74 347 1e-88 335 356 human 713 XP_023500240.1
XP_030073778.1 367 690 1 339 95.2 31 48 323 6e-65 257 356 human 713 XP_030073778.1;XP_030073779
XP_009480176.1 382 714 4 356 99.2 31 43 332 2e-65 258 356 human 714 XP_009480176.1
XP_009979399.1 437 714 29 353 91.3 32 44 277 7e-66 260 356 human 714 XP_009979399.1
XP_009561132.1 412 712 3 356 99.4 32 44 300 5e-65 257 356 human 715 XP_009561132.1
XP_010173154.1 381 716 4 356 99.2 31 43 335 1e-70 275 356 human 716 XP_010173154.1
XP_009808101.1 404 717 3 356 99.4 31 44 313 8e-70 273 356 human 717 XP_009808101.1
XP_009899013.1 422 717 18 356 95.2 33 48 295 2e-65 258 356 human 717 XP_009899013.1
XP_019286450.1 427 718 36 356 90.2 66 72 291 5e-84 320 356 human 718 XP_019286450.1
XP_026720904.1 397 715 3 356 99.4 30 41 318 7e-67 263 356 human 718 XP_026720904.1
EHH59094.1 381 719 18 356 95.2 96 96 338 e-109 404 356 human 719 EHH59094.1
XP_010177190.1 399 719 3 356 99.4 30 43 320 3e-69 271 356 human 719 XP_010177190.1
XP_010288063.1 410 720 6 356 98.6 32 45 310 1e-70 276 356 human 720 XP_010288063.1
XP_014338163.1 344 720 1 356 100.0 61 68 376 3e-82 314 356 human 720 XP_014338163.1
XP_023106646.1 429 720 36 356 90.2 66 73 291 3e-85 324 356 human 720 XP_023106646.1
XP_026904973.1 398 720 5 356 98.9 63 69 322 2e-84 322 356 human 720 XP_026904973.1
XP_009470181.1 411 721 1 356 100.0 33 44 310 9e-69 270 356 human 721 XP_009470181.1
XP_009634984.1 404 721 2 356 99.7 33 44 317 1e-68 269 356 human 721 XP_009634984.1
XP_010298283.1 403 718 3 356 99.4 32 44 315 1e-64 255 356 human 721 XP_010298283.1
XP_028618280.1 381 699 24 353 92.7 56 69 318 2e-79 305 356 human 721 XP_028618280.1
XP_021234663.1 416 719 28 356 92.4 33 47 303 2e-69 272 356 human 722 XP_021234663.1;XP_021234664
XP_006177626.1 367 723 18 356 95.2 71 78 356 1e-93 352 356 human 723 XP_006177626.1;XP_006188003;EPY78547;EPY86332
XP_006206437.1 372 723 22 356 94.1 71 78 351 3e-97 364 356 human 723 XP_006206437.1
XP_009511631.1 416 723 8 356 98.0 32 44 307 3e-68 267 356 human 723 XP_009511631.1
XP_010965043.1 367 723 18 356 95.2 71 78 356 8e-94 353 356 human 723 XP_010965043.1
XP_010981627.1 367 723 18 356 95.2 71 78 356 6e-93 350 356 human 723 XP_010981627.1
XP_011594215.1 408 723 1 356 100.0 32 44 315 1e-70 276 356 human 723 XP_011594215.1;XP_029889195;XP_029889196
XP_012370522.1 371 717 19 356 94.9 60 68 346 1e-89 339 356 human 723 XP_012370522.1;XP_023572510
XP_009920467.1 402 724 2 356 99.7 31 44 322 2e-68 268 356 human 724 XP_009920467.1
XP_010560547.1 402 724 2 356 99.7 31 44 322 2e-68 268 356 human 724 XP_010560547.1
XP_010120978.1 393 725 4 356 99.2 31 43 332 1e-70 276 356 human 725 XP_010120978.1
XP_009570504.1 440 726 31 356 91.6 33 45 286 1e-67 266 356 human 726 XP_009570504.1
XP_009707398.1 417 726 7 356 98.3 33 46 309 1e-69 272 356 human 726 XP_009707398.1
XP_009934696.1 433 726 23 356 93.8 32 45 293 1e-63 253 356 human 726 XP_009934696.1
XP_009959824.1 417 726 7 356 98.3 34 46 309 8e-70 273 356 human 726 XP_009959824.1
XP_013158110.1 434 726 23 356 93.8 33 46 292 1e-69 273 356 human 726 XP_013158110.1
XP_014133217.1 411 726 1 356 100.0 33 46 315 2e-71 278 356 human 726 XP_014133217.1
XP_008120431.1 443 649 3 210 58.4 38 57 206 7e-53 216 356 human 727 XP_008120431.1
XP_009893486.1 429 727 18 356 95.2 32 44 298 5e-67 263 356 human 727 XP_009893486.1
XP_015741701.1 392 724 1 356 100.0 31 45 332 2e-69 271 356 human 727 XP_015741701.1;XP_015741702;XP_015741703
XP_009282325.1 436 728 24 356 93.5 33 45 292 1e-69 272 356 human 728 XP_009282325.1
XP_009316684.1 436 728 24 356 93.5 32 44 292 1e-68 269 356 human 728 XP_009316684.1
XP_028715543.1 378 705 18 352 94.1 58 69 327 9e-76 293 356 human 728 XP_028715543.1
OXB70737.1 397 727 1 356 100.0 30 45 330 2e-69 271 356 human 730 OXB70737.1
XP_020021442.1 342 730 1 355 99.7 58 67 388 7e-89 336 356 human 730 XP_020021442.1
BAE25531.1 380 710 22 353 93.3 53 66 330 3e-83 317 356 human 732 BAE25531.1
BAE29344.1 380 710 22 353 93.3 53 66 330 3e-83 318 356 human 732 BAE29344.1
NP_778154.1 380 710 22 353 93.3 53 66 330 8e-84 319 356 human 732 NP_778154.1;Q80UF7;BAC55581;AAH94338;BAE33144
XP_007109377.1 411 732 36 356 90.2 73 79 321 7e-91 343 356 human 732 XP_007109377.1;XP_007109378
NP_001297720.1 426 730 22 355 93.8 35 48 304 4e-67 264 356 human 734 NP_001297720.1;AHX37587
XP_008756139.2 393 718 4 353 98.3 54 67 325 8e-80 306 356 human 734 XP_008756139.2;XP_008765024
XP_009974479.1 438 731 23 356 93.8 32 46 293 4e-71 277 356 human 734 XP_009974479.1
XP_025961666.1 423 730 22 355 93.8 34 48 307 2e-72 282 356 human 734 XP_025961666.1
NP_001074975.1 429 732 28 356 92.4 32 47 303 1e-70 276 356 human 735 NP_001074975.1;ABK20148
POI34423.1 429 732 28 356 92.4 32 47 303 3e-70 274 356 human 735 POI34423.1
XP_015155511.1 429 732 28 356 92.4 32 47 303 9e-71 276 356 human 735 XP_015155511.1
OXB58717.1 403 733 1 356 100.0 30 44 330 2e-67 265 356 human 736 OXB58717.1
XP_013050712.1 428 732 25 355 93.0 34 48 304 3e-69 271 356 human 736 XP_013050712.1;XP_013050713
XP_008946049.1 425 718 16 356 95.8 32 45 293 4e-63 251 356 human 738 XP_008946049.1
XP_013798144.1 410 735 5 355 98.6 32 45 325 3e-71 278 356 human 739 XP_013798144.1
XP_013798145.1 410 735 5 355 98.6 32 45 325 1e-71 279 356 human 739 XP_013798145.1
XP_025922997.1 410 735 5 355 98.6 32 45 325 3e-71 278 356 human 739 XP_025922997.1;XP_025922998
XP_027808270.1 418 738 20 355 94.4 64 74 320 1e-88 335 356 human 740 XP_027808270.1
XP_006896500.1 398 741 14 356 96.3 64 72 343 4e-84 320 356 human 741 XP_006896500.1
XP_014698545.1 366 648 19 309 81.7 68 75 282 1e-76 296 356 human 742 XP_014698545.1
XP_025717171.1 403 743 4 356 99.2 68 74 340 2e-88 335 356 human 743 XP_025717171.1
XP_027442601.1 403 743 4 356 99.2 67 73 340 2e-87 331 356 human 743 XP_027442601.1;XP_027442603
XP_027982158.1 403 743 4 356 99.2 67 73 340 4e-87 330 356 human 743 XP_027982158.1
XP_007640604.1 376 716 16 353 94.9 56 66 340 4e-81 310 356 human 744 XP_007640604.1
XP_006982311.1 347 722 1 352 98.9 51 60 375 6e-74 287 356 human 745 XP_006982311.1
XP_015220763.1 391 708 19 335 89.0 30 45 317 3e-59 238 356 human 746 XP_015220763.1
XP_004771537.1 393 723 6 356 98.6 67 74 330 8e-96 359 356 human 747 XP_004771537.1;XP_004771538
XP_020139539.1 400 747 1 356 100.0 66 76 347 2e-82 315 356 human 747 XP_020139539.1
XP_012416085.1 411 749 5 356 98.9 69 75 338 9e-84 319 356 human 749 XP_012416085.1
XP_005633080.1 411 751 2 356 99.7 66 74 340 1e-86 329 356 human 751 XP_005633080.1
XP_021004996.1 381 729 22 353 93.3 50 63 348 1e-81 312 356 human 751 XP_021004996.1
XP_025312834.1 411 751 2 356 99.7 67 74 340 1e-86 329 356 human 751 XP_025312834.1
XP_026336897.1 426 751 13 356 96.6 68 74 325 3e-83 317 356 human 751 XP_026336897.1;XP_026336898;XP_026336899;XP_026336900
XP_025875158.1 424 753 15 356 96.1 66 73 329 6e-80 307 356 human 753 XP_025875158.1
XP_027272666.1 377 730 18 353 94.4 55 66 353 9e-79 303 356 human 758 XP_027272666.1;RLQ66576
AAI51623.1 386 759 1 356 100.0 63 70 373 1e-85 326 356 human 759 AAI51623.1
NP_001025472.1 379 759 1 356 100.0 63 69 380 7e-85 323 356 human 759 NP_001025472.1;CAI53671
Q4JF29.2 386 759 1 356 100.0 63 69 373 1e-85 325 356 human 759 Q4JF29.2
XP_021488601.1 387 740 31 353 90.7 52 63 353 3e-73 284 356 human 762 XP_021488601.1
XP_028569816.1 484 740 35 341 86.2 33 45 256 2e-56 228 356 human 762 XP_028569816.1
XP_022381312.1 412 739 22 356 94.1 68 76 327 5e-89 337 356 human 763 XP_022381312.1
PKU34580.1 481 764 28 355 92.1 32 46 283 5e-71 277 356 human 765 PKU34580.1
XP_004023546.3 398 765 13 356 96.6 64 71 367 2e-85 325 356 human 765 XP_004023546.3;XP_027825641
XP_010826467.1 392 765 1 356 100.0 64 70 373 3e-85 324 356 human 765 XP_010826467.1
XP_026640203.1 388 628 31 289 72.8 62 73 240 1e-64 256 356 human 765 XP_026640203.1
DAA27789.1 393 766 1 356 100.0 63 69 373 2e-85 325 356 human 766 DAA27789.1
KAA0737063.1 393 766 1 356 100.0 63 70 373 7e-85 323 356 human 766 KAA0737063.1
XP_005208987.2 393 766 1 356 100.0 64 70 373 1e-85 325 356 human 766 XP_005208987.2
XP_019819974.1 393 766 1 356 100.0 63 69 373 5e-85 323 356 human 766 XP_019819974.1
XP_027403126.1 393 766 1 356 100.0 63 69 373 6e-85 323 356 human 766 XP_027403126.1
XP_021560944.1 461 767 31 356 91.6 71 77 306 6e-83 317 356 human 767 XP_021560944.1
XP_020769932.1 395 768 1 356 100.0 64 71 373 2e-92 348 356 human 768 XP_020769932.1
ANV78028.1 461 765 22 355 93.8 35 49 304 2e-69 271 356 human 769 ANV78028.1
XP_006067185.2 386 773 1 356 100.0 62 68 387 8e-85 323 356 human 773 XP_006067185.2;XP_025149033;XP_006067187;XP_025149034
KFO28821.1 520 772 88 356 75.6 61 71 252 2e-71 278 356 human 778 KFO28821.1
AAH37048.2 438 768 22 353 93.3 53 66 330 9e-84 319 356 human 790 AAH37048.2
XP_013820713.2 412 793 13 356 96.6 62 68 381 4e-80 307 356 human 793 XP_013820713.2;XP_017906378
XP_005088478.2 429 786 3 353 98.6 53 63 357 2e-86 328 356 human 808 XP_005088478.2
XP_021074167.2 412 800 2 353 98.9 48 58 388 1e-80 309 356 human 828 XP_021074167.2
KYO42550.1 551 840 29 355 91.9 31 45 289 1e-70 276 356 human 844 KYO42550.1
KYO42549.1 559 848 29 355 91.9 31 45 289 1e-70 276 356 human 852 KYO42549.1
KYO42548.1 485 1084 58 702 91.9 33 46 599 e-105 391 702 koala 1086 KYO42548.1
OWK51495.1 895 1567 2 701 99.7 30 43 672 e-124 456 702 koala 1570 OWK51495.1
XP_025772161.1 1 314 1 357 50.9 39 45 313 1e-42 184 702 koala 357 XP_025772161.1
EAW69193.1 1 351 1 364 51.9 47 57 350 6e-64 255 702 koala 395 EAW69193.1
AIC61374.1 1 397 1 412 58.7 45 55 396 9e-68 268 702 koala 397 AIC61374.1;SJX37734
AAC28630.1 1 416 310 701 55.8 39 54 415 7e-82 315 702 koala 416 AAC28630.1
KFP48730.1 5 406 2 401 57.0 30 43 401 7e-55 225 702 koala 445 KFP48730.1
EPQ03069.1 1 522 119 701 83.0 37 48 521 1e-87 334 702 koala 522 EPQ03069.1
PNJ18298.1 21 545 165 701 76.5 42 55 524 e-101 378 702 koala 545 PNJ18298.1
AAO85488.1 21 546 165 701 76.5 43 56 525 e-101 378 702 koala 546 AAO85488.1
PNI25269.1 21 547 165 701 76.5 43 56 526 e-102 381 702 koala 547 PNI25269.1
EFB21360.1 1 585 1 604 86.0 45 57 584 e-135 493 702 koala 585 EFB21360.1
KFV99153.1 5 585 2 571 81.2 33 48 580 e-114 424 702 koala 591 KFV99153.1
XP_012878106.1 1 583 172 701 75.5 32 43 582 2e-59 239 702 koala 591 XP_012878106.1
VFV19469.1 1 549 1 536 76.4 41 50 548 2e-93 353 702 koala 595 VFV19469.1
KFP69472.1 6 585 3 584 82.9 32 47 579 7e-98 367 702 koala 596 KFP69472.1
XP_014389170.1 37 596 110 701 84.3 39 51 559 e-105 391 702 koala 596 XP_014389170.1
TKS27112.1 1 582 1 601 85.6 44 58 581 e-129 473 702 koala 601 TKS27112.1
KFW75817.1 6 573 3 560 79.5 32 46 567 e-100 375 702 koala 602 KFW75817.1
XP_004312297.2 1 602 1 621 88.5 43 56 601 e-122 448 702 koala 602 XP_004312297.2
ERE72238.1 1 553 46 608 80.2 42 55 552 e-121 446 702 koala 604 ERE72238.1
KFO63914.1 5 593 2 584 83.0 32 47 588 2e-98 370 702 koala 604 KFO63914.1
KFO84947.1 5 584 2 560 79.6 34 49 579 e-118 434 702 koala 612 KFO84947.1
XP_008709651.1 1 592 1 579 82.5 39 52 591 e-114 422 702 koala 614 XP_008709651.1
KFP06358.1 5 605 2 570 81.1 31 44 600 e-104 388 702 koala 616 KFP06358.1
KFQ51151.1 5 600 2 571 81.2 35 49 595 e-116 429 702 koala 616 KFQ51151.1
KFV07345.1 5 602 2 571 81.2 33 47 597 e-102 383 702 koala 616 KFV07345.1
KFZ48623.1 5 613 2 585 83.2 31 45 608 e-109 406 702 koala 617 KFZ48623.1
XP_027625410.1 1 618 100 701 85.8 37 49 617 3e-96 362 702 koala 618 XP_027625410.1
KFQ20826.1 6 610 3 584 82.9 33 47 604 e-110 407 702 koala 619 KFQ20826.1
KFV52042.1 5 603 2 571 81.2 34 48 598 e-115 427 702 koala 619 KFV52042.1
KFO77595.1 6 607 3 569 80.8 32 47 601 8e-97 364 702 koala 622 KFO77595.1
KFQ17041.1 4 614 1 581 82.8 31 45 610 e-103 385 702 koala 622 KFQ17041.1
KFQ67791.1 6 606 3 571 81.1 31 46 600 e-123 452 702 koala 622 KFQ67791.1
KFV61693.1 7 618 4 591 83.8 32 45 611 e-102 381 702 koala 623 KFV61693.1
KFQ89713.1 5 608 2 571 81.2 32 47 603 e-111 411 702 koala 624 KFQ89713.1
KFR04834.1 5 609 2 571 81.2 33 46 604 e-116 429 702 koala 625 KFR04834.1
XP_005343119.2 1 625 1 641 91.3 42 57 624 e-123 452 702 koala 625 XP_005343119.2
KFO09658.1 6 610 3 571 81.1 33 48 604 e-121 444 702 koala 626 KFO09658.1
KFP94629.1 5 610 2 571 81.2 33 47 605 e-115 426 702 koala 626 KFP94629.1
KFV00468.1 5 610 2 571 81.2 32 46 605 e-110 410 702 koala 626 KFV00468.1
KFW95646.1 6 610 3 571 81.1 34 48 604 e-111 413 702 koala 626 KFW95646.1
KFP14217.1 6 612 3 571 81.1 33 48 606 e-117 431 702 koala 628 KFP14217.1
KFP36518.1 5 612 2 571 81.2 33 47 607 e-112 416 702 koala 628 KFP36518.1
KFP55919.1 5 612 2 571 81.2 34 49 607 e-116 427 702 koala 628 KFP55919.1
KFP96458.1 5 617 2 584 83.0 33 48 612 e-115 426 702 koala 628 KFP96458.1
KFV99775.1 5 615 2 577 82.1 32 46 610 e-114 422 702 koala 628 KFV99775.1
KGL88107.1 5 611 2 569 80.9 31 45 606 e-116 430 702 koala 629 KGL88107.1
KFM10766.1 5 614 2 571 81.2 33 46 609 e-119 438 702 koala 630 KFM10766.1
KFV73459.1 5 615 2 579 82.3 35 48 610 e-116 427 702 koala 630 KFV73459.1
KFW63249.1 5 614 2 571 81.2 33 45 609 e-115 427 702 koala 630 KFW63249.1
KFP90689.1 6 614 3 569 80.8 30 43 608 4e-97 365 702 koala 632 KFP90689.1
XP_007525002.2 175 629 256 695 62.7 31 42 454 2e-55 226 702 koala 637 XP_007525002.2
KFV41878.1 7 626 4 571 80.9 31 45 619 e-116 429 702 koala 642 KFV41878.1
XP_028906958.1 6 610 9 690 97.2 34 47 604 4e-81 312 702 koala 643 XP_028906958.1
XP_004595948.1 1 657 1 702 100.0 38 52 656 e-121 445 702 koala 657 XP_004595948.1
XP_006754169.1 1 662 1 701 99.9 41 53 661 e-129 472 702 koala 662 XP_006754169.1
OBS82883.1 1 643 1 698 99.4 41 53 642 e-145 523 702 koala 665 OBS82883.1
ELK37433.1 1 644 1 666 94.9 39 51 643 e-103 387 702 koala 667 ELK37433.1
XP_009081957.1 6 665 3 699 99.3 31 44 659 e-111 412 702 koala 667 XP_009081957.1
XP_010072321.1 5 666 2 698 99.3 30 42 661 e-111 411 702 koala 669 XP_010072321.1
RLV90980.1 6 668 3 701 99.6 30 43 662 e-107 398 702 koala 671 RLV90980.1
XP_004464287.1 3 667 1 696 99.1 42 54 664 e-126 463 702 koala 672 XP_004464287.1
GCF56572.1 6 659 3 702 99.7 30 43 653 e-102 383 702 koala 673 GCF56572.1
XP_026260016.1 1 675 1 702 100.0 42 55 674 e-138 500 702 koala 675 XP_026260016.1;XP_026260017;XP_026260018
XP_004689386.1 1 678 1 701 99.9 41 53 677 e-120 442 702 koala 678 XP_004689386.1;XP_012584955
XP_021399744.1 5 677 2 701 99.7 30 43 672 e-107 400 702 koala 680 XP_021399744.1
XP_011235704.1 1 648 1 604 86.0 40 52 647 e-126 463 702 koala 681 XP_011235704.1
XP_006110580.2 1 680 1 702 100.0 34 48 679 e-124 456 702 koala 682 XP_006110580.2
XP_012863134.1 1 682 1 701 99.9 40 52 681 e-123 453 702 koala 682 XP_012863134.1
XP_017459278.1 1 667 1 698 99.4 37 51 666 e-129 471 702 koala 683 XP_017459278.1;XP_017452198
XP_003460977.1 1 679 1 702 100.0 37 49 678 e-122 448 702 koala 684 XP_003460977.1;XP_013001810;XP_013001818;XP_013001824;XP_023418303
XP_015276078.1 1 673 1 702 100.0 31 46 672 e-111 413 702 koala 684 XP_015276078.1;XP_015276079
XP_006745643.1 1 685 1 701 99.9 42 55 684 e-149 539 702 koala 685 XP_006745643.1
XP_006104892.1 1 687 1 701 99.9 43 56 686 e-143 517 702 koala 687 XP_006104892.1
XP_010159112.1 5 682 2 699 99.4 30 44 677 e-127 464 702 koala 687 XP_010159112.1
XP_003788814.1 1 689 1 701 99.9 41 53 688 e-150 541 702 koala 689 XP_003788814.1
XP_004619550.1 1 690 1 702 100.0 37 50 689 e-114 421 702 koala 690 XP_004619550.1
TFK00140.1 6 675 3 688 97.7 37 50 669 e-128 470 702 koala 691 TFK00140.1
XP_006868978.1 1 691 1 701 99.9 40 52 690 e-128 469 702 koala 691 XP_006868978.1
XP_012358815.1 1 691 1 701 99.9 44 56 690 e-152 548 702 koala 691 XP_012358815.1
XP_016053353.1 1 691 1 701 99.9 43 55 690 e-147 532 702 koala 691 XP_016053353.1
XP_030365526.1 7 691 4 701 99.4 30 42 684 e-112 415 702 koala 691 XP_030365526.1
XP_009676037.1 5 690 2 702 99.9 33 47 685 e-133 485 702 koala 692 XP_009676037.1
XP_010410506.1 5 689 2 701 99.7 30 44 684 e-113 419 702 koala 692 XP_010410506.1
XP_017597972.1 5 689 2 701 99.7 30 44 684 e-113 419 702 koala 692 XP_017597972.1
XP_019406074.1 5 690 2 702 99.9 34 49 685 e-135 493 702 koala 692 XP_019406074.1
XP_004395372.2 3 693 1 701 99.9 42 54 690 e-148 536 702 koala 693 XP_004395372.2
XP_019368973.1 5 691 2 702 99.9 34 48 686 e-128 469 702 koala 693 XP_019368973.1
XP_019508889.1 3 693 1 701 99.9 42 54 690 e-142 515 702 koala 693 XP_019508889.1
XP_027808271.1 1 693 1 702 100.0 42 56 692 e-141 512 702 koala 693 XP_027808271.1
XP_006904180.1 1 694 1 701 99.9 41 54 693 e-145 525 702 koala 694 XP_006904180.1;ELK19420
XP_008149009.1 1 688 1 701 99.9 42 54 687 e-141 511 702 koala 694 XP_008149009.1
XP_008931616.3 6 691 3 701 99.6 30 43 685 e-110 407 702 koala 694 XP_008931616.3
XP_011371861.1 1 694 1 701 99.9 41 54 693 e-145 526 702 koala 694 XP_011371861.1;XP_011371862;XP_011371863
XP_016000154.1 1 694 1 701 99.9 42 53 693 e-145 526 702 koala 694 XP_016000154.1
XP_025052284.1 5 692 2 702 99.9 36 50 687 e-136 495 702 koala 694 XP_025052284.1;XP_025052285
EOA95601.1 1 695 6 700 99.0 32 46 694 e-118 435 702 koala 695 EOA95601.1
XP_005155258.1 9 693 6 702 99.3 30 43 684 e-103 384 702 koala 695 XP_005155258.1
XP_007949252.1 1 696 1 701 99.9 41 53 695 e-144 521 702 koala 696 XP_007949252.1
XP_008835192.1 1 696 1 698 99.4 39 51 695 e-144 521 702 koala 696 XP_008835192.1
XP_012291832.1 1 696 1 701 99.9 43 56 695 e-154 555 702 koala 696 XP_012291832.1
XP_027580340.1 6 693 3 701 99.6 31 44 687 e-112 416 702 koala 696 XP_027580340.1
XP_027603313.1 6 693 3 701 99.6 31 44 687 e-112 416 702 koala 696 XP_027603313.1;XP_027603314
KQK82830.1 7 687 4 694 98.4 30 43 680 e-108 403 702 koala 697 KQK82830.1
XP_002761653.1 1 697 1 701 99.9 44 57 696 e-156 563 702 koala 697 XP_002761653.1
XP_014460416.1 5 695 2 702 99.9 35 50 690 e-132 482 702 koala 697 XP_014460416.1;XP_019339566
XP_017383886.1 1 697 1 701 99.9 44 56 696 e-155 557 702 koala 697 XP_017383886.1
XP_017689117.1 6 694 3 701 99.6 31 45 688 e-115 427 702 koala 697 XP_017689117.1;XP_017689118
XP_003760653.1 1 683 1 694 98.9 69 77 682 e-136 496 702 koala 698 XP_003760653.1
XP_003938874.1 1 698 1 701 99.9 44 56 697 e-152 550 702 koala 698 XP_003938874.1
XP_012501678.1 1 698 1 701 99.9 42 56 697 e-148 534 702 koala 698 XP_012501678.1
EGV93716.1 1 671 46 698 93.0 39 51 670 e-130 476 702 koala 699 EGV93716.1
XP_024601823.1 1 699 1 701 99.9 41 53 698 e-136 496 702 koala 699 XP_024601823.1;XP_024601824;XP_024601825
XP_003421709.1 1 700 1 701 99.9 39 52 699 e-135 490 702 koala 700 XP_003421709.1;XP_010599346;XP_023396474;XP_023396475
XP_005495270.1 5 695 2 699 99.4 30 43 690 e-109 405 702 koala 700 XP_005495270.1
XP_027562012.1 6 697 3 701 99.6 30 44 691 e-115 426 702 koala 700 XP_027562012.1;XP_027562013
XP_004865772.1 1 696 1 702 100.0 38 50 695 e-141 510 702 koala 701 XP_004865772.1;XP_021100731
XP_007460599.1 1 701 1 701 99.9 41 53 700 e-140 507 702 koala 701 XP_007460599.1
XP_029773543.1 1 697 1 697 99.3 42 55 696 e-149 539 702 koala 701 XP_029773543.1
XP_004441454.1 1 702 1 701 99.9 42 53 701 e-136 496 702 koala 702 XP_004441454.1
XP_007488996.1 1 694 1 694 98.9 68 77 693 e-155 559 702 koala 702 XP_007488996.1;XP_007488998;XP_007488999;XP_007489000
XP_020826901.1 1 702 1 702 100.0 100 100 701 0.0 659 702 koala 702 XP_020826901.1;XP_020826902
XP_027522403.1 6 699 3 701 99.6 30 43 693 e-114 423 702 koala 702 XP_027522403.1;XP_027522404
XP_027706781.1 1 702 1 702 100.0 91 94 701 e-164 587 702 koala 702 XP_027706781.1;XP_027706782;XP_027706783;XP_027706785
XP_004378500.1 5 703 3 701 99.6 42 53 698 e-147 531 702 koala 703 XP_004378500.1
XP_004655027.1 1 703 1 698 99.4 39 53 702 e-143 518 702 koala 703 XP_004655027.1
XP_005281227.1 6 687 3 688 97.7 38 51 681 e-131 479 702 koala 703 XP_005281227.1;XP_023961517
XP_026510767.1 6 687 3 688 97.7 37 50 681 e-130 475 702 koala 703 XP_026510767.1
XP_017506473.1 1 699 1 702 100.0 43 55 698 e-148 536 702 koala 704 XP_017506473.1
XP_024425012.1 1 704 1 701 99.9 41 52 703 e-141 513 702 koala 704 XP_024425012.1
XP_030396462.1 6 702 3 702 99.7 35 48 696 e-134 488 702 koala 704 XP_030396462.1
XP_007169217.1 1 705 1 701 99.9 41 53 704 e-144 521 702 koala 705 XP_007169217.1
XP_007072279.1 1 704 1 702 100.0 36 50 703 e-130 476 702 koala 706 XP_007072279.1;EMP24220
XP_011798868.1 1 706 1 701 99.9 43 56 705 e-147 533 702 koala 706 XP_011798868.1
TEA33334.1 1 707 1 701 99.9 40 52 706 e-135 493 702 koala 707 TEA33334.1
TKC46309.1 1 707 1 701 99.9 41 53 706 e-137 500 702 koala 707 TKC46309.1
XP_004277282.1 1 707 1 701 99.9 40 52 706 e-135 493 702 koala 707 XP_004277282.1
XP_022412677.1 1 707 1 701 99.9 40 53 706 e-137 498 702 koala 707 XP_022412677.1;XP_022412678
XP_026941203.1 1 707 1 701 99.9 41 53 706 e-139 505 702 koala 707 XP_026941203.1;XP_026941204;XP_026941205
XP_029075017.1 1 707 1 701 99.9 41 53 706 e-137 498 702 koala 707 XP_029075017.1
XP_028375832.1 1 708 1 701 99.9 41 52 707 e-139 505 702 koala 708 XP_028375832.1
XP_026307783.1 1 709 1 701 99.9 43 56 708 e-148 534 702 koala 709 XP_026307783.1
XP_010137501.1 5 710 2 701 99.7 31 44 705 e-129 473 702 koala 710 XP_010137501.1
XP_010365531.1 1 710 1 701 99.9 44 57 709 e-148 535 702 koala 710 XP_010365531.1
XP_017702677.1 1 710 1 701 99.9 44 56 709 e-148 536 702 koala 710 XP_017702677.1
BAG55265.1 1 711 1 701 99.9 44 57 710 e-154 553 702 koala 711 BAG55265.1
EHH29504.1 1 711 1 701 99.9 44 56 710 e-151 544 702 koala 711 EHH29504.1
NP_001123900.1 1 711 1 701 99.9 44 56 710 e-151 545 702 koala 711 NP_001123900.1;BAG55267
NP_001266155.1 1 711 1 701 99.9 45 57 710 e-155 558 702 koala 711 NP_001266155.1;XP_008970820;BAG55263
NP_001274257.1 1 711 1 701 99.9 44 56 710 e-151 546 702 koala 711 NP_001274257.1;XP_005587645;XP_011745595;BAG55266
SJL87103.1 1 711 2 701 99.7 45 57 710 e-154 553 702 koala 711 SJL87103.1
XP_007993074.1 1 711 1 701 99.9 44 56 710 e-150 541 702 koala 711 XP_007993074.1
XP_008585959.1 1 705 1 701 99.9 44 57 704 e-152 548 702 koala 711 XP_008585959.1
XP_011822758.1 1 711 1 701 99.9 44 56 710 e-151 546 702 koala 711 XP_011822758.1
XP_011928527.1 1 711 1 701 99.9 44 56 710 e-151 545 702 koala 711 XP_011928527.1
XP_014978020.2 1 711 1 701 99.9 44 56 710 e-151 545 702 koala 711 XP_014978020.2
XP_024094075.1 1 711 1 701 99.9 45 57 710 e-154 555 702 koala 711 XP_024094075.1;PNJ18297
NP_001266518.1 1 712 1 701 99.9 45 57 711 e-154 555 702 koala 712 NP_001266518.1;XP_018869870;BAG55264
NP_891549.1 1 712 1 701 99.9 45 57 711 e-154 557 702 koala 712 NP_891549.1;Q8IUC6;BAC44839;BAC55579;BAC77376;BAG55261;AAI36558;AAI36557
XP_025225054.1 1 712 1 701 99.9 44 56 711 e-151 546 702 koala 712 XP_025225054.1
XP_030148660.1 1 712 1 701 99.9 41 52 711 e-143 518 702 koala 712 XP_030148660.1;XP_030148665
NP_001123604.1 1 713 1 701 99.9 45 57 712 e-155 559 702 koala 713 NP_001123604.1;BAG55262
NP_001302667.1 1 713 1 701 99.9 42 54 712 e-139 504 702 koala 713 NP_001302667.1;XP_020935486;AGT36583;QCO69315
XP_003919632.2 1 713 1 701 99.9 44 56 712 e-147 530 702 koala 713 XP_003919632.2
XP_005405837.1 1 708 1 702 100.0 38 50 707 e-130 475 702 koala 713 XP_005405837.1;XP_005405839
XP_016789594.2 1 713 1 701 99.9 45 57 712 e-155 559 702 koala 713 XP_016789594.2;PNI25268
XP_023500240.1 2 713 1 701 99.9 40 51 711 e-139 505 702 koala 713 XP_023500240.1
XP_030073778.1 14 690 1 684 97.4 30 46 676 e-103 385 702 koala 713 XP_030073778.1;XP_030073779
XP_009480176.1 5 714 2 701 99.7 32 44 709 e-129 473 702 koala 714 XP_009480176.1
XP_009561132.1 6 709 3 698 99.1 30 43 703 e-107 399 702 koala 715 XP_009561132.1
XP_009808101.1 5 717 2 701 99.7 31 43 712 e-127 464 702 koala 717 XP_009808101.1
XP_009899013.1 7 717 4 701 99.4 31 43 710 e-113 419 702 koala 717 XP_009899013.1
XP_019286450.1 1 718 1 701 99.9 41 52 717 e-143 520 702 koala 718 XP_019286450.1
EHH59094.1 1 719 1 701 99.9 43 55 718 e-153 550 702 koala 719 EHH59094.1
XP_010177190.1 6 719 3 701 99.6 31 44 713 e-125 457 702 koala 719 XP_010177190.1
XP_014338163.1 1 720 1 701 99.9 42 53 719 e-147 533 702 koala 720 XP_014338163.1
XP_023106646.1 1 720 1 701 99.9 41 52 719 e-137 498 702 koala 720 XP_023106646.1
XP_026904973.1 1 720 1 701 99.9 41 52 719 e-142 516 702 koala 720 XP_026904973.1
XP_009470181.1 5 721 2 701 99.7 30 42 716 e-127 465 702 koala 721 XP_009470181.1
XP_009634984.1 6 721 3 701 99.6 31 43 715 e-130 474 702 koala 721 XP_009634984.1
XP_010298283.1 6 719 3 702 99.7 30 43 713 e-134 489 702 koala 721 XP_010298283.1
XP_028618280.1 1 699 1 698 99.4 39 53 698 e-135 490 702 koala 721 XP_028618280.1
XP_021234663.1 5 720 2 702 99.9 30 45 715 e-116 427 702 koala 722 XP_021234663.1;XP_021234664
XP_006177626.1 1 723 1 701 99.9 41 53 722 e-144 523 702 koala 723 XP_006177626.1;XP_006188003;EPY78547;EPY86332
XP_006206437.1 1 723 1 701 99.9 41 53 722 e-146 528 702 koala 723 XP_006206437.1
XP_009511631.1 6 723 3 701 99.6 30 44 717 e-125 459 702 koala 723 XP_009511631.1
XP_010965043.1 1 723 1 701 99.9 41 53 722 e-144 523 702 koala 723 XP_010965043.1
XP_010981627.1 1 723 1 701 99.9 41 53 722 e-145 523 702 koala 723 XP_010981627.1
XP_011594215.1 7 723 4 701 99.4 31 45 716 e-131 479 702 koala 723 XP_011594215.1;XP_029889195;XP_029889196
XP_012370522.1 1 718 1 702 100.0 38 52 717 e-136 495 702 koala 723 XP_012370522.1;XP_023572510
XP_009920467.1 5 724 2 701 99.7 31 43 719 e-130 474 702 koala 724 XP_009920467.1
XP_010560547.1 5 724 2 701 99.7 31 43 719 e-129 473 702 koala 724 XP_010560547.1
XP_010120978.1 5 725 2 701 99.7 31 44 720 e-126 463 702 koala 725 XP_010120978.1
XP_009707398.1 5 726 2 701 99.7 31 44 721 e-129 473 702 koala 726 XP_009707398.1
XP_009934696.1 5 723 2 698 99.3 31 44 718 e-121 444 702 koala 726 XP_009934696.1
XP_009959824.1 5 726 2 701 99.7 30 44 721 e-130 474 702 koala 726 XP_009959824.1
XP_013158110.1 5 726 2 701 99.7 30 43 721 e-129 472 702 koala 726 XP_013158110.1
XP_014133217.1 5 726 2 701 99.7 30 43 721 e-130 474 702 koala 726 XP_014133217.1
XP_009282325.1 5 728 2 701 99.7 30 42 723 e-131 478 702 koala 728 XP_009282325.1
XP_009316684.1 5 728 2 701 99.7 30 42 723 e-128 468 702 koala 728 XP_009316684.1
XP_028715543.1 1 705 1 697 99.3 39 51 704 e-138 500 702 koala 728 XP_028715543.1
XP_020021442.1 1 730 1 700 99.7 39 51 729 e-139 504 702 koala 730 XP_020021442.1
BAE25531.1 1 710 1 698 99.4 37 51 709 e-139 503 702 koala 732 BAE25531.1
BAE29344.1 1 710 1 698 99.4 37 50 709 e-138 503 702 koala 732 BAE29344.1
NP_778154.1 1 710 1 698 99.4 37 51 709 e-139 506 702 koala 732 NP_778154.1;Q80UF7;BAC55581;AAH94338;BAE33144
XP_007109377.1 1 732 1 701 99.9 39 52 731 e-146 527 702 koala 732 XP_007109377.1;XP_007109378
NP_001297720.1 6 732 3 702 99.7 31 45 726 e-116 427 702 koala 734 NP_001297720.1;AHX37587
XP_008756139.2 52 718 1 698 99.4 37 51 666 e-128 468 702 koala 734 XP_008756139.2;XP_008765024
XP_025961666.1 5 732 2 702 99.9 33 45 727 e-124 456 702 koala 734 XP_025961666.1
XP_013050712.1 8 734 5 702 99.4 30 45 726 e-128 468 702 koala 736 XP_013050712.1;XP_013050713
XP_008946049.1 4 718 1 701 99.9 30 42 714 e-115 425 702 koala 738 XP_008946049.1
XP_013798144.1 5 737 2 702 99.9 33 45 732 e-128 468 702 koala 739 XP_013798144.1
XP_013798145.1 5 737 2 702 99.9 33 46 732 e-128 468 702 koala 739 XP_013798145.1
XP_025922997.1 5 737 2 702 99.9 33 45 732 e-127 466 702 koala 739 XP_025922997.1;XP_025922998
XP_027808270.1 48 740 1 702 100.0 42 56 692 e-138 500 702 koala 740 XP_027808270.1
XP_006896500.1 1 741 1 701 99.9 38 48 740 e-120 443 702 koala 741 XP_006896500.1
XP_014698545.1 2 648 1 660 94.0 41 52 646 e-129 471 702 koala 742 XP_014698545.1
XP_025717171.1 3 743 1 701 99.9 39 51 740 e-144 520 702 koala 743 XP_025717171.1
XP_027442601.1 3 743 1 701 99.9 39 51 740 e-142 516 702 koala 743 XP_027442601.1;XP_027442603
XP_027982158.1 3 743 1 701 99.9 39 52 740 e-143 518 702 koala 743 XP_027982158.1
XP_007640604.1 1 716 1 698 99.4 40 52 715 e-145 523 702 koala 744 XP_007640604.1
XP_006982311.1 1 722 1 697 99.3 39 51 721 e-136 496 702 koala 745 XP_006982311.1
XP_004771537.1 3 723 1 701 99.9 41 52 720 e-148 534 702 koala 747 XP_004771537.1;XP_004771538
XP_020139539.1 1 747 1 701 99.9 39 51 746 e-129 471 702 koala 747 XP_020139539.1
XP_012416085.1 3 749 1 701 99.9 39 51 746 e-141 513 702 koala 749 XP_012416085.1
XP_005633080.1 1 751 1 701 99.9 39 50 750 e-141 513 702 koala 751 XP_005633080.1
XP_021004996.1 1 729 1 698 99.4 36 50 728 e-137 499 702 koala 751 XP_021004996.1
XP_025312834.1 1 751 1 701 99.9 39 50 750 e-141 513 702 koala 751 XP_025312834.1
XP_026336897.1 1 751 1 701 99.9 39 50 750 e-143 518 702 koala 751 XP_026336897.1;XP_026336898;XP_026336899;XP_026336900
XP_025875158.1 1 753 1 701 99.9 39 50 752 e-137 497 702 koala 753 XP_025875158.1
XP_027272666.1 1 730 1 698 99.4 38 50 729 e-143 518 702 koala 758 XP_027272666.1;RLQ66576
AAI51623.1 1 759 1 701 99.9 40 51 758 e-147 530 702 koala 759 AAI51623.1
NP_001025472.1 1 759 1 701 99.9 40 51 758 e-146 527 702 koala 759 NP_001025472.1;CAI53671
Q4JF29.2 1 759 1 701 99.9 40 51 758 e-146 530 702 koala 759 Q4JF29.2
XP_021488601.1 1 740 1 698 99.4 37 50 739 e-131 477 702 koala 762 XP_021488601.1
XP_028569816.1 105 740 6 686 97.0 33 46 635 e-104 390 702 koala 762 XP_028569816.1
XP_022381312.1 3 739 1 701 99.9 39 50 736 e-144 522 702 koala 763 XP_022381312.1
XP_004023546.3 1 652 1 638 90.9 42 55 651 e-133 486 702 koala 765 XP_004023546.3;XP_027825641
XP_010826467.1 1 765 1 701 99.9 40 51 764 e-144 521 702 koala 765 XP_010826467.1
XP_026640203.1 1 628 1 644 91.7 41 54 627 e-127 466 702 koala 765 XP_026640203.1
DAA27789.1 1 766 1 701 99.9 40 51 765 e-145 526 702 koala 766 DAA27789.1
KAA0737063.1 1 766 1 701 99.9 40 51 765 e-145 525 702 koala 766 KAA0737063.1
XP_005208987.2 1 766 1 701 99.9 40 51 765 e-145 525 702 koala 766 XP_005208987.2
XP_019819974.1 1 766 1 701 99.9 40 51 765 e-145 525 702 koala 766 XP_019819974.1
XP_027403126.1 1 766 1 701 99.9 40 51 765 e-146 527 702 koala 766 XP_027403126.1
XP_021560944.1 3 767 1 701 99.9 38 49 764 e-141 511 702 koala 767 XP_021560944.1
XP_020769932.1 1 768 1 701 99.9 39 52 767 e-147 531 702 koala 768 XP_020769932.1
ANV78028.1 41 767 3 702 99.7 31 45 726 e-118 436 702 koala 769 ANV78028.1
XP_006067185.2 1 660 1 638 90.9 42 54 659 e-132 483 702 koala 773 XP_006067185.2;XP_025149033;XP_006067187;XP_025149034
AAH37048.2 59 768 1 698 99.4 37 51 709 e-138 502 702 koala 790 AAH37048.2
XP_013820713.2 1 666 1 638 90.9 41 53 665 e-130 474 702 koala 793 XP_013820713.2;XP_017906378
XP_005088478.2 69 786 1 698 99.4 40 52 717 e-139 505 702 koala 808 XP_005088478.2
XP_021074167.2 78 691 7 642 90.6 39 53 613 e-129 471 702 koala 828 XP_021074167.2
EAW69193.1 1 356 1 356 50.1 78 83 355 2e-58 236 711 lemur 395 EAW69193.1
AIC61374.1 1 397 1 396 55.7 71 77 396 5e-62 249 711 lemur 397 AIC61374.1;SJX37734
AAC28630.1 1 416 296 705 57.7 68 75 415 e-100 374 711 lemur 416 AAC28630.1
XP_010202854.1 114 462 314 698 54.1 30 41 348 1e-55 227 711 lemur 465 XP_010202854.1
EPQ03069.1 1 522 113 705 83.4 57 64 521 6e-89 338 711 lemur 522 EPQ03069.1
PNJ18298.1 20 545 159 705 76.9 68 75 525 e-103 386 711 lemur 545 PNJ18298.1
AAO85488.1 20 546 159 705 76.9 67 74 526 e-104 389 711 lemur 546 AAO85488.1
PNI25269.1 20 547 159 705 76.9 66 73 527 e-103 386 711 lemur 547 PNI25269.1
EFB21360.1 1 585 1 590 83.0 67 75 584 e-131 478 711 lemur 585 EFB21360.1
KFV99153.1 5 584 2 559 78.5 32 43 579 4e-98 368 711 lemur 591 KFV99153.1
XP_012878106.1 1 588 167 708 76.2 42 52 587 4e-62 249 711 lemur 591 XP_012878106.1
VFV19469.1 1 549 1 522 73.4 55 62 548 2e-88 336 711 lemur 595 VFV19469.1
KFP69472.1 9 585 6 566 78.9 33 43 576 1e-82 317 711 lemur 596 KFP69472.1
XP_014389170.1 37 596 104 705 84.7 62 68 559 e-107 398 711 lemur 596 XP_014389170.1
TKS27112.1 1 588 1 593 83.4 70 77 587 e-128 469 711 lemur 601 TKS27112.1
KFW75817.1 9 575 6 548 76.4 32 42 566 5e-82 315 711 lemur 602 KFW75817.1
XP_004312297.2 1 602 1 607 85.4 70 78 601 e-122 450 711 lemur 602 XP_004312297.2
ERE72238.1 1 553 46 594 77.2 60 70 552 e-119 438 711 lemur 604 ERE72238.1
KFO84947.1 9 593 6 556 77.5 32 42 584 6e-97 365 711 lemur 612 KFO84947.1
XP_008709651.1 1 592 1 565 79.5 54 61 591 e-112 415 711 lemur 614 XP_008709651.1
KFQ51151.1 9 603 6 563 78.5 34 43 594 1e-94 357 711 lemur 616 KFQ51151.1
KFV07345.1 9 602 6 557 77.6 32 45 593 3e-83 319 711 lemur 616 KFV07345.1
KFZ48623.1 9 605 6 563 78.5 31 43 596 1e-90 343 711 lemur 617 KFZ48623.1
XP_027625410.1 1 618 94 705 86.1 61 68 617 e-101 380 711 lemur 618 XP_027625410.1
KFQ20826.1 9 608 6 563 78.5 32 43 599 4e-89 339 711 lemur 619 KFQ20826.1
KFV52042.1 9 606 6 563 78.5 33 43 597 2e-95 360 711 lemur 619 KFV52042.1
KFO77595.1 9 607 6 555 77.4 30 42 598 8e-82 314 711 lemur 622 KFO77595.1
KFQ17041.1 9 615 6 568 79.2 32 43 606 5e-89 338 711 lemur 622 KFQ17041.1
KFQ67791.1 9 609 6 563 78.5 32 43 600 e-103 387 711 lemur 622 KFQ67791.1
KFV61693.1 9 609 6 563 78.5 32 44 600 1e-87 334 711 lemur 623 KFV61693.1
KFQ89713.1 9 611 6 563 78.5 32 44 602 2e-93 353 711 lemur 624 KFQ89713.1
KFR04834.1 9 609 6 557 77.6 33 44 600 5e-95 358 711 lemur 625 KFR04834.1
XP_005343119.2 1 625 1 631 88.7 65 72 624 e-135 491 711 lemur 625 XP_005343119.2
KFO09658.1 9 613 6 563 78.5 32 44 604 e-101 380 711 lemur 626 KFO09658.1
KFP94629.1 9 613 6 563 78.5 33 44 604 3e-95 359 711 lemur 626 KFP94629.1
KFV00468.1 9 610 6 557 77.6 32 44 601 2e-89 340 711 lemur 626 KFV00468.1
KFW95646.1 9 614 6 568 79.2 33 44 605 1e-90 344 711 lemur 626 KFW95646.1
KFP14217.1 9 616 6 568 79.2 32 43 607 1e-95 360 711 lemur 628 KFP14217.1
KFP36518.1 9 615 6 563 78.5 32 42 606 7e-95 358 711 lemur 628 KFP36518.1
KFP55919.1 9 615 6 563 78.5 33 43 606 6e-95 358 711 lemur 628 KFP55919.1
KFP96458.1 9 615 6 563 78.5 33 43 606 1e-94 357 711 lemur 628 KFP96458.1
KFV99775.1 9 615 6 563 78.5 33 43 606 3e-94 356 711 lemur 628 KFV99775.1
KGL88107.1 9 616 6 563 78.5 31 42 607 5e-98 368 711 lemur 629 KGL88107.1
KFM10766.1 9 614 6 560 78.1 31 42 605 1e-98 370 711 lemur 630 KFM10766.1
KFV73459.1 5 616 2 566 79.5 30 42 611 1e-94 357 711 lemur 630 KFV73459.1
KFW63249.1 9 618 6 568 79.2 32 44 609 5e-97 365 711 lemur 630 KFW63249.1
XP_007525002.2 223 637 282 707 59.9 41 51 414 4e-63 252 711 lemur 637 XP_007525002.2
KFV41878.1 9 629 6 563 78.5 31 41 620 2e-98 370 711 lemur 642 KFV41878.1
XP_028906958.1 6 513 9 549 76.1 35 46 507 1e-64 257 711 lemur 643 XP_028906958.1
XP_004595948.1 1 655 1 704 99.0 51 63 654 e-121 445 711 lemur 657 XP_004595948.1
XP_006754169.1 1 662 1 705 99.2 63 71 661 e-131 479 711 lemur 662 XP_006754169.1
OBS82883.1 1 608 1 606 85.2 61 71 607 e-134 488 711 lemur 665 OBS82883.1
ELK37433.1 1 650 1 658 92.5 58 66 649 e-100 376 711 lemur 667 ELK37433.1
XP_009081957.1 9 666 6 704 98.3 31 40 657 4e-95 358 711 lemur 667 XP_009081957.1
XP_010072321.1 9 602 6 557 77.6 32 45 593 4e-84 322 711 lemur 669 XP_010072321.1
XP_004464287.1 3 672 1 705 99.2 63 72 669 e-129 471 711 lemur 672 XP_004464287.1
GCF56572.1 9 667 6 711 99.3 32 41 658 4e-91 345 711 lemur 673 GCF56572.1
XP_005060299.1 9 574 6 542 75.5 32 42 565 1e-78 304 711 lemur 675 XP_005060299.1
XP_026260016.1 1 673 1 704 99.0 64 71 672 e-147 531 711 lemur 675 XP_026260016.1;XP_026260017;XP_026260018
XP_004689386.1 1 678 1 705 99.2 56 66 677 e-121 445 711 lemur 678 XP_004689386.1;XP_012584955
XP_011235704.1 1 651 1 593 83.4 57 64 650 e-122 449 711 lemur 681 XP_011235704.1
XP_006110580.2 1 677 1 703 98.9 31 44 676 e-109 407 711 lemur 682 XP_006110580.2
XP_012863134.1 1 682 1 705 99.2 55 63 681 e-123 452 711 lemur 682 XP_012863134.1
XP_017459278.1 1 667 1 702 98.7 52 63 666 e-126 461 711 lemur 683 XP_017459278.1;XP_017452198
XP_003460977.1 1 682 1 709 99.7 53 63 681 e-129 471 711 lemur 684 XP_003460977.1;XP_013001810;XP_013001818;XP_013001824;XP_023418303
XP_015276078.1 9 673 6 706 98.6 31 41 664 4e-96 362 711 lemur 684 XP_015276078.1;XP_015276079
XP_006745643.1 1 685 1 705 99.2 67 74 684 e-151 544 711 lemur 685 XP_006745643.1
XP_006104892.1 1 687 1 705 99.2 66 74 686 e-146 528 711 lemur 687 XP_006104892.1
XP_010159112.1 5 682 2 703 98.7 30 40 677 e-107 400 711 lemur 687 XP_010159112.1
XP_003788814.1 1 689 1 705 99.2 68 74 688 e-150 543 711 lemur 689 XP_003788814.1
XP_004619550.1 1 690 1 706 99.3 51 61 689 e-115 426 711 lemur 690 XP_004619550.1
TFK00140.1 1 676 1 693 97.5 30 43 675 e-114 422 711 lemur 691 TFK00140.1
XP_006868978.1 1 691 1 705 99.2 59 67 690 e-127 466 711 lemur 691 XP_006868978.1
XP_012358815.1 1 691 1 705 99.2 72 78 690 e-164 587 711 lemur 691 XP_012358815.1
XP_016053353.1 1 691 1 705 99.2 67 75 690 e-153 551 711 lemur 691 XP_016053353.1
XP_019406074.1 5 690 2 706 99.2 33 46 685 e-118 437 711 lemur 692 XP_019406074.1
XP_004395372.2 3 693 1 705 99.2 69 75 690 e-150 542 711 lemur 693 XP_004395372.2
XP_019368973.1 5 691 2 706 99.2 31 44 686 e-111 413 711 lemur 693 XP_019368973.1
XP_019508889.1 3 693 1 705 99.2 66 74 690 e-147 530 711 lemur 693 XP_019508889.1
XP_027808271.1 1 691 1 704 99.0 64 71 690 e-151 544 711 lemur 693 XP_027808271.1
XP_006904180.1 1 694 1 705 99.2 66 75 693 e-152 548 711 lemur 694 XP_006904180.1;ELK19420
XP_008149009.1 1 694 1 711 100.0 65 73 693 e-144 523 711 lemur 694 XP_008149009.1
XP_008931616.3 9 692 6 706 98.6 30 39 683 2e-91 346 711 lemur 694 XP_008931616.3
XP_011371861.1 1 694 1 705 99.2 66 75 693 e-153 550 711 lemur 694 XP_011371861.1;XP_011371862;XP_011371863
XP_016000154.1 1 694 1 705 99.2 65 74 693 e-154 556 711 lemur 694 XP_016000154.1
XP_025052284.1 5 692 2 706 99.2 31 44 687 e-119 437 711 lemur 694 XP_025052284.1;XP_025052285
EOA95601.1 1 694 6 703 98.2 31 42 693 e-102 383 711 lemur 695 EOA95601.1
XP_007949252.1 1 696 1 705 99.2 62 71 695 e-143 519 711 lemur 696 XP_007949252.1
XP_008835192.1 1 696 1 702 98.7 55 64 695 e-146 527 711 lemur 696 XP_008835192.1
XP_012291832.1 1 696 1 705 99.2 72 78 695 e-164 589 711 lemur 696 XP_012291832.1
XP_027580340.1 9 695 6 707 98.7 31 40 686 2e-94 356 711 lemur 696 XP_027580340.1
XP_027603313.1 9 695 6 707 98.7 31 40 686 4e-94 355 711 lemur 696 XP_027603313.1;XP_027603314
XP_002761653.1 1 697 1 705 99.2 71 78 696 e-165 593 711 lemur 697 XP_002761653.1
XP_014460416.1 5 695 2 706 99.2 31 43 690 e-116 429 711 lemur 697 XP_014460416.1;XP_019339566
XP_017383886.1 1 697 1 705 99.2 73 80 696 e-166 596 711 lemur 697 XP_017383886.1
XP_017689117.1 9 695 6 706 98.6 31 40 686 1e-94 357 711 lemur 697 XP_017689117.1;XP_017689118
XP_003760653.1 6 682 6 697 97.3 38 52 676 1e-99 374 711 lemur 698 XP_003760653.1
XP_003938874.1 1 698 1 705 99.2 70 77 697 e-162 581 711 lemur 698 XP_003938874.1
XP_012501678.1 1 698 1 705 99.2 68 74 697 e-151 544 711 lemur 698 XP_012501678.1
EGV93716.1 1 683 46 710 93.5 55 64 682 e-130 476 711 lemur 699 EGV93716.1
XP_024601823.1 1 699 1 705 99.2 68 74 698 e-141 512 711 lemur 699 XP_024601823.1;XP_024601824;XP_024601825
XP_003421709.1 1 700 1 705 99.2 62 71 699 e-138 502 711 lemur 700 XP_003421709.1;XP_010599346;XP_023396474;XP_023396475
XP_026576138.1 21 526 7 546 75.9 30 43 505 6e-76 295 711 lemur 700 XP_026576138.1
XP_027562012.1 9 698 6 706 98.6 30 39 689 4e-96 362 711 lemur 700 XP_027562012.1;XP_027562013
XP_004865772.1 1 701 1 711 100.0 59 67 700 e-150 543 711 lemur 701 XP_004865772.1;XP_021100731
XP_007460599.1 1 701 1 705 99.2 70 76 700 e-144 523 711 lemur 701 XP_007460599.1
XP_029773543.1 1 701 1 705 99.2 55 64 700 e-147 533 711 lemur 701 XP_029773543.1
XP_004441454.1 1 702 1 705 99.2 67 73 701 e-145 524 711 lemur 702 XP_004441454.1
XP_007488996.1 1 694 1 698 98.2 41 54 693 e-113 417 711 lemur 702 XP_007488996.1;XP_007488998;XP_007488999;XP_007489000
XP_020826901.1 1 702 1 706 99.3 44 57 701 e-106 396 711 lemur 702 XP_020826901.1;XP_020826902
XP_027522403.1 9 700 6 706 98.6 30 39 691 2e-96 363 711 lemur 702 XP_027522403.1;XP_027522404
XP_027706781.1 1 702 1 706 99.3 43 55 701 e-109 405 711 lemur 702 XP_027706781.1;XP_027706782;XP_027706783;XP_027706785
XP_004378500.1 5 703 3 705 98.9 62 71 698 e-152 548 711 lemur 703 XP_004378500.1
XP_004655027.1 1 703 1 702 98.7 59 69 702 e-147 531 711 lemur 703 XP_004655027.1
XP_005281227.1 1 688 1 693 97.5 31 44 687 e-116 429 711 lemur 703 XP_005281227.1;XP_023961517
XP_026510767.1 1 688 1 693 97.5 31 45 687 e-115 424 711 lemur 703 XP_026510767.1
XP_017506473.1 1 704 1 711 100.0 62 69 703 e-154 556 711 lemur 704 XP_017506473.1
XP_024425012.1 1 704 1 705 99.2 68 76 703 e-151 545 711 lemur 704 XP_024425012.1
XP_030396462.1 1 702 1 706 99.3 31 43 701 e-119 439 711 lemur 704 XP_030396462.1
XP_007169217.1 1 705 1 705 99.2 69 76 704 e-151 546 711 lemur 705 XP_007169217.1
XP_007072279.1 1 704 1 706 99.3 31 46 703 e-117 431 711 lemur 706 XP_007072279.1;EMP24220
XP_011798868.1 1 706 1 705 99.2 70 77 705 e-157 565 711 lemur 706 XP_011798868.1
TEA33334.1 1 707 1 705 99.2 68 75 706 e-140 509 711 lemur 707 TEA33334.1
TKC46309.1 1 707 1 705 99.2 69 76 706 e-140 509 711 lemur 707 TKC46309.1
XP_004277282.1 1 707 1 705 99.2 68 75 706 e-140 509 711 lemur 707 XP_004277282.1
XP_022412677.1 1 707 1 705 99.2 69 76 706 e-139 506 711 lemur 707 XP_022412677.1;XP_022412678
XP_026941203.1 1 707 1 705 99.2 69 75 706 e-145 525 711 lemur 707 XP_026941203.1;XP_026941204;XP_026941205
XP_029075017.1 1 707 1 705 99.2 69 76 706 e-139 505 711 lemur 707 XP_029075017.1
XP_028375832.1 1 708 1 705 99.2 64 71 707 e-143 518 711 lemur 708 XP_028375832.1
XP_026307783.1 1 709 1 705 99.2 71 77 708 e-157 564 711 lemur 709 XP_026307783.1
XP_010365531.1 1 710 1 705 99.2 71 78 709 e-156 560 711 lemur 710 XP_010365531.1
XP_017702677.1 1 710 1 705 99.2 73 81 709 e-156 562 711 lemur 710 XP_017702677.1
BAG55265.1 1 711 1 705 99.2 74 80 710 e-166 593 711 lemur 711 BAG55265.1
EHH29504.1 1 711 1 705 99.2 72 79 710 e-164 587 711 lemur 711 EHH29504.1
NP_001123900.1 1 711 1 705 99.2 72 79 710 e-164 588 711 lemur 711 NP_001123900.1;BAG55267
NP_001266155.1 1 711 1 705 99.2 75 81 710 e-167 598 711 lemur 711 NP_001266155.1;XP_008970820;BAG55263
NP_001274257.1 1 711 1 705 99.2 72 79 710 e-164 589 711 lemur 711 NP_001274257.1;XP_005587645;XP_011745595;BAG55266
SJL87103.1 1 711 2 705 99.0 73 79 710 e-166 595 711 lemur 711 SJL87103.1
XP_007993074.1 1 711 1 705 99.2 73 79 710 e-163 583 711 lemur 711 XP_007993074.1
XP_008585959.1 1 711 1 711 100.0 100 100 710 0.0 694 711 lemur 711 XP_008585959.1
XP_011822758.1 1 711 1 705 99.2 72 79 710 e-164 587 711 lemur 711 XP_011822758.1
XP_011928527.1 1 711 1 705 99.2 73 79 710 e-164 588 711 lemur 711 XP_011928527.1
XP_014978020.2 1 711 1 705 99.2 72 79 710 e-164 588 711 lemur 711 XP_014978020.2
XP_024094075.1 1 711 1 705 99.2 74 80 710 e-166 594 711 lemur 711 XP_024094075.1;PNJ18297
NP_001266518.1 1 712 1 705 99.2 73 79 711 e-167 597 711 lemur 712 NP_001266518.1;XP_018869870;BAG55264
NP_891549.1 1 712 1 705 99.2 73 79 711 e-167 598 711 lemur 712 NP_891549.1;Q8IUC6;BAC44839;BAC55579;BAC77376;BAG55261;AAI36558;AAI36557
XP_025225054.1 1 712 1 705 99.2 71 78 711 e-165 590 711 lemur 712 XP_025225054.1
XP_030148660.1 1 712 1 705 99.2 56 64 711 e-142 515 711 lemur 712 XP_030148660.1;XP_030148665
NP_001123604.1 1 713 1 705 99.2 72 79 712 e-166 595 711 lemur 713 NP_001123604.1;BAG55262
NP_001302667.1 1 713 1 705 99.2 69 76 712 e-146 528 711 lemur 713 NP_001302667.1;XP_020935486;AGT36583;QCO69315
XP_003919632.2 1 713 1 705 99.2 71 79 712 e-161 577 711 lemur 713 XP_003919632.2
XP_005405837.1 1 713 1 711 100.0 56 66 712 e-138 502 711 lemur 713 XP_005405837.1;XP_005405839
XP_016789594.2 1 713 1 705 99.2 72 79 712 e-166 595 711 lemur 713 XP_016789594.2;PNI25268
XP_023500240.1 2 713 1 705 99.2 66 73 711 e-146 528 711 lemur 713 XP_023500240.1
XP_009480176.1 9 712 6 703 98.2 31 40 703 e-107 399 711 lemur 714 XP_009480176.1
XP_009979399.1 9 714 6 702 98.0 30 41 705 e-105 392 711 lemur 714 XP_009979399.1
XP_010173154.1 9 715 6 704 98.3 30 41 706 e-104 388 711 lemur 716 XP_010173154.1
XP_009808101.1 9 716 6 704 98.3 30 41 707 e-109 406 711 lemur 717 XP_009808101.1
XP_009899013.1 9 716 6 704 98.3 30 41 707 7e-99 371 711 lemur 717 XP_009899013.1
XP_019286450.1 1 718 1 705 99.2 55 64 717 e-143 517 711 lemur 718 XP_019286450.1
EHH59094.1 1 719 1 705 99.2 72 78 718 e-163 584 711 lemur 719 EHH59094.1
XP_014338163.1 1 720 1 705 99.2 64 72 719 e-149 540 711 lemur 720 XP_014338163.1
XP_023106646.1 1 720 1 705 99.2 56 64 719 e-137 498 711 lemur 720 XP_023106646.1
XP_026904973.1 1 720 1 705 99.2 57 65 719 e-142 515 711 lemur 720 XP_026904973.1
XP_009470181.1 9 720 6 704 98.3 30 41 711 e-108 403 711 lemur 721 XP_009470181.1
XP_009634984.1 9 720 6 704 98.3 31 41 711 e-112 414 711 lemur 721 XP_009634984.1
XP_028618280.1 1 703 1 706 99.3 54 66 702 e-137 498 711 lemur 721 XP_028618280.1
XP_006177626.1 1 723 1 705 99.2 68 75 722 e-153 551 711 lemur 723 XP_006177626.1;XP_006188003;EPY78547;EPY86332
XP_006206437.1 1 723 1 705 99.2 69 76 722 e-156 560 711 lemur 723 XP_006206437.1
XP_009511631.1 9 722 6 704 98.3 31 41 713 e-107 397 711 lemur 723 XP_009511631.1
XP_010965043.1 1 723 1 705 99.2 68 75 722 e-153 551 711 lemur 723 XP_010965043.1
XP_010981627.1 1 723 1 705 99.2 68 75 722 e-153 551 711 lemur 723 XP_010981627.1
XP_011594215.1 9 722 6 704 98.3 31 41 713 e-110 408 711 lemur 723 XP_011594215.1;XP_029889195;XP_029889196
XP_012370522.1 1 723 1 711 100.0 56 67 722 e-144 522 711 lemur 723 XP_012370522.1;XP_023572510
XP_009920467.1 9 723 6 704 98.3 30 41 714 e-110 408 711 lemur 724 XP_009920467.1
XP_010560547.1 9 723 6 704 98.3 30 41 714 e-110 408 711 lemur 724 XP_010560547.1
XP_009570504.1 9 725 6 704 98.3 30 40 716 e-108 402 711 lemur 726 XP_009570504.1
XP_009707398.1 9 725 6 704 98.3 30 41 716 e-110 408 711 lemur 726 XP_009707398.1
XP_009934696.1 9 723 6 702 98.0 30 40 714 e-103 387 711 lemur 726 XP_009934696.1
XP_009959824.1 9 725 6 704 98.3 31 41 716 e-109 405 711 lemur 726 XP_009959824.1
XP_013158110.1 9 725 6 704 98.3 31 41 716 e-111 411 711 lemur 726 XP_013158110.1
XP_014133217.1 9 725 6 704 98.3 31 41 716 e-109 405 711 lemur 726 XP_014133217.1
XP_009316684.1 9 727 6 704 98.3 31 42 718 e-111 410 711 lemur 728 XP_009316684.1
XP_028715543.1 1 711 1 707 99.4 56 66 710 e-139 504 711 lemur 728 XP_028715543.1
XP_020021442.1 1 730 1 704 99.0 59 67 729 e-152 547 711 lemur 730 XP_020021442.1
BAE25531.1 1 715 1 707 99.4 53 64 714 e-141 511 711 lemur 732 BAE25531.1
BAE29344.1 1 715 1 707 99.4 52 64 714 e-141 510 711 lemur 732 BAE29344.1
NP_778154.1 1 715 1 707 99.4 53 64 714 e-141 513 711 lemur 732 NP_778154.1;Q80UF7;BAC55581;AAH94338;BAE33144
XP_007109377.1 1 732 1 705 99.2 67 73 731 e-148 535 711 lemur 732 XP_007109377.1;XP_007109378
NP_001297720.1 9 734 6 708 98.9 30 41 725 e-101 379 711 lemur 734 NP_001297720.1;AHX37587
XP_008756139.2 52 718 1 702 98.7 52 63 666 e-125 458 711 lemur 734 XP_008756139.2;XP_008765024
XP_025961666.1 5 734 2 708 99.4 30 41 729 e-107 398 711 lemur 734 XP_025961666.1
XP_027808270.1 48 738 1 704 99.0 64 71 690 e-147 533 711 lemur 740 XP_027808270.1
XP_006896500.1 1 741 1 705 99.2 55 63 740 e-119 438 711 lemur 741 XP_006896500.1
XP_014698545.1 2 648 1 658 92.5 67 74 646 e-135 492 711 lemur 742 XP_014698545.1
XP_025717171.1 3 743 1 705 99.2 60 67 740 e-143 518 711 lemur 743 XP_025717171.1
XP_027442601.1 3 743 1 705 99.2 60 67 740 e-142 514 711 lemur 743 XP_027442601.1;XP_027442603
XP_027982158.1 3 743 1 705 99.2 59 66 740 e-142 515 711 lemur 743 XP_027982158.1
XP_007640604.1 1 728 1 710 99.9 55 64 727 e-146 528 711 lemur 744 XP_007640604.1
XP_006982311.1 1 728 1 707 99.4 55 65 727 e-138 502 711 lemur 745 XP_006982311.1
XP_004771537.1 3 725 1 707 99.4 61 67 722 e-150 541 711 lemur 747 XP_004771537.1;XP_004771538
XP_020139539.1 1 747 1 705 99.2 57 65 746 e-134 488 711 lemur 747 XP_020139539.1
XP_012416085.1 3 749 1 705 99.2 59 65 746 e-141 513 711 lemur 749 XP_012416085.1
XP_005633080.1 1 751 1 705 99.2 59 66 750 e-141 511 711 lemur 751 XP_005633080.1
XP_021004996.1 1 734 1 707 99.4 52 63 733 e-139 507 711 lemur 751 XP_021004996.1
XP_025312834.1 1 751 1 705 99.2 59 66 750 e-141 511 711 lemur 751 XP_025312834.1
XP_026336897.1 1 751 1 705 99.2 58 64 750 e-141 511 711 lemur 751 XP_026336897.1;XP_026336898;XP_026336899;XP_026336900
XP_025875158.1 1 753 1 705 99.2 55 62 752 e-134 490 711 lemur 753 XP_025875158.1
XP_027272666.1 1 742 1 710 99.9 54 63 741 e-145 525 711 lemur 758 XP_027272666.1;RLQ66576
AAI51623.1 1 759 1 705 99.2 61 68 758 e-146 530 711 lemur 759 AAI51623.1
NP_001025472.1 1 759 1 705 99.2 62 69 758 e-146 530 711 lemur 759 NP_001025472.1;CAI53671
Q4JF29.2 1 759 1 705 99.2 62 69 758 e-146 530 711 lemur 759 Q4JF29.2
XP_021488601.1 1 744 1 706 99.3 50 59 743 e-132 483 711 lemur 762 XP_021488601.1
XP_022381312.1 3 741 1 707 99.4 57 65 738 e-146 528 711 lemur 763 XP_022381312.1
XP_004023546.3 1 765 1 705 99.2 61 68 764 e-145 526 711 lemur 765 XP_004023546.3;XP_027825641
XP_010826467.1 1 765 1 705 99.2 61 68 764 e-144 521 711 lemur 765 XP_010826467.1
XP_026640203.1 1 628 1 644 90.6 56 66 627 e-126 462 711 lemur 765 XP_026640203.1
DAA27789.1 1 766 1 705 99.2 62 69 765 e-146 527 711 lemur 766 DAA27789.1
KAA0737063.1 1 766 1 705 99.2 62 68 765 e-145 524 711 lemur 766 KAA0737063.1
XP_005208987.2 1 766 1 705 99.2 62 68 765 e-146 527 711 lemur 766 XP_005208987.2
XP_019819974.1 1 766 1 705 99.2 61 68 765 e-145 526 711 lemur 766 XP_019819974.1
XP_027403126.1 1 766 1 705 99.2 62 68 765 e-145 526 711 lemur 766 XP_027403126.1
XP_021560944.1 3 767 1 705 99.2 57 63 764 e-142 516 711 lemur 767 XP_021560944.1
XP_020769932.1 1 768 1 705 99.2 60 67 767 e-150 540 711 lemur 768 XP_020769932.1
ANV78028.1 44 769 6 708 98.9 30 42 725 e-104 390 711 lemur 769 ANV78028.1
XP_006067185.2 1 773 1 705 99.2 61 67 772 e-146 528 711 lemur 773 XP_006067185.2;XP_025149033;XP_006067187;XP_025149034
AAH37048.2 59 773 1 707 99.4 53 64 714 e-140 509 711 lemur 790 AAH37048.2
XP_013820713.2 1 666 1 627 88.2 63 70 665 e-129 471 711 lemur 793 XP_013820713.2;XP_017906378
XP_005088478.2 69 790 1 706 99.3 53 62 721 e-142 516 711 lemur 808 XP_005088478.2
XP_021074167.2 78 805 7 707 98.6 51 62 727 e-139 504 711 lemur 828 XP_021074167.2
AIC61374.1 1 397 1 396 55.7 87 90 396 6e-58 235 711 monkey 397 AIC61374.1;SJX37734
AAC28630.1 1 416 297 711 58.4 91 93 415 e-105 391 711 monkey 416 AAC28630.1
XP_010202854.1 114 462 314 704 55.0 30 44 348 2e-54 223 711 monkey 465 XP_010202854.1
EPQ03069.1 1 522 113 711 84.2 58 65 521 4e-85 325 711 monkey 522 EPQ03069.1
PNJ18298.1 20 545 159 711 77.8 86 88 525 e-103 384 711 monkey 545 PNJ18298.1
AAO85488.1 20 546 159 711 77.8 84 86 526 e-101 380 711 monkey 546 AAO85488.1
PNI25269.1 20 547 159 711 77.8 84 85 527 e-102 380 711 monkey 547 PNI25269.1
EFB21360.1 1 585 1 590 83.0 70 78 584 e-125 460 711 monkey 585 EFB21360.1
KFV99153.1 9 584 6 556 77.5 31 44 575 6e-88 335 711 monkey 591 KFV99153.1
XP_012878106.1 237 583 346 711 51.5 56 65 346 7e-61 245 711 monkey 591 XP_012878106.1
VFV19469.1 1 549 1 522 73.4 54 61 548 5e-85 325 711 monkey 595 VFV19469.1
KFP69472.1 9 582 6 561 78.2 30 44 573 7e-79 305 711 monkey 596 KFP69472.1
XP_014389170.1 37 596 104 711 85.5 62 69 559 e-103 386 711 monkey 596 XP_014389170.1
TKS27112.1 1 582 1 587 82.6 66 75 581 e-120 442 711 monkey 601 TKS27112.1
KFW75817.1 9 575 6 548 76.4 30 43 566 5e-79 305 711 monkey 602 KFW75817.1
XP_004312297.2 1 602 1 607 85.4 67 77 601 e-117 430 711 monkey 602 XP_004312297.2
ERE72238.1 1 551 46 592 76.9 59 70 550 e-110 410 711 monkey 604 ERE72238.1
KFO84947.1 9 591 6 553 77.1 32 46 582 1e-95 360 711 monkey 612 KFO84947.1
XP_008709651.1 1 592 1 565 79.5 56 64 591 e-108 403 711 monkey 614 XP_008709651.1
KFQ51151.1 9 606 6 565 78.8 32 45 597 6e-90 342 711 monkey 616 KFQ51151.1
KFV07345.1 9 602 6 557 77.6 33 45 593 4e-79 305 711 monkey 616 KFV07345.1
KFZ48623.1 9 609 6 566 78.9 30 44 600 4e-85 325 711 monkey 617 KFZ48623.1
XP_027625410.1 1 618 94 711 86.9 57 67 617 2e-97 367 711 monkey 618 XP_027625410.1
KFQ20826.1 9 611 6 565 78.8 30 44 602 5e-83 318 711 monkey 619 KFQ20826.1
KFV52042.1 9 609 6 565 78.8 31 45 600 6e-90 342 711 monkey 619 KFV52042.1
KFO77595.1 9 607 6 555 77.4 30 43 598 2e-78 303 711 monkey 622 KFO77595.1
KFQ17041.1 9 617 6 565 78.8 31 44 608 1e-85 326 711 monkey 622 KFQ17041.1
KFV61693.1 9 612 6 565 78.8 32 46 603 1e-83 320 711 monkey 623 KFV61693.1
KFQ89713.1 9 614 6 565 78.8 31 45 605 5e-88 335 711 monkey 624 KFQ89713.1
KFR04834.1 9 609 6 557 77.6 31 46 600 1e-89 340 711 monkey 625 KFR04834.1
XP_005343119.2 1 625 1 631 88.7 66 73 624 e-130 476 711 monkey 625 XP_005343119.2
KFO09658.1 9 616 6 565 78.8 31 44 607 1e-95 360 711 monkey 626 KFO09658.1
KFP94629.1 9 616 6 565 78.8 31 44 607 2e-89 340 711 monkey 626 KFP94629.1
KFV00468.1 9 610 6 557 77.6 30 43 601 1e-83 320 711 monkey 626 KFV00468.1
KFW95646.1 9 616 6 565 78.8 32 46 607 2e-86 330 711 monkey 626 KFW95646.1
KFP14217.1 9 618 6 565 78.8 32 45 609 9e-92 347 711 monkey 628 KFP14217.1
KFP36518.1 9 618 6 565 78.8 30 44 609 2e-89 339 711 monkey 628 KFP36518.1
KFP55919.1 9 618 6 565 78.8 31 46 609 4e-90 342 711 monkey 628 KFP55919.1
KFP96458.1 9 618 6 565 78.8 31 45 609 3e-87 332 711 monkey 628 KFP96458.1
KFV99775.1 9 617 6 566 78.9 30 44 608 2e-86 330 711 monkey 628 KFV99775.1
KFM10766.1 9 614 6 559 77.9 31 45 605 1e-91 347 711 monkey 630 KFM10766.1
KFV73459.1 9 616 6 566 78.9 30 46 607 6e-88 335 711 monkey 630 KFV73459.1
KFW63249.1 9 620 6 565 78.8 32 45 611 7e-91 344 711 monkey 630 KFW63249.1
XP_007525002.2 209 635 267 711 62.6 37 48 426 2e-64 257 711 monkey 637 XP_007525002.2
XP_004595948.1 1 655 1 710 99.9 48 61 654 e-113 417 711 monkey 657 XP_004595948.1
XP_006754169.1 1 662 1 711 100.0 63 71 661 e-128 469 711 monkey 662 XP_006754169.1
OBS82883.1 1 612 1 610 85.8 59 71 611 e-127 464 711 monkey 665 OBS82883.1
ELK37433.1 1 539 1 550 77.4 66 74 538 1e-94 357 711 monkey 667 ELK37433.1
XP_010072321.1 9 602 6 557 77.6 33 45 593 3e-80 309 711 monkey 669 XP_010072321.1
RLV90980.1 9 576 6 565 78.8 30 43 567 2e-79 306 711 monkey 671 RLV90980.1
XP_004464287.1 3 672 1 711 100.0 60 69 669 e-125 460 711 monkey 672 XP_004464287.1
GCF56572.1 9 661 6 711 99.3 30 42 652 4e-91 345 711 monkey 673 GCF56572.1
XP_026260016.1 1 673 1 710 99.9 64 71 672 e-142 517 711 monkey 675 XP_026260016.1;XP_026260017;XP_026260018
XP_004689386.1 1 678 1 711 100.0 53 63 677 e-118 434 711 monkey 678 XP_004689386.1;XP_012584955
XP_011235704.1 1 648 1 590 83.0 58 67 647 e-118 434 711 monkey 681 XP_011235704.1
XP_012863134.1 1 682 1 711 100.0 54 62 681 e-120 441 711 monkey 682 XP_012863134.1
XP_017459278.1 1 667 1 708 99.6 50 62 666 e-120 442 711 monkey 683 XP_017459278.1;XP_017452198
XP_003460977.1 1 678 1 711 100.0 53 63 677 e-124 455 711 monkey 684 XP_003460977.1;XP_013001810;XP_013001818;XP_013001824;XP_023418303
XP_006745643.1 1 685 1 711 100.0 69 77 684 e-144 523 711 monkey 685 XP_006745643.1
XP_006104892.1 1 687 1 711 100.0 66 74 686 e-140 510 711 monkey 687 XP_006104892.1
XP_003788814.1 1 689 1 711 100.0 71 76 688 e-148 533 711 monkey 689 XP_003788814.1
XP_004619550.1 1 688 1 710 99.9 50 60 687 e-110 409 711 monkey 690 XP_004619550.1
TFK00140.1 9 676 6 699 97.6 30 44 667 e-109 406 711 monkey 691 TFK00140.1
XP_006868978.1 1 691 1 711 100.0 58 66 690 e-122 449 711 monkey 691 XP_006868978.1
XP_012358815.1 1 691 1 711 100.0 88 90 690 e-167 597 711 monkey 691 XP_012358815.1
XP_016053353.1 1 691 1 711 100.0 67 75 690 e-150 541 711 monkey 691 XP_016053353.1
XP_019406074.1 9 688 6 710 99.2 30 43 679 e-112 415 711 monkey 692 XP_019406074.1
XP_004395372.2 3 693 1 711 100.0 68 76 690 e-145 524 711 monkey 693 XP_004395372.2
XP_019368973.1 9 689 6 710 99.2 30 42 680 e-103 387 711 monkey 693 XP_019368973.1
XP_019508889.1 3 693 1 711 100.0 66 74 690 e-141 512 711 monkey 693 XP_019508889.1
XP_027808271.1 1 691 1 710 99.9 64 71 690 e-147 531 711 monkey 693 XP_027808271.1
XP_006904180.1 1 694 1 711 100.0 66 75 693 e-149 539 711 monkey 694 XP_006904180.1;ELK19420
XP_008149009.1 1 687 1 710 99.9 66 75 686 e-137 499 711 monkey 694 XP_008149009.1
XP_011371861.1 1 694 1 711 100.0 66 75 693 e-150 541 711 monkey 694 XP_011371861.1;XP_011371862;XP_011371863
XP_016000154.1 1 694 1 711 100.0 65 75 693 e-152 548 711 monkey 694 XP_016000154.1
XP_025052284.1 9 690 6 710 99.2 30 42 681 e-111 413 711 monkey 694 XP_025052284.1;XP_025052285
XP_007949252.1 1 696 1 711 100.0 62 70 695 e-139 507 711 monkey 696 XP_007949252.1
XP_008835192.1 1 696 1 708 99.6 53 64 695 e-140 508 711 monkey 696 XP_008835192.1
XP_012291832.1 1 696 1 711 100.0 84 89 695 e-164 587 711 monkey 696 XP_012291832.1
XP_002761653.1 1 697 1 711 100.0 83 87 696 e-166 594 711 monkey 697 XP_002761653.1
XP_017383886.1 1 697 1 711 100.0 83 87 696 e-164 586 711 monkey 697 XP_017383886.1
XP_003760653.1 6 683 6 704 98.3 38 51 677 2e-96 363 711 monkey 698 XP_003760653.1
XP_003938874.1 1 698 1 711 100.0 82 87 697 e-162 580 711 monkey 698 XP_003938874.1
XP_012501678.1 1 698 1 711 100.0 72 78 697 e-150 541 711 monkey 698 XP_012501678.1
EGV93716.1 1 671 46 708 93.2 54 65 670 e-123 452 711 monkey 699 EGV93716.1
XP_024601823.1 1 699 1 711 100.0 67 75 698 e-138 503 711 monkey 699 XP_024601823.1;XP_024601824;XP_024601825
XP_003421709.1 1 700 1 711 100.0 61 70 699 e-132 483 711 monkey 700 XP_003421709.1;XP_010599346;XP_023396474;XP_023396475
XP_004865772.1 1 695 1 711 100.0 61 69 694 e-145 524 711 monkey 701 XP_004865772.1;XP_021100731
XP_007460599.1 1 701 1 711 100.0 67 76 700 e-139 505 711 monkey 701 XP_007460599.1
XP_029773543.1 1 701 1 711 100.0 59 66 700 e-143 518 711 monkey 701 XP_029773543.1
XP_004441454.1 1 702 1 711 100.0 66 74 701 e-145 526 711 monkey 702 XP_004441454.1
XP_007488996.1 6 694 6 704 98.3 41 53 688 e-107 399 711 monkey 702 XP_007488996.1;XP_007488998;XP_007488999;XP_007489000
XP_020826901.1 6 700 6 710 99.2 44 56 694 e-100 375 711 monkey 702 XP_020826901.1;XP_020826902
XP_027706781.1 6 700 6 710 99.2 43 55 694 e-102 383 711 monkey 702 XP_027706781.1;XP_027706782;XP_027706783;XP_027706785
XP_004378500.1 1 703 1 711 100.0 60 69 702 e-147 532 711 monkey 703 XP_004378500.1
XP_004655027.1 1 703 1 708 99.6 57 68 702 e-141 513 711 monkey 703 XP_004655027.1
XP_005281227.1 9 688 6 699 97.6 32 45 679 e-109 406 711 monkey 703 XP_005281227.1;XP_023961517
XP_026510767.1 9 688 6 699 97.6 30 44 679 e-109 404 711 monkey 703 XP_026510767.1
XP_017506473.1 1 698 1 711 100.0 62 71 697 e-153 551 711 monkey 704 XP_017506473.1
XP_024425012.1 1 704 1 711 100.0 68 76 703 e-147 531 711 monkey 704 XP_024425012.1
XP_030396462.1 9 700 6 710 99.2 31 44 691 e-111 413 711 monkey 704 XP_030396462.1
XP_007169217.1 1 705 1 711 100.0 67 75 704 e-147 532 711 monkey 705 XP_007169217.1
XP_007072279.1 9 702 6 710 99.2 31 44 693 e-109 405 711 monkey 706 XP_007072279.1;EMP24220
XP_011798868.1 1 706 1 711 100.0 92 93 705 e-161 578 711 monkey 706 XP_011798868.1
TEA33334.1 1 707 1 711 100.0 66 75 706 e-138 501 711 monkey 707 TEA33334.1
TKC46309.1 1 707 1 711 100.0 67 76 706 e-136 494 711 monkey 707 TKC46309.1
XP_004277282.1 1 707 1 711 100.0 66 75 706 e-140 508 711 monkey 707 XP_004277282.1
XP_022412677.1 1 707 1 711 100.0 67 75 706 e-135 490 711 monkey 707 XP_022412677.1;XP_022412678
XP_026941203.1 1 707 1 711 100.0 67 75 706 e-142 516 711 monkey 707 XP_026941203.1;XP_026941204;XP_026941205
XP_029075017.1 1 707 1 711 100.0 67 75 706 e-134 488 711 monkey 707 XP_029075017.1
XP_028375832.1 1 708 1 711 100.0 65 74 707 e-141 510 711 monkey 708 XP_028375832.1
XP_026307783.1 1 709 1 711 100.0 94 95 708 e-161 577 711 monkey 709 XP_026307783.1
XP_010137501.1 9 710 6 711 99.3 30 43 701 e-113 417 711 monkey 710 XP_010137501.1
XP_010365531.1 1 710 1 711 100.0 94 96 709 e-162 581 711 monkey 710 XP_010365531.1
XP_017702677.1 1 710 1 711 100.0 94 96 709 e-163 584 711 monkey 710 XP_017702677.1
BAG55265.1 1 711 1 711 100.0 92 94 710 e-169 604 711 monkey 711 BAG55265.1
EHH29504.1 1 711 1 711 100.0 99 99 710 0.0 658 711 monkey 711 EHH29504.1
NP_001123900.1 1 711 1 711 100.0 100 100 710 0.0 660 711 monkey 711 NP_001123900.1;BAG55267
NP_001266155.1 1 711 1 711 100.0 92 94 710 e-171 610 711 monkey 711 NP_001266155.1;XP_008970820;BAG55263
NP_001274257.1 1 711 1 711 100.0 99 99 710 0.0 661 711 monkey 711 NP_001274257.1;XP_005587645;XP_011745595;BAG55266
SJL87103.1 1 711 2 711 99.9 91 93 710 e-169 603 711 monkey 711 SJL87103.1
XP_007993074.1 1 711 1 711 100.0 97 97 710 e-169 605 711 monkey 711 XP_007993074.1
XP_008585959.1 1 705 1 711 100.0 72 79 704 e-156 561 711 monkey 711 XP_008585959.1
XP_011822758.1 1 711 1 711 100.0 98 98 710 0.0 658 711 monkey 711 XP_011822758.1
XP_011928527.1 1 711 1 711 100.0 98 99 710 0.0 659 711 monkey 711 XP_011928527.1
XP_014978020.2 1 711 1 711 100.0 99 99 710 0.0 661 711 monkey 711 XP_014978020.2
XP_024094075.1 1 711 1 711 100.0 92 94 710 e-169 605 711 monkey 711 XP_024094075.1;PNJ18297
NP_001266518.1 1 712 1 711 100.0 91 92 711 e-169 605 711 monkey 712 NP_001266518.1;XP_018869870;BAG55264
NP_891549.1 1 712 1 711 100.0 91 93 711 e-170 607 711 monkey 712 NP_891549.1;Q8IUC6;BAC44839;BAC55579;BAC77376;BAG55261;AAI36558;AAI36557
XP_025225054.1 1 712 1 711 100.0 97 98 711 e-169 606 711 monkey 712 XP_025225054.1
XP_030148660.1 1 712 1 711 100.0 57 64 711 e-139 506 711 monkey 712 XP_030148660.1;XP_030148665
NP_001123604.1 1 713 1 711 100.0 91 92 712 e-169 605 711 monkey 713 NP_001123604.1;BAG55262
NP_001302667.1 1 713 1 711 100.0 65 73 712 e-143 518 711 monkey 713 NP_001302667.1;XP_020935486;AGT36583;QCO69315
XP_003919632.2 1 713 1 711 100.0 95 96 712 e-168 603 711 monkey 713 XP_003919632.2
XP_005405837.1 1 707 1 711 100.0 58 68 706 e-135 493 711 monkey 713 XP_005405837.1;XP_005405839
XP_016789594.2 1 713 1 711 100.0 91 92 712 e-169 605 711 monkey 713 XP_016789594.2;PNI25268
XP_023500240.1 3 713 2 711 99.9 63 70 710 e-143 518 711 monkey 713 XP_023500240.1
XP_009480176.1 9 714 6 711 99.3 30 42 705 e-106 394 711 monkey 714 XP_009480176.1
XP_019286450.1 1 718 1 711 100.0 55 63 717 e-140 508 711 monkey 718 XP_019286450.1
EHH59094.1 1 719 1 711 100.0 98 98 718 e-169 606 711 monkey 719 EHH59094.1
XP_014338163.1 1 720 1 711 100.0 65 74 719 e-145 523 711 monkey 720 XP_014338163.1
XP_023106646.1 1 720 1 711 100.0 56 64 719 e-134 489 711 monkey 720 XP_023106646.1
XP_026904973.1 1 720 1 711 100.0 57 64 719 e-138 503 711 monkey 720 XP_026904973.1
XP_009634984.1 9 721 6 711 99.3 30 42 712 e-110 408 711 monkey 721 XP_009634984.1
XP_028618280.1 1 699 1 708 99.6 52 65 698 e-130 474 711 monkey 721 XP_028618280.1
XP_006177626.1 1 723 1 711 100.0 65 73 722 e-148 534 711 monkey 723 XP_006177626.1;XP_006188003;EPY78547;EPY86332
XP_006206437.1 1 723 1 711 100.0 65 73 722 e-150 542 711 monkey 723 XP_006206437.1
XP_010965043.1 1 723 1 711 100.0 65 73 722 e-148 534 711 monkey 723 XP_010965043.1
XP_010981627.1 1 723 1 711 100.0 65 73 722 e-147 533 711 monkey 723 XP_010981627.1
XP_012370522.1 1 717 1 711 100.0 56 66 716 e-141 510 711 monkey 723 XP_012370522.1;XP_023572510
XP_009707398.1 9 726 6 711 99.3 30 43 717 e-109 404 711 monkey 726 XP_009707398.1
XP_014133217.1 9 726 6 711 99.3 30 43 717 e-106 397 711 monkey 726 XP_014133217.1
XP_028715543.1 1 705 1 707 99.4 56 67 704 e-133 484 711 monkey 728 XP_028715543.1
XP_020021442.1 1 730 1 710 99.9 60 70 729 e-149 538 711 monkey 730 XP_020021442.1
BAE25531.1 1 710 1 708 99.6 51 63 709 e-134 487 711 monkey 732 BAE25531.1
BAE29344.1 1 710 1 708 99.6 51 63 709 e-133 486 711 monkey 732 BAE29344.1
NP_778154.1 1 710 1 708 99.6 51 64 709 e-134 489 711 monkey 732 NP_778154.1;Q80UF7;BAC55581;AAH94338;BAE33144
XP_007109377.1 1 732 1 711 100.0 66 73 731 e-144 521 711 monkey 732 XP_007109377.1;XP_007109378
XP_008756139.2 52 718 1 708 99.6 50 62 666 e-119 438 711 monkey 734 XP_008756139.2;XP_008765024
XP_025961666.1 9 730 6 710 99.2 30 44 721 e-104 389 711 monkey 734 XP_025961666.1
XP_027808270.1 48 738 1 710 99.9 64 71 690 e-144 523 711 monkey 740 XP_027808270.1
XP_006896500.1 1 741 1 711 100.0 54 63 740 e-115 425 711 monkey 741 XP_006896500.1
XP_014698545.1 3 648 2 664 93.2 62 71 645 e-130 474 711 monkey 742 XP_014698545.1
XP_025717171.1 3 743 1 711 100.0 59 66 740 e-141 512 711 monkey 743 XP_025717171.1
XP_027442601.1 3 743 1 711 100.0 59 66 740 e-139 505 711 monkey 743 XP_027442601.1;XP_027442603
XP_027982158.1 3 743 1 711 100.0 59 66 740 e-139 506 711 monkey 743 XP_027982158.1
XP_007640604.1 1 716 1 708 99.6 54 65 715 e-138 501 711 monkey 744 XP_007640604.1
XP_006982311.1 1 722 1 707 99.4 55 65 721 e-132 481 711 monkey 745 XP_006982311.1
XP_004771537.1 3 723 1 711 100.0 61 69 720 e-146 529 711 monkey 747 XP_004771537.1;XP_004771538
XP_020139539.1 1 747 1 711 100.0 58 67 746 e-130 475 711 monkey 747 XP_020139539.1
XP_012416085.1 3 749 1 711 100.0 62 70 746 e-137 499 711 monkey 749 XP_012416085.1
XP_005633080.1 1 751 1 711 100.0 60 69 750 e-138 501 711 monkey 751 XP_005633080.1
XP_021004996.1 1 729 1 708 99.6 50 62 728 e-133 484 711 monkey 751 XP_021004996.1
XP_025312834.1 1 751 1 711 100.0 60 68 750 e-138 501 711 monkey 751 XP_025312834.1
XP_026336897.1 1 751 1 711 100.0 59 66 750 e-136 495 711 monkey 751 XP_026336897.1;XP_026336898;XP_026336899;XP_026336900
XP_025875158.1 1 753 1 711 100.0 59 67 752 e-132 481 711 monkey 753 XP_025875158.1
XP_027272666.1 1 730 1 708 99.6 53 64 729 e-138 501 711 monkey 758 XP_027272666.1;RLQ66576
AAI51623.1 1 759 1 711 100.0 62 69 758 e-143 519 711 monkey 759 AAI51623.1
NP_001025472.1 1 759 1 711 100.0 61 69 758 e-142 516 711 monkey 759 NP_001025472.1;CAI53671
Q4JF29.2 1 759 1 711 100.0 62 69 758 e-143 517 711 monkey 759 Q4JF29.2
XP_021488601.1 1 740 1 708 99.6 50 62 739 e-128 467 711 monkey 762 XP_021488601.1
XP_028569816.1 101 740 3 696 97.6 30 41 639 4e-88 335 711 monkey 762 XP_028569816.1
XP_022381312.1 3 739 1 711 100.0 59 68 736 e-144 523 711 monkey 763 XP_022381312.1
XP_004023546.3 1 765 1 711 100.0 62 70 764 e-142 516 711 monkey 765 XP_004023546.3;XP_027825641
XP_010826467.1 1 765 1 711 100.0 60 67 764 e-140 509 711 monkey 765 XP_010826467.1
XP_026640203.1 1 628 1 644 90.6 56 68 627 e-120 441 711 monkey 765 XP_026640203.1
DAA27789.1 1 766 1 711 100.0 61 68 765 e-141 512 711 monkey 766 DAA27789.1
KAA0737063.1 1 766 1 711 100.0 61 68 765 e-141 511 711 monkey 766 KAA0737063.1
XP_005208987.2 1 766 1 711 100.0 61 68 765 e-141 513 711 monkey 766 XP_005208987.2
XP_019819974.1 1 766 1 711 100.0 61 68 765 e-141 512 711 monkey 766 XP_019819974.1
XP_027403126.1 1 766 1 711 100.0 61 68 765 e-141 512 711 monkey 766 XP_027403126.1
XP_021560944.1 3 767 1 711 100.0 58 65 764 e-137 499 711 monkey 767 XP_021560944.1
XP_020769932.1 1 768 1 711 100.0 60 68 767 e-146 528 711 monkey 768 XP_020769932.1
XP_006067185.2 1 773 1 711 100.0 61 68 772 e-142 516 711 monkey 773 XP_006067185.2;XP_025149033;XP_006067187;XP_025149034
AAH37048.2 59 768 1 708 99.6 51 64 709 e-133 484 711 monkey 790 AAH37048.2
XP_013820713.2 1 793 1 711 100.0 59 66 792 e-136 494 711 monkey 793 XP_013820713.2;XP_017906378
XP_005088478.2 69 786 1 708 99.6 52 63 717 e-136 494 711 monkey 808 XP_005088478.2
XP_021074167.2 78 800 7 708 98.7 50 62 722 e-131 479 711 monkey 828 XP_021074167.2
AAH33406.1 1 371 350 732 52.3 95 95 370 e-102 382 732 mouse 371 AAH33406.1
AIC61374.1 1 397 1 399 54.5 50 62 396 2e-61 246 732 mouse 397 AIC61374.1;SJX37734
AAC28630.1 1 416 294 713 57.4 49 61 415 7e-88 334 732 mouse 416 AAC28630.1
EPQ03069.1 1 522 113 713 82.1 44 55 521 1e-84 324 732 mouse 522 EPQ03069.1
PNJ18298.1 20 545 159 713 75.8 48 59 525 9e-96 360 732 mouse 545 PNJ18298.1
AAO85488.1 20 546 159 713 75.8 49 60 526 4e-96 362 732 mouse 546 AAO85488.1
PNI25269.1 20 547 159 713 75.8 49 60 527 3e-96 362 732 mouse 547 PNI25269.1
EFB21360.1 1 585 1 593 81.0 54 66 584 e-134 487 732 mouse 585 EFB21360.1
XP_012878106.1 1 583 167 713 74.7 37 47 582 1e-59 241 732 mouse 591 XP_012878106.1
VFV19469.1 1 549 1 525 71.7 44 55 548 6e-91 345 732 mouse 595 VFV19469.1
XP_014389170.1 37 596 104 713 83.3 47 59 559 e-103 385 732 mouse 596 XP_014389170.1
TKS27112.1 1 582 1 590 80.6 54 66 581 e-130 474 732 mouse 601 TKS27112.1
KFW75817.1 9 575 6 551 74.6 30 44 566 2e-83 320 732 mouse 602 KFW75817.1
XP_004312297.2 1 602 1 610 83.3 53 67 601 e-123 451 732 mouse 602 XP_004312297.2
ERE72238.1 1 553 46 597 75.4 77 84 552 e-129 473 732 mouse 604 ERE72238.1
XP_008709651.1 1 592 1 568 77.6 47 57 591 e-113 418 732 mouse 614 XP_008709651.1
KFQ51151.1 9 605 6 569 77.0 31 44 596 2e-96 363 732 mouse 616 KFQ51151.1
XP_027625410.1 1 618 94 713 84.7 47 58 617 2e-96 363 732 mouse 618 XP_027625410.1
XP_005343119.2 1 625 1 634 86.6 51 64 624 e-132 481 732 mouse 625 XP_005343119.2
KFO09658.1 9 615 6 569 77.0 30 43 606 e-103 384 732 mouse 626 KFO09658.1
XP_007525002.2 223 637 284 715 59.0 34 46 414 3e-63 253 732 mouse 637 XP_007525002.2
XP_028906958.1 6 513 9 552 74.3 31 44 507 2e-65 260 732 mouse 643 XP_028906958.1
XP_004595948.1 1 593 1 605 82.7 45 59 592 e-112 415 732 mouse 657 XP_004595948.1
XP_006754169.1 1 662 1 713 97.4 48 60 661 e-128 468 732 mouse 662 XP_006754169.1
OBS82883.1 1 610 1 611 83.5 78 83 609 e-147 533 732 mouse 665 OBS82883.1
ELK37433.1 1 662 1 676 92.3 44 57 661 e-101 380 732 mouse 667 ELK37433.1
XP_004464287.1 3 672 1 713 97.4 48 59 669 e-128 467 732 mouse 672 XP_004464287.1
XP_026260016.1 1 675 1 714 97.5 50 62 674 e-142 515 732 mouse 675 XP_026260016.1;XP_026260017;XP_026260018
XP_004689386.1 1 678 1 713 97.4 46 58 677 e-120 443 732 mouse 678 XP_004689386.1;XP_012584955
XP_011235704.1 1 646 1 591 80.7 48 58 645 e-126 461 732 mouse 681 XP_011235704.1
XP_012863134.1 1 682 1 713 97.4 46 58 681 e-120 441 732 mouse 682 XP_012863134.1
XP_017459278.1 1 682 1 727 99.3 79 82 681 e-141 513 732 mouse 683 XP_017459278.1;XP_017452198
XP_003460977.1 1 680 1 715 97.7 45 57 679 e-128 468 732 mouse 684 XP_003460977.1;XP_013001810;XP_013001818;XP_013001824;XP_023418303
XP_006745643.1 1 685 1 713 97.4 51 62 684 e-152 547 732 mouse 685 XP_006745643.1
XP_006104892.1 1 687 1 713 97.4 50 63 686 e-142 516 732 mouse 687 XP_006104892.1
XP_003788814.1 1 689 1 713 97.4 52 64 688 e-153 551 732 mouse 689 XP_003788814.1
XP_004619550.1 1 685 1 709 96.9 44 56 684 e-115 424 732 mouse 690 XP_004619550.1
XP_006868978.1 1 691 1 713 97.4 48 60 690 e-125 460 732 mouse 691 XP_006868978.1
XP_012358815.1 1 691 1 713 97.4 51 63 690 e-153 550 732 mouse 691 XP_012358815.1
XP_016053353.1 1 691 1 713 97.4 51 63 690 e-147 532 732 mouse 691 XP_016053353.1
XP_004395372.2 3 693 1 713 97.4 50 60 690 e-149 540 732 mouse 693 XP_004395372.2
XP_019508889.1 3 693 1 713 97.4 51 63 690 e-142 516 732 mouse 693 XP_019508889.1
XP_027808271.1 1 693 1 714 97.5 52 63 692 e-148 535 732 mouse 693 XP_027808271.1
XP_006904180.1 1 694 1 713 97.4 50 63 693 e-146 529 732 mouse 694 XP_006904180.1;ELK19420
XP_008149009.1 1 690 1 715 97.7 49 62 689 e-142 514 732 mouse 694 XP_008149009.1
XP_011371861.1 1 694 1 713 97.4 51 64 693 e-146 530 732 mouse 694 XP_011371861.1;XP_011371862;XP_011371863
XP_016000154.1 1 694 1 713 97.4 50 62 693 e-150 540 732 mouse 694 XP_016000154.1
XP_007949252.1 1 696 1 713 97.4 51 63 695 e-141 513 732 mouse 696 XP_007949252.1
XP_008835192.1 1 696 1 710 97.0 61 69 695 e-153 551 732 mouse 696 XP_008835192.1
XP_012291832.1 1 696 1 713 97.4 52 63 695 e-157 565 732 mouse 696 XP_012291832.1
XP_002761653.1 1 697 1 713 97.4 51 63 696 e-159 571 732 mouse 697 XP_002761653.1
XP_017383886.1 1 697 1 713 97.4 51 63 696 e-156 562 732 mouse 697 XP_017383886.1
XP_003760653.1 1 682 1 705 96.3 36 48 681 e-100 375 732 mouse 698 XP_003760653.1
XP_003938874.1 1 698 1 713 97.4 53 65 697 e-157 566 732 mouse 698 XP_003938874.1
XP_012501678.1 1 698 1 713 97.4 52 63 697 e-151 543 732 mouse 698 XP_012501678.1
EGV93716.1 1 690 46 730 93.6 72 78 689 e-149 538 732 mouse 699 EGV93716.1
XP_024601823.1 1 699 1 713 97.4 51 63 698 e-141 513 732 mouse 699 XP_024601823.1;XP_024601824;XP_024601825
XP_003421709.1 1 700 1 713 97.4 48 61 699 e-134 488 732 mouse 700 XP_003421709.1;XP_010599346;XP_023396474;XP_023396475
XP_004865772.1 1 696 1 714 97.5 50 62 695 e-146 528 732 mouse 701 XP_004865772.1;XP_021100731
XP_007460599.1 1 701 1 713 97.4 52 64 700 e-144 520 732 mouse 701 XP_007460599.1
XP_029773543.1 1 701 1 713 97.4 47 58 700 e-149 540 732 mouse 701 XP_029773543.1
XP_004441454.1 1 702 1 713 97.4 50 62 701 e-141 513 732 mouse 702 XP_004441454.1
XP_007488996.1 1 694 1 706 96.4 37 50 693 e-113 418 732 mouse 702 XP_007488996.1;XP_007488998;XP_007488999;XP_007489000
XP_020826901.1 1 698 1 710 97.0 39 53 697 e-104 390 732 mouse 702 XP_020826901.1;XP_020826902
XP_027706781.1 1 698 1 710 97.0 38 52 697 e-107 400 732 mouse 702 XP_027706781.1;XP_027706782;XP_027706783;XP_027706785
XP_004378500.1 5 703 3 713 97.1 49 62 698 e-147 531 732 mouse 703 XP_004378500.1
XP_004655027.1 1 703 1 710 97.0 57 67 702 e-152 547 732 mouse 703 XP_004655027.1
XP_017506473.1 1 700 1 715 97.7 48 60 699 e-150 541 732 mouse 704 XP_017506473.1
XP_024425012.1 1 704 1 713 97.4 51 63 703 e-148 535 732 mouse 704 XP_024425012.1
XP_007169217.1 1 705 1 713 97.4 52 64 704 e-151 546 732 mouse 705 XP_007169217.1
XP_011798868.1 1 706 1 713 97.4 51 64 705 e-152 550 732 mouse 706 XP_011798868.1
TEA33334.1 1 707 1 713 97.4 52 64 706 e-140 509 732 mouse 707 TEA33334.1
TKC46309.1 1 707 1 713 97.4 52 63 706 e-142 515 732 mouse 707 TKC46309.1
XP_004277282.1 1 707 1 713 97.4 52 64 706 e-141 512 732 mouse 707 XP_004277282.1
XP_022412677.1 1 707 1 713 97.4 52 64 706 e-141 513 732 mouse 707 XP_022412677.1;XP_022412678
XP_026941203.1 1 707 1 713 97.4 52 64 706 e-146 530 732 mouse 707 XP_026941203.1;XP_026941204;XP_026941205
XP_029075017.1 1 707 1 713 97.4 52 63 706 e-141 511 732 mouse 707 XP_029075017.1
XP_028375832.1 1 708 1 713 97.4 50 62 707 e-142 516 732 mouse 708 XP_028375832.1
XP_026307783.1 1 709 1 713 97.4 52 64 708 e-153 551 732 mouse 709 XP_026307783.1
XP_010365531.1 1 710 1 713 97.4 51 64 709 e-152 548 732 mouse 710 XP_010365531.1
XP_017702677.1 1 710 1 713 97.4 51 64 709 e-152 549 732 mouse 710 XP_017702677.1
BAG55265.1 1 711 1 713 97.4 52 64 710 e-155 557 732 mouse 711 BAG55265.1
EHH29504.1 1 711 1 713 97.4 51 64 710 e-154 554 732 mouse 711 EHH29504.1
NP_001123900.1 1 711 1 713 97.4 51 64 710 e-154 555 732 mouse 711 NP_001123900.1;BAG55267
NP_001266155.1 1 711 1 713 97.4 53 65 710 e-156 561 732 mouse 711 NP_001266155.1;XP_008970820;BAG55263
NP_001274257.1 1 711 1 713 97.4 51 64 710 e-154 556 732 mouse 711 NP_001274257.1;XP_005587645;XP_011745595;BAG55266
SJL87103.1 1 711 2 713 97.3 53 65 710 e-155 559 732 mouse 711 SJL87103.1
XP_007993074.1 1 711 1 713 97.4 52 65 710 e-153 551 732 mouse 711 XP_007993074.1
XP_008585959.1 1 707 1 715 97.7 54 66 706 e-150 543 732 mouse 711 XP_008585959.1
XP_011822758.1 1 711 1 713 97.4 52 64 710 e-153 553 732 mouse 711 XP_011822758.1
XP_011928527.1 1 711 1 713 97.4 52 64 710 e-154 555 732 mouse 711 XP_011928527.1
XP_014978020.2 1 711 1 713 97.4 51 64 710 e-154 554 732 mouse 711 XP_014978020.2
XP_024094075.1 1 711 1 713 97.4 52 64 710 e-155 558 732 mouse 711 XP_024094075.1;PNJ18297
NP_001266518.1 1 712 1 713 97.4 53 65 711 e-156 561 732 mouse 712 NP_001266518.1;XP_018869870;BAG55264
NP_891549.1 1 712 1 713 97.4 53 65 711 e-156 562 732 mouse 712 NP_891549.1;Q8IUC6;BAC44839;BAC55579;BAC77376;BAG55261;AAI36558;AAI36557
XP_025225054.1 1 712 1 713 97.4 51 64 711 e-154 555 732 mouse 712 XP_025225054.1
XP_030148660.1 1 712 1 713 97.4 45 57 711 e-144 522 732 mouse 712 XP_030148660.1;XP_030148665
NP_001123604.1 1 713 1 713 97.4 53 65 712 e-156 561 732 mouse 713 NP_001123604.1;BAG55262
NP_001302667.1 1 711 1 711 97.1 51 62 710 e-142 515 732 mouse 713 NP_001302667.1;XP_020935486;AGT36583;QCO69315
XP_003919632.2 1 713 1 713 97.4 51 64 712 e-153 551 732 mouse 713 XP_003919632.2
XP_005405837.1 1 708 1 714 97.5 47 59 707 e-137 497 732 mouse 713 XP_005405837.1;XP_005405839
XP_016789594.2 1 713 1 713 97.4 53 65 712 e-156 561 732 mouse 713 XP_016789594.2;PNI25268
XP_023500240.1 3 713 2 713 97.3 50 62 710 e-145 525 732 mouse 713 XP_023500240.1
XP_019286450.1 1 718 1 713 97.4 45 56 717 e-145 526 732 mouse 718 XP_019286450.1
EHH59094.1 1 719 1 713 97.4 51 63 718 e-154 554 732 mouse 719 EHH59094.1
XP_014338163.1 1 720 1 713 97.4 50 61 719 e-151 544 732 mouse 720 XP_014338163.1
XP_023106646.1 1 720 1 713 97.4 45 56 719 e-138 503 732 mouse 720 XP_023106646.1
XP_026904973.1 1 720 1 713 97.4 45 56 719 e-143 519 732 mouse 720 XP_026904973.1
XP_028618280.1 1 721 1 732 100.0 88 91 720 e-166 593 732 mouse 721 XP_028618280.1
XP_006177626.1 1 723 1 713 97.4 50 61 722 e-148 536 732 mouse 723 XP_006177626.1;XP_006188003;EPY78547;EPY86332
XP_006206437.1 1 723 1 713 97.4 51 61 722 e-150 543 732 mouse 723 XP_006206437.1
XP_010965043.1 1 723 1 713 97.4 50 61 722 e-148 536 732 mouse 723 XP_010965043.1
XP_010981627.1 1 723 1 713 97.4 50 61 722 e-148 535 732 mouse 723 XP_010981627.1
XP_012370522.1 1 721 1 717 98.0 47 60 720 e-143 519 732 mouse 723 XP_012370522.1;XP_023572510
XP_028715543.1 1 728 1 732 100.0 72 78 727 e-160 576 732 mouse 728 XP_028715543.1
XP_020021442.1 1 726 1 708 96.7 54 64 725 e-149 538 732 mouse 730 XP_020021442.1
BAE25531.1 1 732 1 732 100.0 99 99 731 0.0 653 732 mouse 732 BAE25531.1
BAE29344.1 1 732 1 732 100.0 99 99 731 0.0 652 732 mouse 732 BAE29344.1
NP_778154.1 1 732 1 732 100.0 100 100 731 0.0 655 732 mouse 732 NP_778154.1;Q80UF7;BAC55581;AAH94338;BAE33144
XP_007109377.1 1 732 1 713 97.4 52 63 731 e-150 540 732 mouse 732 XP_007109377.1;XP_007109378
XP_008756139.2 52 733 1 727 99.3 79 82 681 e-140 509 732 mouse 734 XP_008756139.2;XP_008765024
XP_027808270.1 48 740 1 714 97.5 52 63 692 e-145 524 732 mouse 740 XP_027808270.1
XP_006896500.1 1 741 1 713 97.4 44 57 740 e-119 439 732 mouse 741 XP_006896500.1
XP_014698545.1 3 648 2 653 89.1 51 63 645 e-132 481 732 mouse 742 XP_014698545.1
XP_025717171.1 3 743 1 713 97.4 45 56 740 e-143 520 732 mouse 743 XP_025717171.1
XP_027442601.1 3 743 1 713 97.4 46 56 740 e-143 517 732 mouse 743 XP_027442601.1;XP_027442603
XP_027982158.1 3 743 1 713 97.4 46 56 740 e-143 518 732 mouse 743 XP_027982158.1
XP_007640604.1 1 735 1 730 99.7 72 78 734 e-164 590 732 mouse 744 XP_007640604.1
XP_006982311.1 1 745 1 732 100.0 72 77 744 e-161 578 732 mouse 745 XP_006982311.1
XP_004771537.1 3 725 1 715 97.7 47 58 722 e-148 535 732 mouse 747 XP_004771537.1;XP_004771538
XP_020139539.1 1 747 1 713 97.4 46 56 746 e-132 481 732 mouse 747 XP_020139539.1
XP_012416085.1 3 749 1 713 97.4 46 56 746 e-142 516 732 mouse 749 XP_012416085.1
XP_005633080.1 1 751 1 713 97.4 45 56 750 e-143 519 732 mouse 751 XP_005633080.1
XP_021004996.1 1 751 1 732 100.0 93 94 750 e-176 628 732 mouse 751 XP_021004996.1
XP_025312834.1 1 751 1 713 97.4 45 56 750 e-143 518 732 mouse 751 XP_025312834.1
XP_026336897.1 1 751 1 713 97.4 46 57 750 e-144 523 732 mouse 751 XP_026336897.1;XP_026336898;XP_026336899;XP_026336900
XP_025875158.1 1 753 1 713 97.4 47 57 752 e-137 498 732 mouse 753 XP_025875158.1
XP_027272666.1 1 749 1 730 99.7 72 78 748 e-163 585 732 mouse 758 XP_027272666.1;RLQ66576
AAI51623.1 1 759 1 713 97.4 49 60 758 e-149 538 732 mouse 759 AAI51623.1
NP_001025472.1 1 759 1 713 97.4 49 60 758 e-148 536 732 mouse 759 NP_001025472.1;CAI53671
Q4JF29.2 1 759 1 713 97.4 49 60 758 e-149 538 732 mouse 759 Q4JF29.2
XP_021488601.1 1 762 1 732 100.0 71 76 761 e-154 555 732 mouse 762 XP_021488601.1
XP_022381312.1 3 744 1 718 98.1 46 56 741 e-149 540 732 mouse 763 XP_022381312.1
XP_004023546.3 1 765 1 713 97.4 48 60 764 e-149 537 732 mouse 765 XP_004023546.3;XP_027825641
XP_010826467.1 1 765 1 713 97.4 47 58 764 e-147 531 732 mouse 765 XP_010826467.1
XP_026640203.1 1 627 1 625 85.4 74 80 626 e-135 491 732 mouse 765 XP_026640203.1
DAA27789.1 1 766 1 713 97.4 48 59 765 e-148 535 732 mouse 766 DAA27789.1
KAA0737063.1 1 766 1 713 97.4 48 59 765 e-148 534 732 mouse 766 KAA0737063.1
XP_005208987.2 1 766 1 713 97.4 48 59 765 e-148 535 732 mouse 766 XP_005208987.2
XP_019819974.1 1 766 1 713 97.4 48 59 765 e-148 535 732 mouse 766 XP_019819974.1
XP_027403126.1 1 766 1 713 97.4 48 59 765 e-148 536 732 mouse 766 XP_027403126.1
XP_021560944.1 3 767 1 713 97.4 46 57 764 e-144 522 732 mouse 767 XP_021560944.1
XP_020769932.1 1 768 1 713 97.4 48 58 767 e-152 548 732 mouse 768 XP_020769932.1
XP_006067185.2 1 773 1 713 97.4 48 60 772 e-148 536 732 mouse 773 XP_006067185.2;XP_025149033;XP_006067187;XP_025149034
AAH37048.2 59 790 1 732 100.0 100 100 731 0.0 654 732 mouse 790 AAH37048.2
XP_013820713.2 1 793 1 713 97.4 46 57 792 e-143 517 732 mouse 793 XP_013820713.2;XP_017906378
XP_005088478.2 69 808 1 732 100.0 69 75 739 e-163 584 732 mouse 808 XP_005088478.2
XP_021074167.2 78 820 7 730 98.9 89 91 742 e-169 605 732 mouse 828 XP_021074167.2
KYO42548.1 459 1084 32 702 95.6 30 45 625 3e-89 339 702 opossum 1086 KYO42548.1
XP_025772161.1 1 314 1 356 50.7 37 44 313 2e-25 127 702 opossum 357 XP_025772161.1
EAW69193.1 1 351 1 363 51.7 43 54 350 2e-42 183 702 opossum 395 EAW69193.1
AIC61374.1 1 397 1 412 58.7 40 51 396 2e-44 190 702 opossum 397 AIC61374.1;SJX37734
EPQ03069.1 1 522 119 701 83.0 35 45 521 1e-66 264 702 opossum 522 EPQ03069.1
PNJ18298.1 20 545 163 701 76.8 40 53 525 2e-80 310 702 opossum 545 PNJ18298.1
AAO85488.1 20 546 163 701 76.8 40 53 526 2e-80 310 702 opossum 546 AAO85488.1
PNI25269.1 20 547 163 701 76.8 40 54 527 3e-81 312 702 opossum 547 PNI25269.1
EFB21360.1 1 585 1 604 86.0 42 56 584 e-113 417 702 opossum 585 EFB21360.1
KFV99153.1 5 589 2 583 82.9 32 46 584 1e-92 350 702 opossum 591 KFV99153.1
XP_012878106.1 1 583 175 701 75.1 30 42 582 6e-49 205 702 opossum 591 XP_012878106.1
VFV19469.1 1 549 1 536 76.4 37 47 548 2e-74 290 702 opossum 595 VFV19469.1
KFP69472.1 6 596 3 612 86.9 31 44 590 6e-83 318 702 opossum 596 KFP69472.1
XP_014389170.1 37 596 110 701 84.3 37 49 559 3e-83 319 702 opossum 596 XP_014389170.1
TKS27112.1 1 582 1 601 85.6 43 55 581 e-107 400 702 opossum 601 TKS27112.1
KFW75817.1 6 573 3 560 79.5 32 47 567 2e-76 296 702 opossum 602 KFW75817.1
XP_004312297.2 1 602 1 621 88.5 41 55 601 e-100 374 702 opossum 602 XP_004312297.2
ERE72238.1 1 550 46 605 79.8 39 52 549 e-100 377 702 opossum 604 ERE72238.1
KFO84947.1 5 584 2 560 79.6 34 48 579 1e-97 367 702 opossum 612 KFO84947.1
KFU84451.1 7 592 4 560 79.3 30 44 585 6e-76 295 702 opossum 612 KFU84451.1
XP_008709651.1 1 592 1 579 82.5 38 51 591 1e-99 374 702 opossum 614 XP_008709651.1
KFP06358.1 5 600 2 564 80.2 31 46 595 4e-82 315 702 opossum 616 KFP06358.1
KFQ51151.1 5 604 2 583 82.9 33 47 599 1e-93 353 702 opossum 616 KFQ51151.1
KFV07345.1 5 602 2 571 81.2 34 47 597 2e-85 326 702 opossum 616 KFV07345.1
KFZ48623.1 5 617 2 611 86.9 30 43 612 2e-87 333 702 opossum 617 KFZ48623.1
XP_027625410.1 1 618 100 701 85.8 34 45 617 4e-80 308 702 opossum 618 XP_027625410.1
KFQ20826.1 6 610 3 584 82.9 33 47 604 3e-89 339 702 opossum 619 KFQ20826.1
KFV52042.1 5 603 2 571 81.2 32 48 598 2e-93 353 702 opossum 619 KFV52042.1
KFQ17041.1 4 605 1 567 80.8 30 44 601 5e-86 328 702 opossum 622 KFQ17041.1
KFQ67791.1 6 610 3 583 82.8 32 48 604 e-103 385 702 opossum 622 KFQ67791.1
KFV61693.1 7 611 4 580 82.2 31 45 604 7e-81 311 702 opossum 623 KFV61693.1
KFQ89713.1 5 608 2 571 81.2 31 47 603 4e-90 342 702 opossum 624 KFQ89713.1
KFR04834.1 5 609 2 571 81.2 33 47 604 2e-94 356 702 opossum 625 KFR04834.1
XP_005343119.2 1 625 1 645 91.9 39 53 624 e-104 389 702 opossum 625 XP_005343119.2
KFO09658.1 6 597 3 560 79.5 33 47 591 e-100 377 702 opossum 626 KFO09658.1
KFP94629.1 5 614 2 583 82.9 31 47 609 5e-93 352 702 opossum 626 KFP94629.1
KFV00468.1 5 597 2 560 79.6 32 46 592 1e-88 337 702 opossum 626 KFV00468.1
KFW95646.1 6 613 3 581 82.5 33 48 607 8e-90 341 702 opossum 626 KFW95646.1
KFP14217.1 6 628 3 612 86.9 32 45 622 1e-93 353 702 opossum 628 KFP14217.1
KFP36518.1 5 616 2 583 82.9 32 46 611 4e-91 345 702 opossum 628 KFP36518.1
KFP55919.1 5 616 2 583 82.9 32 47 611 2e-92 350 702 opossum 628 KFP55919.1
KFP96458.1 5 616 2 583 82.9 32 46 611 9e-94 354 702 opossum 628 KFP96458.1
KFV99775.1 5 616 2 583 82.9 31 46 611 8e-93 351 702 opossum 628 KFV99775.1
KGL88107.1 5 629 2 612 87.0 31 43 624 1e-94 357 702 opossum 629 KGL88107.1
KFM10766.1 5 614 2 578 82.2 31 46 609 7e-96 361 702 opossum 630 KFM10766.1
KFV73459.1 5 617 2 581 82.6 33 48 612 2e-96 363 702 opossum 630 KFV73459.1
KFW63249.1 5 614 2 571 81.2 31 45 609 2e-94 356 702 opossum 630 KFW63249.1
XP_007525002.2 223 635 296 701 57.8 33 45 412 4e-50 209 702 opossum 637 XP_007525002.2
KFV41878.1 7 630 4 583 82.6 30 44 623 6e-93 351 702 opossum 642 KFV41878.1
XP_004595948.1 1 657 1 702 100.0 36 50 656 e-103 386 702 opossum 657 XP_004595948.1
XP_006754169.1 1 662 1 701 99.9 38 50 661 e-107 398 702 opossum 662 XP_006754169.1
OBS82883.1 1 647 1 702 100.0 38 50 646 e-121 444 702 opossum 665 OBS82883.1
ELK37433.1 1 644 1 666 94.9 38 49 643 6e-84 321 702 opossum 667 ELK37433.1
XP_009081957.1 6 665 3 699 99.3 30 43 659 4e-96 362 702 opossum 667 XP_009081957.1
XP_010072321.1 5 669 2 701 99.7 31 42 664 2e-92 350 702 opossum 669 XP_010072321.1
XP_014742629.1 5 665 2 698 99.3 30 43 660 8e-84 321 702 opossum 671 XP_014742629.1
XP_004464287.1 3 672 1 701 99.9 39 52 669 e-104 389 702 opossum 672 XP_004464287.1
GCF56572.1 6 659 3 702 99.7 30 43 653 2e-91 346 702 opossum 673 GCF56572.1
XP_005060299.1 5 574 2 556 79.1 32 46 569 9e-78 301 702 opossum 675 XP_005060299.1
XP_026260016.1 1 673 1 700 99.7 39 53 672 e-119 438 702 opossum 675 XP_026260016.1;XP_026260017;XP_026260018
XP_004689386.1 1 678 1 701 99.9 37 50 677 e-103 385 702 opossum 678 XP_004689386.1;XP_012584955
XP_011235704.1 1 648 1 604 86.0 38 52 647 e-106 396 702 opossum 681 XP_011235704.1
XP_006110580.2 1 680 1 702 100.0 35 48 679 e-106 395 702 opossum 682 XP_006110580.2
XP_012863134.1 1 682 1 701 99.9 37 49 681 e-103 386 702 opossum 682 XP_012863134.1
XP_017459278.1 6 667 6 698 98.7 36 49 661 e-109 405 702 opossum 683 XP_017459278.1;XP_017452198
XP_003460977.1 1 678 1 701 99.9 35 49 677 e-101 377 702 opossum 684 XP_003460977.1;XP_013001810;XP_013001818;XP_013001824;XP_023418303
XP_015276078.1 1 673 1 702 100.0 33 47 672 7e-96 361 702 opossum 684 XP_015276078.1;XP_015276079
XP_006745643.1 1 685 1 701 99.9 41 54 684 e-126 463 702 opossum 685 XP_006745643.1
XP_006104892.1 1 687 1 701 99.9 40 53 686 e-120 440 702 opossum 687 XP_006104892.1
XP_010159112.1 5 685 2 702 99.9 31 43 680 e-106 394 702 opossum 687 XP_010159112.1
XP_003788814.1 1 689 1 701 99.9 40 52 688 e-127 465 702 opossum 689 XP_003788814.1
XP_004619550.1 1 690 1 702 100.0 34 47 689 2e-95 360 702 opossum 690 XP_004619550.1
TFK00140.1 6 675 3 688 97.7 35 48 669 e-110 407 702 opossum 691 TFK00140.1
XP_006868978.1 1 691 1 701 99.9 39 52 690 e-106 396 702 opossum 691 XP_006868978.1
XP_012358815.1 1 691 1 701 99.9 41 54 690 e-123 453 702 opossum 691 XP_012358815.1
XP_016053353.1 1 691 1 701 99.9 41 53 690 e-121 446 702 opossum 691 XP_016053353.1
XP_009676037.1 5 690 2 702 99.9 33 46 685 e-112 415 702 opossum 692 XP_009676037.1
XP_019406074.1 5 690 2 702 99.9 34 49 685 e-118 436 702 opossum 692 XP_019406074.1
XP_004395372.2 3 693 1 701 99.9 40 53 690 e-125 459 702 opossum 693 XP_004395372.2
XP_019368973.1 5 691 2 702 99.9 34 50 686 e-112 414 702 opossum 693 XP_019368973.1
XP_019508889.1 3 693 1 701 99.9 40 53 690 e-117 432 702 opossum 693 XP_019508889.1
XP_027808271.1 1 691 1 700 99.7 40 53 690 e-121 445 702 opossum 693 XP_027808271.1
XP_006904180.1 1 694 1 701 99.9 38 52 693 e-121 446 702 opossum 694 XP_006904180.1;ELK19420
XP_008149009.1 1 687 1 700 99.7 39 51 686 e-118 435 702 opossum 694 XP_008149009.1
XP_011371861.1 1 694 1 701 99.9 38 52 693 e-122 447 702 opossum 694 XP_011371861.1;XP_011371862;XP_011371863
XP_016000154.1 1 694 1 701 99.9 38 51 693 e-121 446 702 opossum 694 XP_016000154.1
XP_025052284.1 5 692 2 702 99.9 34 50 687 e-119 438 702 opossum 694 XP_025052284.1;XP_025052285
EOA95601.1 1 695 6 700 99.0 31 45 694 e-103 386 702 opossum 695 EOA95601.1
XP_007949252.1 1 696 1 701 99.9 40 53 695 e-122 449 702 opossum 696 XP_007949252.1
XP_008835192.1 1 696 1 698 99.4 37 50 695 e-122 448 702 opossum 696 XP_008835192.1
XP_012291832.1 1 696 1 701 99.9 40 54 695 e-128 468 702 opossum 696 XP_012291832.1
XP_027580340.1 6 693 3 701 99.6 31 43 687 9e-88 334 702 opossum 696 XP_027580340.1
XP_027603313.1 6 693 3 701 99.6 30 43 687 1e-87 333 702 opossum 696 XP_027603313.1;XP_027603314
XP_002761653.1 1 697 1 701 99.9 41 55 696 e-131 479 702 opossum 697 XP_002761653.1
XP_014460416.1 5 695 2 702 99.9 34 50 690 e-116 429 702 opossum 697 XP_014460416.1;XP_019339566
XP_017383886.1 1 697 1 701 99.9 41 55 696 e-130 474 702 opossum 697 XP_017383886.1
XP_017689117.1 6 694 3 701 99.6 30 43 688 7e-93 351 702 opossum 697 XP_017689117.1;XP_017689118
XP_003760653.1 1 682 1 693 98.7 59 68 681 e-112 414 702 opossum 698 XP_003760653.1
XP_003938874.1 1 698 1 701 99.9 42 55 697 e-129 471 702 opossum 698 XP_003938874.1
XP_012501678.1 1 698 1 701 99.9 40 53 697 e-122 450 702 opossum 698 XP_012501678.1
EGV93716.1 1 674 46 701 93.4 35 48 673 e-108 402 702 opossum 699 EGV93716.1
XP_024601823.1 1 699 1 701 99.9 38 50 698 e-113 417 702 opossum 699 XP_024601823.1;XP_024601824;XP_024601825
XP_003421709.1 1 700 1 701 99.9 38 52 699 e-117 431 702 opossum 700 XP_003421709.1;XP_010599346;XP_023396474;XP_023396475
XP_005495270.1 5 695 2 699 99.4 30 43 690 3e-89 339 702 opossum 700 XP_005495270.1
XP_027562012.1 6 697 3 701 99.6 30 44 691 2e-92 350 702 opossum 700 XP_027562012.1;XP_027562013
XP_004865772.1 1 695 1 701 99.9 36 49 694 e-115 425 702 opossum 701 XP_004865772.1;XP_021100731
XP_007460599.1 1 701 1 701 99.9 39 52 700 e-117 431 702 opossum 701 XP_007460599.1
XP_029773543.1 1 701 1 701 99.9 38 52 700 e-130 477 702 opossum 701 XP_029773543.1
XP_004441454.1 1 702 1 701 99.9 41 51 701 e-111 413 702 opossum 702 XP_004441454.1
XP_007488996.1 1 702 1 702 100.0 100 100 701 e-165 590 702 opossum 702 XP_007488996.1;XP_007488998;XP_007488999;XP_007489000
XP_020826901.1 1 702 1 702 100.0 69 78 701 e-126 463 702 opossum 702 XP_020826901.1;XP_020826902
XP_027522403.1 6 699 3 701 99.6 31 43 693 1e-91 347 702 opossum 702 XP_027522403.1;XP_027522404
XP_027706781.1 1 702 1 702 100.0 70 79 701 e-129 472 702 opossum 702 XP_027706781.1;XP_027706782;XP_027706783;XP_027706785
XP_004378500.1 4 703 2 701 99.7 39 53 699 e-125 460 702 opossum 703 XP_004378500.1
XP_004655027.1 1 703 1 698 99.4 35 48 702 e-121 445 702 opossum 703 XP_004655027.1
XP_005281227.1 6 687 3 688 97.7 35 49 681 e-111 413 702 opossum 703 XP_005281227.1;XP_023961517
XP_026510767.1 6 687 3 688 97.7 35 49 681 e-110 407 702 opossum 703 XP_026510767.1
XP_017506473.1 1 699 1 702 100.0 40 53 698 e-127 466 702 opossum 704 XP_017506473.1
XP_024425012.1 1 704 1 701 99.9 39 51 703 e-119 437 702 opossum 704 XP_024425012.1
XP_030396462.1 6 702 3 702 99.7 36 49 696 e-115 427 702 opossum 704 XP_030396462.1
XP_007169217.1 1 705 1 701 99.9 39 51 704 e-121 446 702 opossum 705 XP_007169217.1
XP_007072279.1 1 704 1 702 100.0 36 49 703 e-112 417 702 opossum 706 XP_007072279.1;EMP24220
XP_011798868.1 1 706 1 701 99.9 40 54 705 e-124 454 702 opossum 706 XP_011798868.1
XP_014808293.1 5 706 2 701 99.7 30 42 701 e-107 398 702 opossum 706 XP_014808293.1
TEA33334.1 1 707 1 701 99.9 39 52 706 e-112 416 702 opossum 707 TEA33334.1
TKC46309.1 1 707 1 701 99.9 40 52 706 e-115 427 702 opossum 707 TKC46309.1
XP_004277282.1 1 707 1 701 99.9 39 52 706 e-112 415 702 opossum 707 XP_004277282.1
XP_022412677.1 1 707 1 701 99.9 39 52 706 e-114 424 702 opossum 707 XP_022412677.1;XP_022412678
XP_026941203.1 1 707 1 701 99.9 39 52 706 e-116 428 702 opossum 707 XP_026941203.1;XP_026941204;XP_026941205
XP_029075017.1 1 707 1 701 99.9 40 52 706 e-116 427 702 opossum 707 XP_029075017.1
XP_028375832.1 1 708 1 701 99.9 38 51 707 e-116 429 702 opossum 708 XP_028375832.1
XP_026307783.1 1 709 1 701 99.9 40 54 708 e-124 456 702 opossum 709 XP_026307783.1
XP_010137501.1 5 710 2 701 99.7 31 43 705 e-109 407 702 opossum 710 XP_010137501.1
XP_010365531.1 1 710 1 701 99.9 40 54 709 e-122 449 702 opossum 710 XP_010365531.1
XP_017702677.1 1 710 1 701 99.9 40 54 709 e-122 450 702 opossum 710 XP_017702677.1
BAG55265.1 1 711 1 701 99.9 41 54 710 e-124 456 702 opossum 711 BAG55265.1
EHH29504.1 1 711 1 701 99.9 41 53 710 e-124 456 702 opossum 711 EHH29504.1
NP_001123900.1 1 711 1 701 99.9 41 53 710 e-124 456 702 opossum 711 NP_001123900.1;BAG55267
NP_001266155.1 1 711 1 701 99.9 41 54 710 e-125 460 702 opossum 711 NP_001266155.1;XP_008970820;BAG55263
NP_001274257.1 1 711 1 701 99.9 41 53 710 e-124 456 702 opossum 711 NP_001274257.1;XP_005587645;XP_011745595;BAG55266
SJL87103.1 5 711 6 701 99.1 41 54 706 e-124 457 702 opossum 711 SJL87103.1
XP_007993074.1 1 711 1 701 99.9 41 54 710 e-123 451 702 opossum 711 XP_007993074.1
XP_008585959.1 1 705 1 701 99.9 41 54 704 e-124 456 702 opossum 711 XP_008585959.1
XP_011822758.1 1 711 1 701 99.9 40 53 710 e-124 454 702 opossum 711 XP_011822758.1
XP_011928527.1 1 711 1 701 99.9 41 54 710 e-124 455 702 opossum 711 XP_011928527.1
XP_014978020.2 1 711 1 701 99.9 41 53 710 e-124 455 702 opossum 711 XP_014978020.2
XP_024094075.1 1 711 1 701 99.9 41 54 710 e-125 457 702 opossum 711 XP_024094075.1;PNJ18297
NP_001266518.1 1 712 1 701 99.9 41 54 711 e-125 458 702 opossum 712 NP_001266518.1;XP_018869870;BAG55264
NP_891549.1 1 712 1 701 99.9 41 54 711 e-125 459 702 opossum 712 NP_891549.1;Q8IUC6;BAC44839;BAC55579;BAC77376;BAG55261;AAI36558;AAI36557
XP_025225054.1 1 712 1 701 99.9 40 53 711 e-124 456 702 opossum 712 XP_025225054.1
XP_030148660.1 1 712 1 701 99.9 38 50 711 e-122 449 702 opossum 712 XP_030148660.1;XP_030148665
NP_001123604.1 1 713 1 701 99.9 41 55 712 e-126 461 702 opossum 713 NP_001123604.1;BAG55262
NP_001302667.1 1 713 1 701 99.9 40 52 712 e-116 427 702 opossum 713 NP_001302667.1;XP_020935486;AGT36583;QCO69315
XP_003919632.2 1 713 1 701 99.9 41 55 712 e-121 447 702 opossum 713 XP_003919632.2
XP_005405837.1 1 707 1 701 99.9 36 50 706 e-108 402 702 opossum 713 XP_005405837.1;XP_005405839
XP_016789594.2 1 713 1 701 99.9 41 55 712 e-126 461 702 opossum 713 XP_016789594.2;PNI25268
XP_023500240.1 7 713 6 701 99.1 39 51 706 e-115 425 702 opossum 713 XP_023500240.1
XP_030073778.1 17 690 1 684 97.4 30 47 673 4e-92 348 702 opossum 713 XP_030073778.1;XP_030073779
XP_009480176.1 5 714 2 701 99.7 30 42 709 e-107 397 702 opossum 714 XP_009480176.1
XP_009979399.1 5 714 2 698 99.3 30 42 709 e-100 377 702 opossum 714 XP_009979399.1
XP_030322340.1 5 713 2 702 99.9 30 42 708 3e-96 362 702 opossum 715 XP_030322340.1
XP_009808101.1 5 717 2 701 99.7 30 43 712 e-105 393 702 opossum 717 XP_009808101.1
XP_019286450.1 1 718 1 701 99.9 38 50 717 e-123 451 702 opossum 718 XP_019286450.1
EHH59094.1 1 719 1 701 99.9 40 53 718 e-125 458 702 opossum 719 EHH59094.1
XP_010177190.1 6 719 3 701 99.6 31 44 713 e-104 390 702 opossum 719 XP_010177190.1
XP_010288063.1 6 720 3 701 99.6 31 44 714 e-118 436 702 opossum 720 XP_010288063.1
XP_014338163.1 1 720 1 701 99.9 40 51 719 e-122 449 702 opossum 720 XP_014338163.1
XP_023106646.1 1 720 1 701 99.9 37 49 719 e-117 431 702 opossum 720 XP_023106646.1
XP_026904973.1 1 720 1 701 99.9 37 49 719 e-122 450 702 opossum 720 XP_026904973.1
XP_009470181.1 5 721 2 701 99.7 31 44 716 e-105 394 702 opossum 721 XP_009470181.1
XP_009634984.1 6 721 3 701 99.6 31 43 715 e-109 404 702 opossum 721 XP_009634984.1
XP_010298283.1 6 719 3 702 99.7 31 43 713 e-114 423 702 opossum 721 XP_010298283.1
XP_028618280.1 7 699 7 698 98.6 37 51 692 e-115 425 702 opossum 721 XP_028618280.1
XP_021234663.1 5 720 2 702 99.9 30 45 715 1e-95 360 702 opossum 722 XP_021234663.1;XP_021234664
XP_006177626.1 1 723 1 701 99.9 39 51 722 e-120 442 702 opossum 723 XP_006177626.1;XP_006188003;EPY78547;EPY86332
XP_006206437.1 1 723 1 701 99.9 39 51 722 e-122 448 702 opossum 723 XP_006206437.1
XP_009511631.1 6 723 3 701 99.6 31 44 717 e-104 389 702 opossum 723 XP_009511631.1
XP_010965043.1 1 723 1 701 99.9 39 51 722 e-120 442 702 opossum 723 XP_010965043.1
XP_010981627.1 1 723 1 701 99.9 39 51 722 e-120 442 702 opossum 723 XP_010981627.1
XP_011594215.1 7 723 4 701 99.4 30 43 716 e-106 395 702 opossum 723 XP_011594215.1;XP_029889195;XP_029889196
XP_012370522.1 1 717 1 701 99.9 36 51 716 e-115 424 702 opossum 723 XP_012370522.1;XP_023572510
XP_009920467.1 5 724 2 701 99.7 30 43 719 e-106 397 702 opossum 724 XP_009920467.1
XP_010560547.1 5 724 2 701 99.7 30 43 719 e-106 397 702 opossum 724 XP_010560547.1
XP_010120978.1 5 725 2 701 99.7 31 42 720 e-105 392 702 opossum 725 XP_010120978.1
XP_009707398.1 5 726 2 701 99.7 30 43 721 e-106 396 702 opossum 726 XP_009707398.1
XP_009934696.1 5 726 2 701 99.7 31 45 721 e-101 380 702 opossum 726 XP_009934696.1
XP_009959824.1 5 726 2 701 99.7 31 42 721 e-108 401 702 opossum 726 XP_009959824.1
XP_013158110.1 5 726 2 701 99.7 31 45 721 e-107 397 702 opossum 726 XP_013158110.1
XP_014133217.1 5 726 2 701 99.7 31 44 721 e-106 395 702 opossum 726 XP_014133217.1
XP_009893486.1 5 727 2 701 99.7 30 41 722 e-108 402 702 opossum 727 XP_009893486.1
XP_015741701.1 5 725 2 702 99.9 30 44 720 e-102 383 702 opossum 727 XP_015741701.1;XP_015741702;XP_015741703
XP_009282325.1 5 728 2 701 99.7 30 42 723 e-109 405 702 opossum 728 XP_009282325.1
XP_009316684.1 5 728 2 701 99.7 30 42 723 e-108 402 702 opossum 728 XP_009316684.1
XP_028715543.1 1 710 1 702 100.0 38 51 709 e-116 427 702 opossum 728 XP_028715543.1
XP_020021442.1 1 730 1 700 99.7 38 50 729 e-120 441 702 opossum 730 XP_020021442.1
BAE25531.1 6 713 6 701 99.1 36 51 707 e-118 437 702 opossum 732 BAE25531.1
BAE29344.1 6 713 6 701 99.1 36 50 707 e-118 436 702 opossum 732 BAE29344.1
NP_778154.1 6 713 6 701 99.1 37 51 707 e-119 439 702 opossum 732 NP_778154.1;Q80UF7;BAC55581;AAH94338;BAE33144
XP_007109377.1 1 732 1 701 99.9 38 51 731 e-123 452 702 opossum 732 XP_007109377.1;XP_007109378
NP_001297720.1 6 732 3 702 99.7 30 42 726 e-102 384 702 opossum 734 NP_001297720.1;AHX37587
XP_008756139.2 57 718 6 698 98.7 36 49 661 e-108 403 702 opossum 734 XP_008756139.2;XP_008765024
XP_025961666.1 5 732 2 702 99.9 33 47 727 e-108 402 702 opossum 734 XP_025961666.1
NP_001074975.1 5 733 2 702 99.9 30 44 728 4e-98 369 702 opossum 735 NP_001074975.1;ABK20148
POI34423.1 5 733 2 702 99.9 31 45 728 6e-98 368 702 opossum 735 POI34423.1
XP_015155511.1 5 733 2 702 99.9 31 45 728 2e-98 370 702 opossum 735 XP_015155511.1
XP_013050712.1 8 734 5 702 99.4 31 44 726 e-112 414 702 opossum 736 XP_013050712.1;XP_013050713
XP_013798144.1 5 737 2 702 99.9 32 44 732 e-107 400 702 opossum 739 XP_013798144.1
XP_013798145.1 5 737 2 702 99.9 32 44 732 e-107 400 702 opossum 739 XP_013798145.1
XP_025922997.1 5 737 2 702 99.9 32 44 732 e-107 399 702 opossum 739 XP_025922997.1;XP_025922998
XP_027808270.1 48 738 1 700 99.7 40 53 690 e-117 433 702 opossum 740 XP_027808270.1
XP_006896500.1 1 741 1 701 99.9 35 46 740 e-101 379 702 opossum 741 XP_006896500.1
XP_014698545.1 7 648 6 666 94.2 39 51 641 e-106 397 702 opossum 742 XP_014698545.1
XP_025717171.1 3 743 1 701 99.9 37 50 740 e-122 450 702 opossum 743 XP_025717171.1
XP_027442601.1 3 743 1 701 99.9 37 50 740 e-121 445 702 opossum 743 XP_027442601.1;XP_027442603
XP_027982158.1 3 743 1 701 99.9 37 50 740 e-122 447 702 opossum 743 XP_027982158.1
XP_007640604.1 1 719 1 701 99.9 36 49 718 e-121 445 702 opossum 744 XP_007640604.1
XP_006982311.1 1 727 1 702 100.0 38 51 726 e-113 420 702 opossum 745 XP_006982311.1
XP_004771537.1 3 723 1 701 99.9 40 51 720 e-124 454 702 opossum 747 XP_004771537.1;XP_004771538
XP_020139539.1 1 747 1 701 99.9 36 48 746 e-110 409 702 opossum 747 XP_020139539.1
XP_012416085.1 3 749 1 701 99.9 37 49 746 e-120 443 702 opossum 749 XP_012416085.1
XP_005633080.1 1 751 1 701 99.9 37 50 750 e-122 448 702 opossum 751 XP_005633080.1
XP_021004996.1 6 729 6 698 98.7 36 48 723 e-117 432 702 opossum 751 XP_021004996.1
XP_025312834.1 1 751 1 701 99.9 37 49 750 e-121 447 702 opossum 751 XP_025312834.1
XP_026336897.1 1 751 1 701 99.9 37 50 750 e-122 449 702 opossum 751 XP_026336897.1;XP_026336898;XP_026336899;XP_026336900
XP_025875158.1 1 753 1 701 99.9 37 49 752 e-116 428 702 opossum 753 XP_025875158.1
XP_027272666.1 1 733 1 701 99.9 35 48 732 e-119 439 702 opossum 758 XP_027272666.1;RLQ66576
AAI51623.1 1 759 1 701 99.9 38 50 758 e-122 447 702 opossum 759 AAI51623.1
NP_001025472.1 1 759 1 701 99.9 38 50 758 e-120 443 702 opossum 759 NP_001025472.1;CAI53671
Q4JF29.2 1 759 1 701 99.9 39 50 758 e-122 447 702 opossum 759 Q4JF29.2
XP_021488601.1 1 744 1 702 100.0 34 47 743 e-112 417 702 opossum 762 XP_021488601.1
XP_028569816.1 105 740 6 686 97.0 32 44 635 4e-94 355 702 opossum 762 XP_028569816.1
XP_022381312.1 3 739 1 701 99.9 37 48 736 e-122 448 702 opossum 763 XP_022381312.1
XP_004023546.3 1 652 1 638 90.9 41 54 651 e-109 405 702 opossum 765 XP_004023546.3;XP_027825641
XP_010826467.1 1 765 1 701 99.9 38 50 764 e-119 440 702 opossum 765 XP_010826467.1
XP_026640203.1 1 627 1 639 91.0 38 52 626 e-105 391 702 opossum 765 XP_026640203.1
DAA27789.1 1 766 1 701 99.9 38 50 765 e-121 445 702 opossum 766 DAA27789.1
KAA0737063.1 1 766 1 701 99.9 38 50 765 e-120 443 702 opossum 766 KAA0737063.1
XP_005208987.2 1 766 1 701 99.9 38 50 765 e-121 444 702 opossum 766 XP_005208987.2
XP_019819974.1 1 766 1 701 99.9 38 49 765 e-121 446 702 opossum 766 XP_019819974.1
XP_027403126.1 1 766 1 701 99.9 38 49 765 e-121 446 702 opossum 766 XP_027403126.1
XP_021560944.1 3 767 1 701 99.9 35 48 764 e-121 444 702 opossum 767 XP_021560944.1
XP_020769932.1 1 768 1 701 99.9 36 48 767 e-122 449 702 opossum 768 XP_020769932.1
ANV78028.1 41 767 3 702 99.7 30 43 726 e-105 392 702 opossum 769 ANV78028.1
XP_006067185.2 1 773 1 701 99.9 37 49 772 e-116 428 702 opossum 773 XP_006067185.2;XP_025149033;XP_006067187;XP_025149034
AAH37048.2 64 771 6 701 99.1 37 51 707 e-118 436 702 opossum 790 AAH37048.2
XP_013820713.2 1 666 1 638 90.9 40 52 665 e-106 397 702 opossum 793 XP_013820713.2;XP_017906378
XP_005088478.2 69 786 1 698 99.4 36 48 717 e-116 430 702 opossum 808 XP_005088478.2
XP_021074167.2 78 800 7 698 98.6 35 48 722 e-118 436 702 opossum 828 XP_021074167.2
XP_025772161.1 1 314 1 352 50.0 59 66 313 3e-35 160 704 pangolin 357 XP_025772161.1
EAW69193.1 1 356 1 360 51.1 66 73 355 2e-53 220 704 pangolin 395 EAW69193.1
AIC61374.1 1 397 1 399 56.7 64 71 396 9e-56 228 704 pangolin 397 AIC61374.1;SJX37734
AAC28630.1 1 416 305 698 56.0 64 73 415 2e-83 319 704 pangolin 416 AAC28630.1
EPQ03069.1 1 522 113 698 83.2 60 65 521 1e-83 320 704 pangolin 522 EPQ03069.1
PNJ18298.1 20 545 159 698 76.7 63 72 525 3e-90 342 704 pangolin 545 PNJ18298.1
AAO85488.1 20 546 159 698 76.7 64 72 526 8e-91 344 704 pangolin 546 AAO85488.1
PNI25269.1 20 547 159 698 76.7 63 72 527 9e-91 344 704 pangolin 547 PNI25269.1
EFB21360.1 1 585 1 596 84.7 70 77 584 e-126 463 704 pangolin 585 EFB21360.1
KFV99153.1 5 590 2 573 81.2 32 43 585 3e-92 349 704 pangolin 591 KFV99153.1
XP_012878106.1 237 585 349 700 50.0 54 63 348 7e-54 221 704 pangolin 591 XP_012878106.1
VFV19469.1 1 549 1 525 74.6 60 67 548 9e-88 334 704 pangolin 595 VFV19469.1
KFP69472.1 8 585 5 573 80.8 30 42 577 5e-80 308 704 pangolin 596 KFP69472.1
XP_014389170.1 37 596 104 698 84.5 64 70 559 e-102 382 704 pangolin 596 XP_014389170.1
TKS27112.1 1 582 1 593 84.2 69 76 581 e-122 448 704 pangolin 601 TKS27112.1
KFW75817.1 8 575 5 551 77.7 32 44 567 1e-78 303 704 pangolin 602 KFW75817.1
XP_004312297.2 1 602 1 613 87.1 69 76 601 e-117 431 704 pangolin 602 XP_004312297.2
ERE72238.1 1 553 46 600 78.8 55 66 552 e-110 408 704 pangolin 604 ERE72238.1
KFO63914.1 5 593 2 573 81.2 30 41 588 8e-81 311 704 pangolin 604 KFO63914.1
KFO84947.1 5 599 2 570 80.8 31 43 594 5e-96 362 704 pangolin 612 KFO84947.1
XP_008709651.1 1 592 1 568 80.7 63 69 591 e-111 413 704 pangolin 614 XP_008709651.1
KFQ51151.1 5 605 2 573 81.2 31 43 600 8e-92 347 704 pangolin 616 KFQ51151.1
KFV07345.1 5 602 2 560 79.4 31 44 597 3e-81 312 704 pangolin 616 KFV07345.1
XP_027625410.1 1 618 94 698 85.9 51 60 617 3e-90 342 704 pangolin 618 XP_027625410.1
KFQ20826.1 9 610 6 573 80.7 30 42 601 6e-87 331 704 pangolin 619 KFQ20826.1
KFV52042.1 5 608 2 573 81.2 31 43 603 9e-93 351 704 pangolin 619 KFV52042.1
KFO77595.1 8 606 5 557 78.6 30 42 598 4e-78 302 704 pangolin 622 KFO77595.1
KFQ17041.1 4 614 1 570 81.0 31 42 610 2e-86 330 704 pangolin 622 KFQ17041.1
KFQ67791.1 8 611 5 573 80.8 30 44 603 e-101 379 704 pangolin 622 KFQ67791.1
KFV61693.1 8 611 5 573 80.8 30 42 603 5e-82 315 704 pangolin 623 KFV61693.1
KFQ89713.1 5 613 2 573 81.2 30 44 608 2e-90 343 704 pangolin 624 KFQ89713.1
KFR04834.1 5 609 2 560 79.4 31 44 604 2e-92 349 704 pangolin 625 KFR04834.1
XP_005343119.2 1 625 1 631 89.6 59 68 624 e-121 445 704 pangolin 625 XP_005343119.2
KFO09658.1 8 615 5 573 80.8 30 43 607 5e-97 365 704 pangolin 626 KFO09658.1
KFP94629.1 5 615 2 573 81.2 32 44 610 8e-94 354 704 pangolin 626 KFP94629.1
KFV00468.1 5 610 2 560 79.4 31 43 605 4e-87 332 704 pangolin 626 KFV00468.1
KFW95646.1 8 615 5 573 80.8 31 44 607 1e-86 330 704 pangolin 626 KFW95646.1
KFP14217.1 8 617 5 573 80.8 31 44 609 1e-92 350 704 pangolin 628 KFP14217.1
KFP36518.1 5 617 2 573 81.2 31 43 612 1e-92 350 704 pangolin 628 KFP36518.1
KFP55919.1 5 617 2 573 81.2 31 43 612 3e-91 346 704 pangolin 628 KFP55919.1
KFP96458.1 5 617 2 573 81.2 32 44 612 3e-90 342 704 pangolin 628 KFP96458.1
KFV99775.1 5 617 2 573 81.2 31 43 612 1e-90 343 704 pangolin 628 KFV99775.1
KGL88107.1 5 618 2 573 81.2 30 43 613 6e-94 355 704 pangolin 629 KGL88107.1
KFM10766.1 5 614 2 560 79.4 30 44 609 7e-95 357 704 pangolin 630 KFM10766.1
KFW63249.1 5 618 2 572 81.1 31 43 613 7e-94 354 704 pangolin 630 KFW63249.1
KFP90689.1 8 613 5 557 78.6 30 44 605 5e-77 298 704 pangolin 632 KFP90689.1
XP_007525002.2 223 637 284 700 59.2 40 48 414 6e-54 221 704 pangolin 637 XP_007525002.2
KFV41878.1 8 631 5 573 80.8 30 41 623 1e-95 360 704 pangolin 642 KFV41878.1
XP_004595948.1 1 657 1 699 99.3 47 58 656 e-112 416 704 pangolin 657 XP_004595948.1
XP_006754169.1 1 662 1 698 99.1 64 71 661 e-127 464 704 pangolin 662 XP_006754169.1
OBS82883.1 1 648 1 700 99.4 50 62 647 e-133 486 704 pangolin 665 OBS82883.1
ELK37433.1 1 650 1 664 94.3 57 65 649 2e-96 363 704 pangolin 667 ELK37433.1
XP_004464287.1 3 672 1 698 99.1 56 64 669 e-116 430 704 pangolin 672 XP_004464287.1
GCF56572.1 1 667 1 704 100.0 31 41 666 4e-87 332 704 pangolin 673 GCF56572.1
XP_026260016.1 1 673 1 697 99.0 60 68 672 e-134 489 704 pangolin 675 XP_026260016.1;XP_026260017;XP_026260018
XP_004689386.1 1 678 1 698 99.1 55 65 677 e-117 431 704 pangolin 678 XP_004689386.1;XP_012584955
XP_011235704.1 1 648 1 596 84.7 59 65 647 e-117 431 704 pangolin 681 XP_011235704.1
XP_006110580.2 1 677 1 696 98.9 34 45 676 e-102 383 704 pangolin 682 XP_006110580.2
XP_012863134.1 1 682 1 698 99.1 52 62 681 e-113 420 704 pangolin 682 XP_012863134.1
XP_017459278.1 1 667 1 695 98.7 48 59 666 e-118 436 704 pangolin 683 XP_017459278.1;XP_017452198
XP_003460977.1 1 682 1 702 99.7 49 59 681 e-114 422 704 pangolin 684 XP_003460977.1;XP_013001810;XP_013001818;XP_013001824;XP_023418303
XP_015276078.1 9 681 6 704 99.3 31 43 672 4e-94 355 704 pangolin 684 XP_015276078.1;XP_015276079
XP_006745643.1 1 685 1 698 99.1 71 78 684 e-149 538 704 pangolin 685 XP_006745643.1
XP_006104892.1 1 687 1 698 99.1 68 75 686 e-140 509 704 pangolin 687 XP_006104892.1
XP_010159112.1 5 686 2 700 99.3 30 41 681 e-103 385 704 pangolin 687 XP_010159112.1
XP_003788814.1 1 689 1 698 99.1 62 70 688 e-141 511 704 pangolin 689 XP_003788814.1
XP_004619550.1 1 690 1 699 99.3 48 60 689 e-107 400 704 pangolin 690 XP_004619550.1
TFK00140.1 1 676 1 686 97.4 32 46 675 e-104 389 704 pangolin 691 TFK00140.1
XP_006868978.1 1 691 1 698 99.1 56 67 690 e-119 438 704 pangolin 691 XP_006868978.1
XP_012358815.1 1 691 1 698 99.1 65 73 690 e-145 525 704 pangolin 691 XP_012358815.1
XP_016053353.1 1 691 1 698 99.1 68 76 690 e-144 523 704 pangolin 691 XP_016053353.1
XP_019406074.1 5 690 2 699 99.1 32 46 685 e-113 419 704 pangolin 692 XP_019406074.1
XP_004395372.2 3 693 1 698 99.1 70 77 690 e-146 529 704 pangolin 693 XP_004395372.2
XP_019368973.1 5 691 2 699 99.1 31 45 686 e-106 397 704 pangolin 693 XP_019368973.1
XP_019508889.1 3 693 1 698 99.1 68 75 690 e-141 510 704 pangolin 693 XP_019508889.1
XP_027808271.1 1 691 1 697 99.0 59 68 690 e-137 499 704 pangolin 693 XP_027808271.1
XP_006904180.1 1 694 1 698 99.1 68 77 693 e-144 522 704 pangolin 694 XP_006904180.1;ELK19420
XP_008149009.1 1 694 1 704 100.0 67 74 693 e-139 504 704 pangolin 694 XP_008149009.1
XP_011371861.1 1 694 1 698 99.1 68 77 693 e-144 523 704 pangolin 694 XP_011371861.1;XP_011371862;XP_011371863
XP_016000154.1 1 694 1 698 99.1 68 76 693 e-146 528 704 pangolin 694 XP_016000154.1
XP_025052284.1 5 692 2 699 99.1 31 44 687 e-112 414 704 pangolin 694 XP_025052284.1;XP_025052285
EOA95601.1 1 695 6 697 98.3 31 45 694 8e-98 367 704 pangolin 695 EOA95601.1
XP_007949252.1 1 696 1 698 99.1 58 68 695 e-131 478 704 pangolin 696 XP_007949252.1
XP_012291832.1 1 696 1 698 99.1 66 74 695 e-150 543 704 pangolin 696 XP_012291832.1
XP_027580340.1 8 695 5 700 98.9 30 41 687 2e-90 343 704 pangolin 696 XP_027580340.1
XP_027603313.1 8 695 5 700 98.9 30 41 687 3e-90 342 704 pangolin 696 XP_027603313.1;XP_027603314
XP_002761653.1 1 697 1 698 99.1 65 75 696 e-150 543 704 pangolin 697 XP_002761653.1
XP_014460416.1 5 695 2 699 99.1 31 45 690 e-110 410 704 pangolin 697 XP_014460416.1;XP_019339566
XP_017383886.1 1 697 1 698 99.1 65 74 696 e-150 541 704 pangolin 697 XP_017383886.1
XP_017689117.1 8 695 5 699 98.7 30 40 687 1e-93 353 704 pangolin 697 XP_017689117.1;XP_017689118
XP_003760653.1 6 683 6 691 97.4 38 51 677 2e-95 360 704 pangolin 698 XP_003760653.1
XP_003938874.1 1 698 1 698 99.1 65 74 697 e-147 533 704 pangolin 698 XP_003938874.1
XP_012501678.1 1 698 1 698 99.1 62 69 697 e-135 491 704 pangolin 698 XP_012501678.1
EGV93716.1 1 674 46 698 92.8 51 62 673 e-119 437 704 pangolin 699 EGV93716.1
XP_024601823.1 1 699 1 698 99.1 67 73 698 e-133 486 704 pangolin 699 XP_024601823.1;XP_024601824;XP_024601825
XP_003421709.1 1 700 1 698 99.1 57 68 699 e-126 462 704 pangolin 700 XP_003421709.1;XP_010599346;XP_023396474;XP_023396475
XP_027562012.1 8 698 5 699 98.7 30 41 690 4e-92 348 704 pangolin 700 XP_027562012.1;XP_027562013
XP_004865772.1 1 701 1 704 100.0 54 63 700 e-130 476 704 pangolin 701 XP_004865772.1;XP_021100731
XP_007460599.1 1 701 1 698 99.1 68 75 700 e-137 499 704 pangolin 701 XP_007460599.1
XP_029773543.1 1 701 1 698 99.1 62 69 700 e-143 519 704 pangolin 701 XP_029773543.1
XP_004441454.1 1 702 1 698 99.1 66 74 701 e-134 488 704 pangolin 702 XP_004441454.1
XP_007488996.1 1 694 1 691 98.2 40 53 693 e-108 401 704 pangolin 702 XP_007488996.1;XP_007488998;XP_007488999;XP_007489000
XP_020826901.1 1 702 1 699 99.3 42 54 701 e-101 380 704 pangolin 702 XP_020826901.1;XP_020826902
XP_027522403.1 8 700 5 699 98.7 30 41 692 2e-91 346 704 pangolin 702 XP_027522403.1;XP_027522404
XP_027706781.1 1 702 1 699 99.3 42 53 701 e-105 390 704 pangolin 702 XP_027706781.1;XP_027706782;XP_027706783;XP_027706785
XP_004378500.1 1 703 1 698 99.1 57 67 702 e-137 497 704 pangolin 703 XP_004378500.1
XP_004655027.1 1 703 1 695 98.7 50 61 702 e-136 495 704 pangolin 703 XP_004655027.1
XP_005281227.1 1 688 1 686 97.4 33 46 687 e-105 393 704 pangolin 703 XP_005281227.1;XP_023961517
XP_026510767.1 1 688 1 686 97.4 33 46 687 e-104 387 704 pangolin 703 XP_026510767.1
XP_017506473.1 1 704 1 704 100.0 100 100 703 e-170 607 704 pangolin 704 XP_017506473.1
XP_024425012.1 1 704 1 698 99.1 68 76 703 e-143 518 704 pangolin 704 XP_024425012.1
XP_030396462.1 1 702 1 699 99.3 32 46 701 e-109 406 704 pangolin 704 XP_030396462.1
XP_007169217.1 1 705 1 698 99.1 66 73 704 e-141 513 704 pangolin 705 XP_007169217.1
XP_007072279.1 7 704 4 699 98.9 31 44 697 e-107 399 704 pangolin 706 XP_007072279.1;EMP24220
XP_011798868.1 1 706 1 698 99.1 61 70 705 e-142 515 704 pangolin 706 XP_011798868.1
TEA33334.1 1 707 1 698 99.1 67 73 706 e-133 485 704 pangolin 707 TEA33334.1
TKC46309.1 1 707 1 698 99.1 67 74 706 e-136 496 704 pangolin 707 TKC46309.1
XP_004277282.1 1 707 1 698 99.1 66 73 706 e-132 481 704 pangolin 707 XP_004277282.1
XP_022412677.1 1 707 1 698 99.1 67 74 706 e-135 492 704 pangolin 707 XP_022412677.1;XP_022412678
XP_026941203.1 1 707 1 698 99.1 66 73 706 e-139 504 704 pangolin 707 XP_026941203.1;XP_026941204;XP_026941205
XP_029075017.1 1 707 1 698 99.1 67 74 706 e-135 492 704 pangolin 707 XP_029075017.1
XP_028375832.1 1 708 1 698 99.1 66 74 707 e-138 501 704 pangolin 708 XP_028375832.1
XP_026307783.1 1 709 1 698 99.1 63 72 708 e-141 512 704 pangolin 709 XP_026307783.1
XP_010365531.1 1 710 1 698 99.1 63 72 709 e-141 513 704 pangolin 710 XP_010365531.1
XP_017702677.1 1 710 1 698 99.1 63 73 709 e-142 516 704 pangolin 710 XP_017702677.1
BAG55265.1 1 711 1 698 99.1 66 75 710 e-146 530 704 pangolin 711 BAG55265.1
EHH29504.1 1 711 1 698 99.1 64 73 710 e-144 523 704 pangolin 711 EHH29504.1
NP_001123900.1 1 711 1 698 99.1 64 73 710 e-145 524 704 pangolin 711 NP_001123900.1;BAG55267
NP_001266155.1 1 711 1 698 99.1 66 75 710 e-148 534 704 pangolin 711 NP_001266155.1;XP_008970820;BAG55263
NP_001274257.1 1 711 1 698 99.1 64 73 710 e-145 525 704 pangolin 711 NP_001274257.1;XP_005587645;XP_011745595;BAG55266
SJL87103.1 1 711 2 698 99.0 67 75 710 e-147 531 704 pangolin 711 SJL87103.1
XP_007993074.1 1 711 1 698 99.1 64 73 710 e-143 518 704 pangolin 711 XP_007993074.1
XP_008585959.1 1 711 1 704 100.0 63 70 710 e-142 514 704 pangolin 711 XP_008585959.1
XP_011822758.1 1 711 1 698 99.1 63 73 710 e-145 524 704 pangolin 711 XP_011822758.1
XP_011928527.1 1 711 1 698 99.1 65 73 710 e-145 524 704 pangolin 711 XP_011928527.1
XP_014978020.2 1 711 1 698 99.1 64 73 710 e-144 523 704 pangolin 711 XP_014978020.2
XP_024094075.1 1 711 1 698 99.1 66 75 710 e-146 530 704 pangolin 711 XP_024094075.1;PNJ18297
NP_001266518.1 1 712 1 698 99.1 67 75 711 e-147 533 704 pangolin 712 NP_001266518.1;XP_018869870;BAG55264
NP_891549.1 1 712 1 698 99.1 67 75 711 e-148 534 704 pangolin 712 NP_891549.1;Q8IUC6;BAC44839;BAC55579;BAC77376;BAG55261;AAI36558;AAI36557
XP_025225054.1 1 712 1 698 99.1 65 73 711 e-145 525 704 pangolin 712 XP_025225054.1
XP_030148660.1 1 712 1 698 99.1 58 66 711 e-137 500 704 pangolin 712 XP_030148660.1;XP_030148665
NP_001123604.1 1 713 1 698 99.1 66 75 712 e-148 533 704 pangolin 713 NP_001123604.1;BAG55262
NP_001302667.1 1 713 1 698 99.1 66 74 712 e-133 486 704 pangolin 713 NP_001302667.1;XP_020935486;AGT36583;QCO69315
XP_003919632.2 1 713 1 698 99.1 64 72 712 e-141 511 704 pangolin 713 XP_003919632.2
XP_005405837.1 1 713 1 704 100.0 50 61 712 e-123 450 704 pangolin 713 XP_005405837.1;XP_005405839
XP_016789594.2 1 713 1 698 99.1 66 75 712 e-148 533 704 pangolin 713 XP_016789594.2;PNI25268
XP_023500240.1 2 713 1 698 99.1 62 70 711 e-135 493 704 pangolin 713 XP_023500240.1
XP_009808101.1 5 717 2 698 99.0 30 41 712 e-104 389 704 pangolin 717 XP_009808101.1
XP_019286450.1 1 718 1 698 99.1 63 71 717 e-139 504 704 pangolin 718 XP_019286450.1
EHH59094.1 1 719 1 698 99.1 64 73 718 e-144 520 704 pangolin 719 EHH59094.1
XP_014338163.1 1 720 1 698 99.1 65 72 719 e-145 525 704 pangolin 720 XP_014338163.1
XP_023106646.1 1 720 1 698 99.1 61 69 719 e-134 487 704 pangolin 720 XP_023106646.1
XP_026904973.1 1 720 1 698 99.1 63 71 719 e-138 503 704 pangolin 720 XP_026904973.1
XP_009634984.1 8 721 5 698 98.6 30 41 713 e-106 396 704 pangolin 721 XP_009634984.1
XP_028618280.1 1 703 1 699 99.3 48 60 702 e-126 463 704 pangolin 721 XP_028618280.1
XP_006177626.1 1 723 1 698 99.1 66 73 722 e-142 514 704 pangolin 723 XP_006177626.1;XP_006188003;EPY78547;EPY86332
XP_006206437.1 1 723 1 698 99.1 67 73 722 e-144 523 704 pangolin 723 XP_006206437.1
XP_009511631.1 8 723 5 698 98.6 30 42 715 e-101 378 704 pangolin 723 XP_009511631.1
XP_010965043.1 1 723 1 698 99.1 66 73 722 e-142 514 704 pangolin 723 XP_010965043.1
XP_010981627.1 1 723 1 698 99.1 66 73 722 e-141 513 704 pangolin 723 XP_010981627.1
XP_011594215.1 8 723 5 698 98.6 30 42 715 e-105 392 704 pangolin 723 XP_011594215.1;XP_029889195;XP_029889196
XP_012370522.1 1 723 1 704 100.0 50 60 722 e-127 466 704 pangolin 723 XP_012370522.1;XP_023572510
XP_009920467.1 5 724 2 698 99.0 31 42 719 e-107 399 704 pangolin 724 XP_009920467.1
XP_010560547.1 5 724 2 698 99.0 31 42 719 e-107 398 704 pangolin 724 XP_010560547.1
XP_010120978.1 5 725 2 698 99.0 30 42 720 e-106 394 704 pangolin 725 XP_010120978.1
XP_009959824.1 5 726 2 698 99.0 30 41 721 e-103 385 704 pangolin 726 XP_009959824.1
XP_013158110.1 5 726 2 698 99.0 30 42 721 e-104 390 704 pangolin 726 XP_013158110.1
XP_014133217.1 5 726 2 698 99.0 30 42 721 e-103 385 704 pangolin 726 XP_014133217.1
XP_009316684.1 5 728 2 698 99.0 30 42 723 e-106 395 704 pangolin 728 XP_009316684.1
XP_028715543.1 1 711 1 700 99.4 50 62 710 e-127 466 704 pangolin 728 XP_028715543.1
XP_020021442.1 1 730 1 697 99.0 55 64 729 e-137 500 704 pangolin 730 XP_020021442.1
BAE25531.1 1 715 1 700 99.4 47 60 714 e-130 474 704 pangolin 732 BAE25531.1
BAE29344.1 1 715 1 700 99.4 47 59 714 e-129 473 704 pangolin 732 BAE29344.1
NP_778154.1 1 715 1 700 99.4 47 60 714 e-130 476 704 pangolin 732 NP_778154.1;Q80UF7;BAC55581;AAH94338;BAE33144
XP_007109377.1 1 732 1 698 99.1 64 70 731 e-137 498 704 pangolin 732 XP_007109377.1;XP_007109378
NP_001297720.1 8 734 5 701 99.0 31 43 726 6e-96 361 704 pangolin 734 NP_001297720.1;AHX37587
XP_008756139.2 52 718 1 695 98.7 48 59 666 e-118 434 704 pangolin 734 XP_008756139.2;XP_008765024
XP_008946049.1 4 723 1 703 99.9 30 41 719 8e-98 367 704 pangolin 738 XP_008946049.1
XP_027808270.1 48 738 1 697 99.0 60 69 690 e-134 487 704 pangolin 740 XP_027808270.1
XP_006896500.1 1 741 1 698 99.1 50 60 740 e-110 408 704 pangolin 741 XP_006896500.1
XP_014698545.1 2 644 1 659 93.6 65 72 642 e-125 459 704 pangolin 742 XP_014698545.1
XP_025717171.1 3 743 1 698 99.1 65 72 740 e-143 520 704 pangolin 743 XP_025717171.1
XP_027442601.1 3 743 1 698 99.1 66 72 740 e-142 513 704 pangolin 743 XP_027442601.1;XP_027442603
XP_027982158.1 3 743 1 698 99.1 65 72 740 e-142 515 704 pangolin 743 XP_027982158.1
XP_007640604.1 1 719 1 698 99.1 51 62 718 e-134 488 704 pangolin 744 XP_007640604.1
XP_006982311.1 1 728 1 700 99.4 49 60 727 e-126 461 704 pangolin 745 XP_006982311.1
XP_004771537.1 3 728 1 703 99.9 65 71 725 e-147 533 704 pangolin 747 XP_004771537.1;XP_004771538
XP_020139539.1 1 747 1 698 99.1 54 61 746 e-121 444 704 pangolin 747 XP_020139539.1
XP_012416085.1 3 749 1 698 99.1 66 72 746 e-139 506 704 pangolin 749 XP_012416085.1
XP_005633080.1 1 751 1 698 99.1 63 69 750 e-140 510 704 pangolin 751 XP_005633080.1
XP_021004996.1 1 734 1 700 99.4 45 57 733 e-128 469 704 pangolin 751 XP_021004996.1
XP_025312834.1 1 751 1 698 99.1 63 69 750 e-140 509 704 pangolin 751 XP_025312834.1
XP_026336897.1 1 355 1 355 50.4 62 68 354 4e-62 249 704 pangolin 751 XP_026336897.1;XP_026336898;XP_026336899;XP_026336900
XP_025875158.1 1 753 1 698 99.1 60 66 752 e-131 477 704 pangolin 753 XP_025875158.1
XP_027272666.1 1 733 1 698 99.1 50 61 732 e-132 482 704 pangolin 758 XP_027272666.1;RLQ66576
AAI51623.1 1 759 1 698 99.1 62 69 758 e-141 512 704 pangolin 759 AAI51623.1
NP_001025472.1 1 759 1 698 99.1 62 69 758 e-140 510 704 pangolin 759 NP_001025472.1;CAI53671
Q4JF29.2 1 759 1 698 99.1 62 68 758 e-141 512 704 pangolin 759 Q4JF29.2
XP_021488601.1 1 744 1 699 99.3 46 56 743 e-122 448 704 pangolin 762 XP_021488601.1
XP_028569816.1 105 740 6 683 96.3 31 42 635 6e-88 335 704 pangolin 762 XP_028569816.1
XP_022381312.1 3 741 1 700 99.4 64 70 738 e-142 515 704 pangolin 763 XP_022381312.1
XP_004023546.3 1 765 1 698 99.1 62 68 764 e-141 511 704 pangolin 765 XP_004023546.3;XP_027825641
XP_010826467.1 1 765 1 698 99.1 61 67 764 e-137 499 704 pangolin 765 XP_010826467.1
XP_026640203.1 1 627 1 633 89.9 51 64 626 e-116 428 704 pangolin 765 XP_026640203.1
DAA27789.1 1 766 1 698 99.1 62 68 765 e-139 506 704 pangolin 766 DAA27789.1
KAA0737063.1 1 766 1 698 99.1 61 67 765 e-138 502 704 pangolin 766 KAA0737063.1
XP_005208987.2 1 766 1 698 99.1 62 68 765 e-139 506 704 pangolin 766 XP_005208987.2
XP_019819974.1 1 766 1 698 99.1 61 67 765 e-139 504 704 pangolin 766 XP_019819974.1
XP_027403126.1 1 766 1 698 99.1 61 67 765 e-138 503 704 pangolin 766 XP_027403126.1
XP_021560944.1 3 767 1 698 99.1 59 65 764 e-140 507 704 pangolin 767 XP_021560944.1
XP_020769932.1 1 768 1 698 99.1 60 67 767 e-142 515 704 pangolin 768 XP_020769932.1
XP_006067185.2 1 773 1 698 99.1 61 67 772 e-140 508 704 pangolin 773 XP_006067185.2;XP_025149033;XP_006067187;XP_025149034
AAH37048.2 59 773 1 700 99.4 47 60 714 e-129 473 704 pangolin 790 AAH37048.2
XP_013820713.2 1 353 1 361 51.3 66 74 352 8e-62 248 704 pangolin 793 XP_013820713.2;XP_017906378
XP_005088478.2 69 790 1 699 99.3 48 59 721 e-131 479 704 pangolin 808 XP_005088478.2
XP_021074167.2 78 692 7 643 90.5 50 61 614 e-120 443 704 pangolin 828 XP_021074167.2
OWK51495.1 899 1567 6 656 99.1 30 41 668 e-106 397 657 pika 1570 OWK51495.1
EAW69193.1 1 351 1 346 52.7 52 64 350 2e-44 189 657 pika 395 EAW69193.1
AIC61374.1 1 397 1 387 58.9 48 59 396 5e-46 195 657 pika 397 AIC61374.1;SJX37734
XP_010202854.1 112 462 303 649 52.8 32 47 350 3e-55 226 657 pika 465 XP_010202854.1
EPQ03069.1 1 522 113 656 82.8 45 56 521 3e-69 272 657 pika 522 EPQ03069.1
PNJ18298.1 15 545 147 656 77.6 46 59 530 5e-84 322 657 pika 545 PNJ18298.1
AAO85488.1 15 546 147 656 77.6 47 59 531 1e-83 320 657 pika 546 AAO85488.1
PNI25269.1 15 547 147 656 77.6 46 59 532 3e-83 319 657 pika 547 PNI25269.1
EFB21360.1 1 585 1 581 88.4 51 64 584 e-116 429 657 pika 585 EFB21360.1
KFV99153.1 9 584 6 550 83.0 30 41 575 4e-86 328 657 pika 591 KFV99153.1
VFV19469.1 1 549 1 513 78.1 42 53 548 6e-80 308 657 pika 595 VFV19469.1
XP_014389170.1 37 596 104 656 84.2 48 58 559 3e-85 326 657 pika 596 XP_014389170.1
TKS27112.1 1 588 1 584 88.9 51 65 587 e-113 419 657 pika 601 TKS27112.1
XP_004312297.2 1 602 1 598 91.0 49 63 601 e-106 394 657 pika 602 XP_004312297.2
ERE72238.1 1 553 46 585 82.2 45 59 552 e-105 391 657 pika 604 ERE72238.1
XP_008709651.1 1 592 1 556 84.6 45 58 591 e-103 384 657 pika 614 XP_008709651.1
XP_027625410.1 1 618 94 656 85.7 39 50 617 8e-84 321 657 pika 618 XP_027625410.1
KFV52042.1 9 615 6 563 84.9 30 41 606 2e-84 323 657 pika 619 KFV52042.1
XP_005343119.2 1 625 1 622 94.7 47 61 624 e-116 427 657 pika 625 XP_005343119.2
XP_007525002.2 31 635 1 656 99.8 36 46 604 1e-71 281 657 pika 637 XP_007525002.2
XP_028906958.1 6 610 9 645 97.0 31 44 604 2e-69 273 657 pika 643 XP_028906958.1
XP_004595948.1 1 657 1 657 100.0 100 100 656 e-154 555 657 pika 657 XP_004595948.1
XP_006754169.1 1 662 1 656 99.8 51 62 661 e-111 412 657 pika 662 XP_006754169.1
OBS82883.1 1 643 1 653 99.4 44 57 642 e-133 485 657 pika 665 OBS82883.1
ELK37433.1 1 616 1 618 94.1 48 59 615 8e-90 341 657 pika 667 ELK37433.1
XP_004464287.1 3 667 1 651 99.1 47 59 664 e-114 421 657 pika 672 XP_004464287.1
GCF56572.1 9 659 6 657 99.2 31 42 650 2e-90 342 657 pika 673 GCF56572.1
XP_026260016.1 1 673 1 655 99.7 46 58 672 e-128 467 657 pika 675 XP_026260016.1;XP_026260017;XP_026260018
XP_004689386.1 1 678 1 656 99.8 44 58 677 e-106 397 657 pika 678 XP_004689386.1;XP_012584955
XP_011235704.1 1 681 1 656 99.8 41 52 680 e-117 431 657 pika 681 XP_011235704.1
XP_012863134.1 1 682 1 656 99.8 44 58 681 e-106 396 657 pika 682 XP_012863134.1
XP_017459278.1 1 667 1 653 99.4 42 55 666 e-117 431 657 pika 683 XP_017459278.1;XP_017452198
XP_003460977.1 1 678 1 656 99.8 40 52 677 e-108 403 657 pika 684 XP_003460977.1;XP_013001810;XP_013001818;XP_013001824;XP_023418303
XP_006745643.1 1 685 1 656 99.8 50 62 684 e-133 486 657 pika 685 XP_006745643.1
XP_006104892.1 1 687 1 656 99.8 51 61 686 e-124 454 657 pika 687 XP_006104892.1
XP_003788814.1 1 689 1 656 99.8 49 62 688 e-132 483 657 pika 689 XP_003788814.1
XP_004619550.1 1 690 1 657 100.0 42 54 689 e-103 386 657 pika 690 XP_004619550.1
XP_006868978.1 1 691 1 656 99.8 46 58 690 e-108 402 657 pika 691 XP_006868978.1
XP_012358815.1 1 691 1 656 99.8 49 61 690 e-129 471 657 pika 691 XP_012358815.1
XP_016053353.1 1 691 1 656 99.8 50 62 690 e-124 454 657 pika 691 XP_016053353.1
XP_019406074.1 9 690 6 657 99.2 30 45 681 e-116 428 657 pika 692 XP_019406074.1
XP_004395372.2 3 693 1 656 99.8 49 62 690 e-132 483 657 pika 693 XP_004395372.2
XP_019368973.1 9 691 6 657 99.2 30 45 682 e-109 404 657 pika 693 XP_019368973.1
XP_019508889.1 3 693 1 656 99.8 50 63 690 e-126 461 657 pika 693 XP_019508889.1
XP_027808271.1 1 691 1 655 99.7 46 59 690 e-129 473 657 pika 693 XP_027808271.1
XP_006904180.1 1 694 1 656 99.8 49 61 693 e-128 470 657 pika 694 XP_006904180.1;ELK19420
XP_008149009.1 1 686 1 654 99.5 52 63 685 e-128 468 657 pika 694 XP_008149009.1
XP_011371861.1 1 694 1 656 99.8 49 61 693 e-129 471 657 pika 694 XP_011371861.1;XP_011371862;XP_011371863
XP_016000154.1 1 694 1 656 99.8 50 62 693 e-131 480 657 pika 694 XP_016000154.1
XP_025052284.1 9 692 6 657 99.2 31 46 683 e-116 427 657 pika 694 XP_025052284.1;XP_025052285
XP_007949252.1 1 696 1 656 99.8 47 60 695 e-122 447 657 pika 696 XP_007949252.1
XP_008835192.1 1 696 1 653 99.4 40 52 695 e-126 463 657 pika 696 XP_008835192.1
XP_012291832.1 1 696 1 656 99.8 49 63 695 e-136 493 657 pika 696 XP_012291832.1
XP_027580340.1 9 693 6 656 99.1 30 42 684 1e-89 340 657 pika 696 XP_027580340.1
XP_027603313.1 9 693 6 656 99.1 30 42 684 5e-89 338 657 pika 696 XP_027603313.1;XP_027603314
XP_002761653.1 1 697 1 656 99.8 50 63 696 e-134 488 657 pika 697 XP_002761653.1
XP_014460416.1 9 695 6 657 99.2 30 45 686 e-113 417 657 pika 697 XP_014460416.1;XP_019339566
XP_017383886.1 1 697 1 656 99.8 48 62 696 e-134 488 657 pika 697 XP_017383886.1
XP_003760653.1 6 683 6 649 98.0 35 48 677 2e-93 352 657 pika 698 XP_003760653.1
XP_003938874.1 1 698 1 656 99.8 49 62 697 e-135 490 657 pika 698 XP_003938874.1
XP_012501678.1 1 698 1 656 99.8 48 61 697 e-123 453 657 pika 698 XP_012501678.1
EGV93716.1 1 671 46 653 92.5 42 54 670 e-112 416 657 pika 699 EGV93716.1
XP_024601823.1 1 699 1 656 99.8 47 59 698 e-118 435 657 pika 699 XP_024601823.1;XP_024601824;XP_024601825
XP_003421709.1 1 700 1 656 99.8 44 58 699 e-115 424 657 pika 700 XP_003421709.1;XP_010599346;XP_023396474;XP_023396475
XP_004865772.1 1 695 1 656 99.8 44 57 694 e-125 457 657 pika 701 XP_004865772.1;XP_021100731
XP_007460599.1 1 701 1 656 99.8 46 59 700 e-122 447 657 pika 701 XP_007460599.1
XP_029773543.1 1 701 1 656 99.8 47 59 700 e-133 486 657 pika 701 XP_029773543.1
XP_004441454.1 1 702 1 656 99.8 47 60 701 e-118 434 657 pika 702 XP_004441454.1
XP_007488996.1 6 694 6 649 98.0 35 49 688 e-100 375 657 pika 702 XP_007488996.1;XP_007488998;XP_007488999;XP_007489000
XP_020826901.1 6 702 6 657 99.2 37 51 696 5e-95 358 657 pika 702 XP_020826901.1;XP_020826902
XP_027706781.1 6 702 6 657 99.2 37 50 696 4e-98 369 657 pika 702 XP_027706781.1;XP_027706782;XP_027706783;XP_027706785
XP_004378500.1 1 703 1 656 99.8 42 56 702 e-120 441 657 pika 703 XP_004378500.1
XP_004655027.1 1 703 1 653 99.4 42 55 702 e-125 459 657 pika 703 XP_004655027.1
XP_005281227.1 9 688 6 644 97.3 30 43 679 e-104 389 657 pika 703 XP_005281227.1;XP_023961517
XP_026510767.1 9 688 6 644 97.3 30 43 679 e-102 384 657 pika 703 XP_026510767.1
XP_017506473.1 1 699 1 657 100.0 47 59 698 e-130 475 657 pika 704 XP_017506473.1
XP_024425012.1 1 704 1 656 99.8 51 63 703 e-128 467 657 pika 704 XP_024425012.1
XP_007169217.1 1 705 1 656 99.8 46 59 704 e-128 468 657 pika 705 XP_007169217.1
XP_007072279.1 9 704 6 657 99.2 30 43 695 e-106 395 657 pika 706 XP_007072279.1;EMP24220
XP_011798868.1 1 706 1 656 99.8 49 62 705 e-128 468 657 pika 706 XP_011798868.1
TEA33334.1 1 707 1 656 99.8 46 58 706 e-115 425 657 pika 707 TEA33334.1
TKC46309.1 1 707 1 656 99.8 46 59 706 e-121 444 657 pika 707 TKC46309.1
XP_004277282.1 1 707 1 656 99.8 46 59 706 e-113 419 657 pika 707 XP_004277282.1
XP_022412677.1 1 707 1 656 99.8 46 59 706 e-119 440 657 pika 707 XP_022412677.1;XP_022412678
XP_026941203.1 1 707 1 656 99.8 46 58 706 e-119 439 657 pika 707 XP_026941203.1;XP_026941204;XP_026941205
XP_029075017.1 1 707 1 656 99.8 46 59 706 e-119 439 657 pika 707 XP_029075017.1
XP_028375832.1 1 708 1 656 99.8 50 62 707 e-121 447 657 pika 708 XP_028375832.1
XP_026307783.1 1 709 1 656 99.8 48 60 708 e-128 470 657 pika 709 XP_026307783.1
XP_010365531.1 1 710 1 656 99.8 49 62 709 e-125 460 657 pika 710 XP_010365531.1
XP_017702677.1 1 710 1 656 99.8 50 64 709 e-126 463 657 pika 710 XP_017702677.1
BAG55265.1 1 711 1 656 99.8 49 62 710 e-131 477 657 pika 711 BAG55265.1
EHH29504.1 1 711 1 656 99.8 48 61 710 e-127 465 657 pika 711 EHH29504.1
NP_001123900.1 1 711 1 656 99.8 48 60 710 e-128 468 657 pika 711 NP_001123900.1;BAG55267
NP_001266155.1 1 711 1 656 99.8 49 62 710 e-130 476 657 pika 711 NP_001266155.1;XP_008970820;BAG55263
NP_001274257.1 1 711 1 656 99.8 48 60 710 e-128 469 657 pika 711 NP_001274257.1;XP_005587645;XP_011745595;BAG55266
SJL87103.1 1 711 2 656 99.7 50 62 710 e-129 471 657 pika 711 SJL87103.1
XP_007993074.1 1 711 1 656 99.8 48 61 710 e-126 462 657 pika 711 XP_007993074.1
XP_008585959.1 1 705 1 656 99.8 48 60 704 e-129 471 657 pika 711 XP_008585959.1
XP_011822758.1 1 711 1 656 99.8 48 61 710 e-128 468 657 pika 711 XP_011822758.1
XP_011928527.1 1 711 1 656 99.8 48 61 710 e-128 468 657 pika 711 XP_011928527.1
XP_014978020.2 1 711 1 656 99.8 48 61 710 e-128 467 657 pika 711 XP_014978020.2
XP_024094075.1 1 711 1 656 99.8 49 62 710 e-131 478 657 pika 711 XP_024094075.1;PNJ18297
NP_001266518.1 1 712 1 656 99.8 50 62 711 e-129 473 657 pika 712 NP_001266518.1;XP_018869870;BAG55264
NP_891549.1 1 712 1 656 99.8 50 62 711 e-130 474 657 pika 712 NP_891549.1;Q8IUC6;BAC44839;BAC55579;BAC77376;BAG55261;AAI36558;AAI36557
XP_025225054.1 1 712 1 656 99.8 49 61 711 e-128 467 657 pika 712 XP_025225054.1
XP_030148660.1 1 712 1 656 99.8 45 56 711 e-131 477 657 pika 712 XP_030148660.1;XP_030148665
NP_001123604.1 1 713 1 656 99.8 49 62 712 e-130 473 657 pika 713 NP_001123604.1;BAG55262
NP_001302667.1 1 713 1 656 99.8 47 59 712 e-119 438 657 pika 713 NP_001302667.1;XP_020935486;AGT36583;QCO69315
XP_003919632.2 1 713 1 656 99.8 49 61 712 e-123 453 657 pika 713 XP_003919632.2
XP_005405837.1 1 707 1 656 99.8 43 56 706 e-116 429 657 pika 713 XP_005405837.1;XP_005405839
XP_016789594.2 1 713 1 656 99.8 49 62 712 e-130 473 657 pika 713 XP_016789594.2;PNI25268
XP_023500240.1 5 713 4 656 99.4 48 60 708 e-124 454 657 pika 713 XP_023500240.1
XP_019286450.1 1 718 1 656 99.8 45 56 717 e-129 473 657 pika 718 XP_019286450.1
EHH59094.1 1 719 1 656 99.8 48 60 718 e-128 469 657 pika 719 EHH59094.1
XP_014338163.1 1 720 1 656 99.8 45 57 719 e-127 464 657 pika 720 XP_014338163.1
XP_023106646.1 1 720 1 656 99.8 44 55 719 e-126 461 657 pika 720 XP_023106646.1
XP_026904973.1 1 720 1 656 99.8 45 55 719 e-129 470 657 pika 720 XP_026904973.1
XP_028618280.1 1 699 1 653 99.4 42 55 698 e-121 445 657 pika 721 XP_028618280.1
XP_006177626.1 1 622 1 621 94.5 50 64 621 e-114 421 657 pika 723 XP_006177626.1;XP_006188003;EPY78547;EPY86332
XP_006206437.1 1 622 1 621 94.5 50 64 621 e-116 428 657 pika 723 XP_006206437.1
XP_010965043.1 1 622 1 621 94.5 50 64 621 e-114 421 657 pika 723 XP_010965043.1
XP_010981627.1 1 622 1 621 94.5 50 64 621 e-114 421 657 pika 723 XP_010981627.1
XP_012370522.1 1 717 1 656 99.8 41 55 716 e-118 437 657 pika 723 XP_012370522.1;XP_023572510
XP_028715543.1 1 705 1 652 99.2 42 54 704 e-124 455 657 pika 728 XP_028715543.1
XP_020021442.1 1 730 1 655 99.7 43 55 729 e-124 454 657 pika 730 XP_020021442.1
BAE25531.1 1 710 1 653 99.4 41 53 709 e-125 459 657 pika 732 BAE25531.1
BAE29344.1 1 710 1 653 99.4 41 53 709 e-125 458 657 pika 732 BAE29344.1
NP_778154.1 1 710 1 653 99.4 41 54 709 e-126 461 657 pika 732 NP_778154.1;Q80UF7;BAC55581;AAH94338;BAE33144
XP_007109377.1 1 732 1 656 99.8 45 57 731 e-122 449 657 pika 732 XP_007109377.1;XP_007109378
XP_008756139.2 52 718 1 653 99.4 42 55 666 e-116 429 657 pika 734 XP_008756139.2;XP_008765024
XP_027808270.1 48 738 1 655 99.7 46 59 690 e-126 461 657 pika 740 XP_027808270.1
XP_006896500.1 1 741 1 656 99.8 43 56 740 7e-98 367 657 pika 741 XP_006896500.1
XP_014698545.1 3 618 2 617 93.8 50 64 615 e-116 428 657 pika 742 XP_014698545.1
XP_025717171.1 3 743 1 656 99.8 44 54 740 e-126 463 657 pika 743 XP_025717171.1
XP_027442601.1 3 743 1 656 99.8 44 54 740 e-124 456 657 pika 743 XP_027442601.1;XP_027442603
XP_027982158.1 3 743 1 656 99.8 44 54 740 e-125 457 657 pika 743 XP_027982158.1
XP_007640604.1 1 716 1 653 99.4 42 55 715 e-127 466 657 pika 744 XP_007640604.1
XP_006982311.1 1 626 1 616 93.8 44 57 625 e-116 427 657 pika 745 XP_006982311.1
XP_004771537.1 3 723 1 656 99.8 45 56 720 e-130 474 657 pika 747 XP_004771537.1;XP_004771538
XP_020139539.1 1 747 1 656 99.8 44 56 746 e-113 417 657 pika 747 XP_020139539.1
XP_012416085.1 3 749 1 656 99.8 44 56 746 e-125 459 657 pika 749 XP_012416085.1
XP_005633080.1 1 751 1 656 99.8 44 56 750 e-123 451 657 pika 751 XP_005633080.1
XP_021004996.1 1 626 1 618 94.1 43 57 625 e-116 429 657 pika 751 XP_021004996.1
XP_025312834.1 1 751 1 656 99.8 44 56 750 e-123 452 657 pika 751 XP_025312834.1
XP_026336897.1 1 751 1 656 99.8 42 53 750 e-123 453 657 pika 751 XP_026336897.1;XP_026336898;XP_026336899;XP_026336900
XP_025875158.1 1 753 1 656 99.8 42 54 752 e-118 435 657 pika 753 XP_025875158.1
XP_027272666.1 1 730 1 653 99.4 41 53 729 e-122 447 657 pika 758 XP_027272666.1;RLQ66576
AAI51623.1 1 759 1 656 99.8 43 55 758 e-126 460 657 pika 759 AAI51623.1
NP_001025472.1 1 759 1 656 99.8 43 55 758 e-124 455 657 pika 759 NP_001025472.1;CAI53671
Q4JF29.2 1 759 1 656 99.8 44 55 758 e-124 456 657 pika 759 Q4JF29.2
XP_021488601.1 1 626 1 615 93.6 42 56 625 e-112 417 657 pika 762 XP_021488601.1
XP_022381312.1 3 739 1 656 99.8 43 55 736 e-128 467 657 pika 763 XP_022381312.1
XP_004023546.3 1 652 1 614 93.5 46 60 651 e-115 426 657 pika 765 XP_004023546.3;XP_027825641
XP_010826467.1 1 765 1 656 99.8 43 55 764 e-125 457 657 pika 765 XP_010826467.1
XP_026640203.1 1 625 1 617 93.9 44 57 624 e-112 415 657 pika 765 XP_026640203.1
DAA27789.1 1 766 1 656 99.8 43 55 765 e-122 450 657 pika 766 DAA27789.1
KAA0737063.1 1 766 1 656 99.8 43 54 765 e-123 451 657 pika 766 KAA0737063.1
XP_005208987.2 1 766 1 656 99.8 43 55 765 e-124 456 657 pika 766 XP_005208987.2
XP_019819974.1 1 766 1 656 99.8 43 55 765 e-123 451 657 pika 766 XP_019819974.1
XP_027403126.1 1 766 1 656 99.8 43 55 765 e-125 457 657 pika 766 XP_027403126.1
XP_021560944.1 236 767 150 656 77.2 40 50 531 4e-82 315 657 pika 767 XP_021560944.1
XP_021560944.1 3 372 1 367 55.9 42 54 369 2e-52 216 657 pika 767 XP_021560944.1
XP_020769932.1 1 662 1 614 93.5 46 59 661 e-116 428 657 pika 768 XP_020769932.1
XP_006067185.2 1 657 1 610 92.8 46 59 656 e-115 424 657 pika 773 XP_006067185.2;XP_025149033;XP_006067187;XP_025149034
AAH37048.2 59 768 1 653 99.4 41 54 709 e-125 457 657 pika 790 AAH37048.2
XP_013820713.2 1 353 1 346 52.7 47 59 352 4e-50 209 657 pika 793 XP_013820713.2;XP_017906378
XP_005088478.2 69 786 1 653 99.4 41 53 717 e-124 455 657 pika 808 XP_005088478.2
XP_021074167.2 78 691 7 618 93.2 42 56 613 e-117 431 657 pika 828 XP_021074167.2
XP_010202854.1 114 463 280 615 52.3 30 42 349 9e-53 218 643 platypus 465 XP_010202854.1
PNJ18298.1 27 539 151 615 72.3 34 45 512 5e-63 251 643 platypus 545 PNJ18298.1
AAO85488.1 27 540 151 615 72.3 35 47 513 4e-62 249 643 platypus 546 AAO85488.1
PNI25269.1 27 541 151 615 72.3 34 45 514 2e-61 246 643 platypus 547 PNI25269.1
EFB21360.1 32 584 27 552 81.8 34 47 552 3e-90 342 643 platypus 585 EFB21360.1
XP_021145322.1 232 586 275 635 56.1 30 44 354 2e-56 229 643 platypus 590 XP_021145322.1
KFV99153.1 11 590 5 534 82.4 30 43 579 5e-76 295 643 platypus 591 KFV99153.1
VFV19469.1 5 549 2 486 75.4 30 40 544 5e-55 225 643 platypus 595 VFV19469.1
TKS27112.1 5 582 2 550 85.4 34 46 577 7e-85 324 643 platypus 601 TKS27112.1
XP_004312297.2 52 602 47 570 81.5 34 47 550 7e-77 298 643 platypus 602 XP_004312297.2
XP_025890944.1 11 593 5 613 94.7 30 41 582 1e-67 267 643 platypus 603 XP_025890944.1
ERE72238.1 1 548 41 552 79.6 33 46 547 4e-81 312 643 platypus 604 ERE72238.1
XP_008709651.1 32 592 27 529 78.2 31 43 560 4e-81 312 643 platypus 614 XP_008709651.1
XP_010723390.1 246 608 286 617 51.6 31 45 362 1e-58 237 643 platypus 615 XP_010723390.1
KFQ67791.1 11 611 5 534 82.4 30 44 600 1e-88 337 643 platypus 622 KFQ67791.1
KFQ89713.1 11 613 5 534 82.4 30 44 602 2e-76 296 643 platypus 624 KFQ89713.1
XP_005343119.2 5 618 2 587 91.1 34 44 613 9e-83 317 643 platypus 625 XP_005343119.2
KFO09658.1 11 615 5 534 82.4 30 43 604 2e-81 313 643 platypus 626 KFO09658.1
KFP94629.1 11 615 5 534 82.4 30 43 604 8e-78 301 643 platypus 626 KFP94629.1
KFM10766.1 11 625 5 539 83.2 30 43 614 2e-80 310 643 platypus 630 KFM10766.1
XP_007525002.2 38 636 5 622 96.1 31 41 598 4e-57 232 643 platypus 637 XP_007525002.2
XP_028906958.1 1 643 1 643 100.0 100 100 642 e-129 470 643 platypus 643 XP_028906958.1
XP_004595948.1 8 650 5 615 95.0 32 46 642 7e-83 317 643 platypus 657 XP_004595948.1
ETE59017.1 209 631 176 608 67.3 30 43 422 6e-52 215 643 platypus 662 ETE59017.1
XP_006754169.1 32 656 27 615 91.6 30 41 624 8e-78 301 643 platypus 662 XP_006754169.1
OBS82883.1 5 636 2 611 94.9 32 44 631 e-100 375 643 platypus 665 OBS82883.1
XP_004464287.1 7 672 2 621 96.4 35 45 665 2e-81 313 643 platypus 672 XP_004464287.1
XP_026260016.1 5 668 2 615 95.5 34 43 663 1e-92 350 643 platypus 675 XP_026260016.1;XP_026260017;XP_026260018
XP_004689386.1 8 669 5 612 94.6 31 44 661 1e-79 307 643 platypus 678 XP_004689386.1;XP_012584955
XP_006110580.2 6 666 3 608 94.2 30 42 660 8e-87 331 643 platypus 682 XP_006110580.2
XP_012863134.1 33 676 28 615 91.4 34 43 643 4e-78 302 643 platypus 682 XP_012863134.1
XP_017459278.1 8 679 5 630 97.4 32 45 671 3e-88 335 643 platypus 683 XP_017459278.1;XP_017452198
XP_003460977.1 5 684 2 627 97.4 31 42 679 5e-83 318 643 platypus 684 XP_003460977.1;XP_013001810;XP_013001818;XP_013001824;XP_023418303
XP_006745643.1 5 679 2 615 95.5 32 45 674 9e-98 367 643 platypus 685 XP_006745643.1
XP_006104892.1 32 681 27 615 91.6 30 41 649 2e-84 322 643 platypus 687 XP_006104892.1
XP_003788814.1 5 683 2 615 95.5 33 44 678 6e-96 361 643 platypus 689 XP_003788814.1
XP_004619550.1 8 686 5 618 95.5 30 43 678 3e-74 289 643 platypus 690 XP_004619550.1
TFK00140.1 10 675 4 608 94.1 31 43 665 7e-90 341 643 platypus 691 TFK00140.1
XP_006868978.1 52 685 47 615 88.5 31 42 633 4e-79 305 643 platypus 691 XP_006868978.1
XP_012358815.1 5 685 2 615 95.5 33 45 680 2e-89 339 643 platypus 691 XP_012358815.1
XP_016053353.1 34 685 29 615 91.3 31 42 651 9e-85 324 643 platypus 691 XP_016053353.1
XP_019406074.1 11 676 5 608 93.9 30 43 665 4e-95 358 643 platypus 692 XP_019406074.1
XP_004395372.2 34 687 27 615 91.6 32 43 653 3e-97 365 643 platypus 693 XP_004395372.2
XP_019368973.1 11 677 5 608 93.9 30 44 666 5e-92 348 643 platypus 693 XP_019368973.1
XP_019508889.1 36 687 29 615 91.3 32 43 651 2e-87 333 643 platypus 693 XP_019508889.1
XP_027808271.1 5 686 2 615 95.5 34 43 681 2e-91 346 643 platypus 693 XP_027808271.1
XP_006904180.1 5 688 2 615 95.5 33 45 683 2e-86 329 643 platypus 694 XP_006904180.1;ELK19420
XP_008149009.1 38 682 33 615 90.7 31 42 644 2e-86 329 643 platypus 694 XP_008149009.1
XP_011371861.1 5 688 2 615 95.5 32 43 683 3e-86 328 643 platypus 694 XP_011371861.1;XP_011371862;XP_011371863
XP_016000154.1 5 688 2 615 95.5 33 44 683 1e-89 340 643 platypus 694 XP_016000154.1
XP_025052284.1 11 678 5 608 93.9 30 42 667 2e-94 355 643 platypus 694 XP_025052284.1;XP_025052285
XP_007949252.1 34 690 29 615 91.3 32 42 656 2e-88 336 643 platypus 696 XP_007949252.1
XP_012291832.1 5 690 2 615 95.5 32 44 685 4e-93 352 643 platypus 696 XP_012291832.1
XP_002761653.1 34 691 29 615 91.3 34 45 657 7e-93 351 643 platypus 697 XP_002761653.1
XP_017383886.1 34 691 29 615 91.3 31 42 657 4e-95 358 643 platypus 697 XP_017383886.1
XP_003760653.1 8 683 5 614 94.9 32 46 675 4e-78 302 643 platypus 698 XP_003760653.1
XP_003938874.1 34 692 29 615 91.3 33 44 658 4e-93 352 643 platypus 698 XP_003938874.1
XP_012501678.1 5 692 2 615 95.5 35 45 687 2e-86 329 643 platypus 698 XP_012501678.1
EGV93716.1 1 574 41 578 83.7 33 45 573 1e-79 307 643 platypus 699 EGV93716.1
XP_024601823.1 52 693 47 615 88.5 32 43 641 5e-84 321 643 platypus 699 XP_024601823.1;XP_024601824;XP_024601825
XP_003421709.1 8 694 5 615 95.0 33 45 686 7e-85 324 643 platypus 700 XP_003421709.1;XP_010599346;XP_023396474;XP_023396475
XP_004865772.1 5 689 2 615 95.5 31 41 684 7e-91 344 643 platypus 701 XP_004865772.1;XP_021100731
XP_007460599.1 52 695 47 615 88.5 31 42 643 3e-87 332 643 platypus 701 XP_007460599.1
XP_029773543.1 5 695 2 615 95.5 32 43 690 2e-98 369 643 platypus 701 XP_029773543.1
XP_004441454.1 34 698 29 617 91.6 32 42 664 4e-79 305 643 platypus 702 XP_004441454.1
XP_007488996.1 8 693 5 613 94.7 34 46 685 1e-84 323 643 platypus 702 XP_007488996.1;XP_007488998;XP_007488999;XP_007489000
XP_020826901.1 8 701 5 618 95.5 33 46 693 3e-77 299 643 platypus 702 XP_020826901.1;XP_020826902
XP_027706781.1 8 701 5 618 95.5 34 47 693 3e-81 312 643 platypus 702 XP_027706781.1;XP_027706782;XP_027706783;XP_027706785
XP_004378500.1 10 697 5 615 95.0 32 45 687 1e-89 340 643 platypus 703 XP_004378500.1
XP_004655027.1 5 693 2 608 94.4 31 42 688 2e-88 336 643 platypus 703 XP_004655027.1
XP_005281227.1 10 687 4 608 94.1 30 42 677 3e-89 338 643 platypus 703 XP_005281227.1;XP_023961517
XP_026510767.1 10 687 4 608 94.1 30 41 677 5e-87 332 643 platypus 703 XP_026510767.1
XP_017506473.1 8 692 5 615 95.0 32 43 684 1e-91 347 643 platypus 704 XP_017506473.1
XP_024425012.1 32 698 27 615 91.6 31 42 666 3e-85 326 643 platypus 704 XP_024425012.1
XP_030396462.1 10 688 4 608 94.1 31 43 678 2e-90 343 643 platypus 704 XP_030396462.1
XP_007169217.1 5 699 2 615 95.5 31 42 694 1e-91 347 643 platypus 705 XP_007169217.1
XP_007072279.1 11 690 5 608 93.9 31 43 679 2e-86 329 643 platypus 706 XP_007072279.1;EMP24220
XP_011798868.1 5 700 2 615 95.5 31 43 695 3e-87 332 643 platypus 706 XP_011798868.1
TEA33334.1 52 701 47 615 88.5 33 44 649 1e-81 313 643 platypus 707 TEA33334.1
TKC46309.1 52 701 47 615 88.5 32 43 649 2e-84 323 643 platypus 707 TKC46309.1
XP_004277282.1 52 701 47 615 88.5 32 43 649 1e-79 307 643 platypus 707 XP_004277282.1
XP_022412677.1 52 701 47 615 88.5 32 43 649 8e-84 321 643 platypus 707 XP_022412677.1;XP_022412678
XP_026941203.1 52 701 47 615 88.5 32 44 649 1e-82 317 643 platypus 707 XP_026941203.1;XP_026941204;XP_026941205
XP_029075017.1 52 701 47 615 88.5 32 43 649 2e-84 323 643 platypus 707 XP_029075017.1
XP_028375832.1 32 702 27 615 91.6 31 41 670 5e-81 312 643 platypus 708 XP_028375832.1
XP_026307783.1 5 703 2 615 95.5 32 43 698 5e-86 328 643 platypus 709 XP_026307783.1
XP_010365531.1 5 704 2 615 95.5 31 42 699 1e-85 327 643 platypus 710 XP_010365531.1
XP_017702677.1 5 704 2 615 95.5 31 42 699 4e-86 328 643 platypus 710 XP_017702677.1
BAG55265.1 34 705 29 615 91.3 33 43 671 1e-88 337 643 platypus 711 BAG55265.1
EHH29504.1 5 705 2 615 95.5 32 43 700 4e-86 328 643 platypus 711 EHH29504.1
NP_001123900.1 34 705 29 615 91.3 32 43 671 4e-86 328 643 platypus 711 NP_001123900.1;BAG55267
NP_001266155.1 5 705 2 615 95.5 32 42 700 3e-87 332 643 platypus 711 NP_001266155.1;XP_008970820;BAG55263
NP_001274257.1 34 705 29 615 91.3 33 43 671 2e-86 330 643 platypus 711 NP_001274257.1;XP_005587645;XP_011745595;BAG55266
SJL87103.1 4 705 2 615 95.5 32 44 701 6e-87 331 643 platypus 711 SJL87103.1
XP_007993074.1 34 705 29 615 91.3 32 43 671 1e-84 323 643 platypus 711 XP_007993074.1
XP_008585959.1 5 699 2 615 95.5 33 44 694 1e-90 343 643 platypus 711 XP_008585959.1
XP_011822758.1 34 705 29 615 91.3 32 43 671 7e-86 327 643 platypus 711 XP_011822758.1
XP_011928527.1 34 705 29 615 91.3 33 43 671 4e-86 328 643 platypus 711 XP_011928527.1
XP_014978020.2 34 705 29 615 91.3 33 43 671 7e-86 327 643 platypus 711 XP_014978020.2
XP_024094075.1 34 705 29 615 91.3 33 43 671 8e-89 337 643 platypus 711 XP_024094075.1;PNJ18297
NP_001266518.1 5 706 2 615 95.5 32 44 701 8e-87 331 643 platypus 712 NP_001266518.1;XP_018869870;BAG55264
NP_891549.1 5 706 2 615 95.5 32 44 701 5e-87 331 643 platypus 712 NP_891549.1;Q8IUC6;BAC44839;BAC55579;BAC77376;BAG55261;AAI36558;AAI36557
XP_025225054.1 34 706 29 615 91.3 33 43 672 2e-86 330 643 platypus 712 XP_025225054.1
XP_030148660.1 5 706 2 615 95.5 32 43 701 2e-93 353 643 platypus 712 XP_030148660.1;XP_030148665
NP_001123604.1 5 707 2 615 95.5 32 42 702 7e-87 331 643 platypus 713 NP_001123604.1;BAG55262
NP_001302667.1 34 707 29 615 91.3 30 41 673 5e-85 325 643 platypus 713 NP_001302667.1;XP_020935486;AGT36583;QCO69315
XP_003919632.2 34 707 29 615 91.3 32 43 673 1e-82 317 643 platypus 713 XP_003919632.2
XP_005405837.1 5 713 2 627 97.4 30 39 708 1e-81 313 643 platypus 713 XP_005405837.1;XP_005405839
XP_016789594.2 5 707 2 615 95.5 32 42 702 6e-87 331 643 platypus 713 XP_016789594.2;PNI25268
XP_023500240.1 35 707 29 615 91.3 33 43 672 5e-85 325 643 platypus 713 XP_023500240.1
XP_019286450.1 5 712 2 615 95.5 31 42 707 6e-94 354 643 platypus 718 XP_019286450.1
EHH59094.1 34 713 29 615 91.3 33 43 679 6e-87 331 643 platypus 719 EHH59094.1
XP_026904973.1 5 714 2 615 95.5 30 40 709 5e-92 348 643 platypus 720 XP_026904973.1
XP_028618280.1 5 692 2 611 94.9 30 43 687 1e-91 346 643 platypus 721 XP_028618280.1
XP_006177626.1 5 622 2 582 90.4 33 44 617 1e-82 317 643 platypus 723 XP_006177626.1;XP_006188003;EPY78547;EPY86332
XP_006206437.1 5 717 2 615 95.5 32 42 712 3e-87 332 643 platypus 723 XP_006206437.1
XP_010965043.1 5 622 2 582 90.4 33 44 617 1e-82 317 643 platypus 723 XP_010965043.1
XP_010981627.1 5 622 2 582 90.4 33 44 617 2e-82 316 643 platypus 723 XP_010981627.1
XP_012370522.1 8 711 5 615 95.0 30 40 703 4e-83 318 643 platypus 723 XP_012370522.1;XP_023572510
XP_008120431.1 400 711 283 608 50.7 32 48 311 4e-56 228 643 platypus 727 XP_008120431.1
XP_028715543.1 5 728 2 640 99.4 31 42 723 2e-89 339 643 platypus 728 XP_028715543.1
XP_020021442.1 5 723 2 613 95.2 30 43 718 4e-88 335 643 platypus 730 XP_020021442.1
XP_007109377.1 5 726 2 615 95.5 31 41 721 6e-84 321 643 platypus 732 XP_007109377.1;XP_007109378
XP_008756139.2 59 730 5 630 97.4 32 45 671 1e-87 333 643 platypus 734 XP_008756139.2;XP_008765024
XP_027808270.1 52 733 2 615 95.5 34 43 681 4e-88 335 643 platypus 740 XP_027808270.1
XP_006896500.1 42 735 37 615 90.0 30 41 693 2e-73 286 643 platypus 741 XP_006896500.1
XP_014698545.1 35 617 29 587 86.9 35 46 582 5e-82 315 643 platypus 742 XP_014698545.1
XP_025717171.1 7 737 2 615 95.5 30 40 730 1e-89 340 643 platypus 743 XP_025717171.1
XP_027442601.1 34 737 27 615 91.6 30 40 703 2e-88 336 643 platypus 743 XP_027442601.1;XP_027442603
XP_027982158.1 34 737 27 615 91.6 30 40 703 7e-89 337 643 platypus 743 XP_027982158.1
XP_007640604.1 8 619 5 578 89.3 33 46 611 3e-89 339 643 platypus 744 XP_007640604.1
XP_006982311.1 5 626 2 585 90.8 33 46 621 1e-83 320 643 platypus 745 XP_006982311.1
XP_004771537.1 34 732 27 638 95.2 33 43 698 3e-95 359 643 platypus 747 XP_004771537.1;XP_004771538
XP_020139539.1 34 741 29 615 91.3 32 40 707 2e-74 289 643 platypus 747 XP_020139539.1
XP_021004996.1 5 626 2 585 90.8 30 43 621 5e-86 328 643 platypus 751 XP_021004996.1
XP_025312834.1 34 745 29 615 91.3 30 40 711 2e-87 333 643 platypus 751 XP_025312834.1
XP_027272666.1 8 619 5 578 89.3 33 46 611 3e-87 332 643 platypus 758 XP_027272666.1;RLQ66576
XP_021488601.1 5 623 2 585 90.8 30 44 618 4e-85 325 643 platypus 762 XP_021488601.1
XP_022381312.1 34 748 27 635 94.7 30 41 714 2e-94 355 643 platypus 763 XP_022381312.1
XP_004023546.3 5 652 2 585 90.8 30 41 647 4e-80 308 643 platypus 765 XP_004023546.3;XP_027825641
XP_026640203.1 5 624 2 585 90.8 30 43 619 2e-83 319 643 platypus 765 XP_026640203.1
XP_020769932.1 34 662 29 585 86.6 30 41 628 1e-83 320 643 platypus 768 XP_020769932.1
XP_013820713.2 5 668 2 568 88.2 31 40 663 7e-76 294 643 platypus 793 XP_013820713.2;XP_017906378
XP_005088478.2 73 684 2 577 89.6 30 44 611 4e-84 322 643 platypus 808 XP_005088478.2
XP_021074167.2 79 691 5 587 90.7 31 44 612 8e-91 344 643 platypus 828 XP_021074167.2
EAW69193.1 1 356 1 362 51.5 59 69 355 1e-51 214 703 seacow 395 EAW69193.1
AIC61374.1 1 397 1 403 57.3 57 68 396 2e-55 226 703 seacow 397 AIC61374.1;SJX37734
AAC28630.1 12 416 314 703 55.5 61 69 404 2e-86 330 703 seacow 416 AAC28630.1
XP_010202854.1 114 462 321 696 53.5 30 42 348 2e-57 233 703 seacow 465 XP_010202854.1
EPQ03069.1 1 522 115 703 83.8 55 62 521 1e-84 324 703 seacow 522 EPQ03069.1
PNJ18298.1 20 545 160 703 77.4 60 67 525 6e-94 355 703 seacow 545 PNJ18298.1
AAO85488.1 20 546 160 703 77.4 62 70 526 2e-95 360 703 seacow 546 AAO85488.1
PNI25269.1 20 547 160 703 77.4 62 70 527 1e-94 357 703 seacow 547 PNI25269.1
EFB21360.1 1 585 1 595 84.6 59 69 584 e-124 455 703 seacow 585 EFB21360.1
KFV99153.1 5 591 4 572 80.9 33 45 586 1e-95 360 703 seacow 591 KFV99153.1
XP_012878106.1 1 583 168 703 76.2 37 47 582 6e-58 235 703 seacow 591 XP_012878106.1
VFV19469.1 2 549 4 527 74.5 49 56 547 2e-82 317 703 seacow 595 VFV19469.1
KFP69472.1 5 580 4 564 79.8 32 43 575 2e-82 316 703 seacow 596 KFP69472.1
XP_014389170.1 37 596 106 703 85.1 58 66 559 e-102 382 703 seacow 596 XP_014389170.1
TKS27112.1 2 588 4 598 84.6 60 69 586 e-121 445 703 seacow 601 TKS27112.1
KFW75817.1 5 575 4 553 78.2 33 44 570 4e-82 315 703 seacow 602 KFW75817.1
XP_004312297.2 2 602 4 612 86.6 60 70 600 e-113 419 703 seacow 602 XP_004312297.2
ERE72238.1 1 553 48 599 78.5 54 64 552 e-111 414 703 seacow 604 ERE72238.1
KFO63914.1 5 600 4 578 81.8 30 43 595 4e-79 305 703 seacow 604 KFO63914.1
KFO84947.1 5 593 4 561 79.4 32 46 588 4e-95 359 703 seacow 612 KFO84947.1
XP_008709651.1 1 592 1 570 81.1 52 60 591 e-108 400 703 seacow 614 XP_008709651.1
KFQ51151.1 5 607 4 573 81.1 32 45 602 1e-92 350 703 seacow 616 KFQ51151.1
KFV07345.1 5 609 4 573 81.1 31 45 604 6e-85 325 703 seacow 616 KFV07345.1
KFZ48623.1 5 608 4 572 80.9 31 44 603 2e-89 339 703 seacow 617 KFZ48623.1
XP_027625410.1 1 618 96 703 86.5 52 61 617 1e-94 357 703 seacow 618 XP_027625410.1
KFQ20826.1 5 614 4 575 81.4 30 45 609 2e-88 336 703 seacow 619 KFQ20826.1
KFV52042.1 5 610 4 573 81.1 32 46 605 5e-94 355 703 seacow 619 KFV52042.1
KFQ67791.1 5 616 4 576 81.5 31 45 611 e-103 385 703 seacow 622 KFQ67791.1
KFV61693.1 5 615 4 575 81.4 31 45 610 1e-86 330 703 seacow 623 KFV61693.1
KFQ89713.1 5 615 4 573 81.1 31 46 610 3e-90 342 703 seacow 624 KFQ89713.1
KFR04834.1 5 609 4 562 79.5 31 45 604 2e-93 352 703 seacow 625 KFR04834.1
XP_005343119.2 1 625 1 636 90.5 57 67 624 e-123 453 703 seacow 625 XP_005343119.2
KFO09658.1 5 617 4 573 81.1 31 44 612 e-101 378 703 seacow 626 KFO09658.1
KFP94629.1 5 617 4 573 81.1 30 43 612 7e-94 354 703 seacow 626 KFP94629.1
KFV00468.1 5 610 4 562 79.5 30 43 605 3e-88 335 703 seacow 626 KFV00468.1
KFW95646.1 5 620 4 576 81.5 31 43 615 1e-89 340 703 seacow 626 KFW95646.1
KFP14217.1 5 619 4 573 81.1 30 43 614 1e-93 354 703 seacow 628 KFP14217.1
KFP36518.1 5 619 4 573 81.1 31 45 614 1e-92 350 703 seacow 628 KFP36518.1
KFP55919.1 5 619 4 573 81.1 30 45 614 1e-91 347 703 seacow 628 KFP55919.1
KFP96458.1 5 619 4 573 81.1 31 44 614 4e-93 352 703 seacow 628 KFP96458.1
KFV99775.1 5 619 4 573 81.1 30 44 614 2e-92 350 703 seacow 628 KFV99775.1
KGL88107.1 5 620 4 573 81.1 31 44 615 4e-96 362 703 seacow 629 KGL88107.1
KFM10766.1 5 617 4 572 80.9 31 45 612 2e-96 363 703 seacow 630 KFM10766.1
KFV73459.1 5 615 4 570 80.7 32 45 610 3e-94 356 703 seacow 630 KFV73459.1
KFW63249.1 5 625 4 580 82.1 31 44 620 6e-95 358 703 seacow 630 KFW63249.1
KFP90689.1 5 613 4 559 79.1 30 42 608 7e-80 308 703 seacow 632 KFP90689.1
XP_007525002.2 223 635 288 703 59.2 39 48 412 9e-58 234 703 seacow 637 XP_007525002.2
KFV41878.1 5 633 4 573 81.1 30 42 628 2e-99 373 703 seacow 642 KFV41878.1
XP_004595948.1 1 655 1 702 99.9 45 59 654 e-113 420 703 seacow 657 XP_004595948.1
XP_006754169.1 2 662 4 703 99.6 58 66 660 e-124 454 703 seacow 662 XP_006754169.1
OBS82883.1 2 643 4 700 99.1 51 61 641 e-132 483 703 seacow 665 OBS82883.1
ELK37433.1 2 640 4 667 94.5 51 60 638 1e-92 350 703 seacow 667 ELK37433.1
XP_004464287.1 1 672 1 703 100.0 58 67 671 e-119 440 703 seacow 672 XP_004464287.1
XP_005060299.1 5 574 4 547 77.4 32 45 569 2e-77 300 703 seacow 675 XP_005060299.1
XP_026260016.1 1 673 1 702 99.9 57 67 672 e-135 492 703 seacow 675 XP_026260016.1;XP_026260017;XP_026260018
XP_004689386.1 2 678 4 703 99.6 52 62 676 e-114 423 703 seacow 678 XP_004689386.1;XP_012584955
XP_011235704.1 1 645 1 592 84.2 53 61 644 e-118 436 703 seacow 681 XP_011235704.1
XP_006110580.2 2 677 4 701 99.3 31 44 675 e-106 395 703 seacow 682 XP_006110580.2
XP_012863134.1 1 682 1 703 100.0 64 72 681 e-123 452 703 seacow 682 XP_012863134.1
XP_017459278.1 2 667 4 700 99.1 47 59 665 e-119 439 703 seacow 683 XP_017459278.1;XP_017452198
XP_003460977.1 2 678 4 703 99.6 49 59 676 e-119 439 703 seacow 684 XP_003460977.1;XP_013001810;XP_013001818;XP_013001824;XP_023418303
XP_006745643.1 1 685 1 703 100.0 61 69 684 e-143 520 703 seacow 685 XP_006745643.1
XP_006104892.1 2 687 4 703 99.6 60 69 685 e-139 504 703 seacow 687 XP_006104892.1
XP_010159112.1 5 684 4 703 99.6 30 42 679 e-106 395 703 seacow 687 XP_010159112.1
XP_003788814.1 2 689 4 703 99.6 58 68 687 e-142 514 703 seacow 689 XP_003788814.1
XP_004619550.1 6 688 8 702 98.9 46 58 682 e-103 387 703 seacow 690 XP_004619550.1
TFK00140.1 6 676 5 691 97.7 31 44 670 e-108 402 703 seacow 691 TFK00140.1
XP_006868978.1 1 691 1 703 100.0 71 77 690 e-130 474 703 seacow 691 XP_006868978.1
XP_012358815.1 1 691 1 703 100.0 57 66 690 e-140 508 703 seacow 691 XP_012358815.1
XP_016053353.1 1 691 1 703 100.0 60 70 690 e-144 523 703 seacow 691 XP_016053353.1
XP_019406074.1 5 688 4 702 99.4 31 47 683 e-114 424 703 seacow 692 XP_019406074.1
XP_004395372.2 3 693 1 703 100.0 60 68 690 e-141 512 703 seacow 693 XP_004395372.2
XP_019508889.1 3 693 1 703 100.0 60 67 690 e-137 499 703 seacow 693 XP_019508889.1
XP_027808271.1 1 691 1 702 99.9 57 68 690 e-139 506 703 seacow 693 XP_027808271.1
XP_006904180.1 1 694 1 703 100.0 60 70 693 e-144 520 703 seacow 694 XP_006904180.1;ELK19420
XP_008149009.1 1 687 1 702 99.9 59 68 686 e-136 494 703 seacow 694 XP_008149009.1
XP_011371861.1 1 694 1 703 100.0 60 71 693 e-144 521 703 seacow 694 XP_011371861.1;XP_011371862;XP_011371863
XP_016000154.1 1 694 1 703 100.0 61 71 693 e-145 525 703 seacow 694 XP_016000154.1
XP_025052284.1 5 690 4 702 99.4 33 47 685 e-116 429 703 seacow 694 XP_025052284.1;XP_025052285
EOA95601.1 1 695 8 702 98.9 32 45 694 e-101 377 703 seacow 695 EOA95601.1
XP_007949252.1 1 696 1 703 100.0 76 82 695 e-146 530 703 seacow 696 XP_007949252.1
XP_008835192.1 2 696 4 700 99.1 49 59 694 e-133 486 703 seacow 696 XP_008835192.1
XP_012291832.1 1 696 1 703 100.0 61 69 695 e-152 547 703 seacow 696 XP_012291832.1
XP_027580340.1 5 693 4 703 99.6 30 41 688 6e-91 345 703 seacow 696 XP_027580340.1
XP_027603313.1 5 693 4 703 99.6 30 42 688 2e-90 343 703 seacow 696 XP_027603313.1;XP_027603314
XP_002761653.1 1 697 1 703 100.0 60 68 696 e-149 538 703 seacow 697 XP_002761653.1
XP_014460416.1 5 693 4 702 99.4 31 46 688 e-114 422 703 seacow 697 XP_014460416.1;XP_019339566
XP_017383886.1 1 697 1 703 100.0 59 67 696 e-147 533 703 seacow 697 XP_017383886.1
XP_017689117.1 5 694 4 703 99.6 30 41 689 6e-91 345 703 seacow 697 XP_017689117.1;XP_017689118
XP_003760653.1 3 683 5 696 98.4 39 52 680 e-101 379 703 seacow 698 XP_003760653.1
XP_003938874.1 1 698 1 703 100.0 60 68 697 e-146 529 703 seacow 698 XP_003938874.1
XP_012501678.1 2 698 4 703 99.6 61 69 696 e-138 502 703 seacow 698 XP_012501678.1
EGV93716.1 1 671 48 700 92.9 49 59 670 e-120 441 703 seacow 699 EGV93716.1
XP_024601823.1 2 699 4 703 99.6 58 66 697 e-129 473 703 seacow 699 XP_024601823.1;XP_024601824;XP_024601825
XP_003421709.1 2 700 4 703 99.6 82 87 698 e-144 523 703 seacow 700 XP_003421709.1;XP_010599346;XP_023396474;XP_023396475
XP_027562012.1 5 697 4 703 99.6 30 43 692 2e-91 346 703 seacow 700 XP_027562012.1;XP_027562013
XP_004865772.1 1 695 1 703 100.0 55 63 694 e-135 491 703 seacow 701 XP_004865772.1;XP_021100731
XP_007460599.1 2 701 4 703 99.6 59 68 699 e-133 485 703 seacow 701 XP_007460599.1
XP_029773543.1 2 701 4 703 99.6 52 61 699 e-140 509 703 seacow 701 XP_029773543.1
XP_004441454.1 2 702 4 703 99.6 58 66 700 e-129 471 703 seacow 702 XP_004441454.1
XP_007488996.1 2 694 4 696 98.6 39 53 692 e-112 414 703 seacow 702 XP_007488996.1;XP_007488998;XP_007488999;XP_007489000
XP_020826901.1 2 700 4 702 99.4 42 53 698 e-104 390 703 seacow 702 XP_020826901.1;XP_020826902
XP_027706781.1 2 700 4 702 99.4 40 53 698 e-107 399 703 seacow 702 XP_027706781.1;XP_027706782;XP_027706783;XP_027706785
XP_004378500.1 1 703 1 703 100.0 100 100 702 e-165 591 703 seacow 703 XP_004378500.1
XP_004655027.1 2 703 4 700 99.1 52 62 701 e-137 497 703 seacow 703 XP_004655027.1
XP_005281227.1 6 688 5 691 97.7 31 45 682 e-109 404 703 seacow 703 XP_005281227.1;XP_023961517
XP_026510767.1 6 688 5 691 97.7 32 45 682 e-107 400 703 seacow 703 XP_026510767.1
XP_017506473.1 1 698 1 703 100.0 55 66 697 e-144 521 703 seacow 704 XP_017506473.1
XP_024425012.1 1 704 1 703 100.0 60 71 703 e-141 510 703 seacow 704 XP_024425012.1
XP_030396462.1 6 700 5 702 99.3 32 44 694 e-114 421 703 seacow 704 XP_030396462.1
XP_007169217.1 2 705 4 703 99.6 59 68 703 e-140 508 703 seacow 705 XP_007169217.1
XP_007072279.1 6 702 5 702 99.3 31 44 696 e-111 411 703 seacow 706 XP_007072279.1;EMP24220
XP_011798868.1 1 706 1 703 100.0 59 67 705 e-141 512 703 seacow 706 XP_011798868.1
TEA33334.1 2 707 4 703 99.6 58 67 705 e-129 471 703 seacow 707 TEA33334.1
TKC46309.1 2 707 4 703 99.6 59 67 705 e-131 478 703 seacow 707 TKC46309.1
XP_004277282.1 2 707 4 703 99.6 58 67 705 e-128 467 703 seacow 707 XP_004277282.1
XP_022412677.1 2 707 4 703 99.6 59 67 705 e-130 474 703 seacow 707 XP_022412677.1;XP_022412678
XP_026941203.1 2 707 4 703 99.6 58 67 705 e-133 485 703 seacow 707 XP_026941203.1;XP_026941204;XP_026941205
XP_029075017.1 2 707 4 703 99.6 59 67 705 e-130 476 703 seacow 707 XP_029075017.1
XP_028375832.1 1 708 1 703 100.0 57 67 707 e-134 489 703 seacow 708 XP_028375832.1
XP_026307783.1 1 709 1 703 100.0 61 69 708 e-143 517 703 seacow 709 XP_026307783.1
XP_010137501.1 5 710 4 703 99.6 30 43 705 e-108 403 703 seacow 710 XP_010137501.1
XP_010365531.1 1 710 1 703 100.0 60 69 709 e-140 509 703 seacow 710 XP_010365531.1
XP_017702677.1 1 710 1 703 100.0 60 69 709 e-141 510 703 seacow 710 XP_017702677.1
BAG55265.1 1 711 1 703 100.0 62 70 710 e-148 534 703 seacow 711 BAG55265.1
EHH29504.1 4 711 6 703 99.3 60 69 707 e-146 528 703 seacow 711 EHH29504.1
NP_001123900.1 1 711 1 703 100.0 60 69 710 e-146 529 703 seacow 711 NP_001123900.1;BAG55267
NP_001266155.1 1 711 1 703 100.0 62 71 710 e-149 538 703 seacow 711 NP_001266155.1;XP_008970820;BAG55263
NP_001274257.1 1 711 1 703 100.0 60 69 710 e-147 531 703 seacow 711 NP_001274257.1;XP_005587645;XP_011745595;BAG55266
SJL87103.1 1 711 2 703 99.9 62 71 710 e-149 540 703 seacow 711 SJL87103.1
XP_007993074.1 1 711 1 703 100.0 60 69 710 e-145 523 703 seacow 711 XP_007993074.1
XP_008585959.1 2 705 4 703 99.6 62 71 703 e-145 526 703 seacow 711 XP_008585959.1
XP_011822758.1 1 711 1 703 100.0 59 68 710 e-146 527 703 seacow 711 XP_011822758.1
XP_011928527.1 1 711 1 703 100.0 60 69 710 e-146 528 703 seacow 711 XP_011928527.1
XP_014978020.2 1 711 1 703 100.0 60 69 710 e-146 528 703 seacow 711 XP_014978020.2
XP_024094075.1 1 711 1 703 100.0 62 70 710 e-148 535 703 seacow 711 XP_024094075.1;PNJ18297
NP_001266518.1 1 712 1 703 100.0 62 71 711 e-150 542 703 seacow 712 NP_001266518.1;XP_018869870;BAG55264
NP_891549.1 1 712 1 703 100.0 62 71 711 e-150 543 703 seacow 712 NP_891549.1;Q8IUC6;BAC44839;BAC55579;BAC77376;BAG55261;AAI36558;AAI36557
XP_025225054.1 1 712 1 703 100.0 61 70 711 e-148 535 703 seacow 712 XP_025225054.1
XP_030148660.1 2 712 4 703 99.6 51 59 710 e-135 492 703 seacow 712 XP_030148660.1;XP_030148665
NP_001123604.1 1 713 1 703 100.0 61 71 712 e-147 530 703 seacow 713 NP_001123604.1;BAG55262
NP_001302667.1 2 713 4 703 99.6 58 67 711 e-136 493 703 seacow 713 NP_001302667.1;XP_020935486;AGT36583;QCO69315
XP_003919632.2 1 713 1 703 100.0 61 70 712 e-141 512 703 seacow 713 XP_003919632.2
XP_005405837.1 1 707 1 703 100.0 51 62 706 e-127 464 703 seacow 713 XP_005405837.1;XP_005405839
XP_016789594.2 1 713 1 703 100.0 62 71 712 e-147 531 703 seacow 713 XP_016789594.2;PNI25268
XP_023500240.1 3 713 4 703 99.6 57 66 710 e-134 489 703 seacow 713 XP_023500240.1
XP_009480176.1 5 714 4 703 99.6 30 43 709 e-106 397 703 seacow 714 XP_009480176.1
XP_009808101.1 5 717 4 703 99.6 30 43 712 e-107 399 703 seacow 717 XP_009808101.1
XP_019286450.1 2 718 4 703 99.6 51 59 716 e-136 493 703 seacow 718 XP_019286450.1
EHH59094.1 1 719 1 703 100.0 59 67 718 e-143 519 703 seacow 719 EHH59094.1
XP_014338163.1 1 720 1 703 100.0 58 65 719 e-141 513 703 seacow 720 XP_014338163.1
XP_023106646.1 1 720 1 703 100.0 51 59 719 e-130 475 703 seacow 720 XP_023106646.1
XP_026904973.1 2 720 4 703 99.6 51 59 718 e-135 491 703 seacow 720 XP_026904973.1
XP_028618280.1 2 699 4 700 99.1 49 61 697 e-127 465 703 seacow 721 XP_028618280.1
XP_006177626.1 2 723 4 703 99.6 60 67 721 e-144 521 703 seacow 723 XP_006177626.1;XP_006188003;EPY78547;EPY86332
XP_006206437.1 2 723 4 703 99.6 60 67 721 e-145 526 703 seacow 723 XP_006206437.1
XP_010965043.1 2 723 4 703 99.6 60 67 721 e-144 521 703 seacow 723 XP_010965043.1
XP_010981627.1 2 723 4 703 99.6 59 67 721 e-144 520 703 seacow 723 XP_010981627.1
XP_012370522.1 1 717 1 703 100.0 51 61 716 e-132 483 703 seacow 723 XP_012370522.1;XP_023572510
XP_010120978.1 5 725 4 703 99.6 30 43 720 e-108 402 703 seacow 725 XP_010120978.1
XP_009959824.1 5 726 4 703 99.6 30 42 721 e-108 401 703 seacow 726 XP_009959824.1
XP_014133217.1 5 726 4 703 99.6 31 43 721 e-107 399 703 seacow 726 XP_014133217.1
XP_009282325.1 5 728 4 703 99.6 30 42 723 e-110 409 703 seacow 728 XP_009282325.1
XP_009316684.1 5 728 4 703 99.6 30 42 723 e-108 401 703 seacow 728 XP_009316684.1
XP_028715543.1 2 705 4 699 99.0 52 62 703 e-128 468 703 seacow 728 XP_028715543.1
XP_020021442.1 2 730 4 702 99.4 53 62 728 e-137 499 703 seacow 730 XP_020021442.1
BAE25531.1 3 710 5 700 99.0 49 61 707 e-132 483 703 seacow 732 BAE25531.1
BAE29344.1 3 710 5 700 99.0 48 60 707 e-132 482 703 seacow 732 BAE29344.1
NP_778154.1 3 710 5 700 99.0 49 61 707 e-133 485 703 seacow 732 NP_778154.1;Q80UF7;BAC55581;AAH94338;BAE33144
XP_007109377.1 2 732 4 703 99.6 57 65 730 e-136 496 703 seacow 732 XP_007109377.1;XP_007109378
NP_001297720.1 6 730 5 702 99.3 31 44 724 4e-98 369 703 seacow 734 NP_001297720.1;AHX37587
XP_008756139.2 53 718 4 700 99.1 47 59 665 e-119 437 703 seacow 734 XP_008756139.2;XP_008765024
XP_025961666.1 5 730 4 702 99.4 31 43 725 e-103 386 703 seacow 734 XP_025961666.1
XP_013050712.1 8 732 7 702 99.0 31 44 724 e-110 407 703 seacow 736 XP_013050712.1;XP_013050713
XP_027808270.1 48 738 1 702 99.9 58 69 690 e-136 494 703 seacow 740 XP_027808270.1
XP_006896500.1 1 741 1 703 100.0 64 71 740 e-121 447 703 seacow 741 XP_006896500.1
XP_014698545.1 3 648 4 662 93.7 56 66 645 e-124 455 703 seacow 742 XP_014698545.1
XP_025717171.1 3 743 1 703 100.0 53 61 740 e-139 504 703 seacow 743 XP_025717171.1
XP_027442601.1 3 743 1 703 100.0 54 62 740 e-137 498 703 seacow 743 XP_027442601.1;XP_027442603
XP_027982158.1 3 743 1 703 100.0 54 62 740 e-138 501 703 seacow 743 XP_027982158.1
XP_007640604.1 2 716 4 700 99.1 49 59 714 e-134 488 703 seacow 744 XP_007640604.1
XP_006982311.1 2 722 4 699 99.0 50 59 720 e-126 461 703 seacow 745 XP_006982311.1
XP_004771537.1 3 723 1 703 100.0 58 66 720 e-143 517 703 seacow 747 XP_004771537.1;XP_004771538
XP_020139539.1 2 747 4 703 99.6 53 62 745 e-126 461 703 seacow 747 XP_020139539.1
XP_012416085.1 3 749 1 703 100.0 53 61 746 e-134 490 703 seacow 749 XP_012416085.1
XP_005633080.1 1 751 1 703 100.0 54 62 750 e-135 491 703 seacow 751 XP_005633080.1
XP_021004996.1 3 729 5 700 99.0 46 58 726 e-127 464 703 seacow 751 XP_021004996.1
XP_025312834.1 1 751 1 703 100.0 54 62 750 e-134 490 703 seacow 751 XP_025312834.1
XP_026336897.1 1 751 1 703 100.0 53 61 750 e-137 498 703 seacow 751 XP_026336897.1;XP_026336898;XP_026336899;XP_026336900
XP_025875158.1 1 753 1 703 100.0 54 61 752 e-129 471 703 seacow 753 XP_025875158.1
XP_027272666.1 2 730 4 700 99.1 49 59 728 e-132 483 703 seacow 758 XP_027272666.1;RLQ66576
AAI51623.1 1 759 1 703 100.0 56 62 758 e-141 511 703 seacow 759 AAI51623.1
NP_001025472.1 1 759 1 703 100.0 56 63 758 e-140 507 703 seacow 759 NP_001025472.1;CAI53671
Q4JF29.2 1 759 1 703 100.0 56 63 758 e-141 511 703 seacow 759 Q4JF29.2
XP_021488601.1 2 740 4 700 99.1 47 58 738 e-121 447 703 seacow 762 XP_021488601.1
XP_028569816.1 101 740 3 688 97.6 30 40 639 1e-91 347 703 seacow 762 XP_028569816.1
XP_022381312.1 3 739 1 703 100.0 53 62 736 e-135 493 703 seacow 763 XP_022381312.1
XP_004023546.3 1 765 1 703 100.0 55 62 764 e-139 506 703 seacow 765 XP_004023546.3;XP_027825641
XP_010826467.1 1 765 1 703 100.0 55 62 764 e-138 503 703 seacow 765 XP_010826467.1
XP_026640203.1 2 628 4 649 91.9 51 61 626 e-116 427 703 seacow 765 XP_026640203.1
DAA27789.1 1 766 1 703 100.0 55 62 765 e-140 508 703 seacow 766 DAA27789.1
KAA0737063.1 1 766 1 703 100.0 55 62 765 e-139 505 703 seacow 766 KAA0737063.1
XP_005208987.2 1 766 1 703 100.0 55 62 765 e-140 508 703 seacow 766 XP_005208987.2
XP_019819974.1 1 766 1 703 100.0 55 62 765 e-140 508 703 seacow 766 XP_019819974.1
XP_027403126.1 1 766 1 703 100.0 55 62 765 e-140 507 703 seacow 766 XP_027403126.1
XP_021560944.1 3 767 1 703 100.0 53 61 764 e-137 497 703 seacow 767 XP_021560944.1
XP_020769932.1 1 768 1 703 100.0 55 62 767 e-142 516 703 seacow 768 XP_020769932.1
ANV78028.1 41 765 5 702 99.3 31 44 724 e-101 380 703 seacow 769 ANV78028.1
XP_006067185.2 1 773 1 703 100.0 54 60 772 e-139 506 703 seacow 773 XP_006067185.2;XP_025149033;XP_006067187;XP_025149034
AAH37048.2 61 768 5 700 99.0 49 61 707 e-132 481 703 seacow 790 AAH37048.2
XP_013820713.2 1 677 1 643 91.5 56 63 676 e-123 452 703 seacow 793 XP_013820713.2;XP_017906378
XP_005088478.2 70 786 4 700 99.1 49 58 716 e-128 469 703 seacow 808 XP_005088478.2
XP_021074167.2 78 691 9 647 90.9 50 63 613 e-123 451 703 seacow 828 XP_021074167.2
EAW69193.1 1 351 1 351 50.6 68 75 350 5e-54 222 693 squirrel 395 EAW69193.1
AIC61374.1 1 397 1 392 56.6 64 71 396 8e-55 224 693 squirrel 397 AIC61374.1;SJX37734
AAC28630.1 1 416 297 692 57.1 61 72 415 5e-93 352 693 squirrel 416 AAC28630.1
EPQ03069.1 1 522 113 692 83.7 51 61 521 2e-88 336 693 squirrel 522 EPQ03069.1
PNJ18298.1 20 545 159 692 77.1 63 72 525 4e-98 368 693 squirrel 545 PNJ18298.1
AAO85488.1 20 546 159 692 77.1 63 73 526 1e-98 370 693 squirrel 546 AAO85488.1
PNI25269.1 20 547 159 692 77.1 63 72 527 9e-99 370 693 squirrel 547 PNI25269.1
EFB21360.1 1 585 1 586 84.6 63 72 584 e-128 468 693 squirrel 585 EFB21360.1
KFV99153.1 9 587 6 558 79.8 33 43 578 2e-91 346 693 squirrel 591 KFV99153.1
XP_012878106.1 237 583 342 692 50.6 54 65 346 5e-63 252 693 squirrel 591 XP_012878106.1
VFV19469.1 1 549 1 518 74.7 52 60 548 6e-87 331 693 squirrel 595 VFV19469.1
KFP69472.1 9 588 6 563 80.5 31 42 579 1e-79 307 693 squirrel 596 KFP69472.1
XP_014389170.1 37 596 104 692 85.0 56 66 559 e-106 396 693 squirrel 596 XP_014389170.1
TKS27112.1 1 582 1 583 84.1 64 73 581 e-124 454 693 squirrel 601 TKS27112.1
KFW75817.1 9 575 6 544 77.8 30 42 566 2e-79 306 693 squirrel 602 KFW75817.1
XP_004312297.2 1 602 1 603 87.0 64 73 601 e-117 432 693 squirrel 602 XP_004312297.2
ERE72238.1 1 553 46 590 78.6 57 67 552 e-112 417 693 squirrel 604 ERE72238.1
KFO63914.1 9 591 6 559 79.9 30 42 582 2e-79 306 693 squirrel 604 KFO63914.1
KFO84947.1 9 604 6 563 80.5 33 45 595 1e-96 363 693 squirrel 612 KFO84947.1
XP_008709651.1 1 592 1 561 81.0 54 61 591 e-111 412 693 squirrel 614 XP_008709651.1
KFQ51151.1 9 616 6 600 85.9 30 41 607 7e-90 341 693 squirrel 616 KFQ51151.1
KFV07345.1 9 602 6 553 79.1 33 43 593 7e-80 308 693 squirrel 616 KFV07345.1
KFZ48623.1 9 605 6 559 79.9 31 42 596 2e-86 330 693 squirrel 617 KFZ48623.1
XP_027625410.1 1 618 94 692 86.4 52 61 617 2e-97 367 693 squirrel 618 XP_027625410.1
KFQ20826.1 9 608 6 559 79.9 31 44 599 1e-83 320 693 squirrel 619 KFQ20826.1
KFV52042.1 9 607 6 564 80.7 32 43 598 2e-90 343 693 squirrel 619 KFV52042.1
KFO77595.1 9 619 6 563 80.5 30 41 610 8e-80 308 693 squirrel 622 KFO77595.1
KFQ17041.1 9 619 6 563 80.5 31 42 610 5e-86 328 693 squirrel 622 KFQ17041.1
KFV61693.1 9 613 6 562 80.4 30 42 604 2e-82 316 693 squirrel 623 KFV61693.1
KFQ89713.1 9 611 6 559 79.9 31 44 602 3e-88 336 693 squirrel 624 KFQ89713.1
KFR04834.1 9 609 6 553 79.1 32 44 600 5e-90 342 693 squirrel 625 KFR04834.1
XP_005343119.2 1 625 1 633 91.3 92 93 624 e-141 513 693 squirrel 625 XP_005343119.2
KFO09658.1 9 626 6 600 85.9 30 41 617 1e-96 363 693 squirrel 626 KFO09658.1
KFP94629.1 9 613 6 559 79.9 32 43 604 1e-89 340 693 squirrel 626 KFP94629.1
KFV00468.1 9 610 6 553 79.1 30 43 601 7e-85 324 693 squirrel 626 KFV00468.1
KFW95646.1 9 619 6 564 80.7 30 42 610 2e-85 326 693 squirrel 626 KFW95646.1
KFP14217.1 9 616 6 564 80.7 31 42 607 2e-90 343 693 squirrel 628 KFP14217.1
KFP36518.1 9 615 6 559 79.9 32 43 606 2e-89 339 693 squirrel 628 KFP36518.1
KFP55919.1 9 628 6 600 85.9 30 41 619 2e-90 343 693 squirrel 628 KFP55919.1
KFP96458.1 9 615 6 559 79.9 32 43 606 1e-88 337 693 squirrel 628 KFP96458.1
KFV99775.1 9 615 6 559 79.9 31 42 606 1e-88 337 693 squirrel 628 KFV99775.1
KGL88107.1 9 616 6 559 79.9 30 43 607 4e-94 355 693 squirrel 629 KGL88107.1
KFM10766.1 9 618 6 564 80.7 31 42 609 5e-93 352 693 squirrel 630 KFM10766.1
KFV73459.1 9 616 6 562 80.4 30 44 607 1e-91 347 693 squirrel 630 KFV73459.1
KFW63249.1 9 625 6 571 81.7 30 42 616 8e-91 344 693 squirrel 630 KFW63249.1
XP_007525002.2 209 635 265 692 61.8 38 48 426 2e-65 260 693 squirrel 637 XP_007525002.2
KFV41878.1 9 629 6 559 79.9 30 41 620 7e-92 348 693 squirrel 642 KFV41878.1
XP_004595948.1 1 657 1 693 100.0 46 59 656 e-119 439 693 squirrel 657 XP_004595948.1
XP_006754169.1 1 662 1 692 99.9 58 68 661 e-132 482 693 squirrel 662 XP_006754169.1
OBS82883.1 1 643 1 689 99.4 53 63 642 e-137 499 693 squirrel 665 OBS82883.1
ELK37433.1 1 640 1 656 94.7 54 63 639 3e-98 369 693 squirrel 667 ELK37433.1
XP_010072321.1 9 666 6 689 98.7 30 40 657 1e-87 334 693 squirrel 669 XP_010072321.1
XP_004464287.1 3 667 1 687 99.1 60 67 664 e-129 472 693 squirrel 672 XP_004464287.1
GCF56572.1 9 659 6 690 98.8 30 41 650 1e-94 357 693 squirrel 673 GCF56572.1
XP_026260016.1 1 675 1 693 100.0 90 91 674 e-155 559 693 squirrel 675 XP_026260016.1;XP_026260017;XP_026260018
XP_004689386.1 1 678 1 692 99.9 53 64 677 e-122 449 693 squirrel 678 XP_004689386.1;XP_012584955
XP_011235704.1 1 651 1 589 85.0 54 62 650 e-118 437 693 squirrel 681 XP_011235704.1
XP_006110580.2 1 680 1 693 100.0 30 43 679 e-107 398 693 squirrel 682 XP_006110580.2
XP_012863134.1 1 682 1 692 99.9 57 67 681 e-124 456 693 squirrel 682 XP_012863134.1
XP_017459278.1 1 667 1 689 99.4 48 59 666 e-123 453 693 squirrel 683 XP_017459278.1;XP_017452198
XP_003460977.1 1 679 1 693 100.0 55 64 678 e-126 463 693 squirrel 684 XP_003460977.1;XP_013001810;XP_013001818;XP_013001824;XP_023418303
XP_015276078.1 9 673 6 693 99.3 30 42 664 1e-98 370 693 squirrel 684 XP_015276078.1;XP_015276079
XP_006745643.1 1 685 1 692 99.9 61 70 684 e-146 530 693 squirrel 685 XP_006745643.1
XP_006104892.1 1 687 1 692 99.9 62 71 686 e-145 525 693 squirrel 687 XP_006104892.1
XP_010159112.1 9 682 6 690 98.8 30 40 673 e-103 385 693 squirrel 687 XP_010159112.1
XP_003788814.1 1 689 1 692 99.9 63 70 688 e-148 535 693 squirrel 689 XP_003788814.1
XP_004619550.1 6 690 6 693 99.3 48 59 684 e-113 420 693 squirrel 690 XP_004619550.1
TFK00140.1 1 676 1 680 98.1 30 44 675 e-113 417 693 squirrel 691 TFK00140.1
XP_006868978.1 1 691 1 692 99.9 57 67 690 e-126 463 693 squirrel 691 XP_006868978.1
XP_012358815.1 1 691 1 692 99.9 64 71 690 e-153 553 693 squirrel 691 XP_012358815.1
XP_016053353.1 1 691 1 692 99.9 62 71 690 e-150 541 693 squirrel 691 XP_016053353.1
XP_019406074.1 9 690 6 693 99.3 32 46 681 e-116 430 693 squirrel 692 XP_019406074.1
XP_004395372.2 3 693 1 692 99.9 60 69 690 e-146 529 693 squirrel 693 XP_004395372.2
XP_019368973.1 9 691 6 693 99.3 31 45 682 e-107 400 693 squirrel 693 XP_019368973.1
XP_019508889.1 3 693 1 692 99.9 63 72 690 e-143 518 693 squirrel 693 XP_019508889.1
XP_027808271.1 1 693 1 693 100.0 100 100 692 0.0 649 693 squirrel 693 XP_027808271.1
XP_006904180.1 1 694 1 692 99.9 63 72 693 e-149 539 693 squirrel 694 XP_006904180.1;ELK19420
XP_008149009.1 1 688 1 692 99.9 61 70 687 e-144 522 693 squirrel 694 XP_008149009.1
XP_011371861.1 1 694 1 692 99.9 63 72 693 e-150 543 693 squirrel 694 XP_011371861.1;XP_011371862;XP_011371863
XP_016000154.1 1 694 1 692 99.9 61 71 693 e-153 550 693 squirrel 694 XP_016000154.1
XP_025052284.1 9 692 6 693 99.3 31 46 683 e-117 433 693 squirrel 694 XP_025052284.1;XP_025052285
EOA95601.1 1 694 6 690 98.8 32 45 693 e-100 375 693 squirrel 695 EOA95601.1
XP_007949252.1 1 696 1 692 99.9 61 71 695 e-139 505 693 squirrel 696 XP_007949252.1
XP_008835192.1 1 696 1 689 99.4 51 62 695 e-138 502 693 squirrel 696 XP_008835192.1
XP_012291832.1 1 696 1 692 99.9 64 73 695 e-157 564 693 squirrel 696 XP_012291832.1
XP_002761653.1 1 697 1 692 99.9 65 73 696 e-160 575 693 squirrel 697 XP_002761653.1
XP_014460416.1 9 695 6 693 99.3 32 46 686 e-115 425 693 squirrel 697 XP_014460416.1;XP_019339566
XP_017383886.1 1 697 1 692 99.9 65 73 696 e-156 562 693 squirrel 697 XP_017383886.1
XP_003760653.1 6 682 6 684 98.0 38 51 676 2e-99 372 693 squirrel 698 XP_003760653.1
XP_003938874.1 1 698 1 692 99.9 64 73 697 e-155 558 693 squirrel 698 XP_003938874.1
XP_012501678.1 1 698 1 692 99.9 66 72 697 e-150 540 693 squirrel 698 XP_012501678.1
EGV93716.1 1 671 46 689 92.9 53 62 670 e-123 451 693 squirrel 699 EGV93716.1
XP_024601823.1 1 699 1 692 99.9 62 70 698 e-137 497 693 squirrel 699 XP_024601823.1;XP_024601824;XP_024601825
XP_003421709.1 1 700 1 692 99.9 56 67 699 e-133 486 693 squirrel 700 XP_003421709.1;XP_010599346;XP_023396474;XP_023396475
XP_027562012.1 9 693 6 688 98.6 30 40 684 8e-97 364 693 squirrel 700 XP_027562012.1;XP_027562013
XP_004865772.1 1 696 1 693 100.0 59 67 695 e-143 517 693 squirrel 701 XP_004865772.1;XP_021100731
XP_007460599.1 1 701 1 692 99.9 62 71 700 e-138 503 693 squirrel 701 XP_007460599.1
XP_029773543.1 1 701 1 692 99.9 56 65 700 e-147 531 693 squirrel 701 XP_029773543.1
XP_004441454.1 1 702 1 692 99.9 62 70 701 e-145 525 693 squirrel 702 XP_004441454.1
XP_007488996.1 6 694 6 685 98.1 40 53 688 e-109 406 693 squirrel 702 XP_007488996.1;XP_007488998;XP_007488999;XP_007489000
XP_020826901.1 1 702 1 693 100.0 41 55 701 e-104 387 693 squirrel 702 XP_020826901.1;XP_020826902
XP_027706781.1 1 702 1 693 100.0 41 55 701 e-106 395 693 squirrel 702 XP_027706781.1;XP_027706782;XP_027706783;XP_027706785
XP_004378500.1 1 703 1 692 99.9 58 69 702 e-147 532 693 squirrel 703 XP_004378500.1
XP_004655027.1 1 703 1 689 99.4 54 63 702 e-144 521 693 squirrel 703 XP_004655027.1
XP_005281227.1 1 688 1 680 98.1 31 44 687 e-114 423 693 squirrel 703 XP_005281227.1;XP_023961517
XP_026510767.1 1 688 1 680 98.1 30 44 687 e-113 419 693 squirrel 703 XP_026510767.1
XP_017506473.1 1 699 1 693 100.0 59 68 698 e-153 553 693 squirrel 704 XP_017506473.1
XP_024425012.1 1 704 1 692 99.9 62 73 703 e-149 539 693 squirrel 704 XP_024425012.1
XP_030396462.1 1 702 1 693 100.0 30 43 701 e-117 430 693 squirrel 704 XP_030396462.1
XP_007169217.1 1 705 1 692 99.9 60 70 704 e-145 526 693 squirrel 705 XP_007169217.1
XP_011798868.1 1 706 1 692 99.9 64 72 705 e-151 544 693 squirrel 706 XP_011798868.1
TEA33334.1 1 707 1 692 99.9 61 69 706 e-136 494 693 squirrel 707 TEA33334.1
TKC46309.1 1 707 1 692 99.9 62 70 706 e-135 491 693 squirrel 707 TKC46309.1
XP_004277282.1 1 707 1 692 99.9 61 69 706 e-136 494 693 squirrel 707 XP_004277282.1
XP_022412677.1 1 707 1 692 99.9 62 70 706 e-134 488 693 squirrel 707 XP_022412677.1;XP_022412678
XP_026941203.1 1 707 1 692 99.9 61 69 706 e-141 510 693 squirrel 707 XP_026941203.1;XP_026941204;XP_026941205
XP_029075017.1 1 707 1 692 99.9 62 70 706 e-133 486 693 squirrel 707 XP_029075017.1
XP_028375832.1 1 708 1 692 99.9 59 70 707 e-143 517 693 squirrel 708 XP_028375832.1
XP_026307783.1 1 709 1 692 99.9 64 71 708 e-150 540 693 squirrel 709 XP_026307783.1
XP_010137501.1 9 708 6 690 98.8 31 42 699 e-112 414 693 squirrel 710 XP_010137501.1
XP_010365531.1 1 710 1 692 99.9 63 70 709 e-150 540 693 squirrel 710 XP_010365531.1
XP_017702677.1 1 710 1 692 99.9 63 71 709 e-151 544 693 squirrel 710 XP_017702677.1
BAG55265.1 1 711 1 692 99.9 65 72 710 e-153 552 693 squirrel 711 BAG55265.1
EHH29504.1 1 711 1 692 99.9 63 71 710 e-152 548 693 squirrel 711 EHH29504.1
NP_001123900.1 1 711 1 692 99.9 64 71 710 e-152 548 693 squirrel 711 NP_001123900.1;BAG55267
NP_001266155.1 1 711 1 692 99.9 65 73 710 e-156 560 693 squirrel 711 NP_001266155.1;XP_008970820;BAG55263
NP_001274257.1 1 711 1 692 99.9 64 71 710 e-152 549 693 squirrel 711 NP_001274257.1;XP_005587645;XP_011745595;BAG55266
SJL87103.1 1 711 2 692 99.7 65 73 710 e-155 557 693 squirrel 711 SJL87103.1
XP_007993074.1 1 711 1 692 99.9 64 72 710 e-151 545 693 squirrel 711 XP_007993074.1
XP_008585959.1 1 705 1 692 99.9 65 72 704 e-151 546 693 squirrel 711 XP_008585959.1
XP_011822758.1 1 711 1 692 99.9 63 71 710 e-151 545 693 squirrel 711 XP_011822758.1
XP_011928527.1 1 711 1 692 99.9 64 71 710 e-152 548 693 squirrel 711 XP_011928527.1
XP_014978020.2 1 711 1 692 99.9 63 71 710 e-152 548 693 squirrel 711 XP_014978020.2
XP_024094075.1 1 711 1 692 99.9 65 72 710 e-153 553 693 squirrel 711 XP_024094075.1;PNJ18297
NP_001266518.1 1 712 1 692 99.9 65 74 711 e-155 560 693 squirrel 712 NP_001266518.1;XP_018869870;BAG55264
NP_891549.1 1 712 1 692 99.9 65 73 711 e-156 560 693 squirrel 712 NP_891549.1;Q8IUC6;BAC44839;BAC55579;BAC77376;BAG55261;AAI36558;AAI36557
XP_025225054.1 1 712 1 692 99.9 64 72 711 e-152 548 693 squirrel 712 XP_025225054.1
XP_030148660.1 1 712 1 692 99.9 55 63 711 e-142 514 693 squirrel 712 XP_030148660.1;XP_030148665
NP_001123604.1 1 713 1 692 99.9 65 73 712 e-155 559 693 squirrel 713 NP_001123604.1;BAG55262
NP_001302667.1 1 711 1 690 99.6 59 68 710 e-140 509 693 squirrel 713 NP_001302667.1;XP_020935486;AGT36583;QCO69315
XP_003919632.2 1 713 1 692 99.9 64 72 712 e-149 539 693 squirrel 713 XP_003919632.2
XP_005405837.1 1 708 1 693 100.0 57 67 707 e-134 487 693 squirrel 713 XP_005405837.1;XP_005405839
XP_016789594.2 1 713 1 692 99.9 65 73 712 e-155 559 693 squirrel 713 XP_016789594.2;PNI25268
XP_023500240.1 3 713 2 692 99.7 60 69 710 e-144 523 693 squirrel 713 XP_023500240.1
XP_009480176.1 9 712 6 690 98.8 30 40 703 e-105 392 693 squirrel 714 XP_009480176.1
XP_010173154.1 9 714 6 690 98.8 30 39 705 e-104 388 693 squirrel 716 XP_010173154.1
XP_009808101.1 9 715 6 690 98.8 30 42 706 e-107 399 693 squirrel 717 XP_009808101.1
XP_019286450.1 1 718 1 692 99.9 54 62 717 e-142 515 693 squirrel 718 XP_019286450.1
EHH59094.1 1 719 1 692 99.9 63 71 718 e-150 543 693 squirrel 719 EHH59094.1
XP_010177190.1 9 717 6 690 98.8 30 41 708 e-100 375 693 squirrel 719 XP_010177190.1
XP_014338163.1 1 720 1 692 99.9 58 67 719 e-145 524 693 squirrel 720 XP_014338163.1
XP_023106646.1 1 720 1 692 99.9 54 62 719 e-136 494 693 squirrel 720 XP_023106646.1
XP_026904973.1 1 720 1 692 99.9 55 63 719 e-141 512 693 squirrel 720 XP_026904973.1
XP_028618280.1 1 699 1 689 99.4 51 63 698 e-130 475 693 squirrel 721 XP_028618280.1
XP_006177626.1 1 723 1 692 99.9 60 68 722 e-146 528 693 squirrel 723 XP_006177626.1;XP_006188003;EPY78547;EPY86332
XP_006206437.1 1 723 1 692 99.9 60 68 722 e-148 534 693 squirrel 723 XP_006206437.1
XP_010965043.1 1 723 1 692 99.9 60 68 722 e-146 528 693 squirrel 723 XP_010965043.1
XP_010981627.1 1 723 1 692 99.9 60 68 722 e-146 528 693 squirrel 723 XP_010981627.1
XP_012370522.1 1 718 1 693 100.0 54 64 717 e-139 505 693 squirrel 723 XP_012370522.1;XP_023572510
XP_009920467.1 9 722 6 690 98.8 30 40 713 e-105 394 693 squirrel 724 XP_009920467.1
XP_009707398.1 9 724 6 690 98.8 30 41 715 e-107 400 693 squirrel 726 XP_009707398.1
XP_009959824.1 9 724 6 690 98.8 30 40 715 e-105 390 693 squirrel 726 XP_009959824.1
XP_008120431.1 400 721 313 689 54.4 30 43 321 9e-57 231 693 squirrel 727 XP_008120431.1
XP_028715543.1 1 705 1 688 99.3 55 65 704 e-135 492 693 squirrel 728 XP_028715543.1
XP_020021442.1 1 730 1 691 99.7 54 63 729 e-148 535 693 squirrel 730 XP_020021442.1
BAE25531.1 1 710 1 689 99.4 51 63 709 e-135 492 693 squirrel 732 BAE25531.1
BAE29344.1 1 710 1 689 99.4 51 62 709 e-135 491 693 squirrel 732 BAE29344.1
NP_778154.1 1 710 1 689 99.4 51 63 709 e-136 494 693 squirrel 732 NP_778154.1;Q80UF7;BAC55581;AAH94338;BAE33144
XP_007109377.1 1 732 1 692 99.9 59 67 731 e-140 509 693 squirrel 732 XP_007109377.1;XP_007109378
NP_001297720.1 9 732 6 693 99.3 32 42 723 2e-98 370 693 squirrel 734 NP_001297720.1;AHX37587
XP_008756139.2 52 718 1 689 99.4 48 59 666 e-122 450 693 squirrel 734 XP_008756139.2;XP_008765024
XP_013050712.1 9 734 6 693 99.3 31 43 725 e-109 404 693 squirrel 736 XP_013050712.1;XP_013050713
XP_027808270.1 48 740 1 693 100.0 100 100 692 0.0 644 693 squirrel 740 XP_027808270.1
XP_006896500.1 1 741 1 692 99.9 52 62 740 e-117 430 693 squirrel 741 XP_006896500.1
XP_014698545.1 3 650 2 655 94.4 60 69 647 e-131 477 693 squirrel 742 XP_014698545.1
XP_025717171.1 3 743 1 692 99.9 55 62 740 e-143 517 693 squirrel 743 XP_025717171.1
XP_027442601.1 3 743 1 692 99.9 54 62 740 e-141 511 693 squirrel 743 XP_027442601.1;XP_027442603
XP_027982158.1 3 743 1 692 99.9 55 62 740 e-141 513 693 squirrel 743 XP_027982158.1
XP_007640604.1 1 716 1 689 99.4 53 63 715 e-139 504 693 squirrel 744 XP_007640604.1
XP_006982311.1 1 722 1 688 99.3 54 63 721 e-132 482 693 squirrel 745 XP_006982311.1
XP_004771537.1 3 723 1 692 99.9 57 65 720 e-147 531 693 squirrel 747 XP_004771537.1;XP_004771538
XP_020139539.1 1 747 1 692 99.9 57 65 746 e-129 472 693 squirrel 747 XP_020139539.1
XP_012416085.1 3 749 1 692 99.9 55 63 746 e-139 504 693 squirrel 749 XP_012416085.1
XP_005633080.1 1 751 1 692 99.9 56 64 750 e-139 504 693 squirrel 751 XP_005633080.1
XP_021004996.1 1 729 1 689 99.4 49 60 728 e-134 489 693 squirrel 751 XP_021004996.1
XP_025312834.1 1 751 1 692 99.9 56 64 750 e-139 504 693 squirrel 751 XP_025312834.1
XP_026336897.1 1 751 1 692 99.9 54 62 750 e-136 496 693 squirrel 751 XP_026336897.1;XP_026336898;XP_026336899;XP_026336900
XP_025875158.1 1 753 1 692 99.9 55 63 752 e-133 483 693 squirrel 753 XP_025875158.1
XP_027272666.1 1 730 1 689 99.4 52 61 729 e-138 503 693 squirrel 758 XP_027272666.1;RLQ66576
AAI51623.1 1 759 1 692 99.9 56 63 758 e-143 519 693 squirrel 759 AAI51623.1
NP_001025472.1 1 759 1 692 99.9 57 64 758 e-143 519 693 squirrel 759 NP_001025472.1;CAI53671
Q4JF29.2 1 759 1 692 99.9 56 63 758 e-143 518 693 squirrel 759 Q4JF29.2
XP_021488601.1 1 740 1 689 99.4 49 60 739 e-129 471 693 squirrel 762 XP_021488601.1
XP_022381312.1 3 739 1 692 99.9 54 63 736 e-143 519 693 squirrel 763 XP_022381312.1
XP_004023546.3 1 765 1 692 99.9 56 65 764 e-143 517 693 squirrel 765 XP_004023546.3;XP_027825641
XP_010826467.1 1 765 1 692 99.9 56 63 764 e-141 510 693 squirrel 765 XP_010826467.1
XP_026640203.1 1 627 1 623 89.9 54 67 626 e-121 445 693 squirrel 765 XP_026640203.1
DAA27789.1 1 766 1 692 99.9 56 63 765 e-142 514 693 squirrel 766 DAA27789.1
KAA0737063.1 1 766 1 692 99.9 56 63 765 e-141 513 693 squirrel 766 KAA0737063.1
XP_005208987.2 1 766 1 692 99.9 56 63 765 e-142 514 693 squirrel 766 XP_005208987.2
XP_019819974.1 1 766 1 692 99.9 56 63 765 e-142 514 693 squirrel 766 XP_019819974.1
XP_027403126.1 1 766 1 692 99.9 56 63 765 e-142 514 693 squirrel 766 XP_027403126.1
XP_021560944.1 3 767 1 692 99.9 53 61 764 e-139 504 693 squirrel 767 XP_021560944.1
XP_020769932.1 1 768 1 692 99.9 56 63 767 e-147 531 693 squirrel 768 XP_020769932.1
ANV78028.1 44 767 6 693 99.3 32 43 723 e-102 381 693 squirrel 769 ANV78028.1
XP_006067185.2 1 773 1 692 99.9 56 63 772 e-142 515 693 squirrel 773 XP_006067185.2;XP_025149033;XP_006067187;XP_025149034
AAH37048.2 59 768 1 689 99.4 51 63 709 e-134 489 693 squirrel 790 AAH37048.2
XP_013820713.2 1 677 1 629 90.8 56 64 676 e-120 443 693 squirrel 793 XP_013820713.2;XP_017906378
XP_005088478.2 69 786 1 689 99.4 52 61 717 e-135 492 693 squirrel 808 XP_005088478.2
XP_021074167.2 78 800 7 689 98.6 48 58 722 e-131 479 693 squirrel 828 XP_021074167.2
AIC61374.1 1 397 1 381 56.2 55 64 396 2e-55 226 678 starnosemole 397 AIC61374.1;SJX37734
EPQ03069.1 1 522 113 678 83.5 50 58 521 3e-96 362 678 starnosemole 522 EPQ03069.1
PNJ18298.1 20 545 159 678 76.7 53 62 525 1e-92 350 678 starnosemole 545 PNJ18298.1
AAO85488.1 20 546 159 678 76.7 54 64 526 1e-92 350 678 starnosemole 546 AAO85488.1
PNI25269.1 20 547 159 678 76.7 54 63 527 9e-93 350 678 starnosemole 547 PNI25269.1
EFB21360.1 1 585 1 575 84.8 57 67 584 e-129 471 678 starnosemole 585 EFB21360.1
KFV99153.1 5 584 2 541 79.6 32 43 579 6e-94 354 678 starnosemole 591 KFV99153.1
XP_012878106.1 237 583 331 678 51.3 50 61 346 7e-62 248 678 starnosemole 591 XP_012878106.1
VFV19469.1 1 549 1 507 74.8 46 54 548 2e-90 343 678 starnosemole 595 VFV19469.1
KFP69472.1 6 585 3 551 81.0 30 44 579 1e-81 313 678 starnosemole 596 KFP69472.1
XP_014389170.1 37 596 104 678 84.8 53 62 559 e-114 421 678 starnosemole 596 XP_014389170.1
TKS27112.1 1 588 1 578 85.3 57 67 587 e-123 453 678 starnosemole 601 TKS27112.1
KFW75817.1 6 575 3 533 78.3 31 44 569 2e-83 319 678 starnosemole 602 KFW75817.1
XP_004312297.2 1 602 1 592 87.3 58 68 601 e-117 433 678 starnosemole 602 XP_004312297.2
ERE72238.1 1 553 46 579 78.8 50 61 552 e-111 411 678 starnosemole 604 ERE72238.1
KFO63914.1 5 593 2 551 81.1 30 42 588 4e-82 315 678 starnosemole 604 KFO63914.1
KFO84947.1 5 586 2 533 78.5 32 44 581 1e-98 370 678 starnosemole 612 KFO84947.1
XP_008709651.1 1 592 1 550 81.1 50 58 591 e-113 419 678 starnosemole 614 XP_008709651.1
KFQ51151.1 5 600 2 542 79.8 32 43 595 3e-94 355 678 starnosemole 616 KFQ51151.1
KFV07345.1 5 607 2 551 81.1 30 42 602 2e-83 320 678 starnosemole 616 KFV07345.1
KFZ48623.1 5 607 2 551 81.1 30 42 602 5e-87 331 678 starnosemole 617 KFZ48623.1
XP_027625410.1 1 618 94 678 86.3 48 58 617 6e-96 361 678 starnosemole 618 XP_027625410.1
KFQ20826.1 6 610 3 551 81.0 30 43 604 2e-87 333 678 starnosemole 619 KFQ20826.1
KFV52042.1 5 607 2 553 81.4 31 43 602 1e-94 357 678 starnosemole 619 KFV52042.1
KFO77595.1 6 607 3 540 79.4 30 43 601 1e-78 303 678 starnosemole 622 KFO77595.1
KFQ17041.1 4 615 1 553 81.6 32 45 611 4e-88 335 678 starnosemole 622 KFQ17041.1
KFQ67791.1 6 610 3 553 81.3 30 42 604 e-100 375 678 starnosemole 622 KFQ67791.1
KFV61693.1 6 611 3 551 81.0 31 45 605 7e-85 324 678 starnosemole 623 KFV61693.1
KFQ89713.1 5 608 2 542 79.8 31 43 603 1e-91 347 678 starnosemole 624 KFQ89713.1
KFR04834.1 5 609 2 542 79.8 31 45 604 4e-94 355 678 starnosemole 625 KFR04834.1
XP_005343119.2 1 625 1 610 90.0 53 63 624 e-127 465 678 starnosemole 625 XP_005343119.2
KFO09658.1 6 614 3 553 81.3 30 43 608 e-101 379 678 starnosemole 626 KFO09658.1
KFP94629.1 5 614 2 553 81.4 32 45 609 2e-94 356 678 starnosemole 626 KFP94629.1
KFW95646.1 6 614 3 553 81.3 31 44 608 1e-89 340 678 starnosemole 626 KFW95646.1
KFP14217.1 6 616 3 553 81.3 31 43 610 3e-95 359 678 starnosemole 628 KFP14217.1
KFP36518.1 5 617 2 551 81.1 31 43 612 1e-91 347 678 starnosemole 628 KFP36518.1
KFP55919.1 5 624 2 561 82.6 30 42 619 5e-95 358 678 starnosemole 628 KFP55919.1
KFP96458.1 5 612 2 542 79.8 33 44 607 3e-95 358 678 starnosemole 628 KFP96458.1
KFV99775.1 5 617 2 551 81.1 31 43 612 3e-93 352 678 starnosemole 628 KFV99775.1
KFM10766.1 5 618 2 553 81.4 30 43 613 2e-98 370 678 starnosemole 630 KFM10766.1
KFV73459.1 5 618 2 553 81.4 30 43 613 8e-94 354 678 starnosemole 630 KFV73459.1
KFW63249.1 5 625 2 560 82.4 31 43 620 1e-97 367 678 starnosemole 630 KFW63249.1
XP_007525002.2 209 635 255 678 62.5 38 47 426 3e-64 256 678 starnosemole 637 XP_007525002.2
XP_028906958.1 1 613 1 670 98.8 32 45 612 5e-74 288 678 starnosemole 643 XP_028906958.1
XP_020649920.1 5 652 2 676 99.6 30 43 647 3e-98 368 678 starnosemole 656 XP_020649920.1
XP_004595948.1 1 652 1 674 99.4 43 57 651 e-120 442 678 starnosemole 657 XP_004595948.1
XP_006754169.1 1 662 1 678 100.0 54 64 661 e-138 501 678 starnosemole 662 XP_006754169.1
OBS82883.1 1 643 1 675 99.6 48 56 642 e-137 499 678 starnosemole 665 OBS82883.1
ELK37433.1 1 657 1 643 94.8 47 58 656 e-104 388 678 starnosemole 667 ELK37433.1
XP_004464287.1 3 672 1 678 100.0 52 62 669 e-130 474 678 starnosemole 672 XP_004464287.1
GCF56572.1 6 661 3 678 99.7 30 42 655 2e-96 363 678 starnosemole 673 GCF56572.1
XP_005060299.1 5 574 2 527 77.6 32 42 569 1e-81 314 678 starnosemole 675 XP_005060299.1
XP_026260016.1 1 673 1 677 99.9 53 63 672 e-141 510 678 starnosemole 675 XP_026260016.1;XP_026260017;XP_026260018
XP_004689386.1 1 678 1 678 100.0 100 100 677 e-170 607 678 starnosemole 678 XP_004689386.1;XP_012584955
XP_011235704.1 1 646 1 573 84.5 43 52 645 e-106 394 678 starnosemole 681 XP_011235704.1
XP_006110580.2 1 677 1 676 99.7 32 45 676 e-113 419 678 starnosemole 682 XP_006110580.2
XP_012863134.1 1 682 1 678 100.0 47 58 681 e-124 456 678 starnosemole 682 XP_012863134.1
XP_017459278.1 1 670 1 678 100.0 45 57 669 e-124 454 678 starnosemole 683 XP_017459278.1;XP_017452198
XP_003460977.1 1 678 1 678 100.0 46 56 677 e-128 469 678 starnosemole 684 XP_003460977.1;XP_013001810;XP_013001818;XP_013001824;XP_023418303
XP_015276078.1 6 672 3 678 99.7 31 43 666 e-103 385 678 starnosemole 684 XP_015276078.1;XP_015276079
XP_006745643.1 1 685 1 678 100.0 57 67 684 e-151 545 678 starnosemole 685 XP_006745643.1
XP_006104892.1 1 687 1 678 100.0 57 67 686 e-150 543 678 starnosemole 687 XP_006104892.1
XP_010159112.1 5 684 2 678 99.9 30 40 679 e-107 397 678 starnosemole 687 XP_010159112.1
XP_003788814.1 1 689 1 678 100.0 51 61 688 e-147 530 678 starnosemole 689 XP_003788814.1
XP_004619550.1 1 688 1 677 99.9 50 60 687 e-117 432 678 starnosemole 690 XP_004619550.1
TFK00140.1 1 676 1 666 98.2 31 45 675 e-115 426 678 starnosemole 691 TFK00140.1
XP_006868978.1 1 691 1 678 100.0 51 61 690 e-124 456 678 starnosemole 691 XP_006868978.1
XP_012358815.1 1 691 1 678 100.0 55 65 690 e-151 544 678 starnosemole 691 XP_012358815.1
XP_016053353.1 1 691 1 678 100.0 58 66 690 e-154 555 678 starnosemole 691 XP_016053353.1
XP_019406074.1 5 688 2 677 99.7 31 46 683 e-119 438 678 starnosemole 692 XP_019406074.1
XP_004395372.2 3 693 1 678 100.0 57 66 690 e-151 546 678 starnosemole 693 XP_004395372.2
XP_019368973.1 5 689 2 677 99.7 30 44 684 e-111 410 678 starnosemole 693 XP_019368973.1
XP_019508889.1 3 693 1 678 100.0 56 65 690 e-146 527 678 starnosemole 693 XP_019508889.1
XP_027808271.1 1 691 1 677 99.9 52 63 690 e-144 523 678 starnosemole 693 XP_027808271.1
XP_006904180.1 1 694 1 678 100.0 55 65 693 e-149 539 678 starnosemole 694 XP_006904180.1;ELK19420
XP_008149009.1 1 687 1 677 99.9 57 67 686 e-145 524 678 starnosemole 694 XP_008149009.1
XP_011371861.1 1 694 1 678 100.0 54 65 693 e-150 540 678 starnosemole 694 XP_011371861.1;XP_011371862;XP_011371863
XP_016000154.1 1 694 1 678 100.0 56 66 693 e-152 547 678 starnosemole 694 XP_016000154.1
XP_025052284.1 5 690 2 677 99.7 31 45 685 e-119 439 678 starnosemole 694 XP_025052284.1;XP_025052285
XP_007949252.1 1 696 1 678 100.0 54 63 695 e-138 502 678 starnosemole 696 XP_007949252.1
XP_012291832.1 1 696 1 678 100.0 56 65 695 e-153 551 678 starnosemole 696 XP_012291832.1
XP_002761653.1 1 697 1 678 100.0 55 66 696 e-156 562 678 starnosemole 697 XP_002761653.1
XP_014460416.1 5 693 2 677 99.7 30 45 688 e-117 430 678 starnosemole 697 XP_014460416.1;XP_019339566
XP_017383886.1 1 697 1 678 100.0 55 65 696 e-151 546 678 starnosemole 697 XP_017383886.1
XP_003760653.1 1 683 1 671 99.0 37 50 682 e-103 384 678 starnosemole 698 XP_003760653.1
XP_003938874.1 1 698 1 678 100.0 56 65 697 e-152 548 678 starnosemole 698 XP_003938874.1
XP_012501678.1 1 698 1 678 100.0 54 63 697 e-145 525 678 starnosemole 698 XP_012501678.1
EGV93716.1 1 671 46 675 92.9 47 56 670 e-122 448 678 starnosemole 699 EGV93716.1
XP_024601823.1 1 699 1 678 100.0 57 66 698 e-138 503 678 starnosemole 699 XP_024601823.1;XP_024601824;XP_024601825
XP_003421709.1 1 700 1 678 100.0 52 62 699 e-132 483 678 starnosemole 700 XP_003421709.1;XP_010599346;XP_023396474;XP_023396475
XP_004865772.1 1 695 1 678 100.0 46 56 694 e-142 516 678 starnosemole 701 XP_004865772.1;XP_021100731
XP_007460599.1 1 701 1 678 100.0 57 66 700 e-138 501 678 starnosemole 701 XP_007460599.1
XP_029773543.1 1 701 1 678 100.0 51 60 700 e-149 537 678 starnosemole 701 XP_029773543.1
XP_004441454.1 1 702 1 678 100.0 57 65 701 e-147 530 678 starnosemole 702 XP_004441454.1
XP_007488996.1 1 694 1 671 99.0 38 50 693 e-113 419 678 starnosemole 702 XP_007488996.1;XP_007488998;XP_007488999;XP_007489000
XP_020826901.1 1 697 1 674 99.4 41 52 696 e-105 392 678 starnosemole 702 XP_020826901.1;XP_020826902
XP_027706781.1 1 697 1 674 99.4 39 52 696 e-107 400 678 starnosemole 702 XP_027706781.1;XP_027706782;XP_027706783;XP_027706785
XP_004378500.1 5 703 3 678 99.7 51 61 698 e-147 531 678 starnosemole 703 XP_004378500.1
XP_004655027.1 1 703 1 675 99.6 47 59 702 e-142 516 678 starnosemole 703 XP_004655027.1
XP_005281227.1 6 688 3 666 97.9 31 45 682 e-115 426 678 starnosemole 703 XP_005281227.1;XP_023961517
XP_026510767.1 6 688 3 666 97.9 32 45 682 e-114 423 678 starnosemole 703 XP_026510767.1
XP_017506473.1 1 698 1 678 100.0 55 66 697 e-159 570 678 starnosemole 704 XP_017506473.1
XP_024425012.1 1 704 1 678 100.0 56 65 703 e-150 540 678 starnosemole 704 XP_024425012.1
XP_030396462.1 1 700 1 677 99.9 30 44 699 e-118 435 678 starnosemole 704 XP_030396462.1
XP_007169217.1 1 705 1 678 100.0 57 66 704 e-144 522 678 starnosemole 705 XP_007169217.1
XP_007072279.1 1 702 1 677 99.9 30 43 701 e-116 427 678 starnosemole 706 XP_007072279.1;EMP24220
XP_011798868.1 1 706 1 678 100.0 54 64 705 e-147 532 678 starnosemole 706 XP_011798868.1
TEA33334.1 1 707 1 678 100.0 56 65 706 e-137 497 678 starnosemole 707 TEA33334.1
TKC46309.1 1 707 1 678 100.0 57 66 706 e-136 495 678 starnosemole 707 TKC46309.1
XP_004277282.1 1 707 1 678 100.0 56 65 706 e-138 503 678 starnosemole 707 XP_004277282.1
XP_022412677.1 1 707 1 678 100.0 57 66 706 e-135 493 678 starnosemole 707 XP_022412677.1;XP_022412678
XP_026941203.1 1 707 1 678 100.0 56 65 706 e-142 514 678 starnosemole 707 XP_026941203.1;XP_026941204;XP_026941205
XP_029075017.1 1 707 1 678 100.0 57 66 706 e-136 494 678 starnosemole 707 XP_029075017.1
XP_028375832.1 1 708 1 678 100.0 54 64 707 e-148 534 678 starnosemole 708 XP_028375832.1
XP_026307783.1 1 709 1 678 100.0 55 64 708 e-148 533 678 starnosemole 709 XP_026307783.1
XP_010137501.1 5 710 2 678 99.9 30 41 705 e-115 426 678 starnosemole 710 XP_010137501.1
XP_010365531.1 1 710 1 678 100.0 54 64 709 e-147 532 678 starnosemole 710 XP_010365531.1
XP_017702677.1 1 710 1 678 100.0 54 64 709 e-148 535 678 starnosemole 710 XP_017702677.1
BAG55265.1 1 711 1 678 100.0 56 65 710 e-150 542 678 starnosemole 711 BAG55265.1
EHH29504.1 1 711 1 678 100.0 54 64 710 e-150 542 678 starnosemole 711 EHH29504.1
NP_001123900.1 1 711 1 678 100.0 54 64 710 e-150 542 678 starnosemole 711 NP_001123900.1;BAG55267
NP_001266155.1 1 711 1 678 100.0 56 66 710 e-152 549 678 starnosemole 711 NP_001266155.1;XP_008970820;BAG55263
NP_001274257.1 1 711 1 678 100.0 54 63 710 e-150 543 678 starnosemole 711 NP_001274257.1;XP_005587645;XP_011745595;BAG55266
SJL87103.1 1 711 2 678 99.9 56 66 710 e-151 545 678 starnosemole 711 SJL87103.1
XP_007993074.1 1 711 1 678 100.0 54 64 710 e-149 539 678 starnosemole 711 XP_007993074.1
XP_008585959.1 1 705 1 678 100.0 56 66 704 e-147 533 678 starnosemole 711 XP_008585959.1
XP_011822758.1 1 711 1 678 100.0 54 64 710 e-150 541 678 starnosemole 711 XP_011822758.1
XP_011928527.1 1 711 1 678 100.0 55 64 710 e-150 542 678 starnosemole 711 XP_011928527.1
XP_014978020.2 1 711 1 678 100.0 54 64 710 e-150 542 678 starnosemole 711 XP_014978020.2
XP_024094075.1 1 711 1 678 100.0 56 65 710 e-151 543 678 starnosemole 711 XP_024094075.1;PNJ18297
NP_001266518.1 1 712 1 678 100.0 56 66 711 e-152 547 678 starnosemole 712 NP_001266518.1;XP_018869870;BAG55264
NP_891549.1 1 712 1 678 100.0 56 66 711 e-152 548 678 starnosemole 712 NP_891549.1;Q8IUC6;BAC44839;BAC55579;BAC77376;BAG55261;AAI36558;AAI36557
XP_025225054.1 1 712 1 678 100.0 55 65 711 e-150 542 678 starnosemole 712 XP_025225054.1
XP_030148660.1 1 712 1 678 100.0 50 59 711 e-144 522 678 starnosemole 712 XP_030148660.1;XP_030148665
NP_001123604.1 1 713 1 678 100.0 56 66 712 e-152 547 678 starnosemole 713 NP_001123604.1;BAG55262
NP_001302667.1 1 713 1 678 100.0 56 65 712 e-140 509 678 starnosemole 713 NP_001302667.1;XP_020935486;AGT36583;QCO69315
XP_003919632.2 1 713 1 678 100.0 54 64 712 e-148 533 678 starnosemole 713 XP_003919632.2
XP_005405837.1 1 707 1 678 100.0 48 58 706 e-133 483 678 starnosemole 713 XP_005405837.1;XP_005405839
XP_016789594.2 1 713 1 678 100.0 56 66 712 e-152 547 678 starnosemole 713 XP_016789594.2;PNI25268
XP_023500240.1 2 713 1 678 100.0 53 64 711 e-145 525 678 starnosemole 713 XP_023500240.1
XP_009808101.1 5 717 2 678 99.9 30 40 712 e-111 412 678 starnosemole 717 XP_009808101.1
XP_009899013.1 6 717 3 678 99.7 30 42 711 1e-99 373 678 starnosemole 717 XP_009899013.1
XP_019286450.1 1 718 1 678 100.0 49 58 717 e-144 521 678 starnosemole 718 XP_019286450.1
EHH59094.1 1 719 1 678 100.0 53 63 718 e-149 536 678 starnosemole 719 EHH59094.1
XP_014338163.1 1 720 1 678 100.0 57 65 719 e-147 531 678 starnosemole 720 XP_014338163.1
XP_023106646.1 1 720 1 678 100.0 49 57 719 e-138 503 678 starnosemole 720 XP_023106646.1
XP_026904973.1 1 720 1 678 100.0 52 60 719 e-144 520 678 starnosemole 720 XP_026904973.1
XP_009634984.1 6 721 3 678 99.7 30 40 715 e-112 414 678 starnosemole 721 XP_009634984.1
XP_028618280.1 1 699 1 675 99.6 46 57 698 e-131 479 678 starnosemole 721 XP_028618280.1
XP_006177626.1 1 723 1 678 100.0 55 63 722 e-144 523 678 starnosemole 723 XP_006177626.1;XP_006188003;EPY78547;EPY86332
XP_006206437.1 1 723 1 678 100.0 56 64 722 e-148 533 678 starnosemole 723 XP_006206437.1
XP_009511631.1 6 723 3 678 99.7 30 41 717 e-106 396 678 starnosemole 723 XP_009511631.1
XP_010965043.1 1 723 1 678 100.0 56 64 722 e-145 524 678 starnosemole 723 XP_010965043.1
XP_010981627.1 1 723 1 678 100.0 56 63 722 e-144 523 678 starnosemole 723 XP_010981627.1
XP_011594215.1 6 723 3 678 99.7 31 43 717 e-111 414 678 starnosemole 723 XP_011594215.1;XP_029889195;XP_029889196
XP_012370522.1 1 717 1 678 100.0 45 56 716 e-139 506 678 starnosemole 723 XP_012370522.1;XP_023572510
XP_009920467.1 5 724 2 678 99.9 31 43 719 e-112 414 678 starnosemole 724 XP_009920467.1
XP_010560547.1 5 724 2 678 99.9 31 42 719 e-111 413 678 starnosemole 724 XP_010560547.1
XP_009570504.1 5 726 2 678 99.9 30 40 721 e-109 406 678 starnosemole 726 XP_009570504.1
XP_009959824.1 5 726 2 678 99.9 30 40 721 e-112 416 678 starnosemole 726 XP_009959824.1
XP_014133217.1 5 726 2 678 99.9 30 41 721 e-111 410 678 starnosemole 726 XP_014133217.1
XP_009316684.1 5 728 2 678 99.9 30 41 723 e-113 419 678 starnosemole 728 XP_009316684.1
XP_028715543.1 1 705 1 674 99.4 48 58 704 e-134 487 678 starnosemole 728 XP_028715543.1
XP_020021442.1 1 730 1 677 99.9 50 61 729 e-147 533 678 starnosemole 730 XP_020021442.1
BAE25531.1 1 710 1 675 99.6 46 57 709 e-135 491 678 starnosemole 732 BAE25531.1
BAE29344.1 1 710 1 675 99.6 46 57 709 e-135 490 678 starnosemole 732 BAE29344.1
NP_778154.1 1 710 1 675 99.6 46 57 709 e-135 493 678 starnosemole 732 NP_778154.1;Q80UF7;BAC55581;AAH94338;BAE33144
XP_007109377.1 1 732 1 678 100.0 55 64 731 e-142 513 678 starnosemole 732 XP_007109377.1;XP_007109378
XP_008756139.2 52 721 1 678 100.0 45 57 669 e-123 451 678 starnosemole 734 XP_008756139.2;XP_008765024
XP_008946049.1 4 718 1 678 100.0 31 42 714 e-103 384 678 starnosemole 738 XP_008946049.1
XP_027808270.1 48 738 1 677 99.9 52 63 690 e-142 516 678 starnosemole 740 XP_027808270.1
XP_006896500.1 1 741 1 678 100.0 45 55 740 e-116 429 678 starnosemole 741 XP_006896500.1
XP_014698545.1 2 648 1 637 94.0 53 64 646 e-133 483 678 starnosemole 742 XP_014698545.1
XP_025717171.1 3 743 1 678 100.0 49 58 740 e-144 522 678 starnosemole 743 XP_025717171.1
XP_027442601.1 3 743 1 678 100.0 49 58 740 e-143 518 678 starnosemole 743 XP_027442601.1;XP_027442603
XP_027982158.1 3 743 1 678 100.0 50 58 740 e-143 519 678 starnosemole 743 XP_027982158.1
XP_007640604.1 1 716 1 675 99.6 47 56 715 e-138 501 678 starnosemole 744 XP_007640604.1
XP_006982311.1 1 722 1 674 99.4 48 57 721 e-132 482 678 starnosemole 745 XP_006982311.1
XP_015220763.1 370 728 338 677 50.1 30 44 358 4e-62 249 678 starnosemole 746 XP_015220763.1
XP_004771537.1 3 723 1 678 100.0 53 62 720 e-150 540 678 starnosemole 747 XP_004771537.1;XP_004771538
XP_020139539.1 1 747 1 678 100.0 46 55 746 e-125 458 678 starnosemole 747 XP_020139539.1
XP_012416085.1 3 749 1 678 100.0 51 60 746 e-141 513 678 starnosemole 749 XP_012416085.1
XP_005633080.1 1 751 1 678 100.0 50 59 750 e-142 514 678 starnosemole 751 XP_005633080.1
XP_021004996.1 1 729 1 675 99.6 43 54 728 e-130 474 678 starnosemole 751 XP_021004996.1
XP_025312834.1 1 751 1 678 100.0 51 60 750 e-142 516 678 starnosemole 751 XP_025312834.1
XP_026336897.1 1 751 1 678 100.0 49 57 750 e-137 498 678 starnosemole 751 XP_026336897.1;XP_026336898;XP_026336899;XP_026336900
XP_025875158.1 1 753 1 678 100.0 49 57 752 e-132 483 678 starnosemole 753 XP_025875158.1
XP_027272666.1 1 730 1 675 99.6 46 55 729 e-138 500 678 starnosemole 758 XP_027272666.1;RLQ66576
AAI51623.1 1 759 1 678 100.0 55 62 758 e-143 520 678 starnosemole 759 AAI51623.1
NP_001025472.1 1 759 1 678 100.0 55 62 758 e-143 520 678 starnosemole 759 NP_001025472.1;CAI53671
Q4JF29.2 1 759 1 678 100.0 55 62 758 e-143 518 678 starnosemole 759 Q4JF29.2
XP_021488601.1 1 740 1 675 99.6 43 53 739 e-127 465 678 starnosemole 762 XP_021488601.1
XP_022381312.1 3 739 1 678 100.0 50 59 736 e-145 525 678 starnosemole 763 XP_022381312.1
XP_004023546.3 1 765 1 678 100.0 53 60 764 e-141 512 678 starnosemole 765 XP_004023546.3;XP_027825641
XP_010826467.1 1 765 1 678 100.0 53 59 764 e-141 512 678 starnosemole 765 XP_010826467.1
XP_026640203.1 1 627 1 622 91.7 47 58 626 e-122 449 678 starnosemole 765 XP_026640203.1
DAA27789.1 1 766 1 678 100.0 52 59 765 e-142 514 678 starnosemole 766 DAA27789.1
KAA0737063.1 1 766 1 678 100.0 53 60 765 e-142 516 678 starnosemole 766 KAA0737063.1
XP_005208987.2 1 766 1 678 100.0 53 59 765 e-142 516 678 starnosemole 766 XP_005208987.2
XP_019819974.1 1 766 1 678 100.0 52 59 765 e-142 515 678 starnosemole 766 XP_019819974.1
XP_027403126.1 1 766 1 678 100.0 53 59 765 e-142 514 678 starnosemole 766 XP_027403126.1
XP_021560944.1 3 767 1 678 100.0 47 56 764 e-138 503 678 starnosemole 767 XP_021560944.1
XP_020769932.1 1 768 1 678 100.0 51 58 767 e-146 528 678 starnosemole 768 XP_020769932.1
XP_006067185.2 1 773 1 678 100.0 53 60 772 e-140 507 678 starnosemole 773 XP_006067185.2;XP_025149033;XP_006067187;XP_025149034
AAH37048.2 59 768 1 675 99.6 46 58 709 e-134 488 678 starnosemole 790 AAH37048.2
XP_013820713.2 1 352 1 343 50.6 60 68 351 4e-60 242 678 starnosemole 793 XP_013820713.2;XP_017906378
XP_005088478.2 69 786 1 675 99.6 45 55 717 e-135 493 678 starnosemole 808 XP_005088478.2
XP_021074167.2 78 691 7 621 90.7 48 59 613 e-124 456 678 starnosemole 828 XP_021074167.2
KYO42548.1 480 1084 53 691 91.5 31 43 604 4e-88 335 698 tasmaniandevil 1086 KYO42548.1
XP_025772161.1 1 314 1 349 50.0 31 38 313 4e-30 142 698 tasmaniandevil 357 XP_025772161.1
EAW69193.1 1 356 1 361 51.7 38 47 355 3e-45 193 698 tasmaniandevil 395 EAW69193.1
AIC61374.1 1 397 1 401 57.4 37 47 396 1e-48 204 698 tasmaniandevil 397 AIC61374.1;SJX37734
EPQ03069.1 1 522 117 690 82.2 33 44 521 2e-74 290 698 tasmaniandevil 522 EPQ03069.1
PNJ18298.1 21 545 163 690 75.6 38 50 524 2e-84 323 698 tasmaniandevil 545 PNJ18298.1
AAO85488.1 21 546 163 690 75.6 38 51 525 9e-84 321 698 tasmaniandevil 546 AAO85488.1
PNI25269.1 21 547 163 690 75.6 37 50 526 6e-84 321 698 tasmaniandevil 547 PNI25269.1
EFB21360.1 1 585 1 593 85.0 38 54 584 e-115 426 698 tasmaniandevil 585 EFB21360.1
KFV99153.1 5 584 2 559 79.9 32 46 579 9e-96 360 698 tasmaniandevil 591 KFV99153.1
VFV19469.1 1 549 1 525 75.2 36 46 548 1e-80 310 698 tasmaniandevil 595 VFV19469.1
KFP69472.1 6 585 3 573 81.8 31 46 579 2e-84 323 698 tasmaniandevil 596 KFP69472.1
XP_014389170.1 37 596 108 690 83.5 35 48 559 4e-91 345 698 tasmaniandevil 596 XP_014389170.1
TKS27112.1 1 582 1 590 84.5 42 56 581 e-111 412 698 tasmaniandevil 601 TKS27112.1
KFW75817.1 6 573 3 549 78.4 30 45 567 7e-83 318 698 tasmaniandevil 602 KFW75817.1
XP_004312297.2 1 602 1 610 87.4 39 53 601 e-106 394 698 tasmaniandevil 602 XP_004312297.2
ERE72238.1 1 550 46 594 78.7 37 50 549 e-102 382 698 tasmaniandevil 604 ERE72238.1
KFO63914.1 5 593 2 573 81.9 31 45 588 6e-84 321 698 tasmaniandevil 604 KFO63914.1
KFO84947.1 5 584 2 549 78.5 33 46 579 1e-99 374 698 tasmaniandevil 612 KFO84947.1
XP_008709651.1 1 592 1 568 81.4 38 53 591 e-105 393 698 tasmaniandevil 614 XP_008709651.1
KFP06358.1 5 605 2 559 79.9 30 44 600 3e-84 322 698 tasmaniandevil 616 KFP06358.1
KFQ51151.1 5 616 2 606 86.7 31 44 611 2e-94 356 698 tasmaniandevil 616 KFQ51151.1
KFV07345.1 5 602 2 560 80.1 30 44 597 1e-83 320 698 tasmaniandevil 616 KFV07345.1
KFZ48623.1 5 617 2 600 85.8 30 44 612 1e-88 337 698 tasmaniandevil 617 KFZ48623.1
XP_027625410.1 1 618 98 690 85.0 32 44 617 3e-85 325 698 tasmaniandevil 618 XP_027625410.1
KFQ20826.1 6 610 3 573 81.8 31 44 604 2e-89 339 698 tasmaniandevil 619 KFQ20826.1
KFV52042.1 5 603 2 560 80.1 33 47 598 1e-94 357 698 tasmaniandevil 619 KFV52042.1
KFV61693.1 8 611 5 573 81.5 32 47 603 3e-85 326 698 tasmaniandevil 623 KFV61693.1
KFQ89713.1 5 608 2 560 80.1 31 45 603 1e-89 340 698 tasmaniandevil 624 KFQ89713.1
KFR04834.1 5 609 2 560 80.1 31 44 604 2e-95 360 698 tasmaniandevil 625 KFR04834.1
XP_005343119.2 1 625 1 634 90.8 37 51 624 e-111 413 698 tasmaniandevil 625 XP_005343119.2
KFO09658.1 6 626 3 606 86.5 31 43 620 e-101 380 698 tasmaniandevil 626 KFO09658.1
KFP94629.1 5 625 2 600 85.8 30 43 620 3e-94 355 698 tasmaniandevil 626 KFP94629.1
KFV00468.1 5 610 2 560 80.1 30 45 605 1e-90 344 698 tasmaniandevil 626 KFV00468.1
KFW95646.1 6 610 3 560 79.9 31 46 604 6e-89 338 698 tasmaniandevil 626 KFW95646.1
KFP14217.1 6 627 3 600 85.7 30 44 621 1e-93 354 698 tasmaniandevil 628 KFP14217.1
KFP36518.1 5 617 2 573 81.9 32 46 612 1e-93 354 698 tasmaniandevil 628 KFP36518.1
KFP55919.1 5 627 2 600 85.8 30 43 622 4e-91 345 698 tasmaniandevil 628 KFP55919.1
KFP96458.1 5 617 2 573 81.9 30 43 612 3e-92 349 698 tasmaniandevil 628 KFP96458.1
KGL88107.1 5 611 2 558 79.8 31 46 606 4e-96 362 698 tasmaniandevil 629 KGL88107.1
KFM10766.1 5 630 2 606 86.7 31 44 625 1e-96 364 698 tasmaniandevil 630 KFM10766.1
KFV73459.1 5 615 2 568 81.2 32 46 610 4e-96 362 698 tasmaniandevil 630 KFV73459.1
KFW63249.1 5 629 2 600 85.8 30 44 624 6e-95 358 698 tasmaniandevil 630 KFW63249.1
KFV41878.1 8 631 5 573 81.5 31 45 623 4e-97 365 698 tasmaniandevil 642 KFV41878.1
XP_028906958.1 6 631 9 695 98.4 32 46 625 3e-72 282 698 tasmaniandevil 643 XP_028906958.1
XP_004595948.1 1 657 1 691 99.0 35 49 656 e-111 413 698 tasmaniandevil 657 XP_004595948.1
XP_006754169.1 1 662 1 690 98.9 37 51 661 e-114 422 698 tasmaniandevil 662 XP_006754169.1
OBS82883.1 1 648 1 692 99.1 36 47 647 e-126 461 698 tasmaniandevil 665 OBS82883.1
ELK37433.1 1 644 1 655 93.8 36 48 643 1e-88 337 698 tasmaniandevil 667 ELK37433.1
XP_004464287.1 3 672 1 690 98.9 39 51 669 e-113 419 698 tasmaniandevil 672 XP_004464287.1
XP_005060299.1 5 574 2 545 77.9 31 46 569 4e-80 309 698 tasmaniandevil 675 XP_005060299.1
XP_026260016.1 1 673 1 689 98.7 38 51 672 e-126 462 698 tasmaniandevil 675 XP_026260016.1;XP_026260017;XP_026260018
XP_004689386.1 1 678 1 690 98.9 38 51 677 e-111 412 698 tasmaniandevil 678 XP_004689386.1;XP_012584955
XP_011235704.1 1 646 1 591 84.7 35 50 645 e-109 405 698 tasmaniandevil 681 XP_011235704.1
XP_006110580.2 1 677 1 688 98.6 32 47 676 e-107 399 698 tasmaniandevil 682 XP_006110580.2
XP_012863134.1 1 682 1 690 98.9 37 49 681 e-110 408 698 tasmaniandevil 682 XP_012863134.1
XP_017459278.1 1 677 1 697 99.9 36 48 676 e-115 425 698 tasmaniandevil 683 XP_017459278.1;XP_017452198
XP_003460977.1 1 684 1 696 99.7 32 45 683 e-110 408 698 tasmaniandevil 684 XP_003460977.1;XP_013001810;XP_013001818;XP_013001824;XP_023418303
XP_006745643.1 1 685 1 690 98.9 39 53 684 e-130 477 698 tasmaniandevil 685 XP_006745643.1
XP_006104892.1 1 687 1 690 98.9 39 52 686 e-128 468 698 tasmaniandevil 687 XP_006104892.1
XP_010159112.1 5 682 2 688 98.4 30 42 677 e-108 401 698 tasmaniandevil 687 XP_010159112.1
XP_003788814.1 1 689 1 690 98.9 38 50 688 e-131 480 698 tasmaniandevil 689 XP_003788814.1
XP_004619550.1 1 690 1 691 99.0 36 50 689 e-104 387 698 tasmaniandevil 690 XP_004619550.1
TFK00140.1 5 677 2 679 97.1 35 48 672 e-110 409 698 tasmaniandevil 691 TFK00140.1
XP_006868978.1 1 691 1 690 98.9 37 49 690 e-114 423 698 tasmaniandevil 691 XP_006868978.1
XP_012358815.1 1 691 1 690 98.9 38 51 690 e-131 478 698 tasmaniandevil 691 XP_012358815.1
XP_016053353.1 1 691 1 690 98.9 39 52 690 e-128 469 698 tasmaniandevil 691 XP_016053353.1
XP_009676037.1 5 691 2 692 99.0 31 44 686 e-113 419 698 tasmaniandevil 692 XP_009676037.1
XP_019406074.1 5 690 2 691 98.9 33 47 685 e-119 439 698 tasmaniandevil 692 XP_019406074.1
XP_004395372.2 3 693 1 690 98.9 38 53 690 e-129 472 698 tasmaniandevil 693 XP_004395372.2
XP_019368973.1 5 691 2 691 98.9 32 46 686 e-110 409 698 tasmaniandevil 693 XP_019368973.1
XP_019508889.1 3 693 1 690 98.9 37 50 690 e-122 449 698 tasmaniandevil 693 XP_019508889.1
XP_027808271.1 1 691 1 689 98.7 39 52 690 e-128 468 698 tasmaniandevil 693 XP_027808271.1
XP_006904180.1 1 694 1 690 98.9 36 50 693 e-129 473 698 tasmaniandevil 694 XP_006904180.1;ELK19420
XP_008149009.1 1 692 1 694 99.4 37 50 691 e-126 463 698 tasmaniandevil 694 XP_008149009.1
XP_011371861.1 1 694 1 690 98.9 36 51 693 e-129 473 698 tasmaniandevil 694 XP_011371861.1;XP_011371862;XP_011371863
XP_016000154.1 1 694 1 690 98.9 37 50 693 e-131 477 698 tasmaniandevil 694 XP_016000154.1
XP_025052284.1 5 692 2 691 98.9 33 47 687 e-117 431 698 tasmaniandevil 694 XP_025052284.1;XP_025052285
XP_007949252.1 1 696 1 690 98.9 38 50 695 e-130 476 698 tasmaniandevil 696 XP_007949252.1
XP_012291832.1 1 696 1 690 98.9 40 53 695 e-135 490 698 tasmaniandevil 696 XP_012291832.1
XP_002761653.1 1 697 1 690 98.9 41 53 696 e-137 498 698 tasmaniandevil 697 XP_002761653.1
XP_014460416.1 5 695 2 691 98.9 32 46 690 e-113 420 698 tasmaniandevil 697 XP_014460416.1;XP_019339566
XP_017383886.1 1 697 1 690 98.9 40 53 696 e-136 494 698 tasmaniandevil 697 XP_017383886.1
XP_003760653.1 1 698 1 698 100.0 100 100 697 e-164 589 698 tasmaniandevil 698 XP_003760653.1
XP_003938874.1 1 698 1 690 98.9 41 53 697 e-134 489 698 tasmaniandevil 698 XP_003938874.1
XP_012501678.1 1 698 1 690 98.9 37 50 697 e-128 470 698 tasmaniandevil 698 XP_012501678.1
EGV93716.1 1 674 46 690 92.4 34 47 673 e-111 411 698 tasmaniandevil 699 EGV93716.1
XP_024601823.1 1 699 1 690 98.9 37 51 698 e-120 442 698 tasmaniandevil 699 XP_024601823.1;XP_024601824;XP_024601825
XP_003421709.1 1 700 1 690 98.9 38 50 699 e-123 452 698 tasmaniandevil 700 XP_003421709.1;XP_010599346;XP_023396474;XP_023396475
XP_004865772.1 1 699 1 694 99.4 34 48 698 e-125 460 698 tasmaniandevil 701 XP_004865772.1;XP_021100731
XP_007460599.1 1 701 1 690 98.9 38 52 700 e-124 455 698 tasmaniandevil 701 XP_007460599.1
XP_029773543.1 1 701 1 690 98.9 37 51 700 e-134 489 698 tasmaniandevil 701 XP_029773543.1
XP_004441454.1 1 702 1 690 98.9 37 49 701 e-119 438 698 tasmaniandevil 702 XP_004441454.1
XP_007488996.1 1 694 1 683 97.9 61 70 693 e-130 475 698 tasmaniandevil 702 XP_007488996.1;XP_007488998;XP_007488999;XP_007489000
XP_020826901.1 1 702 1 691 99.0 69 77 701 e-125 459 698 tasmaniandevil 702 XP_020826901.1;XP_020826902
XP_027706781.1 1 702 1 691 99.0 70 77 701 e-127 466 698 tasmaniandevil 702 XP_027706781.1;XP_027706782;XP_027706783;XP_027706785
XP_004378500.1 5 703 3 690 98.6 39 52 698 e-131 477 698 tasmaniandevil 703 XP_004378500.1
XP_004655027.1 1 703 1 687 98.4 37 50 702 e-129 473 698 tasmaniandevil 703 XP_004655027.1
XP_005281227.1 5 689 2 679 97.1 35 49 684 e-113 417 698 tasmaniandevil 703 XP_005281227.1;XP_023961517
XP_026510767.1 5 689 2 679 97.1 34 49 684 e-112 414 698 tasmaniandevil 703 XP_026510767.1
XP_017506473.1 1 702 1 694 99.4 39 52 701 e-134 489 698 tasmaniandevil 704 XP_017506473.1
XP_024425012.1 1 704 1 690 98.9 37 51 703 e-127 465 698 tasmaniandevil 704 XP_024425012.1
XP_030396462.1 5 703 2 692 99.0 33 48 698 e-116 427 698 tasmaniandevil 704 XP_030396462.1
XP_007169217.1 1 705 1 690 98.9 37 50 704 e-128 469 698 tasmaniandevil 705 XP_007169217.1
XP_007072279.1 1 705 1 692 99.1 33 48 704 e-111 413 698 tasmaniandevil 706 XP_007072279.1;EMP24220
XP_011798868.1 1 706 1 690 98.9 39 52 705 e-129 472 698 tasmaniandevil 706 XP_011798868.1
TEA33334.1 1 707 1 690 98.9 38 52 706 e-120 442 698 tasmaniandevil 707 TEA33334.1
TKC46309.1 1 707 1 690 98.9 38 52 706 e-122 449 698 tasmaniandevil 707 TKC46309.1
XP_004277282.1 1 707 1 690 98.9 39 52 706 e-120 442 698 tasmaniandevil 707 XP_004277282.1
XP_022412677.1 1 707 1 690 98.9 39 52 706 e-121 446 698 tasmaniandevil 707 XP_022412677.1;XP_022412678
XP_026941203.1 1 707 1 690 98.9 38 51 706 e-124 455 698 tasmaniandevil 707 XP_026941203.1;XP_026941204;XP_026941205
XP_029075017.1 1 707 1 690 98.9 38 52 706 e-122 448 698 tasmaniandevil 707 XP_029075017.1
XP_028375832.1 1 708 1 690 98.9 37 50 707 e-124 455 698 tasmaniandevil 708 XP_028375832.1
XP_026307783.1 1 709 1 690 98.9 39 52 708 e-129 471 698 tasmaniandevil 709 XP_026307783.1
XP_010137501.1 5 709 2 689 98.6 30 42 704 e-112 416 698 tasmaniandevil 710 XP_010137501.1
XP_010365531.1 1 710 1 690 98.9 38 51 709 e-127 466 698 tasmaniandevil 710 XP_010365531.1
XP_017702677.1 1 710 1 690 98.9 38 50 709 e-127 467 698 tasmaniandevil 710 XP_017702677.1
BAG55265.1 1 711 1 690 98.9 39 51 710 e-133 484 698 tasmaniandevil 711 BAG55265.1
EHH29504.1 1 711 1 690 98.9 38 51 710 e-131 480 698 tasmaniandevil 711 EHH29504.1
NP_001123900.1 1 711 1 690 98.9 38 51 710 e-131 480 698 tasmaniandevil 711 NP_001123900.1;BAG55267
NP_001266155.1 1 711 1 690 98.9 39 52 710 e-134 488 698 tasmaniandevil 711 NP_001266155.1;XP_008970820;BAG55263
NP_001274257.1 1 711 1 690 98.9 38 51 710 e-132 481 698 tasmaniandevil 711 NP_001274257.1;XP_005587645;XP_011745595;BAG55266
SJL87103.1 1 711 2 690 98.7 39 52 710 e-132 483 698 tasmaniandevil 711 SJL87103.1
XP_007993074.1 1 711 1 690 98.9 38 51 710 e-130 474 698 tasmaniandevil 711 XP_007993074.1
XP_008585959.1 1 709 1 694 99.4 38 52 708 e-130 475 698 tasmaniandevil 711 XP_008585959.1
XP_011822758.1 1 711 1 690 98.9 38 51 710 e-131 478 698 tasmaniandevil 711 XP_011822758.1
XP_011928527.1 1 711 1 690 98.9 38 51 710 e-131 479 698 tasmaniandevil 711 XP_011928527.1
XP_014978020.2 1 711 1 690 98.9 38 51 710 e-131 478 698 tasmaniandevil 711 XP_014978020.2
XP_024094075.1 1 711 1 690 98.9 39 51 710 e-133 485 698 tasmaniandevil 711 XP_024094075.1;PNJ18297
NP_001266518.1 1 712 1 690 98.9 39 52 711 e-133 485 698 tasmaniandevil 712 NP_001266518.1;XP_018869870;BAG55264
NP_891549.1 1 712 1 690 98.9 39 52 711 e-133 486 698 tasmaniandevil 712 NP_891549.1;Q8IUC6;BAC44839;BAC55579;BAC77376;BAG55261;AAI36558;AAI36557
XP_025225054.1 1 712 1 690 98.9 38 51 711 e-131 478 698 tasmaniandevil 712 XP_025225054.1
XP_030148660.1 1 712 1 690 98.9 38 49 711 e-131 478 698 tasmaniandevil 712 XP_030148660.1;XP_030148665
NP_001123604.1 1 713 1 690 98.9 39 51 712 e-133 485 698 tasmaniandevil 713 NP_001123604.1;BAG55262
NP_001302667.1 1 712 1 689 98.7 38 52 711 e-123 451 698 tasmaniandevil 713 NP_001302667.1;XP_020935486;AGT36583;QCO69315
XP_003919632.2 1 713 1 690 98.9 38 50 712 e-127 464 698 tasmaniandevil 713 XP_003919632.2
XP_005405837.1 1 711 1 694 99.4 32 46 710 e-115 425 698 tasmaniandevil 713 XP_005405837.1;XP_005405839
XP_016789594.2 1 713 1 690 98.9 39 51 712 e-133 485 698 tasmaniandevil 713 XP_016789594.2;PNI25268
XP_023500240.1 3 713 2 690 98.7 35 47 710 e-120 443 698 tasmaniandevil 713 XP_023500240.1
XP_009480176.1 5 713 2 689 98.6 30 43 708 e-108 404 698 tasmaniandevil 714 XP_009480176.1
XP_009808101.1 5 716 2 689 98.6 31 43 711 e-107 400 698 tasmaniandevil 717 XP_009808101.1
XP_009899013.1 8 716 5 689 98.1 30 43 708 5e-95 358 698 tasmaniandevil 717 XP_009899013.1
XP_019286450.1 1 718 1 690 98.9 37 48 717 e-130 474 698 tasmaniandevil 718 XP_019286450.1
EHH59094.1 1 719 1 690 98.9 38 50 718 e-132 483 698 tasmaniandevil 719 EHH59094.1
XP_010177190.1 6 718 3 689 98.4 30 42 712 e-103 386 698 tasmaniandevil 719 XP_010177190.1
XP_014338163.1 1 720 1 690 98.9 38 50 719 e-129 473 698 tasmaniandevil 720 XP_014338163.1
XP_023106646.1 1 720 1 690 98.9 37 49 719 e-125 457 698 tasmaniandevil 720 XP_023106646.1
XP_026904973.1 1 720 1 690 98.9 37 49 719 e-130 474 698 tasmaniandevil 720 XP_026904973.1
XP_010298283.1 6 720 3 692 98.9 30 42 714 e-114 422 698 tasmaniandevil 721 XP_010298283.1
XP_028618280.1 1 704 1 692 99.1 36 48 703 e-120 443 698 tasmaniandevil 721 XP_028618280.1
XP_006177626.1 1 723 1 690 98.9 39 51 722 e-127 464 698 tasmaniandevil 723 XP_006177626.1;XP_006188003;EPY78547;EPY86332
XP_006206437.1 1 723 1 690 98.9 39 50 722 e-128 469 698 tasmaniandevil 723 XP_006206437.1
XP_010965043.1 1 723 1 690 98.9 39 51 722 e-127 465 698 tasmaniandevil 723 XP_010965043.1
XP_010981627.1 1 723 1 690 98.9 39 52 722 e-127 464 698 tasmaniandevil 723 XP_010981627.1
XP_012370522.1 1 717 1 690 98.9 32 46 716 e-121 445 698 tasmaniandevil 723 XP_012370522.1;XP_023572510
XP_009920467.1 5 723 2 689 98.6 30 42 718 e-109 404 698 tasmaniandevil 724 XP_009920467.1
XP_010120978.1 5 724 2 689 98.6 31 44 719 e-107 399 698 tasmaniandevil 725 XP_010120978.1
XP_008120431.1 397 721 319 687 52.9 30 45 324 8e-56 228 698 tasmaniandevil 727 XP_008120431.1
XP_009282325.1 5 727 2 689 98.6 30 42 722 e-111 412 698 tasmaniandevil 728 XP_009282325.1
XP_028715543.1 1 711 1 692 99.1 37 48 710 e-120 441 698 tasmaniandevil 728 XP_028715543.1
XP_020021442.1 1 730 1 689 98.7 35 48 729 e-125 457 698 tasmaniandevil 730 XP_020021442.1
BAE25531.1 1 715 1 692 99.1 35 48 714 e-123 452 698 tasmaniandevil 732 BAE25531.1
BAE29344.1 1 715 1 692 99.1 35 48 714 e-123 452 698 tasmaniandevil 732 BAE29344.1
NP_778154.1 1 715 1 692 99.1 35 47 714 e-124 454 698 tasmaniandevil 732 NP_778154.1;Q80UF7;BAC55581;AAH94338;BAE33144
XP_007109377.1 1 732 1 690 98.9 37 50 731 e-130 476 698 tasmaniandevil 732 XP_007109377.1;XP_007109378
XP_008756139.2 52 728 1 697 99.9 36 48 676 e-114 423 698 tasmaniandevil 734 XP_008756139.2;XP_008765024
XP_025961666.1 5 733 2 692 99.0 31 45 728 e-107 397 698 tasmaniandevil 734 XP_025961666.1
[truncated: 57,039 more chars]
