# Supplementary material for: A genome-wide search of Toll/Interleukin-1 receptor (TIR) domain-containing adapter molecule (TICAM) and their evolutionary divergence from other TIR domain containing proteins
Source: Biol Direct. 2022 Sep 2;17:24. doi: 10.1186/s13062-022-00335-9 (PMC9440496; doi:10.1186/s13062-022-00335-9)
Supplement: Supplementary file 15 — Additional file 15: List of hits obtained from genome wide search of TRAM and TAG orthologues using CS BLAST after filtering. [file 13062_2022_335_MOESM15_ESM.txt]

List of hits obtained from genome wide search of TRAM and TAG orthologues from multiple query search. Hits were obtained by using CS BLAST after filtering wrt sequence identity and query covergae filters. 

#GI SUBJECT_START SUBJECT_END QUERY_START QUERY_END QUERY_COVERAGE_REGION IDENTITY_REGION SIMILARITY_REGION ALIGNMENT_LENGTH E_VALUE BITS_SCORE QUERY_LENGTH QUERY_NAME GI_SEQ_LENGTH ALL_GI

KYO42548.1 740 952 11 228 95.2 35 48 212 7e-52 212 229 aardvark 1086 KYO42548.1
KGL81639.1 3 169 60 226 72.9 64 80 166 3e-58 233 229 aardvark 169 KGL81639.1
XP_030084069.1 6 171 58 224 72.9 46 64 165 5e-30 139 229 aardvark 178 XP_030084069.1
XP_027564076.1 24 189 60 220 70.3 45 66 165 1e-34 155 229 aardvark 189 XP_027564076.1
ABH10662.1 18 181 65 226 70.7 34 54 163 7e-38 166 229 aardvark 196 ABH10662.1
XP_029072393.1 2 190 41 229 82.5 82 90 188 3e-60 240 229 aardvark 196 XP_029072393.1
OBS82825.1 2 190 18 206 82.5 76 86 188 3e-53 217 229 aardvark 198 OBS82825.1
XP_010304648.1 44 190 60 226 72.9 42 57 146 7e-24 119 229 aardvark 200 XP_010304648.1
XP_009930508.1 35 201 51 218 73.4 47 63 166 5e-37 163 229 aardvark 201 XP_009930508.1
XP_019061615.1 2 195 36 229 84.7 81 87 193 1e-58 234 229 aardvark 201 XP_019061615.1
XP_018415358.1 27 203 51 227 77.3 53 71 176 7e-47 195 229 aardvark 210 XP_018415358.1
XP_026529181.1 5 207 25 227 88.6 49 65 202 2e-52 214 229 aardvark 211 XP_026529181.1
XP_026575965.1 40 207 60 227 73.4 56 73 167 3e-52 213 229 aardvark 211 XP_026575965.1
XP_005857419.1 1 206 23 229 90.4 82 88 205 2e-64 253 229 aardvark 212 XP_005857419.1;EPQ02154
XP_015413935.1 1 206 23 229 90.4 82 89 205 4e-64 253 229 aardvark 212 XP_015413935.1;ELK36509
ETE60420.1 5 207 25 227 88.6 49 65 202 5e-52 213 229 aardvark 215 ETE60420.1
XP_004618241.1 1 209 1 229 100.0 66 73 208 2e-62 247 229 aardvark 215 XP_004618241.1
XP_014434708.1 45 210 61 226 72.5 63 78 165 3e-58 233 229 aardvark 215 XP_014434708.1;XP_014434709;XP_014434710;XP_014434711
XP_015675321.1 42 207 62 227 72.5 57 74 165 1e-52 215 229 aardvark 215 XP_015675321.1
EMP39899.1 1 212 1 226 98.7 53 68 211 1e-58 235 229 aardvark 217 EMP39899.1
XP_005300191.1 47 212 61 226 72.5 63 80 165 1e-57 231 229 aardvark 217 XP_005300191.1;XP_005300192;XP_005300193;XP_023959636
XP_007442151.1 42 207 62 227 72.5 57 74 165 2e-54 220 229 aardvark 217 XP_007442151.1;XP_015746115
XP_010113783.1 3 208 20 226 90.4 42 56 205 4e-38 166 229 aardvark 217 XP_010113783.1
XP_024064535.2 47 212 61 226 72.5 63 80 165 1e-57 231 229 aardvark 217 XP_024064535.2;XP_024064534
XP_030421630.1 1 212 1 226 98.7 51 65 211 4e-57 229 229 aardvark 217 XP_030421630.1;XP_030421631;XP_030421632;XP_030421633
XP_013810569.1 44 210 60 226 72.9 65 79 166 3e-61 243 229 aardvark 218 XP_013810569.1
XP_009892132.1 44 210 60 226 72.9 45 63 166 2e-35 157 229 aardvark 220 XP_009892132.1
XP_007055469.2 5 216 1 226 98.7 53 68 211 8e-59 235 229 aardvark 221 XP_007055469.2;XP_027673610
XP_012399572.1 1 219 1 229 100.0 61 72 218 3e-60 240 229 aardvark 221 XP_012399572.1
NP_001191276.1 61 221 69 229 70.3 80 88 160 6e-60 239 229 aardvark 223 NP_001191276.1
XP_015271788.1 43 214 56 227 75.1 54 72 171 4e-50 206 229 aardvark 223 XP_015271788.1;XP_015271789
XP_020823005.1 1 221 1 229 100.0 63 74 220 2e-56 227 229 aardvark 223 XP_020823005.1
XP_008707699.1 1 216 1 226 98.7 73 82 215 1e-67 265 229 aardvark 225 XP_008707699.1
XP_028348943.1 4 219 14 229 94.3 79 87 215 4e-64 253 229 aardvark 225 XP_028348943.1;XP_028348944;XP_028348945;XP_028348946
XP_023587721.1 1 227 1 229 100.0 85 89 226 5e-68 266 229 aardvark 227 XP_023587721.1
XP_028604507.1 1 214 1 227 99.1 47 63 213 1e-53 218 229 aardvark 227 XP_028604507.1
XP_013011597.1 1 220 1 227 99.1 70 77 219 4e-62 246 229 aardvark 228 XP_013011597.1;XP_013011599
XP_017651625.1 1 224 1 227 99.1 81 87 223 1e-69 271 229 aardvark 228 XP_017651625.1
XP_019340091.1 55 223 58 226 73.8 63 81 168 7e-59 235 229 aardvark 228 XP_019340091.1;XP_019340100
XP_019372527.1 55 223 58 226 73.8 63 81 168 1e-58 234 229 aardvark 228 XP_019372527.1;XP_019372529;XP_019372530
XP_019410568.1 55 223 58 226 73.8 62 79 168 2e-58 233 229 aardvark 228 XP_019410568.1;XP_019410569;XP_019410570
XP_027730559.1 1 226 1 229 100.0 65 75 225 6e-61 242 229 aardvark 228 XP_027730559.1
XP_004010232.2 1 223 1 229 100.0 76 80 222 6e-67 262 229 aardvark 229 XP_004010232.2;XP_012036024
XP_007952719.1 1 229 1 229 100.0 100 100 228 2e-78 300 229 aardvark 229 XP_007952719.1
XP_010969814.1 1 230 1 229 100.0 81 87 229 3e-70 273 229 aardvark 230 XP_010969814.1;XP_010985801;XP_014422006;EPY74383;TKS50171
XP_015094364.1 1 230 1 229 100.0 81 87 229 1e-71 278 229 aardvark 230 XP_015094364.1
TFK12723.1 47 213 61 227 72.9 62 80 166 9e-58 231 229 aardvark 231 TFK12723.1
XP_005356131.1 1 225 1 229 100.0 75 83 224 3e-66 260 229 aardvark 231 XP_005356131.1;XP_026639114
XP_030049363.1 40 224 52 229 77.7 62 76 184 3e-54 220 229 aardvark 231 XP_030049363.1;XP_030049364
AFN27530.1 1 226 1 229 100.0 78 83 225 1e-70 275 229 aardvark 232 AFN27530.1
BAE30771.1 1 225 1 228 99.6 71 81 224 4e-66 260 229 aardvark 232 BAE30771.1
KAA0727038.1 1 226 1 229 100.0 79 84 225 5e-71 276 229 aardvark 232 KAA0727038.1
NP_001039921.1 1 226 1 229 100.0 79 83 225 8e-70 271 229 aardvark 232 NP_001039921.1;XP_005211269;XP_019823587;XP_027408431;XP_027408432;Q2LGB7;ABC47874;AAI18339;DAA25882
NP_001102360.1 1 225 1 228 99.6 70 80 224 5e-64 252 229 aardvark 232 NP_001102360.1;XP_006254752;EDM14388
NP_775570.1 1 225 1 228 99.6 71 82 224 3e-66 260 229 aardvark 232 NP_775570.1;Q8BJQ4;BAC38055;AAP29979;AAP81749;BAC98398;AAH99933;BAE22014;EDL09980
XP_006047327.1 1 226 1 229 100.0 79 84 225 6e-71 275 229 aardvark 232 XP_006047327.1;XP_025152209
XP_010860382.1 1 226 1 229 100.0 79 83 225 6e-69 269 229 aardvark 232 XP_010860382.1;XP_010860383;XP_010860384;XP_010860385
XP_017909212.1 1 226 1 229 100.0 77 82 225 2e-70 273 229 aardvark 232 XP_017909212.1;XP_017909213
XP_020748203.1 1 226 1 229 100.0 74 80 225 4e-68 266 229 aardvark 232 XP_020748203.1;XP_020748204
XP_021006287.1 1 225 1 228 99.6 72 82 224 9e-67 261 229 aardvark 232 XP_021006287.1
XP_021508228.1 1 224 1 227 99.1 71 81 223 4e-65 256 229 aardvark 232 XP_021508228.1
XP_023404744.1 1 224 1 227 99.1 83 88 223 8e-69 268 229 aardvark 232 XP_023404744.1
XP_027827255.1 1 226 1 229 100.0 78 82 225 7e-69 268 229 aardvark 232 XP_027827255.1
XP_028632962.1 1 225 1 228 99.6 71 80 224 8e-66 258 229 aardvark 232 XP_028632962.1
EGV95508.1 1 227 1 229 100.0 73 85 226 2e-65 257 229 aardvark 233 EGV95508.1
ERE86013.1 1 227 1 229 100.0 73 84 226 6e-65 255 229 aardvark 233 ERE86013.1
XP_006977723.1 1 227 1 229 100.0 75 85 226 2e-68 266 229 aardvark 233 XP_006977723.1
XP_008070631.1 1 227 1 229 100.0 79 87 226 6e-73 282 229 aardvark 233 XP_008070631.1
XP_012418625.1 2 224 1 226 98.7 72 82 222 1e-69 271 229 aardvark 233 XP_012418625.1
XP_012968196.1 1 227 1 229 100.0 74 84 226 1e-66 261 229 aardvark 233 XP_012968196.1
XP_013366174.1 1 204 23 227 89.5 69 80 203 2e-50 207 229 aardvark 233 XP_013366174.1
XP_020041793.1 1 227 1 229 100.0 76 86 226 2e-70 273 229 aardvark 233 XP_020041793.1
XP_025716559.1 2 224 1 226 98.7 70 80 222 8e-69 268 229 aardvark 233 XP_025716559.1;XP_025716560;XP_025716561
XP_027460744.1 2 224 1 226 98.7 71 80 222 7e-70 272 229 aardvark 233 XP_027460744.1
XP_027948430.1 2 224 1 226 98.7 71 80 222 1e-69 271 229 aardvark 233 XP_027948430.1;XP_027948431;XP_027948432
NP_001191272.1 1 228 1 229 100.0 81 90 227 4e-73 282 229 aardvark 234 NP_001191272.1;XP_008989879
XP_003259902.1 1 228 1 229 100.0 81 89 227 4e-72 279 229 aardvark 234 XP_003259902.1;XP_012360996
XP_005857418.1 1 228 1 229 100.0 81 87 227 4e-72 279 229 aardvark 234 XP_005857418.1
XP_006081198.1 1 228 1 229 100.0 82 88 227 2e-72 280 229 aardvark 234 XP_006081198.1
XP_006755335.1 1 228 1 229 100.0 82 88 227 1e-72 281 229 aardvark 234 XP_006755335.1
XP_006913357.1 1 228 1 229 100.0 83 89 227 4e-67 263 229 aardvark 234 XP_006913357.1
XP_008142680.1 1 228 1 229 100.0 82 88 227 2e-73 284 229 aardvark 234 XP_008142680.1;XP_028005522
XP_008586847.1 1 228 1 229 100.0 78 86 227 1e-71 278 229 aardvark 234 XP_008586847.1
XP_010337966.1 1 228 1 229 100.0 81 90 227 3e-73 283 229 aardvark 234 XP_010337966.1
XP_010355222.1 1 228 1 229 100.0 82 90 227 9e-74 285 229 aardvark 234 XP_010355222.1
XP_011225882.1 1 225 1 226 98.7 76 84 224 7e-72 278 229 aardvark 234 XP_011225882.1
XP_011356556.1 1 228 1 229 100.0 82 89 227 2e-72 280 229 aardvark 234 XP_011356556.1
XP_012372212.1 1 228 1 229 100.0 74 80 227 4e-67 263 229 aardvark 234 XP_012372212.1
XP_016002930.1 1 228 1 229 100.0 85 92 227 1e-75 291 229 aardvark 234 XP_016002930.1;XP_016002939
XP_017357511.1 1 228 1 229 100.0 82 90 227 5e-74 285 229 aardvark 234 XP_017357511.1
XP_019506796.1 1 228 1 229 100.0 84 92 227 6e-72 279 229 aardvark 234 XP_019506796.1;XP_019506797
XP_024419068.1 1 228 1 229 100.0 82 89 227 3e-76 293 229 aardvark 234 XP_024419068.1
XP_026363570.1 1 225 1 226 98.7 76 84 224 4e-72 279 229 aardvark 234 XP_026363570.1;XP_026363571;XP_026363572
XP_029797434.1 1 225 1 226 98.7 77 85 224 4e-69 270 229 aardvark 234 XP_029797434.1;XP_029797435;XP_029797436;XP_029797437;XP_029797439
NP_001182133.1 1 229 1 229 100.0 83 92 228 1e-75 291 229 aardvark 235 NP_001182133.1;BAG55269
NP_001182430.1 1 229 1 229 100.0 83 91 228 4e-74 286 229 aardvark 235 NP_001182430.1;BAG55274
NP_001191270.1 1 229 1 229 100.0 83 91 228 1e-75 291 229 aardvark 235 NP_001191270.1;BAG55272;PNJ80446
NP_001191386.1 1 230 1 226 98.7 58 69 229 2e-56 227 229 aardvark 235 NP_001191386.1
NP_001269274.1 1 229 1 229 100.0 83 92 228 4e-75 289 229 aardvark 235 NP_001269274.1;BAG55271
NP_001272750.1 1 229 1 229 100.0 82 90 228 2e-74 286 229 aardvark 235 NP_001272750.1;XP_011925841;XP_011826432;XP_011771199;XP_011771200;XP_015306902;BAG55273
NP_067681.1 1 229 1 229 100.0 83 92 228 1e-75 291 229 aardvark 235 NP_067681.1;Q86XR7;AAO74498;BAC77375;AAP81748;BAC98397;BAC98399;AAQ97431;AAQ97432;AAI09267;AAI09266;EAW48960;BAG55268;AIC53712;SJL87105;SJX32208
TEA40782.1 1 229 1 229 100.0 82 90 228 2e-76 294 229 aardvark 235 TEA40782.1
XP_003788954.1 1 229 1 229 100.0 79 85 228 5e-74 285 229 aardvark 235 XP_003788954.1
XP_004267517.1 1 229 1 229 100.0 82 89 228 3e-76 293 229 aardvark 235 XP_004267517.1;XP_019796412;XP_019796413;XP_026955606;XP_026955616
XP_004651622.1 1 228 1 228 99.6 74 82 227 6e-69 269 229 aardvark 235 XP_004651622.1
XP_006870605.1 1 231 1 227 99.1 83 90 230 2e-69 270 229 aardvark 235 XP_006870605.1
XP_007121541.1 1 229 1 229 100.0 81 90 228 7e-75 288 229 aardvark 235 XP_007121541.1;XP_023979949;XP_028348942
XP_007192181.1 1 229 1 229 100.0 81 89 228 1e-74 287 229 aardvark 235 XP_007192181.1
XP_007451276.1 1 229 1 229 100.0 82 90 228 1e-75 291 229 aardvark 235 XP_007451276.1
XP_008012375.1 1 229 1 229 100.0 82 91 228 1e-74 288 229 aardvark 235 XP_008012375.1
XP_008950312.1 1 229 1 229 100.0 83 92 228 3e-75 290 229 aardvark 235 XP_008950312.1;BAG55270
XP_009207178.1 1 229 1 229 100.0 82 90 228 7e-74 285 229 aardvark 235 XP_009207178.1;XP_025242856;XP_025242857
XP_010612439.1 1 229 1 229 100.0 79 84 228 6e-69 268 229 aardvark 235 XP_010612439.1;XP_010612440;XP_010612441;XP_019061614
XP_011819052.1 1 229 1 229 100.0 82 91 228 2e-76 293 229 aardvark 235 XP_011819052.1
XP_013220277.1 1 229 1 229 100.0 80 87 228 3e-69 270 229 aardvark 235 XP_013220277.1
XP_014652124.1 1 229 1 229 100.0 83 89 228 3e-74 286 229 aardvark 235 XP_014652124.1
XP_015344087.1 1 229 1 229 100.0 79 87 228 1e-69 271 229 aardvark 235 XP_015344087.1;XP_015344088
XP_017744484.1 1 229 1 229 100.0 83 91 228 6e-75 289 229 aardvark 235 XP_017744484.1
XP_022446558.1 1 229 1 229 100.0 81 89 228 1e-74 287 229 aardvark 235 XP_022446558.1;XP_022446565;XP_022446572;XP_022446577;XP_029072391;XP_029072392;TKC38638
XP_024599102.1 1 229 1 229 100.0 82 89 228 9e-75 288 229 aardvark 235 XP_024599102.1
XP_026271260.1 1 229 1 229 100.0 80 86 228 3e-68 266 229 aardvark 235 XP_026271260.1
XP_026302779.1 1 229 1 229 100.0 82 91 228 2e-74 287 229 aardvark 235 XP_026302779.1
XP_027796854.1 1 229 1 229 100.0 80 87 228 1e-69 271 229 aardvark 235 XP_027796854.1
XP_004686551.1 1 225 1 226 98.7 78 86 224 1e-70 275 229 aardvark 236 XP_004686551.1
XP_012515001.1 1 230 1 229 100.0 81 87 229 2e-71 276 229 aardvark 236 XP_012515001.1
XP_012619167.1 1 230 1 229 100.0 80 87 229 4e-70 273 229 aardvark 236 XP_012619167.1;XP_012619168;XP_012619169;XP_012619170;XP_012619173;XP_012619174;XP_012619175;XP_012619176;XP_020145789
XP_012619177.2 1 230 1 229 100.0 78 86 229 1e-66 261 229 aardvark 236 XP_012619177.2
ELW48403.1 1 236 1 228 99.6 77 85 235 2e-69 270 229 aardvark 237 ELW48403.1
NP_001191280.1 1 231 1 229 100.0 78 86 230 3e-70 273 229 aardvark 237 NP_001191280.1;XP_020934855;XP_020934858;XP_020934868
XP_006927597.1 4 228 1 226 98.7 81 88 224 6e-71 275 229 aardvark 237 XP_006927597.1;XP_019686604
XP_007086891.1 4 228 1 226 98.7 80 88 224 7e-70 272 229 aardvark 237 XP_007086891.1
XP_014932168.1 4 228 1 226 98.7 81 88 224 1e-70 274 229 aardvark 237 XP_014932168.1
XP_016080423.1 4 231 1 229 100.0 78 84 227 3e-73 283 229 aardvark 237 XP_016080423.1;XP_016080425
XP_017533085.1 1 231 1 229 100.0 79 88 230 6e-72 278 229 aardvark 237 XP_017533085.1;XP_017533086;XP_017533087;XP_017533088
XP_025780880.1 4 228 1 226 98.7 81 88 224 1e-69 271 229 aardvark 237 XP_025780880.1
XP_030172679.1 4 228 1 226 98.7 81 88 224 1e-70 275 229 aardvark 237 XP_030172679.1
NP_001189783.1 4 232 1 229 100.0 80 86 228 6e-73 282 229 aardvark 238 NP_001189783.1;XP_008512114;XP_023472706;XP_023472707;XP_023472708
NP_001191266.1 1 229 1 226 98.7 73 79 228 3e-63 250 229 aardvark 238 NP_001191266.1
XP_006736938.1 2 229 1 226 98.7 71 82 227 4e-68 266 229 aardvark 238 XP_006736938.1
XP_012294094.1 1 228 1 229 100.0 82 90 227 2e-73 283 229 aardvark 238 XP_012294094.1
XP_014447016.1 2 237 1 228 99.6 77 85 235 2e-69 271 229 aardvark 238 XP_014447016.1
XP_014697198.1 4 232 1 229 100.0 81 87 228 3e-73 283 229 aardvark 238 XP_014697198.1;XP_014697199
XP_021557894.1 2 229 1 226 98.7 71 82 227 2e-68 267 229 aardvark 238 XP_021557894.1
XP_004706631.1 4 233 1 229 100.0 83 89 229 9e-73 281 229 aardvark 239 XP_004706631.1
XP_006886760.1 1 228 1 228 99.6 84 90 227 7e-71 275 229 aardvark 240 XP_006886760.1
NP_001191275.1 1 235 1 229 100.0 68 76 234 2e-62 247 229 aardvark 241 NP_001191275.1;XP_008253119
NP_001279313.1 6 220 14 228 93.9 45 62 214 9e-50 205 229 aardvark 241 NP_001279313.1;AGN91176
XP_012871538.1 1 226 1 227 99.1 67 79 225 3e-64 253 229 aardvark 241 XP_012871538.1;XP_012871539
XP_022376890.1 2 234 1 226 98.7 71 79 232 6e-67 262 229 aardvark 243 XP_022376890.1
XP_023447126.1 1 243 1 229 100.0 72 77 242 2e-66 260 229 aardvark 243 XP_023447126.1
XP_004759121.1 2 235 1 226 98.7 70 77 233 3e-62 246 229 aardvark 244 XP_004759121.1;XP_012915174
XP_021070064.1 21 245 1 228 99.6 71 80 224 4e-63 249 229 aardvark 252 XP_021070064.1
XP_027256662.1 22 248 1 229 100.0 73 84 226 1e-64 255 229 aardvark 254 XP_027256662.1
XP_027295389.1 22 248 1 229 100.0 73 85 226 4e-65 256 229 aardvark 254 XP_027295389.1
XP_005902009.1 1 250 1 229 100.0 71 75 249 3e-66 260 229 aardvark 256 XP_005902009.1
OPJ77699.1 2 162 67 227 70.3 36 52 160 4e-47 196 229 aardvark 287 OPJ77699.1
AAH09860.2 17 189 57 227 74.7 30 49 172 6e-43 182 229 aardvark 356 AAH09860.2
TMS10193.1 55 256 25 228 89.1 32 50 201 2e-42 181 229 aardvark 358 TMS10193.1
EFB19787.1 169 373 21 226 90.0 75 83 204 4e-63 249 229 aardvark 382 EFB19787.1
XP_020366239.1 10 210 27 227 87.8 32 49 200 3e-43 183 229 aardvark 383 XP_020366239.1
XP_008510112.1 138 307 60 227 73.4 31 48 169 2e-43 184 229 aardvark 389 XP_008510112.1
EHH26713.1 177 385 21 229 91.3 83 91 208 1e-65 258 229 aardvark 391 EHH26713.1
EHB04070.1 172 376 23 227 89.5 80 88 204 2e-61 244 229 aardvark 397 EHB04070.1
XP_028363168.1 186 393 21 229 91.3 80 88 207 7e-68 265 229 aardvark 399 XP_028363168.1
VFV36056.1 190 392 23 226 89.1 80 88 202 8e-61 242 229 aardvark 401 VFV36056.1
XP_006081199.2 188 395 21 229 91.3 82 88 207 2e-65 257 229 aardvark 401 XP_006081199.2
ELR51893.1 168 396 22 229 90.8 70 74 228 5e-58 233 229 aardvark 402 ELR51893.1
XP_027408433.1 191 396 21 229 91.3 78 82 205 1e-61 245 229 aardvark 402 XP_027408433.1
EHH54450.1 190 398 21 229 91.3 83 91 208 2e-65 257 229 aardvark 404 EHH54450.1
NP_001157940.1 190 398 21 229 91.3 84 92 208 1e-66 261 229 aardvark 404 NP_001157940.1;AAQ97430;AAQ97433;EAW48961
XP_005376652.2 192 401 19 229 92.1 74 82 209 4e-62 246 229 aardvark 407 XP_005376652.2
XP_028749957.1 187 403 13 229 94.8 72 82 216 3e-61 243 229 aardvark 409 XP_028749957.1
KFO19218.1 200 408 21 229 91.3 80 86 208 5e-62 246 229 aardvark 414 KFO19218.1
XP_004836233.1 187 393 21 227 90.4 81 88 206 6e-62 246 229 aardvark 414 XP_004836233.1
XP_025960494.1 201 409 18 226 91.3 53 67 208 6e-63 249 229 aardvark 417 XP_025960494.1
XP_009683844.1 256 422 60 226 72.9 64 80 166 1e-61 244 229 aardvark 430 XP_009683844.1
XP_025060401.1 260 428 58 226 73.8 62 81 168 2e-59 238 229 aardvark 433 XP_025060401.1
XP_025925263.1 260 426 60 226 72.9 65 79 166 2e-62 247 229 aardvark 434 XP_025925263.1
XP_016043099.1 220 437 1 226 98.7 66 75 217 3e-61 243 229 aardvark 446 XP_016043099.1
XP_028296624.1 185 408 6 227 96.9 30 47 223 3e-39 170 229 aardvark 468 XP_028296624.1
ELK11576.1 268 450 23 206 80.3 84 90 182 8e-55 222 229 aardvark 488 ELK11576.1
XP_010219238.1 318 484 60 226 72.9 64 80 166 8e-60 238 229 aardvark 490 XP_010219238.1
XP_025908622.1 321 487 60 226 72.9 62 77 166 2e-61 244 229 aardvark 495 XP_025908622.1
XP_027015434.1 166 390 7 226 96.1 31 47 224 1e-39 171 229 aardvark 512 XP_027015434.1
XP_026888704.1 192 397 21 228 90.8 31 50 205 5e-36 159 229 aardvark 514 XP_026888704.1;XP_026888705
TSK53730.1 183 388 17 222 90.0 31 50 205 6e-36 159 229 aardvark 516 TSK53730.1
XP_026783416.1 197 394 34 226 84.3 33 52 197 3e-40 173 229 aardvark 517 XP_026783416.1
XP_018109628.1 245 427 46 228 79.9 30 47 182 8e-37 162 229 aardvark 518 XP_018109628.1;XP_018109635;XP_018109641;OCU00345
NP_001187154.1 209 396 41 226 81.2 31 48 187 1e-36 161 229 aardvark 520 NP_001187154.1;ABD93874;ABD93875
XP_018939140.1 287 457 57 227 74.7 33 50 170 6e-40 172 229 aardvark 525 XP_018939140.1
KTG31873.1 244 460 6 227 96.9 30 46 216 9e-40 172 229 aardvark 528 KTG31873.1
XP_008280480.1 287 499 14 227 93.4 32 50 212 1e-44 188 229 aardvark 528 XP_008280480.1
ROL54960.1 255 455 25 227 88.6 30 46 200 6e-39 169 229 aardvark 555 ROL54960.1
XP_020778302.1 266 461 31 228 86.5 30 54 195 2e-37 164 229 aardvark 556 XP_020778302.1
AGW25589.1 264 459 30 227 86.5 33 48 195 1e-39 171 229 aardvark 559 AGW25589.1
AMP81962.1 261 459 27 227 87.8 31 47 198 6e-39 169 229 aardvark 559 AMP81962.1
QAU56515.1 263 459 29 227 86.9 31 47 196 6e-40 172 229 aardvark 559 QAU56515.1
AYN78122.1 306 467 66 227 70.7 35 53 161 2e-37 164 229 aardvark 562 AYN78122.1
XP_019712451.1 299 487 38 227 83.0 34 53 188 1e-44 188 229 aardvark 562 XP_019712451.1
XP_005812562.1 277 490 18 228 92.1 30 52 213 3e-44 186 229 aardvark 563 XP_005812562.1
XP_027877518.1 279 492 18 228 92.1 30 52 213 1e-44 188 229 aardvark 563 XP_027877518.1
RXN20798.1 268 459 36 227 83.8 30 44 191 1e-39 172 229 aardvark 567 RXN20798.1
XP_020471693.1 294 489 32 228 86.0 30 48 195 3e-40 174 229 aardvark 569 XP_020471693.1
XP_008280479.1 287 499 14 227 93.4 32 50 212 5e-45 189 229 aardvark 570 XP_008280479.1
XP_018532364.1 264 473 18 228 92.1 30 50 209 1e-39 171 229 aardvark 573 XP_018532364.1;XP_018532365
XP_030257680.1 287 476 40 228 82.5 33 50 189 1e-41 178 229 aardvark 573 XP_030257680.1
XP_016411308.1 252 470 4 227 97.8 30 46 218 2e-40 174 229 aardvark 574 XP_016411308.1
AWP04170.1 293 477 43 228 81.2 34 51 184 2e-40 174 229 aardvark 576 AWP04170.1
QCO31414.1 293 477 43 228 81.2 34 51 184 4e-40 173 229 aardvark 576 QCO31414.1;QCO31415
XP_018939138.1 264 470 19 227 91.3 31 48 206 8e-40 172 229 aardvark 577 XP_018939138.1;XP_018939139;KTF82518
XP_010774263.1 296 487 35 228 84.7 33 53 191 7e-43 182 229 aardvark 580 XP_010774263.1;XP_010774264
XP_012714371.1 301 501 25 226 88.2 32 52 200 5e-42 179 229 aardvark 580 XP_012714371.1
XP_019955201.1 294 485 36 228 84.3 31 53 191 2e-42 180 229 aardvark 584 XP_019955201.1
XP_026229899.1 288 496 19 228 91.7 34 54 208 7e-45 189 229 aardvark 588 XP_026229899.1
QCV57275.1 287 484 30 228 86.9 31 53 197 6e-44 186 229 aardvark 589 QCV57275.1
XP_021145322.1 245 465 12 227 94.3 30 46 220 3e-47 196 229 aardvark 590 XP_021145322.1
XP_020489648.1 306 490 43 228 81.2 32 51 184 2e-39 171 229 aardvark 592 XP_020489648.1
KFP69472.1 359 565 21 227 90.4 30 42 206 2e-42 180 229 aardvark 596 KFP69472.1
TKS79933.1 314 495 46 228 79.9 31 52 181 1e-41 178 229 aardvark 597 TKS79933.1
XP_026170345.1 287 493 21 228 90.8 32 51 206 4e-42 179 229 aardvark 597 XP_026170345.1;XP_026170346
TKS27112.1 370 540 60 228 73.8 32 52 170 2e-42 181 229 aardvark 601 TKS27112.1
XP_025890944.1 257 468 16 222 90.4 33 44 211 1e-45 191 229 aardvark 603 XP_025890944.1
CDQ87038.1 270 488 12 228 94.8 32 50 218 1e-43 184 229 aardvark 604 CDQ87038.1
XP_028449138.1 308 501 36 228 84.3 33 53 193 7e-43 182 229 aardvark 607 XP_028449138.1;TDH05507
XP_019712450.1 345 533 38 227 83.0 34 53 188 6e-45 189 229 aardvark 608 XP_019712450.1
XP_005504021.1 265 485 12 227 94.3 30 46 220 4e-47 196 229 aardvark 610 XP_005504021.1;PKK19683
KFO84947.1 369 582 14 227 93.4 31 44 213 5e-50 206 229 aardvark 612 KFO84947.1
KFQ51151.1 368 585 12 227 94.3 31 44 217 1e-48 201 229 aardvark 616 KFQ51151.1
KFV07345.1 376 590 14 227 93.4 34 45 214 1e-50 208 229 aardvark 616 KFV07345.1
KFQ20826.1 399 593 32 228 86.0 31 42 194 4e-48 199 229 aardvark 619 KFQ20826.1
KFV52042.1 400 587 39 226 82.1 33 47 187 2e-48 201 229 aardvark 619 KFV52042.1
KFO77595.1 390 596 25 227 88.6 31 44 206 8e-49 202 229 aardvark 622 KFO77595.1
KFQ17041.1 426 596 57 227 74.7 33 49 170 8e-46 192 229 aardvark 622 KFQ17041.1
KFR04834.1 411 597 41 227 81.7 33 46 186 1e-49 205 229 aardvark 625 KFR04834.1
KFO09658.1 375 595 26 227 88.2 30 45 220 2e-47 197 229 aardvark 626 KFO09658.1
KFP94629.1 377 595 19 227 91.3 31 43 218 8e-49 202 229 aardvark 626 KFP94629.1
KFW95646.1 375 595 12 227 94.3 30 45 220 9e-51 208 229 aardvark 626 KFW95646.1
KFP14217.1 379 597 12 227 94.3 31 45 218 1e-49 205 229 aardvark 628 KFP14217.1
KFP36518.1 366 596 9 226 95.2 30 42 230 2e-49 204 229 aardvark 628 KFP36518.1
KFP55919.1 368 592 6 222 94.8 31 44 224 3e-51 210 229 aardvark 628 KFP55919.1
KFV99775.1 391 591 22 222 87.8 32 44 200 3e-47 196 229 aardvark 628 KFV99775.1
KGL88107.1 429 598 58 227 74.2 34 47 169 6e-48 199 229 aardvark 629 KGL88107.1
KFM10766.1 384 599 12 227 94.3 31 43 215 2e-47 197 229 aardvark 630 KFM10766.1
KFV73459.1 389 595 27 228 88.2 33 46 206 4e-49 203 229 aardvark 630 KFV73459.1
KFW63249.1 385 599 6 227 96.9 31 43 214 2e-48 201 229 aardvark 630 KFW63249.1
KFP90689.1 438 603 62 227 72.5 36 51 165 2e-45 191 229 aardvark 632 KFP90689.1
XP_028906958.1 343 509 62 228 72.9 31 48 166 5e-41 176 229 aardvark 643 XP_028906958.1
XP_025871184.1 410 639 1 226 98.7 73 79 229 9e-65 255 229 aardvark 648 XP_025871184.1
XP_019325260.1 416 640 1 226 98.7 80 88 224 2e-70 273 229 aardvark 649 XP_019325260.1
XP_010882521.3 346 540 32 228 86.0 34 50 194 5e-42 179 229 aardvark 655 XP_010882521.3
XP_029607373.1 325 543 12 228 94.8 31 50 218 5e-44 186 229 aardvark 656 XP_029607373.1
XP_014025434.1 318 544 4 228 98.3 30 50 226 2e-44 188 229 aardvark 657 XP_014025434.1;XP_014025435;XP_014025436
XP_021454523.1 327 545 12 228 94.8 32 50 218 6e-43 182 229 aardvark 659 XP_021454523.1
XP_023854570.1 318 546 4 228 98.3 31 49 228 2e-45 191 229 aardvark 659 XP_023854570.1;XP_023854571
XP_012680748.1 359 527 59 227 73.8 36 53 168 1e-31 144 229 aardvark 660 XP_012680748.1
XP_023699379.1 346 557 14 228 93.9 34 49 211 2e-44 188 229 aardvark 664 XP_023699379.1
XP_028672432.1 308 514 22 228 90.4 30 47 206 8e-44 185 229 aardvark 664 XP_028672432.1;XP_028672433
XP_024239574.1 334 551 12 228 94.8 32 50 217 4e-43 183 229 aardvark 665 XP_024239574.1;XP_024239663;XP_024239744;XP_024239828;XP_024239914
XP_020347942.1 334 552 12 228 94.8 32 50 218 6e-46 192 229 aardvark 666 XP_020347942.1;XP_020347943;XP_020347944;XP_020347945
XP_029541726.1 334 552 12 228 94.8 31 49 218 1e-42 181 229 aardvark 666 XP_029541726.1;XP_029541727;XP_029541728
XP_009081957.1 359 565 21 227 90.4 30 42 206 3e-42 180 229 aardvark 667 XP_009081957.1
XP_010072321.1 376 590 14 227 93.4 34 45 214 8e-51 208 229 aardvark 669 XP_010072321.1
GCF56572.1 352 526 54 228 76.4 33 48 174 2e-39 171 229 aardvark 673 GCF56572.1
XP_012863134.1 373 542 58 227 74.2 30 47 169 6e-39 169 229 aardvark 682 XP_012863134.1
XP_015276078.1 354 540 42 228 81.7 33 50 186 8e-42 178 229 aardvark 684 XP_015276078.1;XP_015276079
XP_025302499.1 453 681 1 226 98.7 73 79 228 3e-65 256 229 aardvark 690 XP_025302499.1
XP_012358815.1 352 524 57 227 74.7 30 48 172 1e-42 181 229 aardvark 691 XP_012358815.1
XP_030365526.1 363 580 15 227 93.0 31 42 217 1e-47 198 229 aardvark 691 XP_030365526.1
XP_009676037.1 333 546 15 228 93.4 31 43 213 1e-50 208 229 aardvark 692 XP_009676037.1
XP_019406074.1 309 559 2 228 99.1 31 43 250 3e-50 207 229 aardvark 692 XP_019406074.1
XP_019368973.1 318 559 11 228 95.2 30 43 241 1e-49 204 229 aardvark 693 XP_019368973.1
XP_027808271.1 371 541 60 228 73.8 30 49 170 2e-43 184 229 aardvark 693 XP_027808271.1
XP_025052284.1 318 563 11 228 95.2 30 43 245 6e-47 196 229 aardvark 694 XP_025052284.1;XP_025052285
EOA95601.1 358 564 27 228 88.2 33 44 206 6e-48 199 229 aardvark 695 EOA95601.1
XP_005155258.1 364 583 13 227 93.9 30 41 219 9e-48 198 229 aardvark 695 XP_005155258.1
KQK82830.1 379 583 23 227 89.5 30 41 204 5e-47 196 229 aardvark 697 KQK82830.1
XP_014460416.1 318 563 11 228 95.2 31 42 245 6e-51 209 229 aardvark 697 XP_014460416.1;XP_019339566
XP_003760653.1 362 544 42 224 79.9 31 49 182 5e-44 186 229 aardvark 698 XP_003760653.1
XP_014808292.1 417 587 57 227 74.7 34 49 170 9e-47 195 229 aardvark 706 XP_014808292.1
XP_014808293.1 417 587 57 227 74.7 34 49 170 1e-46 194 229 aardvark 706 XP_014808293.1
XP_007899298.1 313 524 17 228 92.6 30 47 211 5e-44 186 229 aardvark 707 XP_007899298.1;XP_007899299;XP_007899300
XP_010137501.1 369 582 14 227 93.4 31 44 213 6e-50 206 229 aardvark 710 XP_010137501.1
XP_029470442.1 349 546 29 228 87.3 30 47 197 2e-38 167 229 aardvark 710 XP_029470442.1
XP_030073778.1 348 557 17 228 92.6 30 49 209 2e-43 184 229 aardvark 713 XP_030073778.1;XP_030073779
XP_009480176.1 368 585 12 227 94.3 31 44 217 1e-48 201 229 aardvark 714 XP_009480176.1
XP_009561132.1 390 596 25 227 88.6 31 44 206 1e-48 201 229 aardvark 715 XP_009561132.1
XP_009808101.1 400 587 39 226 82.1 33 47 187 3e-48 200 229 aardvark 717 XP_009808101.1
XP_026720904.1 368 589 13 227 93.9 30 43 221 8e-50 205 229 aardvark 718 XP_026720904.1
XP_010177190.1 399 593 32 228 86.0 31 42 194 3e-48 200 229 aardvark 719 XP_010177190.1
XP_010288063.1 368 591 6 227 96.9 31 44 223 3e-48 200 229 aardvark 720 XP_010288063.1
XP_009470181.1 411 597 41 227 81.7 33 46 186 1e-49 204 229 aardvark 721 XP_009470181.1
XP_009634984.1 379 597 12 227 94.3 31 45 218 9e-50 205 229 aardvark 721 XP_009634984.1
XP_010298283.1 375 595 26 227 88.2 30 45 220 1e-47 198 229 aardvark 721 XP_010298283.1
XP_021234663.1 416 576 68 228 70.3 39 54 160 2e-47 197 229 aardvark 722 XP_021234663.1;XP_021234664
XP_006177626.1 370 540 60 228 73.8 32 52 170 1e-42 181 229 aardvark 723 XP_006177626.1;XP_006188003;EPY78547;EPY86332
XP_006206437.1 372 540 62 228 72.9 33 52 168 7e-45 189 229 aardvark 723 XP_006206437.1
XP_009511631.1 375 595 12 227 94.3 30 45 220 4e-51 209 229 aardvark 723 XP_009511631.1
XP_010965043.1 370 540 60 228 73.8 32 52 170 1e-42 181 229 aardvark 723 XP_010965043.1
XP_010981627.1 370 540 60 228 73.8 32 52 170 3e-42 180 229 aardvark 723 XP_010981627.1
XP_011594215.1 383 594 6 227 96.9 31 45 211 3e-51 210 229 aardvark 723 XP_011594215.1;XP_029889195;XP_029889196
XP_009920467.1 378 595 14 227 93.4 32 44 217 6e-49 202 229 aardvark 724 XP_009920467.1
XP_010560547.1 378 595 14 227 93.4 32 44 217 6e-49 202 229 aardvark 724 XP_010560547.1
XP_010120978.1 366 596 9 226 95.2 30 42 230 3e-49 203 229 aardvark 725 XP_010120978.1
XP_009570504.1 391 591 22 222 87.8 32 44 200 3e-47 196 229 aardvark 726 XP_009570504.1
XP_009707398.1 368 592 6 222 94.8 31 44 224 3e-51 210 229 aardvark 726 XP_009707398.1
XP_013158110.1 434 598 63 227 72.1 37 52 164 3e-48 200 229 aardvark 726 XP_013158110.1
XP_014133217.1 411 598 40 227 82.1 32 46 187 1e-50 208 229 aardvark 726 XP_014133217.1
XP_009893486.1 429 598 58 227 74.2 34 47 169 8e-48 199 229 aardvark 727 XP_009893486.1
XP_015741701.1 367 583 13 228 94.3 31 45 216 2e-50 208 229 aardvark 727 XP_015741701.1;XP_015741702;XP_015741703
XP_009282325.1 384 599 12 227 94.3 31 43 215 2e-47 197 229 aardvark 728 XP_009282325.1
XP_009316684.1 385 599 6 227 96.9 31 43 214 2e-48 201 229 aardvark 728 XP_009316684.1
XP_009871442.1 438 603 62 227 72.5 36 51 165 5e-46 193 229 aardvark 728 XP_009871442.1
OXB70737.1 373 584 11 228 95.2 30 45 211 1e-48 201 229 aardvark 730 OXB70737.1
NP_001297720.1 386 592 27 228 88.2 33 45 206 3e-47 197 229 aardvark 734 NP_001297720.1;AHX37587
XP_009974479.1 400 602 25 227 88.6 32 46 202 1e-49 205 229 aardvark 734 XP_009974479.1
XP_025961666.1 371 589 14 228 93.9 33 46 218 7e-49 202 229 aardvark 734 XP_025961666.1
NP_001074975.1 429 589 68 228 70.3 38 53 160 2e-47 197 229 aardvark 735 NP_001074975.1;ABK20148
XP_015155511.1 429 589 68 228 70.3 38 53 160 2e-47 198 229 aardvark 735 XP_015155511.1
OXB58717.1 379 590 11 228 95.2 30 45 211 1e-48 201 229 aardvark 736 OXB58717.1
XP_013050712.1 428 591 65 228 71.6 37 52 163 4e-48 199 229 aardvark 736 XP_013050712.1;XP_013050713
RXM93555.1 354 560 22 228 90.4 32 49 206 5e-48 199 229 aardvark 737 RXM93555.1
XP_008946049.1 426 596 57 227 74.7 33 49 170 5e-46 193 229 aardvark 738 XP_008946049.1
XP_013798144.1 375 593 14 228 93.9 32 45 218 3e-51 210 229 aardvark 739 XP_013798144.1
XP_013798145.1 375 593 14 228 93.9 32 45 218 2e-51 210 229 aardvark 739 XP_013798145.1
XP_025922997.1 375 593 14 228 93.9 32 45 218 3e-51 210 229 aardvark 739 XP_025922997.1;XP_025922998
XP_027808270.1 418 588 60 228 73.8 30 49 170 5e-43 182 229 aardvark 740 XP_027808270.1
XP_015220763.1 348 561 21 228 90.8 32 46 213 1e-42 181 229 aardvark 746 XP_015220763.1
XP_004023546.3 398 574 53 227 76.4 31 49 176 1e-43 185 229 aardvark 765 XP_004023546.3;XP_027825641
XP_020769932.1 380 584 25 227 88.6 30 46 204 3e-47 197 229 aardvark 768 XP_020769932.1
ANV78028.1 421 627 27 228 88.2 33 45 206 2e-47 197 229 aardvark 769 ANV78028.1
XP_006067185.2 377 582 24 227 89.1 30 46 205 4e-45 189 229 aardvark 773 XP_006067185.2;XP_025149033;XP_006067187;XP_025149034
XP_013820713.2 412 588 53 227 76.4 31 49 176 2e-41 177 229 aardvark 793 XP_013820713.2;XP_017906378
KYO42550.1 544 710 62 228 72.9 38 53 166 2e-48 201 229 aardvark 844 KYO42550.1
KYO42549.1 552 718 62 228 72.9 38 53 166 2e-48 200 229 aardvark 852 KYO42549.1
OBS82825.1 4 190 20 220 82.7 63 70 186 5e-53 216 243 armadillo 198 OBS82825.1
XP_005857419.1 1 205 23 242 90.5 70 75 204 2e-60 240 243 armadillo 212 XP_005857419.1;EPQ02154
XP_015413935.1 1 205 23 242 90.5 70 75 204 3e-60 240 243 armadillo 212 XP_015413935.1;ELK36509
XP_004618241.1 1 209 1 243 100.0 62 67 208 1e-60 241 243 armadillo 215 XP_004618241.1
XP_012399572.1 1 219 1 243 100.0 56 65 218 7e-55 222 243 armadillo 221 XP_012399572.1
XP_008707699.1 1 219 1 243 100.0 64 71 218 1e-64 255 243 armadillo 225 XP_008707699.1
XP_028348943.1 11 219 21 243 91.8 69 74 208 7e-63 249 243 armadillo 225 XP_028348943.1;XP_028348944;XP_028348945;XP_028348946
XP_023587721.1 1 226 1 242 99.6 71 76 225 3e-69 270 243 armadillo 227 XP_023587721.1
XP_013011597.1 1 220 1 241 99.2 63 68 219 6e-63 249 243 armadillo 228 XP_013011597.1;XP_013011599
XP_017651625.1 1 226 1 243 100.0 67 73 225 2e-69 271 243 armadillo 228 XP_017651625.1
XP_027730559.1 1 226 1 243 100.0 58 67 225 2e-56 227 243 armadillo 228 XP_027730559.1
XP_004010232.2 1 223 1 243 100.0 67 72 222 3e-67 263 243 armadillo 229 XP_004010232.2;XP_012036024
XP_007952719.1 1 228 1 242 99.6 73 77 227 8e-74 285 243 armadillo 229 XP_007952719.1
XP_010969814.1 1 230 1 243 100.0 70 74 229 4e-74 286 243 armadillo 230 XP_010969814.1;XP_010985801;XP_014422006;EPY74383;TKS50171
XP_015094364.1 1 230 1 243 100.0 70 74 229 1e-73 284 243 armadillo 230 XP_015094364.1
XP_005356131.1 1 225 1 243 100.0 63 71 224 1e-65 258 243 armadillo 231 XP_005356131.1;XP_026639114
AFN27530.1 1 226 1 243 100.0 69 74 225 3e-72 280 243 armadillo 232 AFN27530.1
BAE30771.1 1 225 1 242 99.6 60 70 224 2e-63 251 243 armadillo 232 BAE30771.1
KAA0727038.1 1 226 1 243 100.0 71 75 225 7e-73 282 243 armadillo 232 KAA0727038.1
NP_001039921.1 1 226 1 243 100.0 70 75 225 6e-72 279 243 armadillo 232 NP_001039921.1;XP_005211269;XP_019823587;XP_027408431;XP_027408432;Q2LGB7;ABC47874;AAI18339;DAA25882
NP_001102360.1 1 225 1 242 99.6 61 70 224 3e-65 257 243 armadillo 232 NP_001102360.1;XP_006254752;EDM14388
NP_775570.1 1 225 1 242 99.6 61 71 224 1e-63 251 243 armadillo 232 NP_775570.1;Q8BJQ4;BAC38055;AAP29979;AAP81749;BAC98398;AAH99933;BAE22014;EDL09980
XP_006047327.1 1 226 1 243 100.0 70 76 225 4e-73 283 243 armadillo 232 XP_006047327.1;XP_025152209
XP_010860382.1 1 226 1 243 100.0 70 75 225 1e-72 281 243 armadillo 232 XP_010860382.1;XP_010860383;XP_010860384;XP_010860385
XP_017909212.1 1 226 1 243 100.0 69 73 225 8e-72 278 243 armadillo 232 XP_017909212.1;XP_017909213
XP_020748203.1 1 226 1 243 100.0 65 70 225 4e-66 260 243 armadillo 232 XP_020748203.1;XP_020748204
XP_021006287.1 1 225 1 242 99.6 61 70 224 2e-64 254 243 armadillo 232 XP_021006287.1
XP_021508228.1 1 224 1 241 99.2 60 69 223 2e-66 261 243 armadillo 232 XP_021508228.1
XP_023404744.1 1 224 1 241 99.2 69 75 223 2e-70 274 243 armadillo 232 XP_023404744.1
XP_027827255.1 1 226 1 243 100.0 69 73 225 3e-71 276 243 armadillo 232 XP_027827255.1
XP_028632962.1 1 225 1 242 99.6 61 70 224 1e-67 265 243 armadillo 232 XP_028632962.1
EGV95508.1 1 227 1 243 100.0 63 72 226 1e-68 268 243 armadillo 233 EGV95508.1
ERE86013.1 1 227 1 243 100.0 62 72 226 5e-68 266 243 armadillo 233 ERE86013.1
XP_006977723.1 1 227 1 243 100.0 62 70 226 4e-69 270 243 armadillo 233 XP_006977723.1
XP_008070631.1 1 227 1 243 100.0 70 75 226 8e-75 288 243 armadillo 233 XP_008070631.1
XP_012418625.1 2 224 1 240 98.8 64 72 222 1e-68 268 243 armadillo 233 XP_012418625.1
XP_012968196.1 1 227 1 243 100.0 62 72 226 1e-66 261 243 armadillo 233 XP_012968196.1
XP_013366174.1 1 204 23 241 90.1 60 66 203 2e-46 194 243 armadillo 233 XP_013366174.1
XP_020041793.1 1 227 1 243 100.0 69 74 226 2e-73 284 243 armadillo 233 XP_020041793.1
XP_025716559.1 2 224 1 240 98.8 64 70 222 2e-68 267 243 armadillo 233 XP_025716559.1;XP_025716560;XP_025716561
XP_027460744.1 2 224 1 240 98.8 64 71 222 3e-69 270 243 armadillo 233 XP_027460744.1
XP_027948430.1 2 224 1 240 98.8 64 71 222 1e-68 268 243 armadillo 233 XP_027948430.1;XP_027948431;XP_027948432
NP_001191272.1 1 228 1 243 100.0 70 76 227 1e-76 294 243 armadillo 234 NP_001191272.1;XP_008989879
XP_003259902.1 1 228 1 243 100.0 69 76 227 8e-76 291 243 armadillo 234 XP_003259902.1;XP_012360996
XP_005857418.1 1 227 1 242 99.6 71 74 226 8e-71 275 243 armadillo 234 XP_005857418.1
XP_006081198.1 1 227 1 242 99.6 70 75 226 5e-72 279 243 armadillo 234 XP_006081198.1
XP_006755335.1 1 227 1 242 99.6 71 75 226 2e-71 277 243 armadillo 234 XP_006755335.1
XP_006913357.1 1 228 1 243 100.0 72 76 227 2e-65 257 243 armadillo 234 XP_006913357.1
XP_008142680.1 1 227 1 242 99.6 71 75 226 5e-73 283 243 armadillo 234 XP_008142680.1;XP_028005522
XP_008586847.1 1 228 1 243 100.0 69 76 227 5e-76 292 243 armadillo 234 XP_008586847.1
XP_010337966.1 1 228 1 243 100.0 71 77 227 1e-76 295 243 armadillo 234 XP_010337966.1
XP_010355222.1 1 228 1 243 100.0 71 76 227 2e-76 294 243 armadillo 234 XP_010355222.1
XP_011225882.1 1 228 1 243 100.0 65 73 227 3e-70 273 243 armadillo 234 XP_011225882.1
XP_011356556.1 1 228 1 243 100.0 72 76 227 7e-73 282 243 armadillo 234 XP_011356556.1
XP_012372212.1 1 228 1 243 100.0 65 69 227 8e-69 268 243 armadillo 234 XP_012372212.1
XP_016002930.1 1 228 1 243 100.0 73 76 227 2e-72 280 243 armadillo 234 XP_016002930.1;XP_016002939
XP_017357511.1 1 228 1 243 100.0 70 76 227 1e-77 297 243 armadillo 234 XP_017357511.1
XP_019506796.1 1 228 1 243 100.0 72 77 227 4e-72 279 243 armadillo 234 XP_019506796.1;XP_019506797
XP_024419068.1 1 228 1 243 100.0 71 75 227 3e-72 280 243 armadillo 234 XP_024419068.1
XP_026363570.1 1 228 1 243 100.0 66 74 227 4e-70 273 243 armadillo 234 XP_026363570.1;XP_026363571;XP_026363572
XP_029797434.1 1 225 1 240 98.8 66 74 224 1e-72 281 243 armadillo 234 XP_029797434.1;XP_029797435;XP_029797436;XP_029797437;XP_029797439
NP_001182133.1 1 229 1 243 100.0 70 77 228 4e-77 296 243 armadillo 235 NP_001182133.1;BAG55269
NP_001182430.1 1 229 1 243 100.0 71 77 228 1e-76 294 243 armadillo 235 NP_001182430.1;BAG55274
NP_001191270.1 1 229 1 243 100.0 69 76 228 3e-77 297 243 armadillo 235 NP_001191270.1;BAG55272;PNJ80446
NP_001269274.1 1 229 1 243 100.0 70 77 228 7e-77 295 243 armadillo 235 NP_001269274.1;BAG55271
NP_001272750.1 1 229 1 243 100.0 70 76 228 1e-76 295 243 armadillo 235 NP_001272750.1;XP_011925841;XP_011826432;XP_011771199;XP_011771200;XP_015306902;BAG55273
NP_067681.1 1 229 1 243 100.0 70 77 228 4e-77 296 243 armadillo 235 NP_067681.1;Q86XR7;AAO74498;BAC77375;AAP81748;BAC98397;BAC98399;AAQ97431;AAQ97432;AAI09267;AAI09266;EAW48960;BAG55268;AIC53712;SJL87105;SJX32208
TEA40782.1 1 229 1 243 100.0 70 76 228 1e-76 294 243 armadillo 235 TEA40782.1
XP_003788954.1 1 229 1 243 100.0 69 74 228 7e-72 278 243 armadillo 235 XP_003788954.1
XP_004267517.1 1 229 1 243 100.0 70 75 228 3e-76 293 243 armadillo 235 XP_004267517.1;XP_019796412;XP_019796413;XP_026955606;XP_026955616
XP_004651622.1 1 228 1 242 99.6 65 71 227 8e-70 272 243 armadillo 235 XP_004651622.1
XP_006870605.1 1 231 1 241 99.2 70 77 230 2e-71 277 243 armadillo 235 XP_006870605.1
XP_007121541.1 1 229 1 243 100.0 70 76 228 2e-76 294 243 armadillo 235 XP_007121541.1;XP_023979949;XP_028348942
XP_007192181.1 1 229 1 243 100.0 70 75 228 2e-75 291 243 armadillo 235 XP_007192181.1
XP_007451276.1 1 229 1 243 100.0 71 76 228 1e-76 295 243 armadillo 235 XP_007451276.1
XP_008012375.1 1 229 1 243 100.0 70 76 228 1e-76 295 243 armadillo 235 XP_008012375.1
XP_008950312.1 1 229 1 243 100.0 70 77 228 6e-77 295 243 armadillo 235 XP_008950312.1;BAG55270
XP_009207178.1 1 229 1 243 100.0 70 76 228 3e-76 293 243 armadillo 235 XP_009207178.1;XP_025242856;XP_025242857
XP_010612439.1 1 229 1 243 100.0 67 72 228 3e-69 270 243 armadillo 235 XP_010612439.1;XP_010612440;XP_010612441;XP_019061614
XP_011819052.1 1 229 1 243 100.0 70 76 228 1e-74 288 243 armadillo 235 XP_011819052.1
XP_013220277.1 1 228 1 242 99.6 70 74 227 1e-72 281 243 armadillo 235 XP_013220277.1
XP_014652124.1 1 228 1 242 99.6 73 76 227 5e-75 289 243 armadillo 235 XP_014652124.1
XP_015344087.1 1 228 1 242 99.6 69 74 227 7e-72 278 243 armadillo 235 XP_015344087.1;XP_015344088
XP_017744484.1 1 229 1 243 100.0 71 76 228 2e-76 294 243 armadillo 235 XP_017744484.1
XP_022446558.1 1 229 1 243 100.0 70 75 228 3e-75 290 243 armadillo 235 XP_022446558.1;XP_022446565;XP_022446572;XP_022446577;XP_029072391;XP_029072392;TKC38638
XP_024599102.1 1 229 1 243 100.0 70 75 228 2e-75 290 243 armadillo 235 XP_024599102.1
XP_026271260.1 1 228 1 242 99.6 70 73 227 8e-72 278 243 armadillo 235 XP_026271260.1
XP_026302779.1 1 229 1 243 100.0 70 76 228 6e-76 292 243 armadillo 235 XP_026302779.1
XP_027796854.1 1 228 1 242 99.6 69 74 227 4e-72 280 243 armadillo 235 XP_027796854.1
XP_004686551.1 1 228 1 243 100.0 67 74 227 2e-72 280 243 armadillo 236 XP_004686551.1
XP_012515001.1 1 230 1 243 100.0 71 75 229 8e-75 288 243 armadillo 236 XP_012515001.1
XP_012619167.1 1 230 1 243 100.0 70 76 229 5e-76 292 243 armadillo 236 XP_012619167.1;XP_012619168;XP_012619169;XP_012619170;XP_012619173;XP_012619174;XP_012619175;XP_012619176;XP_020145789
XP_012619177.2 1 229 1 242 99.6 68 75 228 1e-73 284 243 armadillo 236 XP_012619177.2
ELW48403.1 1 236 1 242 99.6 70 74 235 7e-73 282 243 armadillo 237 ELW48403.1
NP_001191280.1 1 231 1 243 100.0 66 72 230 1e-69 271 243 armadillo 237 NP_001191280.1;XP_020934855;XP_020934858;XP_020934868
XP_006927597.1 4 231 1 243 100.0 68 75 227 6e-74 285 243 armadillo 237 XP_006927597.1;XP_019686604
XP_007086891.1 4 231 1 243 100.0 67 74 227 2e-73 284 243 armadillo 237 XP_007086891.1
XP_014932168.1 4 231 1 243 100.0 68 75 227 6e-74 285 243 armadillo 237 XP_014932168.1
XP_016080423.1 4 231 1 243 100.0 69 73 227 2e-68 267 243 armadillo 237 XP_016080423.1;XP_016080425
XP_017533085.1 1 231 1 243 100.0 70 75 230 3e-72 280 243 armadillo 237 XP_017533085.1;XP_017533086;XP_017533087;XP_017533088
XP_025780880.1 4 231 1 243 100.0 68 74 227 5e-74 286 243 armadillo 237 XP_025780880.1
XP_030172679.1 4 231 1 243 100.0 68 75 227 5e-74 286 243 armadillo 237 XP_030172679.1
NP_001189783.1 4 232 1 243 100.0 72 75 228 4e-73 283 243 armadillo 238 NP_001189783.1;XP_008512114;XP_023472706;XP_023472707;XP_023472708
NP_001191266.1 1 232 1 243 100.0 65 71 231 2e-67 264 243 armadillo 238 NP_001191266.1
XP_006736938.1 2 229 1 240 98.8 63 72 227 4e-71 276 243 armadillo 238 XP_006736938.1
XP_012294094.1 1 228 1 243 100.0 70 76 227 4e-76 293 243 armadillo 238 XP_012294094.1
XP_014447016.1 2 237 1 242 99.6 70 74 235 6e-73 282 243 armadillo 238 XP_014447016.1
XP_014697198.1 4 232 1 243 100.0 72 75 228 1e-73 285 243 armadillo 238 XP_014697198.1;XP_014697199
XP_021557894.1 2 229 1 240 98.8 63 72 227 8e-71 275 243 armadillo 238 XP_021557894.1
XP_004706631.1 4 233 1 243 100.0 69 75 229 8e-70 272 243 armadillo 239 XP_004706631.1
XP_006886760.1 1 228 1 242 99.6 69 75 227 8e-71 275 243 armadillo 240 XP_006886760.1
NP_001191275.1 1 234 1 242 99.6 61 69 233 4e-64 253 243 armadillo 241 NP_001191275.1;XP_008253119
XP_012871538.1 1 227 1 242 99.6 60 68 226 2e-62 247 243 armadillo 241 XP_012871538.1;XP_012871539
XP_022376890.1 2 234 1 240 98.8 66 73 232 6e-70 272 243 armadillo 243 XP_022376890.1
XP_023447126.1 1 243 1 243 100.0 100 100 242 3e-77 297 243 armadillo 243 XP_023447126.1
XP_004759121.1 2 238 1 243 100.0 65 72 236 3e-66 260 243 armadillo 244 XP_004759121.1;XP_012915174
XP_021070064.1 21 245 1 242 99.6 61 69 224 2e-65 257 243 armadillo 252 XP_021070064.1
XP_027256662.1 22 248 1 243 100.0 62 72 226 7e-68 265 243 armadillo 254 XP_027256662.1
XP_027295389.1 22 248 1 243 100.0 63 72 226 2e-68 267 243 armadillo 254 XP_027295389.1
XP_005902009.1 1 250 1 243 100.0 64 68 249 1e-68 268 243 armadillo 256 XP_005902009.1
EFB19787.1 169 376 21 243 91.8 63 71 207 9e-59 235 243 armadillo 382 EFB19787.1
EHH26713.1 177 385 21 243 91.8 69 76 208 3e-65 257 243 armadillo 391 EHH26713.1
EHB04070.1 172 378 23 243 90.9 67 73 206 1e-60 241 243 armadillo 397 EHB04070.1
XP_028363168.1 186 393 21 243 91.8 67 72 207 2e-61 244 243 armadillo 399 XP_028363168.1
VFV36056.1 190 395 23 243 90.9 66 74 205 3e-62 246 243 armadillo 401 VFV36056.1
XP_006081199.2 188 394 21 242 91.4 69 74 206 6e-63 249 243 armadillo 401 XP_006081199.2
ELR51893.1 167 396 21 243 91.8 62 67 229 6e-58 233 243 armadillo 402 ELR51893.1
XP_027408433.1 192 396 22 243 91.4 69 74 204 1e-61 245 243 armadillo 402 XP_027408433.1
EHH54450.1 190 398 21 243 91.8 69 76 208 2e-65 257 243 armadillo 404 EHH54450.1
NP_001157940.1 190 398 21 243 91.8 69 76 208 6e-66 259 243 armadillo 404 NP_001157940.1;AAQ97430;AAQ97433;EAW48961
XP_005376652.2 177 400 4 242 98.4 61 69 223 5e-61 243 243 armadillo 407 XP_005376652.2
XP_028749957.1 195 403 21 243 91.8 62 70 208 7e-61 242 243 armadillo 409 XP_028749957.1
KFO19218.1 200 408 21 243 91.8 66 72 208 1e-61 245 243 armadillo 414 KFO19218.1
XP_004836233.1 187 395 21 243 91.8 67 73 208 1e-61 245 243 armadillo 414 XP_004836233.1
XP_016043099.1 220 437 1 240 98.8 59 67 217 5e-64 253 243 armadillo 446 XP_016043099.1
ELK11576.1 268 450 23 220 81.5 69 74 182 5e-56 226 243 armadillo 488 ELK11576.1
XP_025871184.1 410 642 1 243 100.0 64 71 232 2e-69 270 243 armadillo 648 XP_025871184.1
XP_019325260.1 416 643 1 243 100.0 67 74 227 7e-77 295 243 armadillo 649 XP_019325260.1
XP_025302499.1 453 684 1 243 100.0 65 71 231 1e-69 271 243 armadillo 690 XP_025302499.1
KYO42548.1 740 957 14 235 93.7 32 49 217 1e-56 228 237 cat 1086 KYO42548.1
KGL81639.1 2 169 61 228 70.9 64 79 167 1e-59 238 237 cat 169 KGL81639.1
XP_030084069.1 3 177 58 232 73.8 48 61 174 2e-32 148 237 cat 178 XP_030084069.1
XP_004599906.1 4 185 58 237 75.9 79 86 181 6e-57 229 237 cat 185 XP_004599906.1
XP_027564076.1 18 189 56 222 70.5 48 64 171 3e-38 167 237 cat 189 XP_027564076.1
XP_009476711.1 4 193 34 216 77.2 45 59 189 3e-35 157 237 cat 193 XP_009476711.1
ABH10662.1 1 191 50 235 78.5 30 55 190 4e-40 173 237 cat 196 ABH10662.1
XP_029072393.1 1 196 43 237 82.3 84 91 195 2e-64 254 237 cat 196 XP_029072393.1
OBS82825.1 3 190 22 208 78.9 78 84 187 3e-58 233 237 cat 198 OBS82825.1
XP_010304648.1 43 199 61 237 74.7 42 57 156 3e-27 130 237 cat 200 XP_010304648.1
XP_009282474.1 12 201 32 220 79.7 50 62 189 4e-46 193 237 cat 201 XP_009282474.1
XP_019061615.1 2 201 39 237 84.0 79 86 199 7e-64 252 237 cat 201 XP_019061615.1
XP_018415358.1 21 210 47 236 80.2 50 69 189 3e-51 210 237 cat 210 XP_018415358.1
XP_005857419.1 1 212 26 237 89.5 81 87 211 1e-69 271 237 cat 212 XP_005857419.1;EPQ02154
XP_015413935.1 1 212 26 237 89.5 80 86 211 3e-69 270 237 cat 212 XP_015413935.1;ELK36509
XP_004618241.1 1 212 4 234 97.5 67 74 211 3e-68 267 237 cat 215 XP_004618241.1
XP_014434708.1 3 213 25 231 87.3 57 72 210 1e-60 241 237 cat 215 XP_014434708.1;XP_014434709;XP_014434710;XP_014434711
XP_015675321.1 42 209 64 231 70.9 56 76 167 6e-56 226 237 cat 215 XP_015675321.1
EMP39899.1 1 212 4 228 94.9 56 69 211 2e-63 251 237 cat 217 EMP39899.1
XP_007442151.1 42 214 64 236 73.0 54 73 172 1e-57 231 237 cat 217 XP_007442151.1;XP_015746115
XP_010113783.1 15 215 29 235 87.3 42 58 200 2e-42 181 237 cat 217 XP_010113783.1
XP_030421630.1 1 212 4 228 94.9 56 68 211 5e-62 246 237 cat 217 XP_030421630.1;XP_030421631;XP_030421632;XP_030421633
XP_013810569.1 38 218 56 236 76.4 62 74 180 2e-64 254 237 cat 218 XP_013810569.1
XP_009892132.1 38 219 56 237 76.8 44 61 181 1e-41 178 237 cat 220 XP_009892132.1
XP_007055469.2 2 216 1 228 96.2 55 69 214 1e-64 255 237 cat 221 XP_007055469.2;XP_027673610
XP_012399572.1 1 214 4 226 94.1 64 74 213 2e-62 247 237 cat 221 XP_012399572.1
NP_001191276.1 1 219 4 229 95.4 63 73 218 3e-62 246 237 cat 223 NP_001191276.1
XP_015271788.1 1 221 4 236 98.3 47 60 220 9e-55 222 237 cat 223 XP_015271788.1;XP_015271789
XP_020823005.1 1 216 4 226 94.1 65 77 215 1e-58 234 237 cat 223 XP_020823005.1
XP_016850341.1 53 221 68 236 71.3 55 75 168 6e-53 216 237 cat 224 XP_016850341.1;XP_016850342
XP_008707699.1 1 225 4 237 98.7 80 88 224 1e-76 295 237 cat 225 XP_008707699.1
XP_028348943.1 11 225 24 237 90.3 83 91 214 2e-70 273 237 cat 225 XP_028348943.1;XP_028348944;XP_028348945;XP_028348946
XP_023587721.1 1 225 4 229 95.4 77 84 224 4e-72 279 237 cat 227 XP_023587721.1
XP_028604507.1 1 221 4 236 98.3 45 61 220 7e-58 232 237 cat 227 XP_028604507.1
XP_013011597.1 1 228 4 237 98.7 71 79 227 2e-67 264 237 cat 228 XP_013011597.1;XP_013011599
XP_017651625.1 1 228 4 233 97.0 79 86 227 7e-76 292 237 cat 228 XP_017651625.1
XP_019340091.1 9 227 1 232 97.9 55 71 218 3e-67 263 237 cat 228 XP_019340091.1;XP_019340100
XP_019372527.1 9 227 1 232 97.9 55 70 218 1e-67 265 237 cat 228 XP_019372527.1;XP_019372529;XP_019372530
XP_019410568.1 9 227 1 232 97.9 54 69 218 5e-67 263 237 cat 228 XP_019410568.1;XP_019410569;XP_019410570
XP_027730559.1 1 221 4 226 94.1 65 77 220 1e-63 251 237 cat 228 XP_027730559.1
XP_004010232.2 1 229 4 237 98.7 79 86 228 4e-73 283 237 cat 229 XP_004010232.2;XP_012036024
XP_007952719.1 1 227 4 229 95.4 81 88 226 2e-77 297 237 cat 229 XP_007952719.1
XP_010969814.1 1 230 4 231 96.2 83 88 229 1e-75 291 237 cat 230 XP_010969814.1;XP_010985801;XP_014422006;EPY74383;TKS50171
XP_015094364.1 1 230 4 231 96.2 83 88 229 1e-76 295 237 cat 230 XP_015094364.1
TFK12723.1 1 216 4 232 96.6 54 68 215 4e-62 246 237 cat 231 TFK12723.1
XP_005356131.1 1 231 4 237 98.7 74 82 230 3e-71 276 237 cat 231 XP_005356131.1;XP_026639114
XP_030049363.1 6 228 3 235 98.3 53 67 222 1e-58 234 237 cat 231 XP_030049363.1;XP_030049364
AFN27530.1 1 232 4 237 98.7 80 88 231 5e-77 296 237 cat 232 AFN27530.1
BAE30771.1 1 232 4 237 98.7 75 84 231 7e-76 292 237 cat 232 BAE30771.1
KAA0727038.1 1 232 4 237 98.7 81 88 231 3e-77 297 237 cat 232 KAA0727038.1
NP_001039921.1 1 232 4 237 98.7 81 88 231 1e-76 295 237 cat 232 NP_001039921.1;XP_005211269;XP_019823587;XP_027408431;XP_027408432;Q2LGB7;ABC47874;AAI18339;DAA25882
NP_001102360.1 1 232 4 237 98.7 76 83 231 5e-72 279 237 cat 232 NP_001102360.1;XP_006254752;EDM14388
NP_775570.1 1 232 4 237 98.7 75 84 231 5e-76 292 237 cat 232 NP_775570.1;Q8BJQ4;BAC38055;AAP29979;AAP81749;BAC98398;AAH99933;BAE22014;EDL09980
XP_006047327.1 1 232 4 237 98.7 80 88 231 2e-77 297 237 cat 232 XP_006047327.1;XP_025152209
XP_010860382.1 1 232 4 237 98.7 80 88 231 8e-76 292 237 cat 232 XP_010860382.1;XP_010860383;XP_010860384;XP_010860385
XP_017909212.1 1 232 4 237 98.7 81 88 231 5e-77 296 237 cat 232 XP_017909212.1;XP_017909213
XP_020748203.1 1 232 4 237 98.7 77 87 231 3e-75 290 237 cat 232 XP_020748203.1;XP_020748204
XP_021006287.1 1 232 4 237 98.7 76 83 231 1e-75 291 237 cat 232 XP_021006287.1
XP_021508228.1 1 232 4 237 98.7 75 85 231 2e-74 287 237 cat 232 XP_021508228.1
XP_023404744.1 1 231 4 236 98.3 78 83 230 4e-75 289 237 cat 232 XP_023404744.1
XP_027827255.1 1 232 4 237 98.7 80 87 231 2e-76 294 237 cat 232 XP_027827255.1
XP_028632962.1 1 232 4 237 98.7 77 84 231 1e-75 291 237 cat 232 XP_028632962.1
EGV95508.1 1 233 4 237 98.7 73 81 232 1e-70 275 237 cat 233 EGV95508.1
ERE86013.1 1 233 4 237 98.7 73 80 232 2e-70 273 237 cat 233 ERE86013.1
XP_006977723.1 1 233 4 237 98.7 75 84 232 7e-75 288 237 cat 233 XP_006977723.1
XP_008070631.1 1 233 4 237 98.7 79 85 232 3e-78 300 237 cat 233 XP_008070631.1
XP_012418625.1 1 233 3 237 99.2 79 89 232 7e-78 298 237 cat 233 XP_012418625.1
XP_012968196.1 1 233 4 237 98.7 75 81 232 3e-71 276 237 cat 233 XP_012968196.1
XP_013366174.1 1 202 26 227 85.2 69 79 201 7e-56 225 237 cat 233 XP_013366174.1
XP_020041793.1 1 233 4 237 98.7 77 84 232 2e-78 300 237 cat 233 XP_020041793.1
XP_025716559.1 1 233 3 237 99.2 77 87 232 1e-75 291 237 cat 233 XP_025716559.1;XP_025716560;XP_025716561
XP_027460744.1 1 233 3 237 99.2 78 87 232 5e-77 295 237 cat 233 XP_027460744.1
XP_027948430.1 1 233 3 237 99.2 78 88 232 1e-76 294 237 cat 233 XP_027948430.1;XP_027948431;XP_027948432
NP_001191272.1 1 234 4 237 98.7 82 89 233 6e-83 315 237 cat 234 NP_001191272.1;XP_008989879
XP_003259902.1 1 234 4 237 98.7 81 89 233 5e-82 312 237 cat 234 XP_003259902.1;XP_012360996
XP_005857418.1 1 234 4 237 98.7 80 85 233 5e-78 299 237 cat 234 XP_005857418.1
XP_006081198.1 1 234 4 237 98.7 79 85 233 4e-79 302 237 cat 234 XP_006081198.1
XP_006755335.1 1 234 4 237 98.7 79 85 233 2e-78 300 237 cat 234 XP_006755335.1
XP_006913357.1 1 234 4 237 98.7 84 90 233 4e-74 286 237 cat 234 XP_006913357.1
XP_008142680.1 1 234 4 237 98.7 82 87 233 4e-80 306 237 cat 234 XP_008142680.1;XP_028005522
XP_008586847.1 1 234 4 237 98.7 79 87 233 7e-81 308 237 cat 234 XP_008586847.1
XP_010337966.1 1 234 4 237 98.7 81 89 233 1e-82 315 237 cat 234 XP_010337966.1
XP_010355222.1 1 234 4 237 98.7 83 91 233 6e-83 315 237 cat 234 XP_010355222.1
XP_011225882.1 1 231 4 234 97.5 84 91 230 2e-81 310 237 cat 234 XP_011225882.1
XP_011356556.1 1 234 4 237 98.7 83 90 233 6e-80 305 237 cat 234 XP_011356556.1
XP_012372212.1 1 234 4 237 98.7 76 82 233 1e-73 284 237 cat 234 XP_012372212.1
XP_016002930.1 1 234 4 237 98.7 84 89 233 1e-82 314 237 cat 234 XP_016002930.1;XP_016002939
XP_017357511.1 1 234 4 237 98.7 82 89 233 1e-83 318 237 cat 234 XP_017357511.1
XP_019506796.1 1 234 4 237 98.7 80 88 233 5e-77 295 237 cat 234 XP_019506796.1;XP_019506797
XP_024419068.1 1 234 4 237 98.7 80 83 233 3e-82 313 237 cat 234 XP_024419068.1
XP_026363570.1 1 234 4 237 98.7 83 91 233 1e-81 311 237 cat 234 XP_026363570.1;XP_026363571;XP_026363572
XP_029797434.1 1 234 4 237 98.7 89 94 233 6e-80 305 237 cat 234 XP_029797434.1;XP_029797435;XP_029797436;XP_029797437;XP_029797439
NP_001182133.1 1 235 4 237 98.7 82 90 234 4e-82 312 237 cat 235 NP_001182133.1;BAG55269
NP_001182430.1 1 235 4 237 98.7 81 89 234 3e-80 306 237 cat 235 NP_001182430.1;BAG55274
NP_001191270.1 1 235 4 237 98.7 82 89 234 5e-82 312 237 cat 235 NP_001191270.1;BAG55272;PNJ80446
NP_001191386.1 1 235 4 233 97.0 58 71 234 9e-61 241 237 cat 235 NP_001191386.1
NP_001269274.1 1 235 4 237 98.7 81 90 234 1e-81 311 237 cat 235 NP_001269274.1;BAG55271
NP_001272750.1 1 235 4 237 98.7 81 89 234 1e-80 308 237 cat 235 NP_001272750.1;XP_011925841;XP_011826432;XP_011771199;XP_011771200;XP_015306902;BAG55273
NP_067681.1 1 235 4 237 98.7 82 90 234 4e-82 312 237 cat 235 NP_067681.1;Q86XR7;AAO74498;BAC77375;AAP81748;BAC98397;BAC98399;AAQ97431;AAQ97432;AAI09267;AAI09266;EAW48960;BAG55268;AIC53712;SJL87105;SJX32208
TEA40782.1 1 235 4 237 98.7 82 90 234 1e-82 314 237 cat 235 TEA40782.1
XP_003788954.1 1 235 4 237 98.7 79 84 234 3e-81 310 237 cat 235 XP_003788954.1
XP_004267517.1 1 235 4 237 98.7 83 90 234 3e-82 313 237 cat 235 XP_004267517.1;XP_019796412;XP_019796413;XP_026955606;XP_026955616
XP_004651622.1 1 235 4 237 98.7 76 82 234 2e-74 287 237 cat 235 XP_004651622.1
XP_006870605.1 1 232 4 230 95.8 77 84 231 2e-75 290 237 cat 235 XP_006870605.1
XP_007121541.1 1 235 4 237 98.7 83 91 234 5e-82 312 237 cat 235 XP_007121541.1;XP_023979949;XP_028348942
XP_007192181.1 1 235 4 237 98.7 83 91 234 5e-81 309 237 cat 235 XP_007192181.1
XP_007451276.1 1 235 4 237 98.7 83 90 234 1e-82 314 237 cat 235 XP_007451276.1
XP_008012375.1 1 235 4 237 98.7 81 89 234 4e-81 309 237 cat 235 XP_008012375.1
XP_008950312.1 1 235 4 237 98.7 81 90 234 8e-82 312 237 cat 235 XP_008950312.1;BAG55270
XP_009207178.1 1 235 4 237 98.7 82 89 234 2e-80 307 237 cat 235 XP_009207178.1;XP_025242856;XP_025242857
XP_010612439.1 1 235 4 237 98.7 75 82 234 1e-75 291 237 cat 235 XP_010612439.1;XP_010612440;XP_010612441;XP_019061614
XP_011819052.1 1 235 4 237 98.7 82 89 234 5e-82 312 237 cat 235 XP_011819052.1
XP_013220277.1 1 235 4 237 98.7 79 85 234 2e-76 294 237 cat 235 XP_013220277.1
XP_014652124.1 1 235 4 237 98.7 83 89 234 4e-79 303 237 cat 235 XP_014652124.1
XP_015344087.1 1 235 4 237 98.7 77 83 234 6e-77 295 237 cat 235 XP_015344087.1;XP_015344088
XP_017744484.1 1 235 4 237 98.7 83 90 234 9e-82 312 237 cat 235 XP_017744484.1
XP_022446558.1 1 235 4 237 98.7 82 90 234 2e-81 310 237 cat 235 XP_022446558.1;XP_022446565;XP_022446572;XP_022446577;XP_029072391;XP_029072392;TKC38638
XP_024599102.1 1 235 4 237 98.7 83 90 234 1e-81 311 237 cat 235 XP_024599102.1
XP_026271260.1 1 235 4 237 98.7 78 84 234 2e-75 291 237 cat 235 XP_026271260.1
XP_026302779.1 1 235 4 237 98.7 82 89 234 6e-81 308 237 cat 235 XP_026302779.1
XP_027796854.1 1 235 4 237 98.7 78 83 234 5e-77 296 237 cat 235 XP_027796854.1
XP_004686551.1 1 234 4 237 98.7 75 83 233 9e-79 302 237 cat 236 XP_004686551.1
XP_012515001.1 1 236 4 237 98.7 81 86 235 1e-79 304 237 cat 236 XP_012515001.1
XP_012619167.1 1 236 4 237 98.7 81 87 235 4e-78 300 237 cat 236 XP_012619167.1;XP_012619168;XP_012619169;XP_012619170;XP_012619173;XP_012619174;XP_012619175;XP_012619176;XP_020145789
XP_012619177.2 1 236 4 237 98.7 79 85 235 3e-76 293 237 cat 236 XP_012619177.2
ELW48403.1 1 235 4 229 95.4 78 85 234 7e-75 288 237 cat 237 ELW48403.1
NP_001191280.1 1 237 4 237 98.7 80 85 236 8e-77 295 237 cat 237 NP_001191280.1;XP_020934855;XP_020934858;XP_020934868
XP_006927597.1 1 237 1 237 100.0 100 100 236 3e-89 336 237 cat 237 XP_006927597.1;XP_019686604
XP_007086891.1 1 237 1 237 100.0 98 99 236 4e-88 333 237 cat 237 XP_007086891.1
XP_014932168.1 1 237 1 237 100.0 99 100 236 7e-89 335 237 cat 237 XP_014932168.1
XP_016080423.1 1 237 1 237 100.0 79 86 236 2e-81 310 237 cat 237 XP_016080423.1;XP_016080425
XP_017533085.1 1 237 4 237 98.7 80 88 236 1e-78 301 237 cat 237 XP_017533085.1;XP_017533086;XP_017533087;XP_017533088
XP_025780880.1 1 237 1 237 100.0 98 99 236 2e-88 333 237 cat 237 XP_025780880.1
XP_030172679.1 1 237 1 237 100.0 99 99 236 9e-89 335 237 cat 237 XP_030172679.1
NP_001189783.1 1 238 1 237 100.0 82 88 237 2e-80 307 237 cat 238 NP_001189783.1;XP_008512114;XP_023472706;XP_023472707;XP_023472708
NP_001191266.1 1 238 4 237 98.7 76 86 237 5e-71 276 237 cat 238 NP_001191266.1
XP_006736938.1 1 238 3 237 99.2 77 88 237 3e-75 290 237 cat 238 XP_006736938.1
XP_012294094.1 1 234 4 237 98.7 83 90 233 4e-83 316 237 cat 238 XP_012294094.1
XP_014447016.1 1 236 3 229 95.8 77 85 235 2e-75 290 237 cat 238 XP_014447016.1
XP_014697198.1 1 238 1 237 100.0 82 88 237 6e-81 308 237 cat 238 XP_014697198.1;XP_014697199
XP_021557894.1 1 238 3 237 99.2 77 88 237 4e-75 290 237 cat 238 XP_021557894.1
XP_029427129.1 7 235 4 235 97.9 54 68 228 1e-57 231 237 cat 238 XP_029427129.1;XP_029427138
XP_004706631.1 1 236 1 234 98.7 75 82 235 5e-80 306 237 cat 239 XP_004706631.1
XP_006886760.1 1 227 4 229 95.4 77 84 226 3e-74 286 237 cat 240 XP_006886760.1
NP_001191275.1 1 241 4 237 98.7 68 77 240 6e-69 269 237 cat 241 NP_001191275.1;XP_008253119
NP_001279313.1 39 223 49 233 78.1 53 68 184 3e-53 216 237 cat 241 NP_001279313.1;AGN91176
XP_012871538.1 1 232 4 235 97.9 66 76 231 4e-70 273 237 cat 241 XP_012871538.1;XP_012871539
XP_022376890.1 1 243 3 237 99.2 76 83 242 7e-76 292 237 cat 243 XP_022376890.1
XP_023447126.1 1 243 4 231 96.2 68 75 242 1e-70 274 237 cat 243 XP_023447126.1
XP_004759121.1 1 244 3 237 99.2 73 82 243 1e-70 275 237 cat 244 XP_004759121.1;XP_012915174
XP_021070064.1 21 252 4 237 98.7 76 83 231 1e-72 281 237 cat 252 XP_021070064.1
XP_027256662.1 22 254 4 237 98.7 73 80 232 5e-70 273 237 cat 254 XP_027256662.1
XP_027295389.1 22 254 4 237 98.7 73 81 232 2e-70 273 237 cat 254 XP_027295389.1
XP_005902009.1 1 256 4 237 98.7 72 79 255 1e-72 281 237 cat 256 XP_005902009.1
XP_009467472.1 83 272 32 220 79.7 47 61 189 4e-43 183 237 cat 272 XP_009467472.1
OPJ77699.1 2 177 69 237 71.3 37 51 175 9e-52 212 237 cat 287 OPJ77699.1
XP_029142944.1 36 203 62 229 70.9 32 51 167 2e-45 191 237 cat 325 XP_029142944.1
AAH09860.2 17 196 59 234 74.3 30 46 179 2e-46 194 237 cat 356 AAH09860.2
TMS10193.1 55 264 31 235 86.5 30 49 209 3e-45 190 237 cat 358 TMS10193.1
XP_009580203.1 173 347 27 215 79.7 43 54 174 3e-34 153 237 cat 360 XP_009580203.1
AAH33406.1 31 207 64 236 73.0 31 48 176 1e-45 191 237 cat 371 AAH33406.1
EFB19787.1 169 379 24 234 89.0 83 91 210 5e-72 279 237 cat 382 EFB19787.1
XP_020366239.1 1 216 16 235 92.8 30 50 215 2e-47 197 237 cat 383 XP_020366239.1
EHH26713.1 177 391 24 237 90.3 81 89 214 1e-71 278 237 cat 391 EHH26713.1
EHB04070.1 172 384 26 237 89.5 78 84 212 1e-69 271 237 cat 397 EHB04070.1
XP_028363168.1 186 399 24 237 90.3 77 84 213 4e-73 283 237 cat 399 XP_028363168.1
VFV36056.1 190 401 26 237 89.5 99 100 211 5e-78 299 237 cat 401 VFV36056.1
XP_006081199.2 188 401 24 237 90.3 80 86 213 8e-72 278 237 cat 401 XP_006081199.2
ELR51893.1 167 402 24 237 90.3 72 78 235 4e-64 253 237 cat 402 ELR51893.1
XP_027408433.1 192 402 25 237 89.9 81 88 210 3e-68 266 237 cat 402 XP_027408433.1
EHH54450.1 190 404 24 237 90.3 81 89 214 1e-71 277 237 cat 404 EHH54450.1
NP_001157940.1 190 404 24 237 90.3 82 90 214 7e-73 282 237 cat 404 NP_001157940.1;AAQ97430;AAQ97433;EAW48961
XP_005376652.2 193 407 23 237 90.7 75 82 214 2e-69 271 237 cat 407 XP_005376652.2
XP_028749957.1 180 408 7 236 97.0 70 81 228 4e-67 263 237 cat 409 XP_028749957.1
KFO19218.1 200 414 24 237 90.3 76 84 214 3e-69 270 237 cat 414 KFO19218.1
XP_004836233.1 187 401 24 237 90.3 78 84 214 2e-70 274 237 cat 414 XP_004836233.1
XP_025960494.1 197 415 1 234 98.7 51 64 218 7e-68 265 237 cat 417 XP_025960494.1
XP_009683844.1 210 430 1 236 99.6 52 65 220 3e-67 263 237 cat 430 XP_009683844.1
XP_025060401.1 214 432 1 232 97.9 54 70 218 1e-68 268 237 cat 433 XP_025060401.1
XP_025925263.1 214 434 1 236 99.6 51 64 220 1e-66 261 237 cat 434 XP_025925263.1
XP_016043099.1 217 437 1 228 96.2 68 79 220 9e-67 261 237 cat 446 XP_016043099.1
XP_028296624.1 185 408 9 229 93.2 30 46 223 4e-44 186 237 cat 468 XP_028296624.1
ELK11576.1 268 450 26 208 77.2 86 92 182 3e-61 243 237 cat 488 ELK11576.1
XP_010219238.1 272 488 1 232 97.9 51 65 216 8e-64 252 237 cat 490 XP_010219238.1
XP_025908622.1 320 491 61 232 72.6 63 75 171 8e-64 252 237 cat 495 XP_025908622.1
XP_026888704.1 192 402 24 235 89.5 30 48 210 3e-39 170 237 cat 514 XP_026888704.1;XP_026888705
TSK53730.1 183 388 20 224 86.5 32 50 205 5e-38 166 237 cat 516 TSK53730.1
NP_001187154.1 215 406 49 235 78.9 31 55 191 6e-40 172 237 cat 520 NP_001187154.1;ABD93874;ABD93875
XP_018939140.1 257 465 20 235 91.1 30 49 208 5e-45 189 237 cat 525 XP_018939140.1
XP_008280480.1 306 503 35 233 84.0 32 52 197 4e-47 196 237 cat 528 XP_008280480.1
ROL54960.1 264 466 37 236 84.4 31 50 202 8e-43 182 237 cat 555 ROL54960.1
AGW25589.1 262 471 31 235 86.5 32 48 209 9e-44 185 237 cat 559 AGW25589.1
AMP81962.1 248 475 16 236 93.2 30 46 227 8e-43 182 237 cat 559 AMP81962.1
QAU56515.1 268 462 37 232 82.7 32 50 194 8e-44 185 237 cat 559 QAU56515.1
AYN78122.1 297 475 59 235 74.7 34 53 178 2e-41 177 237 cat 562 AYN78122.1
XP_005812562.1 283 503 22 236 90.7 31 51 220 9e-47 195 237 cat 563 XP_005812562.1
XP_027877518.1 285 497 22 235 90.3 31 52 212 5e-47 196 237 cat 563 XP_027877518.1
XP_008431969.1 283 495 22 234 89.9 31 50 212 2e-43 184 237 cat 564 XP_008431969.1;XP_008431970
XP_014840262.1 286 495 27 234 87.8 30 53 209 2e-46 194 237 cat 564 XP_014840262.1;XP_014840263
XP_007567988.1 286 496 27 234 87.8 30 54 210 5e-46 193 237 cat 565 XP_007567988.1;XP_007567991
XP_020471693.1 292 488 32 229 83.5 32 49 196 8e-41 175 237 cat 569 XP_020471693.1
XP_008280479.1 306 503 35 233 84.0 32 52 197 2e-47 197 237 cat 570 XP_008280479.1
XP_018532364.1 256 476 27 233 87.3 30 50 220 1e-41 178 237 cat 573 XP_018532364.1;XP_018532365
XP_016362910.1 270 478 20 235 91.1 30 50 208 9e-46 192 237 cat 574 XP_016362910.1;XP_016362911
XP_016411308.1 270 478 20 235 91.1 31 50 208 4e-46 193 237 cat 574 XP_016411308.1
AWP04170.1 293 484 54 234 76.4 33 50 191 3e-43 184 237 cat 576 AWP04170.1
QCO31414.1 293 484 54 234 76.4 33 50 191 6e-43 182 237 cat 576 QCO31414.1;QCO31415
XP_026102610.1 270 482 20 235 91.1 31 50 212 3e-44 187 237 cat 576 XP_026102610.1
XP_011485063.1 273 500 14 236 94.1 30 53 227 7e-45 189 237 cat 577 XP_011485063.1;XP_020566697
XP_018939138.1 270 473 20 232 89.9 30 50 203 5e-45 189 237 cat 577 XP_018939138.1;XP_018939139;KTF82518
XP_016085949.1 270 478 20 235 91.1 31 50 208 2e-46 194 237 cat 578 XP_016085949.1
XP_026119947.1 270 482 20 235 91.1 30 49 212 4e-44 186 237 cat 578 XP_026119947.1
XP_012714371.1 294 501 17 228 89.5 34 52 207 2e-45 191 237 cat 580 XP_012714371.1
XP_022057778.1 289 510 16 235 92.8 31 51 221 1e-48 201 237 cat 583 XP_022057778.1
XP_019955201.1 291 493 35 235 84.8 30 51 202 1e-42 182 237 cat 584 XP_019955201.1
XP_023124681.1 299 511 19 236 92.0 31 48 212 2e-48 201 237 cat 586 XP_023124681.1
XP_028988652.1 267 491 8 234 95.8 30 50 224 4e-39 170 237 cat 587 XP_028988652.1;XP_028988653
XP_026229899.1 287 495 21 229 88.2 32 51 208 6e-47 196 237 cat 588 XP_026229899.1
QCV57275.1 288 492 33 235 85.7 30 52 204 9e-45 189 237 cat 589 QCV57275.1
KFV99153.1 349 574 9 232 94.5 32 43 225 2e-54 221 237 cat 591 KFV99153.1
XP_020489648.1 272 500 10 236 95.8 30 50 228 6e-43 182 237 cat 592 XP_020489648.1
VFV19469.1 366 549 14 207 81.9 30 43 183 6e-33 149 237 cat 595 VFV19469.1
KFP69472.1 402 569 66 233 70.9 34 46 167 2e-46 194 237 cat 596 KFP69472.1
TKS79933.1 310 503 44 235 81.0 33 51 193 2e-44 187 237 cat 597 TKS79933.1
QCD16644.1 298 507 31 235 86.5 30 49 209 4e-45 190 237 cat 601 QCD16644.1
QCT05766.1 298 507 31 235 86.5 30 50 209 3e-45 190 237 cat 601 QCT05766.1
TKS27112.1 367 546 59 234 74.3 31 47 179 3e-47 196 237 cat 601 TKS27112.1
XP_010736595.2 298 507 31 235 86.5 30 49 209 8e-45 189 237 cat 601 XP_010736595.2;XP_019117616
XP_025890944.1 253 468 9 224 91.1 33 43 215 3e-50 206 237 cat 603 XP_025890944.1
CDQ87038.1 286 494 27 236 88.6 30 46 208 6e-46 192 237 cat 604 CDQ87038.1
XP_017576226.1 267 494 14 236 94.1 30 47 227 9e-46 192 237 cat 605 XP_017576226.1;XP_017576227
XP_028449138.1 320 509 50 235 78.5 34 52 189 2e-44 188 237 cat 607 XP_028449138.1;TDH05507
KFO84947.1 419 586 66 233 70.9 37 51 167 1e-53 218 237 cat 612 KFO84947.1
KFU84451.1 376 592 9 231 94.1 30 44 216 1e-52 215 237 cat 612 KFU84451.1
XP_008709651.1 395 579 55 235 76.4 33 46 184 7e-48 199 237 cat 614 XP_008709651.1
KFQ51151.1 380 589 29 233 86.5 32 45 209 1e-51 211 237 cat 616 KFQ51151.1
KFV07345.1 378 596 19 235 91.6 33 44 218 2e-54 220 237 cat 616 KFV07345.1
KFZ48623.1 368 591 9 233 94.9 31 44 223 2e-54 221 237 cat 617 KFZ48623.1
KFQ20826.1 411 594 49 233 78.1 33 45 183 1e-52 215 237 cat 619 KFQ20826.1
KFQ17041.1 426 603 59 235 74.7 36 48 177 8e-52 212 237 cat 622 KFQ17041.1
KFQ67791.1 368 595 9 233 94.9 30 46 227 3e-53 217 237 cat 622 KFQ67791.1
KFQ89713.1 379 597 18 233 91.1 30 43 218 2e-50 208 237 cat 624 KFQ89713.1
KFR04834.1 417 603 49 235 78.9 33 49 186 7e-56 225 237 cat 625 KFR04834.1
XP_007246244.2 332 511 60 236 74.7 34 53 179 2e-43 184 237 cat 625 XP_007246244.2
KFP94629.1 378 599 9 233 94.9 30 43 221 1e-54 221 237 cat 626 KFP94629.1
KFV00468.1 433 599 67 233 70.5 35 49 166 7e-51 209 237 cat 626 KFV00468.1
KFP14217.1 387 601 16 233 92.0 30 45 214 2e-53 217 237 cat 628 KFP14217.1
KFV99775.1 393 601 22 234 89.9 30 42 208 3e-51 210 237 cat 628 KFV99775.1
KGL88107.1 429 603 60 234 73.8 36 49 174 4e-54 219 237 cat 629 KGL88107.1
KFM10766.1 384 604 13 234 93.7 32 45 220 5e-54 219 237 cat 630 KFM10766.1
KFV73459.1 387 600 29 235 87.3 32 46 213 2e-53 218 237 cat 630 KFV73459.1
KFW63249.1 385 603 9 233 94.9 32 46 218 2e-54 220 237 cat 630 KFW63249.1
KFP90689.1 438 607 64 233 71.7 36 50 169 2e-50 207 237 cat 632 KFP90689.1
XP_028906958.1 343 508 64 229 70.0 31 48 165 2e-43 184 237 cat 643 XP_028906958.1
XP_025871184.1 408 648 2 237 99.6 74 84 240 8e-73 281 237 cat 648 XP_025871184.1
XP_019325260.1 413 649 1 237 100.0 98 99 236 6e-92 345 237 cat 649 XP_019325260.1
XP_029607373.1 341 551 27 235 88.2 30 47 210 4e-47 196 237 cat 656 XP_029607373.1
XP_014025434.1 342 552 27 235 88.2 30 47 210 4e-47 196 237 cat 657 XP_014025434.1;XP_014025435;XP_014025436
XP_021454523.1 343 553 27 235 88.2 31 47 210 5e-46 193 237 cat 659 XP_021454523.1
XP_023854570.1 342 554 27 235 88.2 31 46 212 9e-48 198 237 cat 659 XP_023854570.1;XP_023854571
XP_012680748.1 356 533 58 235 75.1 35 52 177 9e-36 159 237 cat 660 XP_012680748.1
XP_023699379.1 346 564 17 234 92.0 31 48 218 3e-47 196 237 cat 664 XP_023699379.1
XP_024239574.1 335 559 18 235 92.0 30 46 224 4e-46 193 237 cat 665 XP_024239574.1;XP_024239663;XP_024239744;XP_024239828;XP_024239914
XP_020347942.1 350 560 27 235 88.2 31 47 210 2e-49 204 237 cat 666 XP_020347942.1;XP_020347943;XP_020347944;XP_020347945
XP_029541726.1 350 560 27 235 88.2 31 47 210 5e-46 193 237 cat 666 XP_029541726.1;XP_029541727;XP_029541728
XP_009081957.1 402 569 66 233 70.9 34 46 167 2e-46 194 237 cat 667 XP_009081957.1
XP_025028502.1 341 531 31 224 81.9 30 46 190 1e-44 188 237 cat 667 XP_025028502.1
XP_010072321.1 378 596 19 235 91.6 33 44 218 3e-54 220 237 cat 669 XP_010072321.1
XP_025028501.1 343 533 31 224 81.9 30 46 190 1e-44 188 237 cat 669 XP_025028501.1
GCF56572.1 352 532 56 236 76.4 32 49 180 3e-46 193 237 cat 673 GCF56572.1
XP_012863134.1 373 553 60 236 74.7 30 46 180 3e-44 187 237 cat 682 XP_012863134.1
XP_010159112.1 349 574 9 232 94.5 32 43 225 2e-54 221 237 cat 687 XP_010159112.1
XP_025302499.1 451 690 2 237 99.6 75 85 239 1e-73 285 237 cat 690 XP_025302499.1
TFK00140.1 355 545 45 235 80.6 31 50 190 9e-50 205 237 cat 691 TFK00140.1
XP_012358815.1 352 531 59 234 74.3 30 46 179 5e-47 196 237 cat 691 XP_012358815.1
XP_030365526.1 363 586 18 235 92.0 30 42 223 1e-53 218 237 cat 691 XP_030365526.1
XP_009676037.1 320 551 15 235 93.2 32 46 231 2e-55 224 237 cat 692 XP_009676037.1
XP_025052284.1 403 568 70 235 70.0 37 53 165 1e-51 211 237 cat 694 XP_025052284.1;XP_025052285
EOA95601.1 363 573 30 236 87.3 30 45 210 1e-54 221 237 cat 695 EOA95601.1
XP_005155258.1 376 590 18 235 92.0 32 44 214 4e-54 219 237 cat 695 XP_005155258.1
KQK82830.1 388 589 29 235 87.3 32 44 201 5e-53 216 237 cat 697 KQK82830.1
XP_003760653.1 361 544 47 226 75.9 32 53 183 9e-47 195 237 cat 698 XP_003760653.1
XP_012501678.1 385 553 69 235 70.5 30 46 168 9e-44 185 237 cat 698 XP_012501678.1
XP_010019457.1 410 593 49 235 78.9 33 47 183 3e-49 203 237 cat 699 XP_010019457.1
XP_003421709.1 385 552 68 235 70.9 31 46 167 8e-44 185 237 cat 700 XP_003421709.1;XP_010599346;XP_023396474;XP_023396475
XP_007488996.1 356 558 15 229 90.7 30 46 202 1e-45 191 237 cat 702 XP_007488996.1;XP_007488998;XP_007488999;XP_007489000
XP_020826901.1 352 555 27 226 84.4 31 45 203 5e-47 196 237 cat 702 XP_020826901.1;XP_020826902
XP_027706781.1 352 570 27 237 89.0 30 46 218 4e-48 200 237 cat 702 XP_027706781.1;XP_027706782;XP_027706783;XP_027706785
XP_005281227.1 368 557 45 235 80.6 30 48 189 1e-48 201 237 cat 703 XP_005281227.1;XP_023961517
XP_026510767.1 368 557 45 235 80.6 30 49 189 8e-48 199 237 cat 703 XP_026510767.1
XP_030396462.1 371 563 45 234 80.2 30 49 192 5e-48 199 237 cat 704 XP_030396462.1
XP_007072279.1 371 568 45 235 80.6 30 48 197 5e-48 199 237 cat 706 XP_007072279.1;EMP24220
XP_014808292.1 417 592 59 234 74.3 34 50 175 1e-51 211 237 cat 706 XP_014808292.1
XP_014808293.1 417 592 59 234 74.3 34 50 175 1e-51 211 237 cat 706 XP_014808293.1
XP_007899298.1 316 526 21 232 89.5 31 49 210 3e-47 197 237 cat 707 XP_007899298.1;XP_007899299;XP_007899300
XP_010137501.1 419 586 66 233 70.9 37 51 167 1e-53 218 237 cat 710 XP_010137501.1
XP_030073778.1 348 562 17 235 92.4 30 46 214 1e-46 195 237 cat 713 XP_030073778.1;XP_030073779
XP_009480176.1 380 589 29 233 86.5 32 45 209 8e-52 212 237 cat 714 XP_009480176.1
XP_009979399.1 433 599 67 233 70.5 35 49 166 6e-51 209 237 cat 714 XP_009979399.1
XP_010173154.1 368 591 9 233 94.9 31 44 223 1e-54 221 237 cat 716 XP_010173154.1
XP_019286450.1 364 587 14 234 93.2 30 44 223 2e-46 194 237 cat 718 XP_019286450.1
XP_026720904.1 369 593 15 233 92.4 31 42 224 6e-54 219 237 cat 718 XP_026720904.1
XP_010177190.1 411 594 49 233 78.1 33 45 183 6e-53 216 237 cat 719 XP_010177190.1
XP_010288063.1 368 595 9 233 94.9 30 46 227 3e-53 217 237 cat 720 XP_010288063.1
XP_023106646.1 366 590 14 235 93.7 30 45 224 1e-47 198 237 cat 720 XP_023106646.1
XP_026904973.1 366 590 14 235 93.7 30 45 224 3e-48 200 237 cat 720 XP_026904973.1
XP_009470181.1 417 603 49 235 78.9 33 49 186 7e-56 225 237 cat 721 XP_009470181.1
XP_009634984.1 387 601 16 233 92.0 30 45 214 2e-53 217 237 cat 721 XP_009634984.1
XP_028618280.1 381 555 66 236 72.2 31 48 174 6e-46 192 237 cat 721 XP_028618280.1
XP_006177626.1 367 546 59 234 74.3 31 47 179 9e-48 198 237 cat 723 XP_006177626.1;XP_006188003;EPY78547;EPY86332
XP_006206437.1 372 546 64 234 72.2 32 48 174 4e-50 206 237 cat 723 XP_006206437.1
XP_009511631.1 416 599 49 233 78.1 33 47 183 1e-54 221 237 cat 723 XP_009511631.1
XP_010965043.1 367 546 59 234 74.3 31 47 179 9e-48 198 237 cat 723 XP_010965043.1
XP_010981627.1 367 546 59 234 74.3 31 47 179 2e-47 197 237 cat 723 XP_010981627.1
XP_011594215.1 378 598 9 233 94.9 30 44 220 4e-57 229 237 cat 723 XP_011594215.1;XP_029889195;XP_029889196
XP_009920467.1 378 599 9 233 94.9 30 43 221 8e-55 222 237 cat 724 XP_009920467.1
XP_010560547.1 378 599 9 233 94.9 30 43 221 8e-55 222 237 cat 724 XP_010560547.1
XP_009570504.1 393 601 22 234 89.9 30 42 208 2e-51 210 237 cat 726 XP_009570504.1
XP_009934696.1 433 601 65 233 71.3 33 47 168 6e-51 209 237 cat 726 XP_009934696.1
XP_013158110.1 434 602 65 233 71.3 33 49 168 2e-53 218 237 cat 726 XP_013158110.1
XP_009893486.1 429 603 60 234 73.8 36 49 174 4e-54 219 237 cat 727 XP_009893486.1
XP_015741701.1 367 588 16 235 92.8 31 47 221 2e-56 228 237 cat 727 XP_015741701.1;XP_015741702;XP_015741703
XP_009282325.1 384 604 13 234 93.7 32 45 220 5e-54 219 237 cat 728 XP_009282325.1
XP_009316684.1 385 603 9 233 94.9 32 46 218 2e-54 220 237 cat 728 XP_009316684.1
XP_009871442.1 438 607 64 233 71.7 36 50 169 6e-51 209 237 cat 728 XP_009871442.1
BAE25531.1 380 556 64 236 73.0 31 48 176 7e-45 189 237 cat 732 BAE25531.1
BAE29344.1 380 556 64 236 73.0 31 48 176 8e-45 189 237 cat 732 BAE29344.1
NP_778154.1 380 556 64 236 73.0 31 48 176 3e-45 190 237 cat 732 NP_778154.1;Q80UF7;BAC55581;AAH94338;BAE33144
NP_001297720.1 391 601 30 236 87.3 31 45 210 3e-54 220 237 cat 734 NP_001297720.1;AHX37587
XP_025961666.1 369 594 7 235 96.6 32 47 225 2e-55 224 237 cat 734 XP_025961666.1
NP_001074975.1 425 594 66 235 71.7 35 53 169 1e-53 218 237 cat 735 NP_001074975.1;ABK20148
POI34423.1 425 594 66 235 71.7 35 52 169 3e-53 217 237 cat 735 POI34423.1
XP_015155511.1 425 594 66 235 71.7 35 53 169 1e-53 218 237 cat 735 XP_015155511.1
XP_013050712.1 428 597 67 236 71.7 37 52 169 2e-54 220 237 cat 736 XP_013050712.1;XP_013050713
RXM93555.1 361 565 32 235 86.1 34 52 204 7e-54 219 237 cat 737 RXM93555.1
XP_008946049.1 426 603 59 235 74.7 36 48 177 6e-52 212 237 cat 738 XP_008946049.1
XP_013798144.1 389 598 27 235 88.2 31 48 209 3e-55 223 237 cat 739 XP_013798144.1
XP_013798145.1 389 598 27 235 88.2 31 48 209 3e-55 223 237 cat 739 XP_013798145.1
XP_025922997.1 389 598 27 235 88.2 31 48 209 3e-55 223 237 cat 739 XP_025922997.1;XP_025922998
XP_006896500.1 399 574 57 232 74.3 32 47 175 3e-45 190 237 cat 741 XP_006896500.1
XP_021004996.1 381 557 64 236 73.0 30 46 176 3e-45 190 237 cat 751 XP_021004996.1
XP_026336897.1 426 610 55 235 76.4 33 46 184 4e-48 200 237 cat 751 XP_026336897.1;XP_026336898;XP_026336899;XP_026336900
XP_004023546.3 398 580 55 235 76.4 30 48 182 3e-50 206 237 cat 765 XP_004023546.3;XP_027825641
ANV78028.1 426 636 30 236 87.3 31 45 210 2e-54 221 237 cat 769 ANV78028.1
AAH37048.2 438 614 64 236 73.0 31 48 176 3e-45 190 237 cat 790 AAH37048.2
XP_013820713.2 412 594 55 235 76.4 30 47 182 8e-47 195 237 cat 793 XP_013820713.2;XP_017906378
KYO42550.1 544 715 64 235 72.6 36 51 171 2e-52 214 237 cat 844 KYO42550.1
KYO42549.1 552 723 64 235 72.6 36 51 171 2e-52 214 237 cat 852 KYO42549.1
KYO42548.1 740 956 11 232 94.5 33 47 216 3e-52 213 235 chimpanzee 1086 KYO42548.1
KGL81639.1 3 169 60 226 71.1 65 80 166 5e-58 233 235 chimpanzee 169 KGL81639.1
XP_004599906.1 4 185 55 235 77.0 80 87 181 2e-54 221 235 chimpanzee 185 XP_004599906.1
XP_029072393.1 2 196 41 235 83.0 88 93 194 1e-63 251 235 chimpanzee 196 XP_029072393.1
OBS82825.1 3 190 19 206 80.0 84 89 187 5e-55 223 235 chimpanzee 198 OBS82825.1
XP_010304648.1 44 196 60 232 73.6 41 57 152 2e-24 121 235 chimpanzee 200 XP_010304648.1
XP_009930508.1 38 201 54 218 70.2 50 65 163 1e-37 165 235 chimpanzee 201 XP_009930508.1
XP_019061615.1 2 201 36 235 85.1 87 91 199 6e-62 245 235 chimpanzee 201 XP_019061615.1
XP_026529181.1 40 208 60 228 71.9 55 72 168 2e-52 214 235 chimpanzee 211 XP_026529181.1
XP_026575965.1 40 208 60 228 71.9 55 72 168 3e-52 213 235 chimpanzee 211 XP_026575965.1
XP_005857419.1 1 212 23 235 90.6 85 90 211 2e-67 264 235 chimpanzee 212 XP_005857419.1;EPQ02154
XP_015413935.1 1 212 23 235 90.6 84 90 211 4e-67 263 235 chimpanzee 212 XP_015413935.1;ELK36509
ETE60420.1 40 208 60 228 71.9 55 72 168 8e-52 212 235 chimpanzee 215 ETE60420.1
XP_004618241.1 1 215 1 235 100.0 69 75 214 1e-65 258 235 chimpanzee 215 XP_004618241.1
XP_014434708.1 45 210 61 226 70.6 64 77 165 2e-58 234 235 chimpanzee 215 XP_014434708.1;XP_014434709;XP_014434710;XP_014434711
XP_015675321.1 42 208 62 228 71.1 57 74 166 9e-53 215 235 chimpanzee 215 XP_015675321.1
EMP39899.1 47 212 61 226 70.6 65 80 165 9e-58 231 235 chimpanzee 217 EMP39899.1
XP_005300191.1 47 212 61 226 70.6 66 80 165 1e-57 231 235 chimpanzee 217 XP_005300191.1;XP_005300192;XP_005300193;XP_023959636
XP_007442151.1 42 208 62 228 71.1 56 73 166 2e-54 220 235 chimpanzee 217 XP_007442151.1;XP_015746115
XP_010113783.1 27 217 38 233 83.4 44 60 190 2e-39 171 235 chimpanzee 217 XP_010113783.1
XP_024064535.2 47 212 61 226 70.6 66 80 165 1e-57 231 235 chimpanzee 217 XP_024064535.2;XP_024064534
XP_030421630.1 47 212 61 226 70.6 66 78 165 1e-56 228 235 chimpanzee 217 XP_030421630.1;XP_030421631;XP_030421632;XP_030421633
XP_013810569.1 44 210 60 226 71.1 67 78 166 4e-61 243 235 chimpanzee 218 XP_013810569.1
XP_009892132.1 44 216 60 232 73.6 45 63 172 9e-36 159 235 chimpanzee 220 XP_009892132.1
XP_007055469.2 51 216 61 226 70.6 65 80 165 7e-58 232 235 chimpanzee 221 XP_007055469.2;XP_027673610
XP_012399572.1 1 221 1 231 98.3 63 74 220 9e-60 238 235 chimpanzee 221 XP_012399572.1
XP_015271788.1 3 222 16 235 93.6 46 60 219 5e-50 206 235 chimpanzee 223 XP_015271788.1;XP_015271789
XP_020823005.1 1 221 1 229 97.4 65 77 220 2e-56 228 235 chimpanzee 223 XP_020823005.1
XP_016850341.1 53 217 66 231 70.6 56 74 164 2e-49 204 235 chimpanzee 224 XP_016850341.1;XP_016850342
XP_008707699.1 1 225 1 235 100.0 77 85 224 1e-71 277 235 chimpanzee 225 XP_008707699.1
XP_028348943.1 11 225 21 235 91.5 86 93 214 6e-68 265 235 chimpanzee 225 XP_028348943.1;XP_028348944;XP_028348945;XP_028348946
XP_023587721.1 1 225 1 227 96.6 81 86 224 1e-67 265 235 chimpanzee 227 XP_023587721.1
XP_028604507.1 1 219 1 232 98.7 47 61 218 3e-53 216 235 chimpanzee 227 XP_028604507.1
XP_013011597.1 1 228 1 235 100.0 73 80 227 4e-64 253 235 chimpanzee 228 XP_013011597.1;XP_013011599
XP_017651625.1 1 228 1 231 98.3 84 91 227 2e-72 280 235 chimpanzee 228 XP_017651625.1
XP_019340091.1 55 227 58 230 73.6 64 79 172 1e-58 235 235 chimpanzee 228 XP_019340091.1;XP_019340100
XP_019372527.1 55 227 58 230 73.6 64 79 172 2e-58 234 235 chimpanzee 228 XP_019372527.1;XP_019372529;XP_019372530
XP_019410568.1 55 227 58 230 73.6 63 77 172 4e-58 233 235 chimpanzee 228 XP_019410568.1;XP_019410569;XP_019410570
XP_027730559.1 1 226 1 229 97.4 66 78 225 1e-59 238 235 chimpanzee 228 XP_027730559.1
XP_004010232.2 1 229 1 235 100.0 76 83 228 4e-70 273 235 chimpanzee 229 XP_004010232.2;XP_012036024
XP_007952719.1 1 227 1 227 96.6 84 92 226 5e-75 289 235 chimpanzee 229 XP_007952719.1
XP_010969814.1 1 230 1 229 97.4 84 88 229 5e-72 279 235 chimpanzee 230 XP_010969814.1;XP_010985801;XP_014422006;EPY74383;TKS50171
XP_015094364.1 1 230 1 229 97.4 83 88 229 1e-73 284 235 chimpanzee 230 XP_015094364.1
TFK12723.1 47 216 61 230 72.3 64 79 169 1e-58 235 235 chimpanzee 231 TFK12723.1
XP_005356131.1 1 231 1 235 100.0 78 86 230 1e-69 271 235 chimpanzee 231 XP_005356131.1;XP_026639114
XP_030049363.1 40 227 52 232 77.0 62 73 187 3e-53 217 235 chimpanzee 231 XP_030049363.1;XP_030049364
AFN27530.1 1 232 1 235 100.0 78 85 231 1e-73 285 235 chimpanzee 232 AFN27530.1
BAE30771.1 1 232 1 235 100.0 74 85 231 1e-70 274 235 chimpanzee 232 BAE30771.1
KAA0727038.1 1 232 1 235 100.0 79 86 231 6e-74 285 235 chimpanzee 232 KAA0727038.1
NP_001039921.1 1 232 1 235 100.0 78 85 231 6e-73 282 235 chimpanzee 232 NP_001039921.1;XP_005211269;XP_019823587;XP_027408431;XP_027408432;Q2LGB7;ABC47874;AAI18339;DAA25882
NP_001102360.1 1 232 1 235 100.0 75 84 231 2e-68 267 235 chimpanzee 232 NP_001102360.1;XP_006254752;EDM14388
NP_775570.1 1 232 1 235 100.0 74 85 231 1e-70 275 235 chimpanzee 232 NP_775570.1;Q8BJQ4;BAC38055;AAP29979;AAP81749;BAC98398;AAH99933;BAE22014;EDL09980
XP_006047327.1 1 232 1 235 100.0 78 86 231 5e-74 286 235 chimpanzee 232 XP_006047327.1;XP_025152209
XP_010860382.1 1 232 1 235 100.0 77 85 231 4e-72 279 235 chimpanzee 232 XP_010860382.1;XP_010860383;XP_010860384;XP_010860385
XP_017909212.1 1 232 1 235 100.0 78 84 231 1e-73 284 235 chimpanzee 232 XP_017909212.1;XP_017909213
XP_020748203.1 1 232 1 235 100.0 77 84 231 1e-71 278 235 chimpanzee 232 XP_020748203.1;XP_020748204
XP_021006287.1 1 232 1 235 100.0 75 85 231 9e-71 275 235 chimpanzee 232 XP_021006287.1
XP_021508228.1 1 232 1 235 100.0 75 85 231 8e-70 271 235 chimpanzee 232 XP_021508228.1
XP_023404744.1 1 231 1 234 99.6 79 85 230 6e-71 275 235 chimpanzee 232 XP_023404744.1
XP_027827255.1 1 232 1 235 100.0 77 84 231 2e-72 280 235 chimpanzee 232 XP_027827255.1
XP_028632962.1 1 232 1 235 100.0 76 85 231 2e-70 274 235 chimpanzee 232 XP_028632962.1
EGV95508.1 1 233 1 235 100.0 77 87 232 4e-68 266 235 chimpanzee 233 EGV95508.1
ERE86013.1 1 233 1 235 100.0 77 87 232 9e-68 265 235 chimpanzee 233 ERE86013.1
XP_006977723.1 1 233 1 235 100.0 78 88 232 2e-72 280 235 chimpanzee 233 XP_006977723.1
XP_008070631.1 1 233 1 235 100.0 89 94 232 1e-76 294 235 chimpanzee 233 XP_008070631.1
XP_012418625.1 2 233 1 235 100.0 73 83 231 8e-72 278 235 chimpanzee 233 XP_012418625.1
XP_012968196.1 1 233 1 235 100.0 77 86 232 8e-70 271 235 chimpanzee 233 XP_012968196.1
XP_013366174.1 1 201 23 224 86.0 75 83 200 2e-50 208 235 chimpanzee 233 XP_013366174.1
XP_020041793.1 1 233 1 235 100.0 85 91 232 6e-74 285 235 chimpanzee 233 XP_020041793.1
XP_025716559.1 2 233 1 235 100.0 71 82 231 4e-71 276 235 chimpanzee 233 XP_025716559.1;XP_025716560;XP_025716561
XP_027460744.1 2 233 1 235 100.0 71 82 231 8e-72 278 235 chimpanzee 233 XP_027460744.1
XP_027948430.1 2 233 1 235 100.0 72 82 231 1e-71 278 235 chimpanzee 233 XP_027948430.1;XP_027948431;XP_027948432
NP_001191272.1 1 234 1 235 100.0 96 98 233 7e-78 298 235 chimpanzee 234 NP_001191272.1;XP_008989879
XP_003259902.1 1 234 1 235 100.0 97 97 233 2e-77 297 235 chimpanzee 234 XP_003259902.1;XP_012360996
XP_005857418.1 1 234 1 235 100.0 84 89 233 3e-75 290 235 chimpanzee 234 XP_005857418.1
XP_006081198.1 1 234 1 235 100.0 83 88 233 9e-76 292 235 chimpanzee 234 XP_006081198.1
XP_006755335.1 1 234 1 235 100.0 83 89 233 6e-76 292 235 chimpanzee 234 XP_006755335.1
XP_006913357.1 1 234 1 235 100.0 88 94 233 4e-71 276 235 chimpanzee 234 XP_006913357.1
XP_008142680.1 1 234 1 235 100.0 84 88 233 9e-77 295 235 chimpanzee 234 XP_008142680.1;XP_028005522
XP_008586847.1 1 234 1 235 100.0 85 91 233 8e-77 295 235 chimpanzee 234 XP_008586847.1
XP_010337966.1 1 234 1 235 100.0 94 97 233 4e-78 299 235 chimpanzee 234 XP_010337966.1
XP_010355222.1 1 234 1 235 100.0 97 98 233 2e-79 303 235 chimpanzee 234 XP_010355222.1
XP_011225882.1 1 234 1 235 100.0 77 86 233 3e-75 290 235 chimpanzee 234 XP_011225882.1
XP_011356556.1 1 234 1 235 100.0 88 94 233 8e-77 295 235 chimpanzee 234 XP_011356556.1
XP_012372212.1 1 234 1 235 100.0 80 84 233 1e-70 275 235 chimpanzee 234 XP_012372212.1
XP_016002930.1 1 234 1 235 100.0 88 94 233 1e-79 304 235 chimpanzee 234 XP_016002930.1;XP_016002939
XP_017357511.1 1 234 1 235 100.0 96 98 233 4e-79 303 235 chimpanzee 234 XP_017357511.1
XP_019506796.1 1 234 1 235 100.0 82 92 233 2e-74 287 235 chimpanzee 234 XP_019506796.1;XP_019506797
XP_024419068.1 1 234 1 235 100.0 83 88 233 1e-79 304 235 chimpanzee 234 XP_024419068.1
XP_026363570.1 1 234 1 235 100.0 78 87 233 8e-76 292 235 chimpanzee 234 XP_026363570.1;XP_026363571;XP_026363572
XP_029797434.1 1 234 1 235 100.0 79 86 233 2e-72 280 235 chimpanzee 234 XP_029797434.1;XP_029797435;XP_029797436;XP_029797437;XP_029797439
NP_001182133.1 1 235 1 235 100.0 100 100 234 9e-84 318 235 chimpanzee 235 NP_001182133.1;BAG55269
NP_001182430.1 1 235 1 235 100.0 97 98 234 3e-79 303 235 chimpanzee 235 NP_001182430.1;BAG55274
NP_001191270.1 1 235 1 235 100.0 98 99 234 1e-83 317 235 chimpanzee 235 NP_001191270.1;BAG55272;PNJ80446
NP_001191386.1 1 235 1 231 98.3 58 67 234 2e-57 231 235 chimpanzee 235 NP_001191386.1
NP_001269274.1 1 235 1 235 100.0 99 100 234 2e-83 317 235 chimpanzee 235 NP_001269274.1;BAG55271
NP_001272750.1 1 235 1 235 100.0 98 98 234 2e-82 313 235 chimpanzee 235 NP_001272750.1;XP_011925841;XP_011826432;XP_011771199;XP_011771200;XP_015306902;BAG55273
NP_067681.1 1 235 1 235 100.0 99 99 234 2e-83 317 235 chimpanzee 235 NP_067681.1;Q86XR7;AAO74498;BAC77375;AAP81748;BAC98397;BAC98399;AAQ97431;AAQ97432;AAI09267;AAI09266;EAW48960;BAG55268;AIC53712;SJL87105;SJX32208
TEA40782.1 1 235 1 235 100.0 86 92 234 3e-81 310 235 chimpanzee 235 TEA40782.1
XP_003788954.1 1 235 1 235 100.0 86 90 234 5e-78 299 235 chimpanzee 235 XP_003788954.1
XP_004267517.1 1 235 1 235 100.0 85 92 234 6e-81 308 235 chimpanzee 235 XP_004267517.1;XP_019796412;XP_019796413;XP_026955606;XP_026955616
XP_004651622.1 1 235 1 235 100.0 80 86 234 2e-72 281 235 chimpanzee 235 XP_004651622.1
XP_006870605.1 1 232 1 228 97.0 79 86 231 3e-71 276 235 chimpanzee 235 XP_006870605.1
XP_007121541.1 1 235 1 235 100.0 85 92 234 1e-79 305 235 chimpanzee 235 XP_007121541.1;XP_023979949;XP_028348942
XP_007192181.1 1 235 1 235 100.0 86 91 234 6e-80 305 235 chimpanzee 235 XP_007192181.1
XP_007451276.1 1 235 1 235 100.0 86 93 234 1e-80 308 235 chimpanzee 235 XP_007451276.1
XP_008012375.1 1 235 1 235 100.0 98 99 234 6e-83 315 235 chimpanzee 235 XP_008012375.1
XP_008950312.1 1 235 1 235 100.0 99 100 234 2e-83 317 235 chimpanzee 235 XP_008950312.1;BAG55270
XP_009207178.1 1 235 1 235 100.0 97 98 234 3e-79 303 235 chimpanzee 235 XP_009207178.1;XP_025242856;XP_025242857
XP_010612439.1 1 235 1 235 100.0 83 89 234 3e-73 283 235 chimpanzee 235 XP_010612439.1;XP_010612440;XP_010612441;XP_019061614
XP_011819052.1 1 235 1 235 100.0 97 99 234 1e-80 308 235 chimpanzee 235 XP_011819052.1
XP_013220277.1 1 235 1 235 100.0 85 90 234 2e-73 283 235 chimpanzee 235 XP_013220277.1
XP_014652124.1 1 235 1 235 100.0 87 91 234 3e-78 300 235 chimpanzee 235 XP_014652124.1
XP_015344087.1 1 235 1 235 100.0 84 90 234 6e-74 285 235 chimpanzee 235 XP_015344087.1;XP_015344088
XP_017744484.1 1 235 1 235 100.0 97 99 234 1e-80 308 235 chimpanzee 235 XP_017744484.1
XP_022446558.1 1 235 1 235 100.0 85 92 234 1e-79 304 235 chimpanzee 235 XP_022446558.1;XP_022446565;XP_022446572;XP_022446577;XP_029072391;XP_029072392;TKC38638
XP_024599102.1 1 235 1 235 100.0 86 92 234 8e-80 305 235 chimpanzee 235 XP_024599102.1
XP_026271260.1 1 235 1 235 100.0 84 89 234 2e-72 280 235 chimpanzee 235 XP_026271260.1
XP_026302779.1 1 235 1 235 100.0 97 99 234 5e-80 305 235 chimpanzee 235 XP_026302779.1
XP_027796854.1 1 235 1 235 100.0 84 90 234 6e-74 285 235 chimpanzee 235 XP_027796854.1
XP_004686551.1 1 231 1 232 98.7 77 84 230 6e-74 285 235 chimpanzee 236 XP_004686551.1
XP_012515001.1 1 236 1 235 100.0 88 93 235 1e-75 291 235 chimpanzee 236 XP_012515001.1
XP_012619167.1 1 236 1 235 100.0 86 92 235 1e-73 284 235 chimpanzee 236 XP_012619167.1;XP_012619168;XP_012619169;XP_012619170;XP_012619173;XP_012619174;XP_012619175;XP_012619176;XP_020145789
XP_012619177.2 1 236 1 235 100.0 84 90 235 8e-71 275 235 chimpanzee 236 XP_012619177.2
ELW48403.1 1 235 1 227 96.6 83 88 234 1e-70 275 235 chimpanzee 237 ELW48403.1
NP_001191280.1 1 237 1 235 100.0 82 87 236 4e-75 289 235 chimpanzee 237 NP_001191280.1;XP_020934855;XP_020934858;XP_020934868
XP_006927597.1 4 237 1 235 100.0 82 90 233 3e-75 290 235 chimpanzee 237 XP_006927597.1;XP_019686604
XP_007086891.1 4 237 1 235 100.0 81 89 233 3e-74 286 235 chimpanzee 237 XP_007086891.1
XP_014932168.1 4 237 1 235 100.0 82 90 233 6e-75 289 235 chimpanzee 237 XP_014932168.1
XP_016080423.1 4 237 1 235 100.0 81 87 233 5e-77 295 235 chimpanzee 237 XP_016080423.1;XP_016080425
XP_017533085.1 1 237 1 235 100.0 82 90 236 1e-75 291 235 chimpanzee 237 XP_017533085.1;XP_017533086;XP_017533087;XP_017533088
XP_025780880.1 4 237 1 235 100.0 82 89 233 4e-74 286 235 chimpanzee 237 XP_025780880.1
XP_030172679.1 4 237 1 235 100.0 82 90 233 5e-75 289 235 chimpanzee 237 XP_030172679.1
NP_001189783.1 4 238 1 235 100.0 83 89 234 2e-77 297 235 chimpanzee 238 NP_001189783.1;XP_008512114;XP_023472706;XP_023472707;XP_023472708
NP_001191266.1 1 238 1 235 100.0 74 83 237 1e-66 261 235 chimpanzee 238 NP_001191266.1
XP_006736938.1 2 229 1 226 96.2 75 85 227 5e-70 272 235 chimpanzee 238 XP_006736938.1
XP_012294094.1 1 234 1 235 100.0 97 98 233 2e-78 300 235 chimpanzee 238 XP_012294094.1
XP_014447016.1 2 236 1 227 96.6 83 88 234 8e-71 275 235 chimpanzee 238 XP_014447016.1
XP_014697198.1 4 238 1 235 100.0 84 89 234 8e-78 298 235 chimpanzee 238 XP_014697198.1;XP_014697199
XP_021557894.1 2 229 1 226 96.2 75 85 227 4e-70 273 235 chimpanzee 238 XP_021557894.1
XP_004706631.1 4 236 1 232 98.7 78 86 232 3e-75 290 235 chimpanzee 239 XP_004706631.1
XP_006886760.1 1 227 1 227 96.6 77 87 226 3e-72 280 235 chimpanzee 240 XP_006886760.1
NP_001191275.1 1 241 1 235 100.0 70 78 240 1e-65 258 235 chimpanzee 241 NP_001191275.1;XP_008253119
NP_001279313.1 30 227 38 235 84.3 51 66 197 3e-50 206 235 chimpanzee 241 NP_001279313.1;AGN91176
XP_012871538.1 1 232 1 233 99.1 71 83 231 2e-66 260 235 chimpanzee 241 XP_012871538.1;XP_012871539
XP_022376890.1 2 243 1 235 100.0 73 82 241 4e-71 276 235 chimpanzee 243 XP_022376890.1
XP_023447126.1 1 243 1 229 97.4 70 77 242 6e-67 262 235 chimpanzee 243 XP_023447126.1
XP_004759121.1 2 244 1 235 100.0 72 81 242 4e-65 256 235 chimpanzee 244 XP_004759121.1;XP_012915174
RMC01007.1 1 169 68 235 71.5 32 46 168 9e-42 179 235 chimpanzee 248 RMC01007.1
XP_021070064.1 21 252 1 235 100.0 74 83 231 4e-67 263 235 chimpanzee 252 XP_021070064.1
XP_027256662.1 22 254 1 235 100.0 77 87 232 2e-67 264 235 chimpanzee 254 XP_027256662.1
XP_027295389.1 22 254 1 235 100.0 77 87 232 7e-68 265 235 chimpanzee 254 XP_027295389.1
XP_005902009.1 1 256 1 235 100.0 71 78 255 4e-69 270 235 chimpanzee 256 XP_005902009.1
EFB19787.1 169 382 21 235 91.5 77 86 213 5e-66 259 235 chimpanzee 382 EFB19787.1
XP_020366239.1 10 213 27 230 86.8 30 49 203 4e-43 183 235 chimpanzee 383 XP_020366239.1
XP_008510112.1 138 314 60 232 73.6 30 46 176 5e-43 183 235 chimpanzee 389 XP_008510112.1
EHH26713.1 177 391 21 235 91.5 98 98 214 2e-73 284 235 chimpanzee 391 EHH26713.1
EHB04070.1 172 384 23 235 90.6 86 91 212 4e-66 259 235 chimpanzee 397 EHB04070.1
XP_028363168.1 186 399 21 235 91.5 80 88 213 8e-71 275 235 chimpanzee 399 XP_028363168.1
VFV36056.1 190 401 23 235 90.6 83 91 211 4e-65 256 235 chimpanzee 401 VFV36056.1
XP_006081199.2 188 401 21 235 91.5 84 89 213 8e-69 268 235 chimpanzee 401 XP_006081199.2
ELR51893.1 167 402 21 235 91.5 71 78 235 7e-61 242 235 chimpanzee 402 ELR51893.1
XP_027408433.1 191 402 21 235 91.5 79 86 211 2e-64 254 235 chimpanzee 402 XP_027408433.1
EHH54450.1 190 404 21 235 91.5 98 98 214 3e-73 283 235 chimpanzee 404 EHH54450.1
NP_001157940.1 190 404 21 235 91.5 99 99 214 3e-74 286 235 chimpanzee 404 NP_001157940.1;AAQ97430;AAQ97433;EAW48961
XP_005376652.2 193 407 20 235 91.9 79 84 214 4e-64 253 235 chimpanzee 407 XP_005376652.2
XP_028749957.1 195 408 21 234 91.1 78 87 213 8e-64 252 235 chimpanzee 409 XP_028749957.1
KFO19218.1 200 414 21 235 91.5 85 90 214 5e-66 259 235 chimpanzee 414 KFO19218.1
XP_004836233.1 187 401 21 235 91.5 86 91 214 1e-66 261 235 chimpanzee 414 XP_004836233.1
XP_025960494.1 243 415 60 234 74.5 63 76 172 6e-63 249 235 chimpanzee 417 XP_025960494.1
XP_009683844.1 256 428 60 234 74.5 64 77 172 9e-62 245 235 chimpanzee 430 XP_009683844.1
XP_025060401.1 260 432 58 230 73.6 63 79 172 2e-59 237 235 chimpanzee 433 XP_025060401.1
XP_025925263.1 260 432 60 234 74.5 64 76 172 1e-62 248 235 chimpanzee 434 XP_025925263.1
XP_016043099.1 220 437 1 226 96.2 67 78 217 1e-62 248 235 chimpanzee 446 XP_016043099.1
PWA25120.1 153 361 19 228 89.4 30 50 208 1e-44 188 235 chimpanzee 451 PWA25120.1
ELK11576.1 268 450 23 206 78.3 87 94 182 9e-57 228 235 chimpanzee 488 ELK11576.1
XP_010219238.1 318 488 60 230 72.8 64 79 170 1e-60 241 235 chimpanzee 490 XP_010219238.1
XP_025908622.1 321 487 60 226 71.1 65 77 166 3e-61 243 235 chimpanzee 495 XP_025908622.1
XP_026888704.1 192 401 36 232 83.8 31 51 209 9e-36 159 235 chimpanzee 514 XP_026888704.1;XP_026888705
TSK53730.1 184 388 18 222 87.2 30 49 204 2e-36 161 235 chimpanzee 516 TSK53730.1
XP_018939140.1 247 464 15 232 92.8 31 47 217 4e-41 176 235 chimpanzee 525 XP_018939140.1
KTG31873.1 244 467 6 232 96.6 31 46 223 1e-41 178 235 chimpanzee 528 KTG31873.1
XP_008280480.1 294 511 21 235 91.5 31 48 217 3e-44 187 235 chimpanzee 528 XP_008280480.1
TWW72608.1 259 466 29 227 84.7 30 48 207 3e-42 180 235 chimpanzee 553 TWW72608.1
AGW25589.1 290 473 57 232 74.9 31 48 183 2e-39 171 235 chimpanzee 559 AGW25589.1
AYN78122.1 306 474 66 232 71.1 33 53 168 3e-38 167 235 chimpanzee 562 AYN78122.1
XP_019712451.1 296 493 35 233 84.7 32 54 197 2e-45 191 235 chimpanzee 562 XP_019712451.1
XP_005812562.1 275 497 16 235 93.6 30 52 222 4e-43 183 235 chimpanzee 563 XP_005812562.1
XP_027877518.1 277 494 16 230 91.5 30 52 217 1e-42 181 235 chimpanzee 563 XP_027877518.1
XP_014840262.1 286 498 24 235 90.2 31 52 212 5e-44 186 235 chimpanzee 564 XP_014840262.1;XP_014840263
XP_007567988.1 286 499 24 235 90.2 30 52 213 6e-43 183 235 chimpanzee 565 XP_007567988.1;XP_007567991
XP_014898090.1 286 499 24 235 90.2 30 52 213 3e-42 180 235 chimpanzee 565 XP_014898090.1
XP_020471693.1 292 488 30 227 84.3 31 48 196 1e-39 171 235 chimpanzee 569 XP_020471693.1
XP_008280479.1 294 511 21 235 91.5 31 48 217 1e-44 188 235 chimpanzee 570 XP_008280479.1
XP_018532364.1 263 478 15 234 93.6 30 52 215 3e-39 170 235 chimpanzee 573 XP_018532364.1;XP_018532365
XP_030257680.1 287 480 40 232 82.1 33 50 193 5e-41 176 235 chimpanzee 573 XP_030257680.1
XP_016362910.1 252 477 4 232 97.4 30 46 225 8e-42 179 235 chimpanzee 574 XP_016362910.1;XP_016362911
XP_016411308.1 252 477 4 232 97.4 30 46 225 6e-42 179 235 chimpanzee 574 XP_016411308.1
AWP04170.1 293 480 43 231 80.4 35 52 187 4e-40 173 235 chimpanzee 576 AWP04170.1
QCO31414.1 293 480 43 231 80.4 35 52 187 6e-40 172 235 chimpanzee 576 QCO31414.1;QCO31415
XP_026102610.1 259 478 14 232 93.2 30 48 219 3e-40 173 235 chimpanzee 576 XP_026102610.1
NP_001106665.1 283 490 29 227 84.7 30 49 207 6e-42 179 235 chimpanzee 577 NP_001106665.1;BAF91188
TNM97751.1 283 490 29 227 84.7 30 49 207 3e-42 180 235 chimpanzee 577 TNM97751.1
XP_011614696.2 283 490 29 227 84.7 30 49 207 7e-42 179 235 chimpanzee 577 XP_011614696.2
XP_018939138.1 260 478 15 232 92.8 31 47 218 3e-41 177 235 chimpanzee 577 XP_018939138.1;XP_018939139;KTF82518
XP_016085949.1 252 477 4 232 97.4 30 45 225 2e-42 181 235 chimpanzee 578 XP_016085949.1
XP_026119947.1 259 478 14 232 93.2 30 48 219 4e-40 173 235 chimpanzee 578 XP_026119947.1
XP_010774263.1 296 494 35 232 84.3 32 53 198 1e-43 184 235 chimpanzee 580 XP_010774263.1;XP_010774264
XP_012714371.1 296 501 20 226 88.1 34 53 205 2e-42 180 235 chimpanzee 580 XP_012714371.1
XP_022057778.1 297 509 21 232 90.2 31 48 212 3e-44 186 235 chimpanzee 583 XP_022057778.1
XP_019955201.1 291 488 33 231 84.7 31 50 197 1e-40 174 235 chimpanzee 584 XP_019955201.1
XP_023124681.1 299 508 24 235 90.2 31 49 209 2e-46 194 235 chimpanzee 586 XP_023124681.1
XP_028988652.1 286 491 29 232 86.8 30 50 205 2e-35 157 235 chimpanzee 587 XP_028988652.1;XP_028988653
XP_026229899.1 288 495 19 227 88.9 33 54 207 1e-46 195 235 chimpanzee 588 XP_026229899.1
QCV57275.1 289 491 32 232 85.5 32 51 202 5e-43 183 235 chimpanzee 589 QCV57275.1
XP_021145322.1 260 469 22 230 88.9 32 46 209 7e-49 202 235 chimpanzee 590 XP_021145322.1
TKS79933.1 312 499 44 232 80.4 31 52 187 6e-41 176 235 chimpanzee 597 TKS79933.1
XP_026170345.1 287 500 21 232 90.2 32 51 213 7e-44 186 235 chimpanzee 597 XP_026170345.1;XP_026170346
QCT05766.1 298 503 28 232 87.2 31 52 205 2e-41 177 235 chimpanzee 601 QCT05766.1
TKS27112.1 367 546 57 232 74.9 31 48 179 8e-43 182 235 chimpanzee 601 TKS27112.1
XP_025890944.1 253 468 14 222 88.9 32 43 215 6e-46 192 235 chimpanzee 603 XP_025890944.1
CDQ87038.1 286 499 24 233 89.4 31 47 213 2e-42 181 235 chimpanzee 604 CDQ87038.1
XP_028449138.1 308 508 36 232 83.8 34 52 200 2e-43 184 235 chimpanzee 607 XP_028449138.1;TDH05507
XP_019712450.1 342 539 35 233 84.7 32 54 197 8e-46 192 235 chimpanzee 608 XP_019712450.1
XP_005504021.1 280 489 22 230 88.9 32 46 209 9e-49 202 235 chimpanzee 610 XP_005504021.1;PKK19683
XP_010723390.1 309 473 68 232 70.2 35 54 164 2e-48 200 235 chimpanzee 615 XP_010723390.1
KFP06358.1 390 603 23 235 90.6 31 44 213 8e-51 209 235 chimpanzee 616 KFP06358.1
KFQ51151.1 380 589 22 230 88.9 32 45 209 1e-49 204 235 chimpanzee 616 KFQ51151.1
KFV07345.1 369 596 24 232 88.9 31 44 227 3e-51 210 235 chimpanzee 616 KFV07345.1
KFQ20826.1 399 591 36 228 82.1 30 43 192 2e-49 204 235 chimpanzee 619 KFQ20826.1
KFV52042.1 400 593 39 231 82.1 32 46 193 4e-49 203 235 chimpanzee 619 KFV52042.1
KFQ17041.1 426 602 57 232 74.9 35 49 176 3e-47 196 235 chimpanzee 622 KFQ17041.1
KFV61693.1 359 597 6 232 96.6 30 41 238 3e-48 200 235 chimpanzee 623 KFV61693.1
KFR04834.1 417 605 47 234 80.0 34 48 188 4e-51 209 235 chimpanzee 625 KFR04834.1
KFO09658.1 388 599 20 230 89.8 30 44 211 1e-48 201 235 chimpanzee 626 KFO09658.1
KFP94629.1 389 599 22 230 88.9 31 46 210 1e-49 204 235 chimpanzee 626 KFP94629.1
KFV00468.1 373 599 12 230 93.2 31 42 226 1e-47 198 235 chimpanzee 626 KFV00468.1
KFW95646.1 393 599 25 230 87.7 32 45 206 4e-52 213 235 chimpanzee 626 KFW95646.1
KFP14217.1 391 601 22 230 88.9 32 47 210 5e-50 206 235 chimpanzee 628 KFP14217.1
KFP55919.1 391 598 22 228 88.1 31 45 207 5e-51 209 235 chimpanzee 628 KFP55919.1
KFP96458.1 391 601 22 230 88.9 31 45 210 7e-53 215 235 chimpanzee 628 KFP96458.1
KFV99775.1 391 601 22 230 88.9 31 43 210 1e-49 204 235 chimpanzee 628 KFV99775.1
KGL88107.1 429 606 58 235 75.7 34 47 177 3e-50 207 235 chimpanzee 629 KGL88107.1
KFM10766.1 434 607 62 235 74.0 35 50 173 7e-49 202 235 chimpanzee 630 KFM10766.1
KFV73459.1 387 597 26 230 87.2 33 45 210 6e-50 206 235 chimpanzee 630 KFV73459.1
KFP90689.1 438 607 62 230 71.9 36 49 169 2e-46 194 235 chimpanzee 632 KFP90689.1
XP_028906958.1 343 507 62 226 70.2 31 48 164 3e-40 173 235 chimpanzee 643 XP_028906958.1
XP_025871184.1 410 648 1 235 100.0 74 82 238 2e-68 267 235 chimpanzee 648 XP_025871184.1
XP_019325260.1 416 649 1 235 100.0 81 89 233 4e-75 290 235 chimpanzee 649 XP_019325260.1
XP_029931358.1 341 541 33 235 86.4 30 50 200 2e-40 174 235 chimpanzee 649 XP_029931358.1
XP_010882521.3 346 547 32 232 85.5 32 49 201 2e-42 181 235 chimpanzee 655 XP_010882521.3
XP_029607373.1 341 550 24 232 88.9 30 45 209 2e-43 184 235 chimpanzee 656 XP_029607373.1
XP_014025434.1 342 551 24 232 88.9 30 45 209 1e-43 184 235 chimpanzee 657 XP_014025434.1;XP_014025435;XP_014025436
XP_021454523.1 343 552 24 232 88.9 32 48 209 2e-42 181 235 chimpanzee 659 XP_021454523.1
XP_023854570.1 342 553 24 232 88.9 33 46 211 4e-45 190 235 chimpanzee 659 XP_023854570.1;XP_023854571
XP_012680748.1 359 532 59 232 74.0 35 51 173 4e-32 146 235 chimpanzee 660 XP_012680748.1
XP_023699379.1 346 566 14 234 94.0 32 47 220 2e-44 187 235 chimpanzee 664 XP_023699379.1
XP_024239574.1 335 558 15 232 92.8 33 47 223 2e-43 184 235 chimpanzee 665 XP_024239574.1;XP_024239663;XP_024239744;XP_024239828;XP_024239914
XP_020347942.1 350 559 24 232 88.9 32 48 209 2e-45 191 235 chimpanzee 666 XP_020347942.1;XP_020347943;XP_020347944;XP_020347945
XP_029541726.1 350 559 24 232 88.9 32 48 209 2e-42 181 235 chimpanzee 666 XP_029541726.1;XP_029541727;XP_029541728
XP_025028502.1 338 531 29 222 82.6 30 46 193 3e-41 177 235 chimpanzee 667 XP_025028502.1
XP_010072321.1 369 596 24 232 88.9 31 44 227 3e-51 210 235 chimpanzee 669 XP_010072321.1
XP_025028501.1 340 533 29 222 82.6 30 46 193 3e-41 177 235 chimpanzee 669 XP_025028501.1
GCF56572.1 352 529 54 232 76.2 32 49 177 3e-41 177 235 chimpanzee 673 GCF56572.1
XP_004689386.1 368 536 68 232 70.2 30 49 168 4e-39 169 235 chimpanzee 678 XP_004689386.1;XP_012584955
XP_012863134.1 373 543 58 228 72.8 31 47 170 4e-39 170 235 chimpanzee 682 XP_012863134.1
XP_015276078.1 325 545 3 230 97.0 30 45 220 2e-42 181 235 chimpanzee 684 XP_015276078.1;XP_015276079
XP_025302499.1 453 690 1 235 100.0 74 83 237 2e-68 267 235 chimpanzee 690 XP_025302499.1
XP_030365526.1 374 584 21 230 89.4 30 42 210 1e-48 201 235 chimpanzee 691 XP_030365526.1
XP_009676037.1 345 548 27 230 86.8 32 45 203 4e-51 209 235 chimpanzee 692 XP_009676037.1
XP_025052284.1 403 567 68 232 70.2 38 54 164 1e-47 198 235 chimpanzee 694 XP_025052284.1;XP_025052285
EOA95601.1 361 571 25 232 88.5 31 45 210 1e-49 204 235 chimpanzee 695 EOA95601.1
XP_005155258.1 376 589 21 232 90.2 31 44 213 8e-49 202 235 chimpanzee 695 XP_005155258.1
KQK82830.1 380 587 24 230 88.1 30 41 207 9e-48 198 235 chimpanzee 697 KQK82830.1
XP_020826901.1 356 555 25 224 85.1 30 46 199 1e-43 185 235 chimpanzee 702 XP_020826901.1;XP_020826902
XP_005281227.1 346 555 21 232 90.2 30 46 209 3e-44 187 235 chimpanzee 703 XP_005281227.1;XP_023961517
XP_014808292.1 417 594 57 234 75.7 34 48 177 1e-48 201 235 chimpanzee 706 XP_014808292.1
XP_014808293.1 417 594 57 234 75.7 34 48 177 1e-48 201 235 chimpanzee 706 XP_014808293.1
XP_007899298.1 317 526 21 230 89.4 32 48 209 7e-44 186 235 chimpanzee 707 XP_007899298.1;XP_007899299;XP_007899300
XP_023500240.1 364 543 57 232 74.9 30 46 179 2e-42 181 235 chimpanzee 713 XP_023500240.1
XP_030073778.1 348 563 17 232 91.9 30 50 215 7e-43 182 235 chimpanzee 713 XP_030073778.1;XP_030073779
XP_009480176.1 380 589 22 230 88.9 32 45 209 8e-50 205 235 chimpanzee 714 XP_009480176.1
XP_009979399.1 373 599 12 230 93.2 31 42 226 9e-48 198 235 chimpanzee 714 XP_009979399.1
XP_030322340.1 388 601 23 235 90.6 31 44 213 1e-50 208 235 chimpanzee 715 XP_030322340.1
XP_009808101.1 400 593 39 231 82.1 32 46 193 5e-49 203 235 chimpanzee 717 XP_009808101.1
XP_009899013.1 359 597 6 232 96.6 30 41 238 3e-48 200 235 chimpanzee 717 XP_009899013.1
XP_026720904.1 384 593 22 230 88.9 31 44 209 2e-50 207 235 chimpanzee 718 XP_026720904.1
XP_010177190.1 399 591 36 228 82.1 30 43 192 1e-49 204 235 chimpanzee 719 XP_010177190.1
XP_009470181.1 417 605 47 234 80.0 34 48 188 5e-51 209 235 chimpanzee 721 XP_009470181.1
XP_009634984.1 391 601 22 230 88.9 32 47 210 5e-50 206 235 chimpanzee 721 XP_009634984.1
XP_010298283.1 388 599 20 230 89.8 30 44 211 6e-49 203 235 chimpanzee 721 XP_010298283.1
XP_028618280.1 381 555 64 234 72.8 30 48 174 2e-42 181 235 chimpanzee 721 XP_028618280.1
XP_006177626.1 367 546 57 232 74.9 31 48 179 3e-43 183 235 chimpanzee 723 XP_006177626.1;XP_006188003;EPY78547;EPY86332
XP_006206437.1 372 546 62 232 72.8 32 48 174 2e-45 191 235 chimpanzee 723 XP_006206437.1
XP_009511631.1 393 599 25 230 87.7 32 45 206 2e-52 214 235 chimpanzee 723 XP_009511631.1
XP_010965043.1 367 546 57 232 74.9 31 48 179 3e-43 183 235 chimpanzee 723 XP_010965043.1
XP_010981627.1 367 546 57 232 74.9 31 48 179 8e-43 182 235 chimpanzee 723 XP_010981627.1
XP_011594215.1 389 598 22 230 88.9 32 47 209 1e-53 218 235 chimpanzee 723 XP_011594215.1;XP_029889195;XP_029889196
XP_009920467.1 389 599 22 230 88.9 31 46 210 9e-50 205 235 chimpanzee 724 XP_009920467.1
XP_010560547.1 389 599 22 230 88.9 31 46 210 8e-50 205 235 chimpanzee 724 XP_010560547.1
XP_009570504.1 391 601 22 230 88.9 31 43 210 1e-49 204 235 chimpanzee 726 XP_009570504.1
XP_009707398.1 391 598 22 228 88.1 31 45 207 4e-51 209 235 chimpanzee 726 XP_009707398.1
XP_009959824.1 391 601 22 230 88.9 31 45 210 6e-53 216 235 chimpanzee 726 XP_009959824.1
XP_013158110.1 434 602 63 230 71.5 36 52 168 1e-49 204 235 chimpanzee 726 XP_013158110.1
XP_014133217.1 411 602 40 230 81.3 32 47 191 2e-51 210 235 chimpanzee 726 XP_014133217.1
XP_009893486.1 429 606 58 235 75.7 34 47 177 3e-50 206 235 chimpanzee 727 XP_009893486.1
XP_009282325.1 434 607 62 235 74.0 35 50 173 8e-49 202 235 chimpanzee 728 XP_009282325.1
XP_009871442.1 438 607 62 230 71.9 36 49 169 4e-47 196 235 chimpanzee 728 XP_009871442.1
NP_001297720.1 389 599 25 232 88.5 32 45 210 6e-49 203 235 chimpanzee 734 NP_001297720.1;AHX37587
XP_009974479.1 400 606 25 230 87.7 32 46 206 2e-50 207 235 chimpanzee 734 XP_009974479.1
XP_025961666.1 374 593 36 232 83.8 31 46 219 4e-50 206 235 chimpanzee 734 XP_025961666.1
NP_001074975.1 429 593 68 232 70.2 35 53 164 9e-49 202 235 chimpanzee 735 NP_001074975.1;ABK20148
XP_015155511.1 429 593 68 232 70.2 35 53 164 9e-49 202 235 chimpanzee 735 XP_015155511.1
XP_013050712.1 428 597 65 234 72.3 36 52 169 2e-49 204 235 chimpanzee 736 XP_013050712.1;XP_013050713
RXM93555.1 361 564 29 232 86.8 32 51 203 2e-48 201 235 chimpanzee 737 RXM93555.1
XP_008946049.1 426 602 57 232 74.9 35 49 176 3e-47 197 235 chimpanzee 738 XP_008946049.1
XP_013798144.1 389 597 24 232 88.9 31 48 208 8e-53 215 235 chimpanzee 739 XP_013798144.1
XP_013798145.1 389 597 24 232 88.9 31 48 208 8e-53 215 235 chimpanzee 739 XP_013798145.1
XP_025922997.1 389 597 24 232 88.9 31 48 208 9e-53 215 235 chimpanzee 739 XP_025922997.1;XP_025922998
XP_006896500.1 398 572 54 228 74.5 32 46 174 2e-40 174 235 chimpanzee 741 XP_006896500.1
XP_015220763.1 348 567 21 232 90.2 31 45 219 1e-42 181 235 chimpanzee 746 XP_015220763.1
PKU34580.1 481 648 68 235 71.5 35 50 167 6e-49 203 235 chimpanzee 765 PKU34580.1
XP_004023546.3 398 581 53 232 76.6 30 46 183 7e-45 189 235 chimpanzee 765 XP_004023546.3;XP_027825641
ANV78028.1 424 634 25 232 88.5 32 45 210 4e-49 203 235 chimpanzee 769 ANV78028.1
XP_013820713.2 412 595 53 232 76.6 30 45 183 2e-42 181 235 chimpanzee 793 XP_013820713.2;XP_017906378
KYO42550.1 544 714 62 232 72.8 37 53 170 5e-49 203 235 chimpanzee 844 KYO42550.1
KYO42549.1 552 722 62 232 72.8 37 53 170 6e-49 202 235 chimpanzee 852 KYO42549.1
KYO42548.1 740 964 11 232 95.7 34 48 224 2e-53 218 232 elephant 1086 KYO42548.1
KGL81639.1 3 169 57 223 72.0 62 79 166 3e-59 236 232 elephant 169 KGL81639.1
AAS20428.1 2 172 68 232 71.1 32 50 170 5e-44 186 232 elephant 172 AAS20428.1
XP_030084069.1 6 171 56 221 71.6 44 61 165 2e-30 141 232 elephant 178 XP_030084069.1
XP_027564076.1 16 189 49 217 72.8 44 62 173 2e-36 161 232 elephant 189 XP_027564076.1
XP_009476711.1 26 193 49 211 70.3 46 62 167 1e-33 151 232 elephant 193 XP_009476711.1
XP_029072393.1 2 195 41 231 82.3 80 87 193 4e-62 246 232 elephant 196 XP_029072393.1
OBS82825.1 3 190 19 203 79.7 75 81 187 3e-53 216 232 elephant 198 OBS82825.1
XP_010304648.1 44 198 57 231 75.4 41 55 154 2e-26 127 232 elephant 200 XP_010304648.1
XP_019061615.1 2 200 36 231 84.5 75 80 198 4e-60 239 232 elephant 201 XP_019061615.1
XP_018415358.1 26 208 47 229 78.9 51 72 182 2e-49 204 232 elephant 210 XP_018415358.1
XP_026529181.1 40 209 57 226 73.3 52 71 169 6e-54 219 232 elephant 211 XP_026529181.1
XP_026575965.1 40 209 57 226 73.3 52 71 169 8e-54 218 232 elephant 211 XP_026575965.1
XP_005857419.1 1 211 23 231 90.1 80 86 210 3e-66 260 232 elephant 212 XP_005857419.1;EPQ02154
XP_015413935.1 1 211 23 231 90.1 79 86 210 8e-66 258 232 elephant 212 XP_015413935.1;ELK36509
ETE60420.1 40 209 57 226 73.3 52 71 169 2e-53 217 232 elephant 215 ETE60420.1
XP_004618241.1 1 213 1 230 99.1 66 74 212 9e-66 258 232 elephant 215 XP_004618241.1
XP_015675321.1 42 209 59 226 72.4 53 72 167 1e-54 221 232 elephant 215 XP_015675321.1
EMP39899.1 1 212 1 223 96.1 52 69 211 2e-60 241 232 elephant 217 EMP39899.1
XP_005300191.1 47 212 58 223 71.6 62 80 165 4e-59 236 232 elephant 217 XP_005300191.1;XP_005300192;XP_005300193;XP_023959636
XP_007442151.1 42 216 59 232 75.0 52 72 174 1e-56 228 232 elephant 217 XP_007442151.1;XP_015746115
XP_024064535.2 17 212 17 223 89.2 53 69 195 6e-56 226 232 elephant 217 XP_024064535.2;XP_024064534
XP_030421630.1 1 212 1 223 96.1 52 67 211 1e-58 234 232 elephant 217 XP_030421630.1;XP_030421631;XP_030421632;XP_030421633
XP_013810569.1 44 218 57 231 75.4 61 74 174 5e-64 253 232 elephant 218 XP_013810569.1
XP_009892132.1 3 218 28 231 87.9 38 52 215 8e-39 169 232 elephant 220 XP_009892132.1
XP_007055469.2 5 216 1 223 96.1 52 69 211 1e-60 241 232 elephant 221 XP_007055469.2;XP_027673610
XP_012399572.1 1 219 1 226 97.4 61 73 218 6e-60 239 232 elephant 221 XP_012399572.1
XP_015271788.1 1 222 1 232 100.0 43 61 221 2e-53 217 232 elephant 223 XP_015271788.1;XP_015271789
XP_020823005.1 1 221 1 226 97.4 63 75 220 5e-57 229 232 elephant 223 XP_020823005.1
XP_016850341.1 53 222 63 231 72.8 54 72 169 5e-51 209 232 elephant 224 XP_016850341.1;XP_016850342
XP_008707699.1 1 224 1 231 99.6 73 80 223 1e-70 275 232 elephant 225 XP_008707699.1
XP_028348943.1 11 224 21 231 90.9 78 87 213 5e-66 259 232 elephant 225 XP_028348943.1;XP_028348944;XP_028348945;XP_028348946
XP_023587721.1 1 225 1 224 96.6 88 92 224 7e-68 265 232 elephant 227 XP_023587721.1
XP_028604507.1 1 223 1 232 100.0 44 61 222 1e-56 228 232 elephant 227 XP_028604507.1
XP_013011597.1 1 225 1 229 98.7 68 73 224 3e-63 250 232 elephant 228 XP_013011597.1;XP_013011599
XP_017651625.1 1 228 1 228 98.3 77 83 227 7e-70 272 232 elephant 228 XP_017651625.1
XP_019340091.1 12 227 1 227 97.8 51 68 215 8e-62 245 232 elephant 228 XP_019340091.1;XP_019340100
XP_019372527.1 12 227 1 227 97.8 53 69 215 5e-63 249 232 elephant 228 XP_019372527.1;XP_019372529;XP_019372530
XP_019410568.1 12 227 1 227 97.8 51 67 215 6e-62 246 232 elephant 228 XP_019410568.1;XP_019410569;XP_019410570
XP_027730559.1 1 226 1 226 97.4 62 76 225 2e-61 244 232 elephant 228 XP_027730559.1
XP_004010232.2 1 226 1 229 98.7 75 81 225 7e-71 275 232 elephant 229 XP_004010232.2;XP_012036024
XP_007952719.1 1 227 1 224 96.6 82 88 226 9e-73 281 232 elephant 229 XP_007952719.1
XP_010969814.1 1 230 1 226 97.4 76 82 229 1e-71 278 232 elephant 230 XP_010969814.1;XP_010985801;XP_014422006;EPY74383;TKS50171
XP_015094364.1 1 230 1 226 97.4 76 81 229 6e-73 282 232 elephant 230 XP_015094364.1
TFK12723.1 47 216 58 227 73.3 60 78 169 6e-60 239 232 elephant 231 TFK12723.1
XP_005356131.1 1 230 1 231 99.6 70 77 229 2e-66 260 232 elephant 231 XP_005356131.1;XP_026639114
XP_030049363.1 7 226 1 228 98.3 52 65 219 1e-54 221 232 elephant 231 XP_030049363.1;XP_030049364
AFN27530.1 1 229 1 229 98.7 76 83 228 1e-74 287 232 elephant 232 AFN27530.1
BAE30771.1 1 231 1 231 99.6 66 79 230 7e-69 268 232 elephant 232 BAE30771.1
KAA0727038.1 1 229 1 229 98.7 77 84 228 1e-74 287 232 elephant 232 KAA0727038.1
NP_001039921.1 1 229 1 229 98.7 77 84 228 7e-74 285 232 elephant 232 NP_001039921.1;XP_005211269;XP_019823587;XP_027408431;XP_027408432;Q2LGB7;ABC47874;AAI18339;DAA25882
NP_001102360.1 1 231 1 231 99.6 68 77 230 4e-67 263 232 elephant 232 NP_001102360.1;XP_006254752;EDM14388
NP_775570.1 1 231 1 231 99.6 67 79 230 6e-69 269 232 elephant 232 NP_775570.1;Q8BJQ4;BAC38055;AAP29979;AAP81749;BAC98398;AAH99933;BAE22014;EDL09980
XP_006047327.1 1 229 1 229 98.7 77 85 228 6e-75 289 232 elephant 232 XP_006047327.1;XP_025152209
XP_010860382.1 1 229 1 229 98.7 77 85 228 3e-73 283 232 elephant 232 XP_010860382.1;XP_010860383;XP_010860384;XP_010860385
XP_017909212.1 1 229 1 229 98.7 76 82 228 2e-74 287 232 elephant 232 XP_017909212.1;XP_017909213
XP_020748203.1 1 229 1 229 98.7 74 82 228 3e-72 280 232 elephant 232 XP_020748203.1;XP_020748204
XP_021006287.1 1 231 1 231 99.6 67 78 230 3e-69 270 232 elephant 232 XP_021006287.1
XP_021508228.1 1 231 1 231 99.6 67 76 230 8e-68 265 232 elephant 232 XP_021508228.1
XP_023404744.1 1 232 1 232 100.0 100 100 231 4e-79 302 232 elephant 232 XP_023404744.1
XP_027827255.1 1 229 1 229 98.7 76 82 228 2e-73 284 232 elephant 232 XP_027827255.1
XP_028632962.1 1 231 1 231 99.6 69 77 230 6e-69 269 232 elephant 232 XP_028632962.1
EGV95508.1 1 232 1 231 99.6 69 77 231 5e-65 256 232 elephant 233 EGV95508.1
ERE86013.1 1 232 1 231 99.6 69 77 231 9e-65 255 232 elephant 233 ERE86013.1
XP_006977723.1 1 232 1 231 99.6 71 79 231 1e-68 268 232 elephant 233 XP_006977723.1
XP_008070631.1 1 232 1 231 99.6 76 82 231 1e-74 287 232 elephant 233 XP_008070631.1
XP_012418625.1 2 232 1 231 99.6 72 82 230 2e-72 280 232 elephant 233 XP_012418625.1
XP_012968196.1 1 231 1 230 99.1 71 78 230 2e-66 260 232 elephant 233 XP_012968196.1
XP_013366174.1 1 204 23 224 87.1 64 75 203 3e-50 207 232 elephant 233 XP_013366174.1
XP_020041793.1 1 232 1 231 99.6 74 81 231 2e-72 280 232 elephant 233 XP_020041793.1
XP_025716559.1 2 232 1 231 99.6 71 82 230 8e-72 278 232 elephant 233 XP_025716559.1;XP_025716560;XP_025716561
XP_027460744.1 2 232 1 231 99.6 72 82 230 1e-73 284 232 elephant 233 XP_027460744.1
XP_027948430.1 2 232 1 231 99.6 72 82 230 5e-73 282 232 elephant 233 XP_027948430.1;XP_027948431;XP_027948432
NP_001191272.1 1 233 1 231 99.6 79 84 232 5e-76 292 232 elephant 234 NP_001191272.1;XP_008989879
XP_003259902.1 1 233 1 231 99.6 79 85 232 2e-75 290 232 elephant 234 XP_003259902.1;XP_012360996
XP_005857418.1 1 233 1 231 99.6 80 85 232 5e-74 285 232 elephant 234 XP_005857418.1
XP_006081198.1 1 233 1 231 99.6 80 86 232 8e-75 288 232 elephant 234 XP_006081198.1
XP_006755335.1 1 233 1 231 99.6 79 86 232 3e-74 286 232 elephant 234 XP_006755335.1
XP_006913357.1 1 233 1 231 99.6 79 85 232 7e-69 268 232 elephant 234 XP_006913357.1
XP_008142680.1 1 233 1 231 99.6 81 87 232 1e-75 291 232 elephant 234 XP_008142680.1;XP_028005522
XP_008586847.1 1 233 1 231 99.6 75 82 232 6e-75 289 232 elephant 234 XP_008586847.1
XP_010337966.1 1 233 1 231 99.6 79 84 232 7e-76 292 232 elephant 234 XP_010337966.1
XP_010355222.1 1 233 1 231 99.6 80 85 232 1e-76 294 232 elephant 234 XP_010355222.1
XP_011225882.1 1 233 1 231 99.6 75 83 232 1e-74 288 232 elephant 234 XP_011225882.1
XP_011356556.1 1 233 1 231 99.6 78 85 232 2e-74 286 232 elephant 234 XP_011356556.1
XP_012372212.1 1 232 1 230 99.1 70 75 231 2e-68 267 232 elephant 234 XP_012372212.1
XP_016002930.1 1 233 1 231 99.6 82 88 232 2e-76 294 232 elephant 234 XP_016002930.1;XP_016002939
XP_017357511.1 1 233 1 231 99.6 79 84 232 9e-77 295 232 elephant 234 XP_017357511.1
XP_019506796.1 1 233 1 231 99.6 78 85 232 7e-73 281 232 elephant 234 XP_019506796.1;XP_019506797
XP_024419068.1 1 233 1 231 99.6 82 88 232 3e-78 300 232 elephant 234 XP_024419068.1
XP_026363570.1 1 233 1 231 99.6 76 83 232 4e-75 289 232 elephant 234 XP_026363570.1;XP_026363571;XP_026363572
XP_029797434.1 1 233 1 231 99.6 74 81 232 1e-70 274 232 elephant 234 XP_029797434.1;XP_029797435;XP_029797436;XP_029797437;XP_029797439
NP_001182133.1 1 234 1 231 99.6 80 86 233 7e-77 295 232 elephant 235 NP_001182133.1;BAG55269
NP_001182430.1 1 234 1 231 99.6 79 85 233 3e-75 290 232 elephant 235 NP_001182430.1;BAG55274
NP_001191270.1 1 234 1 231 99.6 79 84 233 5e-77 295 232 elephant 235 NP_001191270.1;BAG55272;PNJ80446
NP_001191386.1 1 235 1 228 98.3 56 68 234 7e-58 232 232 elephant 235 NP_001191386.1
NP_001269274.1 1 234 1 231 99.6 80 86 233 1e-76 294 232 elephant 235 NP_001269274.1;BAG55271
NP_001272750.1 1 234 1 231 99.6 79 85 233 2e-75 290 232 elephant 235 NP_001272750.1;XP_011925841;XP_011826432;XP_011771199;XP_011771200;XP_015306902;BAG55273
NP_067681.1 1 234 1 231 99.6 80 86 233 7e-77 295 232 elephant 235 NP_067681.1;Q86XR7;AAO74498;BAC77375;AAP81748;BAC98397;BAC98399;AAQ97431;AAQ97432;AAI09267;AAI09266;EAW48960;BAG55268;AIC53712;SJL87105;SJX32208
TEA40782.1 1 234 1 231 99.6 79 87 233 1e-78 301 232 elephant 235 TEA40782.1
XP_003788954.1 1 234 1 231 99.6 76 82 233 5e-75 289 232 elephant 235 XP_003788954.1
XP_004267517.1 1 234 1 231 99.6 79 87 233 2e-78 300 232 elephant 235 XP_004267517.1;XP_019796412;XP_019796413;XP_026955606;XP_026955616
XP_004651622.1 1 234 1 231 99.6 72 79 233 5e-70 272 232 elephant 235 XP_004651622.1
XP_006870605.1 1 232 1 225 97.0 79 87 231 1e-70 275 232 elephant 235 XP_006870605.1
XP_007121541.1 1 234 1 231 99.6 78 87 233 7e-77 295 232 elephant 235 XP_007121541.1;XP_023979949;XP_028348942
XP_007192181.1 1 234 1 231 99.6 78 85 233 1e-76 294 232 elephant 235 XP_007192181.1
XP_007451276.1 1 234 1 231 99.6 79 86 233 8e-78 298 232 elephant 235 XP_007451276.1
XP_008012375.1 1 234 1 231 99.6 79 85 233 6e-76 292 232 elephant 235 XP_008012375.1
XP_008950312.1 1 234 1 231 99.6 80 86 233 1e-76 294 232 elephant 235 XP_008950312.1;BAG55270
XP_009207178.1 1 234 1 231 99.6 80 85 233 3e-75 290 232 elephant 235 XP_009207178.1;XP_025242856;XP_025242857
XP_010612439.1 1 234 1 231 99.6 73 77 233 3e-70 273 232 elephant 235 XP_010612439.1;XP_010612440;XP_010612441;XP_019061614
XP_011819052.1 1 234 1 231 99.6 80 85 233 5e-77 295 232 elephant 235 XP_011819052.1
XP_013220277.1 1 234 1 231 99.6 74 80 233 6e-71 275 232 elephant 235 XP_013220277.1
XP_014652124.1 1 233 1 230 99.1 78 85 232 3e-75 290 232 elephant 235 XP_014652124.1
XP_015344087.1 1 234 1 231 99.6 76 82 233 4e-71 276 232 elephant 235 XP_015344087.1;XP_015344088
XP_017744484.1 1 234 1 231 99.6 80 85 233 2e-76 294 232 elephant 235 XP_017744484.1
XP_022446558.1 1 234 1 231 99.6 79 87 233 8e-77 295 232 elephant 235 XP_022446558.1;XP_022446565;XP_022446572;XP_022446577;XP_029072391;XP_029072392;TKC38638
XP_024599102.1 1 234 1 231 99.6 79 87 233 5e-77 295 232 elephant 235 XP_024599102.1
XP_026271260.1 1 234 1 231 99.6 73 79 233 4e-70 273 232 elephant 235 XP_026271260.1
XP_026302779.1 1 234 1 231 99.6 80 85 233 2e-76 293 232 elephant 235 XP_026302779.1
XP_027796854.1 1 234 1 231 99.6 76 82 233 3e-71 276 232 elephant 235 XP_027796854.1
XP_004686551.1 1 230 1 228 98.3 73 82 229 5e-73 282 232 elephant 236 XP_004686551.1
XP_012515001.1 1 235 1 231 99.6 75 82 234 1e-73 284 232 elephant 236 XP_012515001.1
XP_012619167.1 1 235 1 231 99.6 75 82 234 1e-72 281 232 elephant 236 XP_012619167.1;XP_012619168;XP_012619169;XP_012619170;XP_012619173;XP_012619174;XP_012619175;XP_012619176;XP_020145789
XP_012619177.2 1 235 1 231 99.6 73 81 234 6e-70 272 232 elephant 236 XP_012619177.2
ELW48403.1 1 237 1 226 97.4 75 82 236 1e-69 271 232 elephant 237 ELW48403.1
NP_001191280.1 1 236 1 231 99.6 75 83 235 3e-72 280 232 elephant 237 NP_001191280.1;XP_020934855;XP_020934858;XP_020934868
XP_006927597.1 4 236 1 231 99.6 77 83 232 4e-73 283 232 elephant 237 XP_006927597.1;XP_019686604
XP_007086891.1 4 236 1 231 99.6 75 82 232 3e-72 280 232 elephant 237 XP_007086891.1
XP_014932168.1 4 236 1 231 99.6 76 83 232 6e-73 282 232 elephant 237 XP_014932168.1
XP_016080423.1 4 236 1 231 99.6 79 85 232 5e-75 289 232 elephant 237 XP_016080423.1;XP_016080425
XP_017533085.1 1 235 1 230 99.1 75 82 234 5e-74 286 232 elephant 237 XP_017533085.1;XP_017533086;XP_017533087;XP_017533088
XP_025780880.1 4 236 1 231 99.6 76 83 232 2e-72 280 232 elephant 237 XP_025780880.1
XP_030172679.1 4 236 1 231 99.6 76 82 232 7e-73 282 232 elephant 237 XP_030172679.1
NP_001189783.1 4 237 1 231 99.6 78 85 233 3e-74 286 232 elephant 238 NP_001189783.1;XP_008512114;XP_023472706;XP_023472707;XP_023472708
NP_001191266.1 1 237 1 231 99.6 70 79 236 5e-66 259 232 elephant 238 NP_001191266.1
XP_006736938.1 2 237 1 231 99.6 69 79 235 7e-69 268 232 elephant 238 XP_006736938.1
XP_012294094.1 1 233 1 231 99.6 79 84 232 4e-76 293 232 elephant 238 XP_012294094.1
XP_014447016.1 2 238 1 226 97.4 75 82 236 1e-69 271 232 elephant 238 XP_014447016.1
XP_014697198.1 4 237 1 231 99.6 79 86 233 1e-74 288 232 elephant 238 XP_014697198.1;XP_014697199
XP_021557894.1 2 237 1 231 99.6 70 79 235 5e-69 269 232 elephant 238 XP_021557894.1
XP_004706631.1 4 239 1 232 100.0 77 84 235 3e-74 286 232 elephant 239 XP_004706631.1
XP_006886760.1 1 233 1 230 99.1 75 84 232 2e-70 274 232 elephant 240 XP_006886760.1
NP_001191275.1 1 240 1 231 99.6 66 75 239 6e-65 255 232 elephant 241 NP_001191275.1;XP_008253119
NP_001279313.1 22 223 27 228 87.1 48 63 201 9e-51 208 232 elephant 241 NP_001279313.1;AGN91176
XP_012871538.1 1 232 1 230 99.1 66 78 231 3e-66 260 232 elephant 241 XP_012871538.1;XP_012871539
XP_022376890.1 2 242 1 231 99.6 70 78 240 7e-71 275 232 elephant 243 XP_022376890.1
XP_023447126.1 1 243 1 226 97.4 68 75 242 6e-67 262 232 elephant 243 XP_023447126.1
XP_004759121.1 2 243 1 231 99.6 69 76 241 1e-65 258 232 elephant 244 XP_004759121.1;XP_012915174
RMC01007.1 1 168 65 232 72.4 32 47 167 5e-43 182 232 elephant 248 RMC01007.1
XP_021070064.1 21 251 1 231 99.6 66 76 230 2e-65 257 232 elephant 252 XP_021070064.1
XP_027256662.1 22 253 1 231 99.6 69 77 231 2e-64 254 232 elephant 254 XP_027256662.1
XP_027295389.1 22 253 1 231 99.6 69 77 231 8e-65 255 232 elephant 254 XP_027295389.1
XP_005902009.1 1 253 1 229 98.7 69 76 252 1e-69 271 232 elephant 256 XP_005902009.1
XP_009467472.1 107 272 49 215 72.0 50 65 165 3e-40 174 232 elephant 272 XP_009467472.1
OPJ77699.1 2 168 64 230 72.0 35 52 166 2e-49 204 232 elephant 287 OPJ77699.1
XP_029142944.1 36 203 57 224 72.4 31 48 167 1e-41 178 232 elephant 325 XP_029142944.1
TMS10193.1 53 263 22 229 89.7 31 51 210 1e-43 185 232 elephant 358 TMS10193.1
EFB19787.1 161 381 13 231 94.4 71 80 220 4e-66 260 232 elephant 382 EFB19787.1
XP_020366239.1 13 213 27 227 86.6 31 46 200 6e-44 186 232 elephant 383 XP_020366239.1
XP_008510112.1 138 312 57 229 74.6 31 48 174 1e-44 188 232 elephant 389 XP_008510112.1
EHH26713.1 177 390 21 231 90.9 79 85 213 5e-67 262 232 elephant 391 EHH26713.1
XP_020635703.1 224 386 67 229 70.3 56 76 162 9e-53 215 232 elephant 391 XP_020635703.1
EHB04070.1 172 383 23 231 90.1 77 83 211 3e-64 253 232 elephant 397 EHB04070.1
XP_028363168.1 186 398 21 231 90.9 77 84 212 5e-69 269 232 elephant 399 XP_028363168.1
VFV36056.1 190 400 23 231 90.1 76 83 210 1e-63 251 232 elephant 401 VFV36056.1
XP_006081199.2 180 400 13 231 94.4 77 84 220 9e-68 265 232 elephant 401 XP_006081199.2
ELR51893.1 159 399 13 229 93.5 67 74 240 4e-62 246 232 elephant 402 ELR51893.1
XP_027408433.1 192 399 22 229 89.7 78 85 207 4e-66 259 232 elephant 402 XP_027408433.1
EHH54450.1 190 403 21 231 90.9 79 85 213 8e-67 261 232 elephant 404 EHH54450.1
NP_001157940.1 190 403 21 231 90.9 81 86 213 4e-68 266 232 elephant 404 NP_001157940.1;AAQ97430;AAQ97433;EAW48961
XP_005376652.2 193 406 20 231 91.4 71 78 213 5e-64 252 232 elephant 407 XP_005376652.2
XP_028749957.1 187 409 13 232 94.8 70 79 222 2e-62 247 232 elephant 409 XP_028749957.1
KFO19218.1 192 413 13 231 94.4 72 77 221 6e-64 252 232 elephant 414 KFO19218.1
XP_004836233.1 179 400 13 231 94.4 74 81 221 7e-65 255 232 elephant 414 XP_004836233.1
XP_025960494.1 200 417 1 231 99.6 50 63 217 4e-66 259 232 elephant 417 XP_025960494.1
XP_009683844.1 213 428 1 229 98.7 51 65 215 2e-64 254 232 elephant 430 XP_009683844.1
XP_025060401.1 217 432 1 227 97.8 51 68 215 4e-63 249 232 elephant 433 XP_025060401.1
XP_025925263.1 260 434 57 231 75.4 61 74 174 2e-65 257 232 elephant 434 XP_025925263.1
XP_016043099.1 220 437 1 223 96.1 64 75 217 1e-62 248 232 elephant 446 XP_016043099.1
PWA25120.1 158 365 22 229 89.7 30 52 207 5e-46 193 232 elephant 451 PWA25120.1
ELK11576.1 268 450 23 203 78.0 77 84 182 2e-55 224 232 elephant 488 ELK11576.1
XP_010219238.1 318 488 57 227 73.7 60 77 170 3e-61 243 232 elephant 490 XP_010219238.1
XP_025908622.1 321 495 57 231 75.4 58 73 174 2e-63 251 232 elephant 495 XP_025908622.1
XP_026888704.1 183 401 15 229 92.7 30 50 218 1e-37 164 232 elephant 514 XP_026888704.1;XP_026888705
TSK53730.1 183 388 17 219 87.5 33 50 205 2e-37 164 232 elephant 516 TSK53730.1
XP_018109628.1 249 434 43 232 81.9 30 46 185 5e-39 169 232 elephant 518 XP_018109628.1;XP_018109635;XP_018109641;OCU00345
XP_018939140.1 266 460 33 227 84.1 30 47 194 2e-41 177 232 elephant 525 XP_018939140.1
KTG31873.1 251 463 15 227 91.8 30 46 212 3e-41 177 232 elephant 528 KTG31873.1
XP_008280480.1 289 503 13 228 93.1 32 49 214 3e-47 196 232 elephant 528 XP_008280480.1
XP_015812586.1 290 484 32 227 84.5 31 51 194 6e-43 182 232 elephant 548 XP_015812586.1
AGW25589.1 290 469 54 228 75.4 34 49 179 3e-40 173 232 elephant 559 AGW25589.1
AMP81962.1 248 462 13 227 92.7 30 45 214 4e-40 173 232 elephant 559 AMP81962.1
AYN78122.1 306 480 63 232 73.3 32 51 174 1e-39 171 232 elephant 562 AYN78122.1
XP_019712451.1 299 493 35 230 84.5 33 51 194 4e-47 196 232 elephant 562 XP_019712451.1
XP_015242175.1 293 503 16 229 92.2 31 51 210 1e-41 178 232 elephant 563 XP_015242175.1
XP_017277648.1 302 496 32 227 84.5 30 49 194 2e-47 198 232 elephant 564 XP_017277648.1;XP_024862983
XP_007567988.1 288 497 22 230 90.1 30 51 209 1e-43 185 232 elephant 565 XP_007567988.1;XP_007567991
RXN20798.1 268 459 33 224 82.8 30 47 191 2e-40 174 232 elephant 567 RXN20798.1
XP_020471693.1 292 490 29 226 85.3 32 48 198 5e-41 176 232 elephant 569 XP_020471693.1
XP_008280479.1 289 503 13 228 93.1 32 49 214 2e-47 198 232 elephant 570 XP_008280479.1
XP_018532364.1 261 476 12 228 93.5 30 48 215 1e-40 175 232 elephant 573 XP_018532364.1;XP_018532365
XP_030257680.1 287 480 37 229 83.2 34 51 193 8e-43 182 232 elephant 573 XP_030257680.1
XP_016362910.1 252 473 4 227 96.6 30 46 221 1e-41 178 232 elephant 574 XP_016362910.1;XP_016362911
XP_016411308.1 252 473 4 227 96.6 30 46 221 6e-42 179 232 elephant 574 XP_016411308.1
AWP04170.1 293 480 40 228 81.5 34 51 187 2e-41 177 232 elephant 576 AWP04170.1
QCO31414.1 293 480 40 228 81.5 34 51 187 3e-41 176 232 elephant 576 QCO31414.1;QCO31415
XP_026102610.1 259 484 14 229 93.1 30 46 225 1e-39 172 232 elephant 576 XP_026102610.1
XP_018939138.1 279 470 33 224 82.8 33 48 191 2e-40 174 232 elephant 577 XP_018939138.1;XP_018939139;KTF82518
XP_026119947.1 259 484 14 229 93.1 30 46 225 1e-39 172 232 elephant 578 XP_026119947.1
XP_010774263.1 296 494 32 229 85.3 33 52 198 7e-44 186 232 elephant 580 XP_010774263.1;XP_010774264
XP_012714371.1 291 501 15 223 90.1 31 51 210 6e-43 182 232 elephant 580 XP_012714371.1
XP_022057778.1 289 505 13 228 93.1 31 50 216 1e-46 195 232 elephant 583 XP_022057778.1
XP_019955201.1 294 486 33 226 83.6 31 52 192 1e-42 181 232 elephant 584 XP_019955201.1
XP_023124681.1 298 505 20 228 90.1 31 49 207 8e-48 198 232 elephant 586 XP_023124681.1
XP_026229899.1 288 497 19 226 89.7 34 52 209 2e-46 194 232 elephant 588 XP_026229899.1
QCV57275.1 287 497 27 230 87.9 32 50 210 5e-46 193 232 elephant 589 QCV57275.1
XP_021145322.1 245 471 12 230 94.4 31 44 226 1e-50 208 232 elephant 590 XP_021145322.1
XP_020489648.1 306 500 40 230 82.3 32 48 194 1e-40 175 232 elephant 592 XP_020489648.1
VFV19469.1 366 549 11 202 82.8 31 42 183 8e-32 145 232 elephant 595 VFV19469.1
KFP69472.1 402 573 61 232 74.1 35 49 171 2e-44 187 232 elephant 596 KFP69472.1
TKS79933.1 312 502 42 229 81.0 34 52 190 3e-42 180 232 elephant 597 TKS79933.1
XP_026170345.1 287 496 18 228 90.9 32 47 209 9e-44 185 232 elephant 597 XP_026170345.1;XP_026170346
QCD16644.1 296 506 22 229 89.7 32 51 210 1e-43 184 232 elephant 601 QCD16644.1
QCT05766.1 296 506 22 229 89.7 31 51 210 2e-42 181 232 elephant 601 QCT05766.1
TKS27112.1 370 551 57 232 75.9 32 50 181 1e-44 188 232 elephant 601 TKS27112.1
XP_010736595.2 296 506 22 229 89.7 32 51 210 2e-43 184 232 elephant 601 XP_010736595.2;XP_019117616
XP_030015455.1 304 500 33 229 84.9 30 55 196 2e-42 181 232 elephant 602 XP_030015455.1;XP_030015456;XP_030015457
XP_025890944.1 253 468 6 219 92.2 33 44 215 6e-47 196 232 elephant 603 XP_025890944.1
CDQ87038.1 286 494 24 231 89.7 33 50 208 4e-47 196 232 elephant 604 CDQ87038.1
XP_028449138.1 288 511 13 230 94.0 31 46 223 2e-43 184 232 elephant 607 XP_028449138.1;TDH05507
XP_019712450.1 345 539 35 230 84.5 33 51 194 2e-47 198 232 elephant 608 XP_019712450.1
XP_005504021.1 265 491 12 230 94.4 31 44 226 1e-50 208 232 elephant 610 XP_005504021.1;PKK19683
KFO84947.1 345 590 13 232 94.8 30 43 245 5e-52 213 232 elephant 612 KFO84947.1
KFP06358.1 398 599 28 229 87.1 31 43 201 2e-51 211 232 elephant 616 KFP06358.1
KFV07345.1 378 595 16 229 92.2 31 43 217 6e-53 216 232 elephant 616 KFV07345.1
KFV52042.1 400 596 36 232 84.9 32 47 196 2e-51 210 232 elephant 619 KFV52042.1
KFQ17041.1 426 604 54 232 77.2 33 48 178 2e-49 204 232 elephant 622 KFQ17041.1
KFQ67791.1 393 599 26 232 89.2 31 44 206 1e-50 208 232 elephant 622 KFQ67791.1
KFR04834.1 411 602 38 229 82.8 32 47 191 7e-53 215 232 elephant 625 KFR04834.1
XP_007246244.2 287 506 14 229 93.1 30 47 219 2e-40 174 232 elephant 625 XP_007246244.2
KFO09658.1 399 603 28 232 88.4 30 45 204 6e-51 209 232 elephant 626 KFO09658.1
KFP94629.1 377 603 5 232 98.3 30 42 226 6e-52 212 232 elephant 626 KFP94629.1
KFW95646.1 393 603 30 232 87.5 31 44 210 3e-53 217 232 elephant 626 KFW95646.1
KFV99775.1 400 602 28 230 87.5 31 41 202 4e-50 206 232 elephant 628 KFV99775.1
KFM10766.1 393 607 30 232 87.5 30 43 214 1e-50 208 232 elephant 630 KFM10766.1
KFV73459.1 387 599 17 229 91.8 32 43 212 5e-51 209 232 elephant 630 KFV73459.1
KFW63249.1 387 607 8 232 97.0 30 44 220 2e-50 207 232 elephant 630 KFW63249.1
KFP90689.1 438 607 59 228 73.3 36 50 169 1e-47 198 232 elephant 632 KFP90689.1
XP_028906958.1 343 513 59 229 73.7 31 47 170 2e-41 177 232 elephant 643 XP_028906958.1
XP_025871184.1 410 647 1 231 99.6 70 80 237 1e-67 264 232 elephant 648 XP_025871184.1
XP_019325260.1 416 648 1 231 99.6 75 82 232 3e-73 283 232 elephant 649 XP_019325260.1
XP_029931358.1 336 538 25 228 87.9 30 50 202 5e-42 179 232 elephant 649 XP_029931358.1
XP_010882521.3 346 543 32 228 84.9 31 44 197 2e-41 177 232 elephant 655 XP_010882521.3
XP_029607373.1 341 550 24 229 88.8 33 49 209 1e-45 191 232 elephant 656 XP_029607373.1
XP_014025434.1 342 551 24 229 88.8 33 49 209 4e-46 193 232 elephant 657 XP_014025434.1;XP_014025435;XP_014025436
XP_021454523.1 343 552 24 229 88.8 34 50 209 2e-45 190 232 elephant 659 XP_021454523.1
XP_023854570.1 342 553 24 229 88.8 34 49 211 3e-46 193 232 elephant 659 XP_023854570.1;XP_023854571
XP_012680748.1 311 532 8 229 95.7 30 44 221 5e-34 152 232 elephant 660 XP_012680748.1
XP_023699379.1 346 565 14 230 93.5 32 48 219 4e-47 196 232 elephant 664 XP_023699379.1
XP_028672432.1 301 517 12 228 93.5 30 45 216 5e-45 189 232 elephant 664 XP_028672432.1;XP_028672433
XP_024239574.1 333 558 6 229 96.6 31 45 225 2e-44 187 232 elephant 665 XP_024239574.1;XP_024239663;XP_024239744;XP_024239828;XP_024239914
XP_020347942.1 350 559 24 229 88.8 34 50 209 2e-48 200 232 elephant 666 XP_020347942.1;XP_020347943;XP_020347944;XP_020347945
XP_029541726.1 350 559 24 229 88.8 34 50 209 2e-45 190 232 elephant 666 XP_029541726.1;XP_029541727;XP_029541728
XP_010072321.1 378 595 16 229 92.2 31 43 217 6e-53 216 232 elephant 669 XP_010072321.1
GCF56572.1 351 534 50 232 78.9 31 46 183 3e-42 180 232 elephant 673 GCF56572.1
XP_012863134.1 373 554 55 232 76.7 30 46 181 1e-41 178 232 elephant 682 XP_012863134.1
XP_025302499.1 453 689 1 231 99.6 70 79 236 5e-68 265 232 elephant 690 XP_025302499.1
XP_030365526.1 363 584 15 228 92.2 30 41 221 2e-50 207 232 elephant 691 XP_030365526.1
XP_009676037.1 353 550 32 229 85.3 34 47 197 7e-52 212 232 elephant 692 XP_009676037.1
XP_019406074.1 318 571 11 232 95.7 30 42 253 1e-51 211 232 elephant 692 XP_019406074.1
XP_019368973.1 318 571 11 232 95.7 30 42 253 5e-51 209 232 elephant 693 XP_019368973.1
XP_019508889.1 319 542 9 229 95.3 30 46 223 2e-49 204 232 elephant 693 XP_019508889.1
XP_025052284.1 403 575 65 232 72.4 38 53 172 8e-49 202 232 elephant 694 XP_025052284.1;XP_025052285
EOA95601.1 358 573 19 231 91.8 32 43 215 2e-50 207 232 elephant 695 EOA95601.1
XP_014460416.1 318 575 11 232 95.7 30 41 257 8e-52 212 232 elephant 697 XP_014460416.1;XP_019339566
XP_017689117.1 415 582 61 228 72.4 32 48 167 1e-43 185 232 elephant 697 XP_017689117.1;XP_017689118
XP_003760653.1 363 544 40 221 78.4 30 48 181 7e-44 186 232 elephant 698 XP_003760653.1
XP_003421709.1 385 549 63 227 71.1 34 50 164 4e-41 176 232 elephant 700 XP_003421709.1;XP_010599346;XP_023396474;XP_023396475
XP_020826901.1 363 555 29 221 83.2 31 48 192 3e-44 187 232 elephant 702 XP_020826901.1;XP_020826902
XP_030396462.1 375 564 44 230 80.6 32 47 189 3e-44 187 232 elephant 704 XP_030396462.1
XP_007072279.1 375 568 44 232 81.5 32 48 193 1e-44 188 232 elephant 706 XP_007072279.1;EMP24220
XP_014808292.1 389 593 26 230 88.4 30 44 204 3e-50 206 232 elephant 706 XP_014808292.1
XP_014808293.1 389 593 26 230 88.4 30 44 204 4e-50 206 232 elephant 706 XP_014808293.1
XP_007899298.1 314 526 15 227 91.8 31 46 212 1e-45 191 232 elephant 707 XP_007899298.1;XP_007899299;XP_007899300
XP_010137501.1 345 590 13 232 94.8 30 43 245 5e-52 213 232 elephant 710 XP_010137501.1
XP_030322340.1 396 597 28 229 87.1 31 43 201 3e-51 210 232 elephant 715 XP_030322340.1
XP_009808101.1 400 596 36 232 84.9 32 47 196 3e-51 210 232 elephant 717 XP_009808101.1
XP_010288063.1 393 599 26 232 89.2 31 44 206 1e-50 208 232 elephant 720 XP_010288063.1
XP_009470181.1 411 602 38 229 82.8 32 47 191 8e-53 215 232 elephant 721 XP_009470181.1
XP_010298283.1 399 603 28 232 88.4 30 45 204 3e-51 210 232 elephant 721 XP_010298283.1
XP_028618280.1 381 548 61 226 71.6 30 48 167 4e-43 183 232 elephant 721 XP_028618280.1
XP_006177626.1 370 551 57 232 75.9 32 50 181 6e-45 189 232 elephant 723 XP_006177626.1;XP_006188003;EPY78547;EPY86332
XP_006206437.1 372 551 59 232 75.0 32 50 179 4e-47 196 232 elephant 723 XP_006206437.1
XP_009511631.1 393 603 30 232 87.5 31 44 210 1e-53 218 232 elephant 723 XP_009511631.1
XP_010965043.1 370 551 57 232 75.9 32 50 181 5e-45 189 232 elephant 723 XP_010965043.1
XP_010981627.1 370 551 57 232 75.9 32 50 181 1e-44 187 232 elephant 723 XP_010981627.1
XP_011594215.1 377 602 5 232 98.3 30 42 225 4e-54 219 232 elephant 723 XP_011594215.1;XP_029889195;XP_029889196
XP_009920467.1 377 603 5 232 98.3 30 42 226 5e-52 213 232 elephant 724 XP_009920467.1
XP_010560547.1 377 603 5 232 98.3 30 42 226 5e-52 213 232 elephant 724 XP_010560547.1
XP_009570504.1 400 602 28 230 87.5 31 41 202 4e-50 206 232 elephant 726 XP_009570504.1
XP_013158110.1 434 604 60 230 73.7 34 50 170 7e-51 209 232 elephant 726 XP_013158110.1
XP_015741701.1 367 587 13 229 93.5 30 46 220 2e-53 217 232 elephant 727 XP_015741701.1;XP_015741702;XP_015741703
XP_009282325.1 393 607 30 232 87.5 30 43 214 1e-50 208 232 elephant 728 XP_009282325.1
XP_009316684.1 387 607 8 232 97.0 30 44 220 3e-50 207 232 elephant 728 XP_009316684.1
XP_009871442.1 438 607 59 228 73.3 36 50 169 3e-48 200 232 elephant 728 XP_009871442.1
NP_001297720.1 386 601 19 231 91.8 33 43 215 7e-50 205 232 elephant 734 NP_001297720.1;AHX37587
XP_009974479.1 398 610 20 232 91.8 30 44 212 3e-52 213 232 elephant 734 XP_009974479.1
XP_025961666.1 369 593 4 229 97.4 33 46 224 7e-52 212 232 elephant 734 XP_025961666.1
NP_001074975.1 429 593 65 229 71.1 37 53 164 1e-49 204 232 elephant 735 NP_001074975.1;ABK20148
POI34423.1 368 593 4 229 97.4 31 44 225 3e-49 203 232 elephant 735 POI34423.1
XP_015155511.1 429 593 65 229 71.1 37 53 164 1e-49 204 232 elephant 735 XP_015155511.1
XP_013050712.1 428 598 62 232 73.7 38 51 170 1e-50 208 232 elephant 736 XP_013050712.1;XP_013050713
RXM93555.1 354 564 17 229 91.8 31 48 210 6e-49 202 232 elephant 737 RXM93555.1
XP_008946049.1 426 604 54 232 77.2 33 48 178 2e-49 204 232 elephant 738 XP_008946049.1
XP_013798144.1 373 597 4 229 97.4 31 44 224 8e-53 215 232 elephant 739 XP_013798144.1
XP_013798145.1 373 597 4 229 97.4 31 44 224 8e-53 215 232 elephant 739 XP_013798145.1
XP_025922997.1 373 597 4 229 97.4 31 44 224 9e-53 215 232 elephant 739 XP_025922997.1;XP_025922998
XP_006896500.1 384 574 37 227 82.3 31 46 190 9e-42 178 232 elephant 741 XP_006896500.1
XP_015220763.1 349 571 16 230 92.7 30 44 222 3e-43 183 232 elephant 746 XP_015220763.1
PKU34580.1 481 648 65 232 72.4 35 50 167 2e-50 208 232 elephant 765 PKU34580.1
XP_004023546.3 398 579 50 229 77.6 32 50 181 3e-46 193 232 elephant 765 XP_004023546.3;XP_027825641
XP_020769932.1 380 589 25 229 88.4 30 47 209 2e-49 204 232 elephant 768 XP_020769932.1
ANV78028.1 421 636 19 231 91.8 33 43 215 5e-50 206 232 elephant 769 ANV78028.1
XP_006067185.2 377 587 24 229 88.8 30 46 210 1e-47 198 232 elephant 773 XP_006067185.2;XP_025149033;XP_006067187;XP_025149034
XP_013820713.2 412 593 50 229 77.6 32 50 181 8e-44 185 232 elephant 793 XP_013820713.2;XP_017906378
KYO42550.1 551 722 66 232 72.0 37 53 171 7e-50 205 232 elephant 844 KYO42550.1
KYO42549.1 559 730 66 232 72.0 37 53 171 9e-50 205 232 elephant 852 KYO42549.1
KYO42548.1 731 962 2 238 98.8 33 48 231 6e-55 222 240 elephantshrew 1086 KYO42548.1
KGL81639.1 2 169 59 226 70.0 62 80 167 2e-58 234 240 elephantshrew 169 KGL81639.1
XP_027564076.1 16 189 52 220 70.4 44 63 173 1e-35 158 240 elephantshrew 189 XP_027564076.1
ABH10662.1 2 194 49 240 80.0 31 50 192 1e-41 178 240 elephantshrew 196 ABH10662.1
XP_029072393.1 2 193 41 232 80.0 76 86 191 1e-59 238 240 elephantshrew 196 XP_029072393.1
OBS82825.1 3 190 19 206 78.3 71 80 187 6e-53 216 240 elephantshrew 198 OBS82825.1
XP_010304648.1 43 199 59 235 73.8 40 57 156 1e-26 129 240 elephantshrew 200 XP_010304648.1
XP_019061615.1 2 198 36 232 82.1 75 84 196 2e-58 234 240 elephantshrew 201 XP_019061615.1
XP_018415358.1 27 209 51 233 76.2 51 71 182 1e-48 202 240 elephantshrew 210 XP_018415358.1
XP_026529181.1 40 209 60 229 70.8 55 72 169 2e-53 217 240 elephantshrew 211 XP_026529181.1
XP_026575965.1 40 209 60 229 70.8 55 72 169 3e-53 217 240 elephantshrew 211 XP_026575965.1
XP_005857419.1 1 209 23 232 87.5 74 83 208 3e-64 253 240 elephantshrew 212 XP_005857419.1;EPQ02154
XP_015413935.1 1 209 23 232 87.5 76 84 208 1e-64 254 240 elephantshrew 212 XP_015413935.1;ELK36509
ETE60420.1 40 209 60 229 70.8 55 73 169 8e-53 215 240 elephantshrew 215 ETE60420.1
XP_004618241.1 1 206 1 226 94.2 66 73 205 1e-62 248 240 elephantshrew 215 XP_004618241.1
XP_014434708.1 41 210 57 226 70.8 61 78 169 7e-59 235 240 elephantshrew 215 XP_014434708.1;XP_014434709;XP_014434710;XP_014434711
XP_015675321.1 42 209 62 229 70.0 56 74 167 5e-54 219 240 elephantshrew 215 XP_015675321.1
XP_013912448.1 50 216 69 239 71.2 58 73 166 3e-52 213 240 elephantshrew 216 XP_013912448.1
EMP39899.1 1 212 1 226 94.2 52 66 211 4e-59 236 240 elephantshrew 217 EMP39899.1
XP_007442151.1 42 213 62 233 71.7 56 72 171 3e-56 227 240 elephantshrew 217 XP_007442151.1;XP_015746115
XP_013810569.1 43 217 59 233 72.9 61 77 174 5e-64 253 240 elephantshrew 218 XP_013810569.1
XP_009892132.1 43 219 59 235 73.8 44 62 176 3e-39 170 240 elephantshrew 220 XP_009892132.1
XP_007055469.2 5 216 1 226 94.2 52 66 211 2e-59 237 240 elephantshrew 221 XP_007055469.2;XP_027673610
XP_012399572.1 1 218 1 228 95.0 61 75 217 1e-59 238 240 elephantshrew 221 XP_012399572.1
XP_015271788.1 43 219 56 232 73.8 54 71 176 1e-51 212 240 elephantshrew 223 XP_015271788.1;XP_015271789
XP_016850341.1 50 220 63 233 71.2 54 73 170 2e-51 211 240 elephantshrew 224 XP_016850341.1;XP_016850342
XP_008707699.1 1 216 1 226 94.2 74 83 215 1e-68 268 240 elephantshrew 225 XP_008707699.1
XP_028348943.1 11 216 21 226 85.8 77 87 205 5e-63 249 240 elephantshrew 225 XP_028348943.1;XP_028348944;XP_028348945;XP_028348946
XP_023587721.1 1 227 1 229 95.4 78 86 226 2e-66 260 240 elephantshrew 227 XP_023587721.1
XP_028604507.1 1 220 1 233 97.1 46 61 219 7e-56 226 240 elephantshrew 227 XP_028604507.1
XP_013011597.1 1 220 1 227 94.6 66 73 219 4e-61 243 240 elephantshrew 228 XP_013011597.1;XP_013011599
XP_017651625.1 1 224 1 227 94.6 76 84 223 5e-69 269 240 elephantshrew 228 XP_017651625.1
XP_019340091.1 55 227 58 230 72.1 61 79 172 2e-60 240 240 elephantshrew 228 XP_019340091.1;XP_019340100
XP_019372527.1 55 227 58 230 72.1 61 79 172 4e-60 239 240 elephantshrew 228 XP_019372527.1;XP_019372529;XP_019372530
XP_019410568.1 55 227 58 230 72.1 60 78 172 1e-59 238 240 elephantshrew 228 XP_019410568.1;XP_019410569;XP_019410570
XP_027730559.1 1 225 1 228 95.0 61 75 224 1e-59 238 240 elephantshrew 228 XP_027730559.1
XP_004010232.2 1 226 1 232 96.7 71 79 225 3e-66 260 240 elephantshrew 229 XP_004010232.2;XP_012036024
XP_007952719.1 1 229 1 229 95.4 83 89 228 4e-73 283 240 elephantshrew 229 XP_007952719.1
XP_010969814.1 1 229 1 228 95.0 77 84 228 5e-69 269 240 elephantshrew 230 XP_010969814.1;XP_010985801;XP_014422006;EPY74383;TKS50171
XP_015094364.1 1 229 1 228 95.0 77 84 228 3e-70 273 240 elephantshrew 230 XP_015094364.1
TFK12723.1 47 214 61 228 70.0 63 79 167 9e-59 235 240 elephantshrew 231 TFK12723.1
XP_005356131.1 1 224 1 228 95.0 70 80 223 3e-65 256 240 elephantshrew 231 XP_005356131.1;XP_026639114
XP_030049363.1 40 231 49 236 78.3 57 75 191 5e-56 226 240 elephantshrew 231 XP_030049363.1;XP_030049364
AFN27530.1 1 229 1 232 96.7 73 81 228 4e-70 273 240 elephantshrew 232 AFN27530.1
BAE30771.1 1 229 1 232 96.7 67 79 228 9e-66 258 240 elephantshrew 232 BAE30771.1
KAA0727038.1 1 229 1 232 96.7 75 82 228 3e-70 273 240 elephantshrew 232 KAA0727038.1
NP_001039921.1 1 229 1 232 96.7 75 81 228 4e-69 270 240 elephantshrew 232 NP_001039921.1;XP_005211269;XP_019823587;XP_027408431;XP_027408432;Q2LGB7;ABC47874;AAI18339;DAA25882
NP_001102360.1 1 229 1 232 96.7 67 77 228 3e-63 250 240 elephantshrew 232 NP_001102360.1;XP_006254752;EDM14388
NP_775570.1 1 229 1 232 96.7 68 80 228 7e-66 259 240 elephantshrew 232 NP_775570.1;Q8BJQ4;BAC38055;AAP29979;AAP81749;BAC98398;AAH99933;BAE22014;EDL09980
XP_006047327.1 1 229 1 232 96.7 75 83 228 3e-70 273 240 elephantshrew 232 XP_006047327.1;XP_025152209
XP_010860382.1 1 229 1 232 96.7 74 81 228 3e-68 266 240 elephantshrew 232 XP_010860382.1;XP_010860383;XP_010860384;XP_010860385
XP_017909212.1 1 229 1 232 96.7 73 81 228 6e-70 272 240 elephantshrew 232 XP_017909212.1;XP_017909213
XP_020748203.1 1 229 1 232 96.7 71 79 228 6e-68 266 240 elephantshrew 232 XP_020748203.1;XP_020748204
XP_021006287.1 1 229 1 232 96.7 67 79 228 9e-66 258 240 elephantshrew 232 XP_021006287.1
XP_021508228.1 1 224 1 227 94.6 68 79 223 4e-64 253 240 elephantshrew 232 XP_021508228.1
XP_023404744.1 1 224 1 227 94.6 77 86 223 5e-68 266 240 elephantshrew 232 XP_023404744.1
XP_027827255.1 1 229 1 232 96.7 73 80 228 2e-68 268 240 elephantshrew 232 XP_027827255.1
XP_028632962.1 1 229 1 232 96.7 68 79 228 4e-65 256 240 elephantshrew 232 XP_028632962.1
EGV95508.1 1 226 1 228 95.0 71 81 225 4e-64 253 240 elephantshrew 233 EGV95508.1
ERE86013.1 1 226 1 228 95.0 70 82 225 1e-63 251 240 elephantshrew 233 ERE86013.1
XP_006977723.1 1 224 1 226 94.2 70 80 223 5e-67 262 240 elephantshrew 233 XP_006977723.1
XP_008070631.1 1 230 1 232 96.7 74 83 229 5e-71 276 240 elephantshrew 233 XP_008070631.1
XP_012418625.1 2 233 1 235 97.9 71 82 231 5e-70 273 240 elephantshrew 233 XP_012418625.1
XP_012968196.1 1 230 1 232 96.7 70 81 229 3e-66 260 240 elephantshrew 233 XP_012968196.1
XP_013366174.1 1 204 23 227 85.4 67 78 203 1e-50 208 240 elephantshrew 233 XP_013366174.1
XP_020041793.1 1 230 1 232 96.7 71 83 229 1e-68 268 240 elephantshrew 233 XP_020041793.1
XP_025716559.1 2 233 1 235 97.9 68 79 231 3e-69 270 240 elephantshrew 233 XP_025716559.1;XP_025716560;XP_025716561
XP_027460744.1 2 233 1 235 97.9 69 80 231 9e-70 271 240 elephantshrew 233 XP_027460744.1
XP_027948430.1 2 233 1 235 97.9 68 80 231 2e-69 271 240 elephantshrew 233 XP_027948430.1;XP_027948431;XP_027948432
NP_001191272.1 1 231 1 232 96.7 75 85 230 2e-71 277 240 elephantshrew 234 NP_001191272.1;XP_008989879
XP_003259902.1 1 231 1 232 96.7 74 84 230 5e-71 276 240 elephantshrew 234 XP_003259902.1;XP_012360996
XP_005857418.1 1 231 1 232 96.7 74 82 230 5e-72 279 240 elephantshrew 234 XP_005857418.1
XP_006081198.1 1 231 1 232 96.7 75 83 230 1e-72 281 240 elephantshrew 234 XP_006081198.1
XP_006755335.1 1 231 1 232 96.7 76 83 230 6e-73 282 240 elephantshrew 234 XP_006755335.1
XP_006913357.1 1 231 1 232 96.7 77 86 230 4e-66 260 240 elephantshrew 234 XP_006913357.1
XP_008142680.1 1 231 1 232 96.7 76 84 230 2e-73 284 240 elephantshrew 234 XP_008142680.1;XP_028005522
XP_008586847.1 1 231 1 232 96.7 72 82 230 2e-70 273 240 elephantshrew 234 XP_008586847.1
XP_010337966.1 1 231 1 232 96.7 74 85 230 2e-71 277 240 elephantshrew 234 XP_010337966.1
XP_010355222.1 1 231 1 232 96.7 76 85 230 3e-72 280 240 elephantshrew 234 XP_010355222.1
XP_011225882.1 1 225 1 226 94.2 76 86 224 3e-72 280 240 elephantshrew 234 XP_011225882.1
XP_011356556.1 1 231 1 232 96.7 76 86 230 1e-71 278 240 elephantshrew 234 XP_011356556.1
XP_012372212.1 1 231 1 232 96.7 70 78 230 5e-66 259 240 elephantshrew 234 XP_012372212.1
XP_016002930.1 1 231 1 232 96.7 78 87 230 5e-74 286 240 elephantshrew 234 XP_016002930.1;XP_016002939
XP_017357511.1 1 231 1 232 96.7 75 85 230 2e-72 280 240 elephantshrew 234 XP_017357511.1
XP_019506796.1 1 227 1 228 95.0 77 86 226 7e-70 272 240 elephantshrew 234 XP_019506796.1;XP_019506797
XP_024419068.1 1 231 1 232 96.7 78 86 230 2e-75 291 240 elephantshrew 234 XP_024419068.1
XP_026363570.1 1 225 1 226 94.2 76 86 224 1e-72 281 240 elephantshrew 234 XP_026363570.1;XP_026363571;XP_026363572
XP_029797434.1 1 225 1 226 94.2 75 84 224 2e-68 267 240 elephantshrew 234 XP_029797434.1;XP_029797435;XP_029797436;XP_029797437;XP_029797439
NP_001182133.1 1 232 1 232 96.7 76 86 231 7e-74 285 240 elephantshrew 235 NP_001182133.1;BAG55269
NP_001182430.1 1 232 1 232 96.7 76 86 231 8e-73 281 240 elephantshrew 235 NP_001182430.1;BAG55274
NP_001191270.1 1 232 1 232 96.7 76 86 231 6e-74 285 240 elephantshrew 235 NP_001191270.1;BAG55272;PNJ80446
NP_001191386.1 1 235 1 231 96.2 56 68 234 4e-58 233 240 elephantshrew 235 NP_001191386.1
NP_001269274.1 1 232 1 232 96.7 75 86 231 1e-73 285 240 elephantshrew 235 NP_001269274.1;BAG55271
NP_001272750.1 1 232 1 232 96.7 76 86 231 7e-73 282 240 elephantshrew 235 NP_001272750.1;XP_011925841;XP_011826432;XP_011771199;XP_011771200;XP_015306902;BAG55273
NP_067681.1 1 232 1 232 96.7 76 86 231 7e-74 285 240 elephantshrew 235 NP_067681.1;Q86XR7;AAO74498;BAC77375;AAP81748;BAC98397;BAC98399;AAQ97431;AAQ97432;AAI09267;AAI09266;EAW48960;BAG55268;AIC53712;SJL87105;SJX32208
TEA40782.1 1 232 1 232 96.7 75 85 231 6e-75 289 240 elephantshrew 235 TEA40782.1
XP_003788954.1 1 232 1 232 96.7 74 84 231 5e-73 282 240 elephantshrew 235 XP_003788954.1
XP_004267517.1 1 232 1 232 96.7 75 85 231 1e-74 288 240 elephantshrew 235 XP_004267517.1;XP_019796412;XP_019796413;XP_026955606;XP_026955616
XP_004651622.1 1 232 1 232 96.7 71 81 231 1e-68 268 240 elephantshrew 235 XP_004651622.1
XP_006870605.1 1 232 1 228 95.0 79 87 231 2e-69 271 240 elephantshrew 235 XP_006870605.1
XP_007121541.1 1 226 1 226 94.2 78 87 225 8e-74 285 240 elephantshrew 235 XP_007121541.1;XP_023979949;XP_028348942
XP_007192181.1 1 232 1 232 96.7 75 85 231 2e-73 284 240 elephantshrew 235 XP_007192181.1
XP_007451276.1 1 232 1 232 96.7 76 85 231 5e-74 286 240 elephantshrew 235 XP_007451276.1
XP_008012375.1 1 232 1 232 96.7 76 86 231 3e-73 283 240 elephantshrew 235 XP_008012375.1
XP_008950312.1 1 232 1 232 96.7 75 86 231 2e-73 284 240 elephantshrew 235 XP_008950312.1;BAG55270
XP_009207178.1 1 232 1 232 96.7 76 86 231 8e-73 282 240 elephantshrew 235 XP_009207178.1;XP_025242856;XP_025242857
XP_010612439.1 1 232 1 232 96.7 72 81 231 1e-67 265 240 elephantshrew 235 XP_010612439.1;XP_010612440;XP_010612441;XP_019061614
XP_011819052.1 1 228 1 228 95.0 77 86 227 3e-74 286 240 elephantshrew 235 XP_011819052.1
XP_013220277.1 1 232 1 232 96.7 75 84 231 6e-69 269 240 elephantshrew 235 XP_013220277.1
XP_014652124.1 1 232 1 232 96.7 76 84 231 6e-73 282 240 elephantshrew 235 XP_014652124.1
XP_015344087.1 1 232 1 232 96.7 74 83 231 1e-69 271 240 elephantshrew 235 XP_015344087.1;XP_015344088
XP_017744484.1 1 232 1 232 96.7 76 86 231 2e-73 284 240 elephantshrew 235 XP_017744484.1
XP_022446558.1 1 232 1 232 96.7 75 85 231 3e-73 283 240 elephantshrew 235 XP_022446558.1;XP_022446565;XP_022446572;XP_022446577;XP_029072391;XP_029072392;TKC38638
XP_024599102.1 1 232 1 232 96.7 75 85 231 3e-73 283 240 elephantshrew 235 XP_024599102.1
XP_026271260.1 1 232 1 232 96.7 75 82 231 6e-68 265 240 elephantshrew 235 XP_026271260.1
XP_026302779.1 1 232 1 232 96.7 76 85 231 8e-73 281 240 elephantshrew 235 XP_026302779.1
XP_027796854.1 1 232 1 232 96.7 74 83 231 9e-70 271 240 elephantshrew 235 XP_027796854.1
XP_004686551.1 1 234 1 235 97.9 68 79 233 1e-69 271 240 elephantshrew 236 XP_004686551.1
XP_012515001.1 1 233 1 232 96.7 74 82 232 6e-70 272 240 elephantshrew 236 XP_012515001.1
XP_012619167.1 1 233 1 232 96.7 75 84 232 1e-68 268 240 elephantshrew 236 XP_012619167.1;XP_012619168;XP_012619169;XP_012619170;XP_012619173;XP_012619174;XP_012619175;XP_012619176;XP_020145789
XP_012619177.2 1 233 1 232 96.7 72 82 232 4e-66 260 240 elephantshrew 236 XP_012619177.2
ELW48403.1 1 237 1 229 95.4 73 81 236 1e-68 268 240 elephantshrew 237 ELW48403.1
NP_001191280.1 1 234 1 232 96.7 76 84 233 2e-70 274 240 elephantshrew 237 NP_001191280.1;XP_020934855;XP_020934858;XP_020934868
XP_006927597.1 4 228 1 226 94.2 77 84 224 3e-70 273 240 elephantshrew 237 XP_006927597.1;XP_019686604
XP_007086891.1 4 228 1 226 94.2 77 84 224 1e-69 271 240 elephantshrew 237 XP_007086891.1
XP_014932168.1 4 228 1 226 94.2 77 84 224 5e-70 272 240 elephantshrew 237 XP_014932168.1
XP_016080423.1 4 234 1 232 96.7 74 82 230 6e-73 282 240 elephantshrew 237 XP_016080423.1;XP_016080425
XP_017533085.1 1 234 1 232 96.7 76 85 233 1e-70 274 240 elephantshrew 237 XP_017533085.1;XP_017533086;XP_017533087;XP_017533088
XP_025780880.1 4 228 1 226 94.2 77 84 224 6e-69 269 240 elephantshrew 237 XP_025780880.1
XP_030172679.1 4 228 1 226 94.2 77 85 224 3e-70 273 240 elephantshrew 237 XP_030172679.1
NP_001189783.1 4 235 1 232 96.7 74 83 231 4e-71 276 240 elephantshrew 238 NP_001189783.1;XP_008512114;XP_023472706;XP_023472707;XP_023472708
NP_001191266.1 1 229 1 226 94.2 70 78 228 1e-63 251 240 elephantshrew 238 NP_001191266.1
XP_006736938.1 2 229 1 226 94.2 71 83 227 7e-68 265 240 elephantshrew 238 XP_006736938.1
XP_012294094.1 1 231 1 232 96.7 75 85 230 1e-71 278 240 elephantshrew 238 XP_012294094.1
XP_014447016.1 2 238 1 229 95.4 72 80 236 1e-68 268 240 elephantshrew 238 XP_014447016.1
XP_014697198.1 4 235 1 232 96.7 74 83 231 2e-71 277 240 elephantshrew 238 XP_014697198.1;XP_014697199
XP_021557894.1 2 229 1 226 94.2 71 83 227 5e-68 266 240 elephantshrew 238 XP_021557894.1
XP_004706631.1 4 236 1 232 96.7 76 85 232 2e-71 277 240 elephantshrew 239 XP_004706631.1
XP_006886760.1 1 240 1 240 100.0 100 100 239 3e-81 310 240 elephantshrew 240 XP_006886760.1
NP_001191275.1 1 238 1 232 96.7 64 74 237 2e-63 250 240 elephantshrew 241 NP_001191275.1;XP_008253119
NP_001279313.1 30 223 38 231 80.8 46 68 193 2e-50 208 240 elephantshrew 241 NP_001279313.1;AGN91176
XP_012871538.1 1 231 1 232 96.7 65 75 230 5e-64 253 240 elephantshrew 241 XP_012871538.1;XP_012871539
XP_022376890.1 2 234 1 226 94.2 70 78 232 2e-67 264 240 elephantshrew 243 XP_022376890.1
XP_023447126.1 1 242 1 228 95.0 69 75 241 5e-65 256 240 elephantshrew 243 XP_023447126.1
XP_004759121.1 2 235 1 226 94.2 68 76 233 1e-62 248 240 elephantshrew 244 XP_004759121.1;XP_012915174
RMC01007.1 3 174 70 237 70.0 31 44 171 4e-42 180 240 elephantshrew 248 RMC01007.1
XP_021070064.1 21 249 1 232 96.7 68 78 228 2e-62 248 240 elephantshrew 252 XP_021070064.1
XP_027256662.1 22 247 1 228 95.0 70 82 225 2e-63 250 240 elephantshrew 254 XP_027256662.1
XP_027295389.1 22 247 1 228 95.0 71 81 225 1e-63 251 240 elephantshrew 254 XP_027295389.1
XP_005902009.1 1 253 1 232 96.7 67 74 252 2e-65 258 240 elephantshrew 256 XP_005902009.1
OPJ77699.1 2 177 67 240 72.5 35 52 175 2e-48 200 240 elephantshrew 287 OPJ77699.1
EFB19787.1 169 373 21 226 85.8 75 85 204 7e-64 252 240 elephantshrew 382 EFB19787.1
XP_020366239.1 12 220 29 237 87.1 30 47 208 5e-45 189 240 elephantshrew 383 XP_020366239.1
EHH26713.1 177 388 21 232 88.3 75 86 211 2e-64 254 240 elephantshrew 391 EHH26713.1
EHB04070.1 172 386 23 237 89.6 73 84 214 2e-62 247 240 elephantshrew 397 EHB04070.1
XP_028363168.1 186 396 21 232 88.3 78 87 210 2e-67 264 240 elephantshrew 399 XP_028363168.1
VFV36056.1 190 392 23 226 85.0 76 84 202 1e-60 241 240 elephantshrew 401 VFV36056.1
XP_006081199.2 188 398 21 232 88.3 74 83 210 4e-65 256 240 elephantshrew 401 XP_006081199.2
ELR51893.1 167 399 21 232 88.3 66 73 232 1e-57 231 240 elephantshrew 402 ELR51893.1
XP_027408433.1 191 399 21 232 88.3 75 81 208 3e-61 243 240 elephantshrew 402 XP_027408433.1
EHH54450.1 190 401 21 232 88.3 75 86 211 4e-64 253 240 elephantshrew 404 EHH54450.1
NP_001157940.1 190 401 21 232 88.3 75 86 211 5e-65 256 240 elephantshrew 404 NP_001157940.1;AAQ97430;AAQ97433;EAW48961
XP_005376652.2 192 401 19 229 87.9 72 81 209 4e-62 246 240 elephantshrew 407 XP_005376652.2
XP_028749957.1 187 400 13 226 89.2 68 78 213 3e-60 240 240 elephantshrew 409 XP_028749957.1
KFO19218.1 200 411 21 232 88.3 73 82 211 3e-61 243 240 elephantshrew 414 KFO19218.1
XP_004836233.1 187 403 21 237 90.4 72 83 216 1e-62 248 240 elephantshrew 414 XP_004836233.1
XP_025960494.1 201 416 18 233 90.0 51 66 215 7e-67 262 240 elephantshrew 417 XP_025960494.1
XP_009683844.1 255 428 59 232 72.5 61 78 173 1e-64 255 240 elephantshrew 430 XP_009683844.1
XP_025060401.1 260 432 58 230 72.1 61 79 172 1e-61 245 240 elephantshrew 433 XP_025060401.1
XP_025925263.1 259 433 59 233 72.9 61 77 174 6e-66 259 240 elephantshrew 434 XP_025925263.1
XP_016043099.1 220 437 1 226 94.2 65 73 217 5e-61 243 240 elephantshrew 446 XP_016043099.1
ELK11576.1 268 450 23 206 76.7 77 85 182 2e-54 221 240 elephantshrew 488 ELK11576.1
XP_010219238.1 317 488 59 230 71.7 61 79 171 6e-61 242 240 elephantshrew 490 XP_010219238.1
XP_025908622.1 320 494 59 233 72.9 59 76 174 3e-63 250 240 elephantshrew 495 XP_025908622.1
TSK53730.1 181 388 15 222 86.7 30 50 207 5e-35 156 240 elephantshrew 516 TSK53730.1
XP_018109628.1 270 445 71 239 70.4 32 48 175 3e-38 167 240 elephantshrew 518 XP_018109628.1;XP_018109635;XP_018109641;OCU00345
NP_001187154.1 209 409 41 240 83.3 31 49 200 2e-40 174 240 elephantshrew 520 NP_001187154.1;ABD93874;ABD93875
XP_018939140.1 287 467 57 237 75.4 32 48 180 1e-42 181 240 elephantshrew 525 XP_018939140.1
KTG31873.1 290 470 57 237 75.4 31 48 180 3e-42 180 240 elephantshrew 528 KTG31873.1
XP_008280480.1 306 508 33 236 85.0 31 50 202 1e-46 194 240 elephantshrew 528 XP_008280480.1
AGW25589.1 290 469 57 237 75.4 31 48 179 8e-42 179 240 elephantshrew 559 AGW25589.1
QAU56515.1 290 469 57 237 75.4 30 47 179 1e-41 178 240 elephantshrew 559 QAU56515.1
AYN78122.1 306 480 66 240 72.9 32 52 174 1e-40 175 240 elephantshrew 562 AYN78122.1
XP_019712451.1 296 492 35 232 82.5 31 52 196 2e-45 191 240 elephantshrew 562 XP_019712451.1
XP_027877518.1 290 498 17 234 90.8 30 51 208 1e-45 191 240 elephantshrew 563 XP_027877518.1
RXN20798.1 289 471 57 237 75.4 31 47 182 3e-41 177 240 elephantshrew 567 RXN20798.1
XP_008280479.1 306 508 33 236 85.0 31 50 202 5e-47 196 240 elephantshrew 570 XP_008280479.1
XP_018532364.1 280 478 34 233 83.3 31 51 198 5e-41 176 240 elephantshrew 573 XP_018532364.1;XP_018532365
XP_030257680.1 287 485 40 237 82.5 33 49 198 1e-43 185 240 elephantshrew 573 XP_030257680.1
AWP04170.1 284 483 34 234 83.8 31 48 199 5e-42 179 240 elephantshrew 576 AWP04170.1
QCO31414.1 284 483 34 234 83.8 31 48 199 1e-41 179 240 elephantshrew 576 QCO31414.1;QCO31415
XP_010774263.1 296 493 35 234 83.3 30 51 197 9e-44 185 240 elephantshrew 580 XP_010774263.1;XP_010774264
XP_012714371.1 305 501 29 226 82.5 32 52 196 1e-42 181 240 elephantshrew 580 XP_012714371.1
XP_026229899.1 287 505 18 237 91.7 31 50 218 2e-46 194 240 elephantshrew 588 XP_026229899.1
KFV99153.1 358 577 17 234 90.8 31 44 219 4e-54 220 240 elephantshrew 591 KFV99153.1
TKS79933.1 312 504 44 237 80.8 30 52 192 3e-43 184 240 elephantshrew 597 TKS79933.1
XP_026170345.1 298 502 32 237 85.8 31 50 204 5e-43 183 240 elephantshrew 597 XP_026170345.1;XP_026170346
XP_025890944.1 257 468 12 222 87.9 33 43 211 3e-47 197 240 elephantshrew 603 XP_025890944.1
CDQ87038.1 269 499 6 239 97.5 30 45 230 2e-45 191 240 elephantshrew 604 CDQ87038.1
XP_028449138.1 308 510 36 237 84.2 30 48 202 8e-44 185 240 elephantshrew 607 XP_028449138.1;TDH05507
XP_019712450.1 342 538 35 232 82.5 31 52 196 7e-46 192 240 elephantshrew 608 XP_019712450.1
KFU84451.1 366 592 12 229 90.8 31 47 226 6e-53 216 240 elephantshrew 612 KFU84451.1
XP_010723390.1 245 479 13 238 94.2 30 45 234 3e-51 210 240 elephantshrew 615 XP_010723390.1
KFQ51151.1 364 589 12 231 91.7 30 45 225 1e-51 211 240 elephantshrew 616 KFQ51151.1
KFV07345.1 373 598 12 236 93.8 33 46 225 2e-54 220 240 elephantshrew 616 KFV07345.1
KFZ48623.1 363 591 12 231 91.7 31 45 228 2e-52 214 240 elephantshrew 617 KFZ48623.1
KFV52042.1 375 604 12 238 94.6 30 45 229 2e-50 208 240 elephantshrew 619 KFV52042.1
KFO77595.1 390 606 30 237 86.7 30 42 216 3e-52 213 240 elephantshrew 622 KFO77595.1
KFQ17041.1 401 606 32 237 85.8 30 45 205 7e-50 206 240 elephantshrew 622 KFQ17041.1
KFQ67791.1 368 601 6 238 97.1 32 48 233 5e-51 209 240 elephantshrew 622 KFQ67791.1
KFR04834.1 411 605 41 236 81.7 32 45 194 7e-52 212 240 elephantshrew 625 KFR04834.1
KFP94629.1 373 599 12 231 91.7 31 46 226 2e-53 218 240 elephantshrew 626 KFP94629.1
KFV00468.1 373 599 12 231 91.7 30 45 226 1e-50 208 240 elephantshrew 626 KFV00468.1
KFP14217.1 375 608 12 236 93.8 30 46 233 9e-54 218 240 elephantshrew 628 KFP14217.1
KFP36518.1 364 604 7 234 95.0 30 45 240 3e-53 217 240 elephantshrew 628 KFP36518.1
KFP55919.1 368 608 6 236 96.2 30 45 240 9e-56 225 240 elephantshrew 628 KFP55919.1
KFP96458.1 377 601 14 231 90.8 30 46 224 1e-55 225 240 elephantshrew 628 KFP96458.1
KFM10766.1 375 608 12 236 93.8 30 46 233 8e-53 215 240 elephantshrew 630 KFM10766.1
KFV73459.1 389 605 30 238 87.1 32 49 216 2e-53 217 240 elephantshrew 630 KFV73459.1
KFW63249.1 375 610 12 236 93.8 30 46 235 5e-53 216 240 elephantshrew 630 KFW63249.1
KFV41878.1 383 615 7 231 93.8 31 43 232 3e-52 213 240 elephantshrew 642 KFV41878.1
XP_028906958.1 343 513 62 232 71.2 30 49 170 3e-42 180 240 elephantshrew 643 XP_028906958.1
XP_025871184.1 410 639 1 226 94.2 70 78 229 3e-65 257 240 elephantshrew 648 XP_025871184.1
XP_019325260.1 416 640 1 226 94.2 77 84 224 4e-70 273 240 elephantshrew 649 XP_019325260.1
XP_029931358.1 353 544 45 237 80.4 31 51 191 9e-42 179 240 elephantshrew 649 XP_029931358.1
XP_010882521.3 346 549 32 237 85.8 31 45 203 9e-44 185 240 elephantshrew 655 XP_010882521.3
XP_021454523.1 326 554 6 237 96.7 30 44 228 7e-44 186 240 elephantshrew 659 XP_021454523.1
XP_023854570.1 325 555 6 237 96.7 30 45 230 1e-47 198 240 elephantshrew 659 XP_023854570.1;XP_023854571
XP_012680748.1 356 540 56 240 77.1 34 49 184 1e-35 158 240 elephantshrew 660 XP_012680748.1
XP_023699379.1 369 564 40 235 81.7 32 51 195 5e-45 189 240 elephantshrew 664 XP_023699379.1
XP_028672432.1 312 520 26 234 87.1 32 49 208 1e-45 192 240 elephantshrew 664 XP_028672432.1;XP_028672433
XP_024239574.1 333 560 6 237 96.7 31 46 227 1e-44 188 240 elephantshrew 665 XP_024239574.1;XP_024239663;XP_024239744;XP_024239828;XP_024239914
XP_020347942.1 333 561 6 237 96.7 30 47 228 1e-46 195 240 elephantshrew 666 XP_020347942.1;XP_020347943;XP_020347944;XP_020347945
XP_029541726.1 333 561 6 237 96.7 30 44 228 7e-44 186 240 elephantshrew 666 XP_029541726.1;XP_029541727;XP_029541728
XP_010072321.1 373 598 12 236 93.8 33 46 225 2e-54 220 240 elephantshrew 669 XP_010072321.1
GCF56572.1 352 539 54 238 77.1 32 48 187 1e-42 181 240 elephantshrew 673 GCF56572.1
XP_010159112.1 358 577 17 234 90.8 31 44 219 5e-54 219 240 elephantshrew 687 XP_010159112.1
XP_025302499.1 453 681 1 226 94.2 70 78 228 9e-66 258 240 elephantshrew 690 XP_025302499.1
XP_009676037.1 320 556 12 238 94.6 30 46 236 4e-54 219 240 elephantshrew 692 XP_009676037.1
XP_019406074.1 309 569 2 238 98.8 30 44 260 1e-53 218 240 elephantshrew 692 XP_019406074.1
XP_025052284.1 309 573 2 238 98.8 31 43 264 6e-52 212 240 elephantshrew 694 XP_025052284.1;XP_025052285
EOA95601.1 363 574 27 238 88.3 31 44 211 2e-51 211 240 elephantshrew 695 EOA95601.1
XP_005155258.1 368 597 18 240 92.9 30 43 229 3e-52 214 240 elephantshrew 695 XP_005155258.1
KQK82830.1 379 592 29 235 86.2 30 42 213 8e-50 205 240 elephantshrew 697 KQK82830.1
XP_004378500.1 392 559 70 237 70.0 31 51 167 1e-42 182 240 elephantshrew 703 XP_004378500.1
XP_030396462.1 377 566 49 238 79.2 30 50 189 1e-44 188 240 elephantshrew 704 XP_030396462.1
XP_029470442.1 349 553 34 235 84.2 30 46 204 2e-40 174 240 elephantshrew 710 XP_029470442.1
XP_009480176.1 364 589 12 231 91.7 30 45 225 1e-51 211 240 elephantshrew 714 XP_009480176.1
XP_009979399.1 373 599 12 231 91.7 30 45 226 2e-50 207 240 elephantshrew 714 XP_009979399.1
XP_009561132.1 390 606 30 237 86.7 30 42 216 5e-52 213 240 elephantshrew 715 XP_009561132.1
XP_010173154.1 363 591 12 231 91.7 31 45 228 4e-52 213 240 elephantshrew 716 XP_010173154.1
XP_009808101.1 375 604 12 238 94.6 30 45 229 4e-50 206 240 elephantshrew 717 XP_009808101.1
XP_026720904.1 371 593 15 231 90.4 31 44 222 1e-52 215 240 elephantshrew 718 XP_026720904.1
XP_010288063.1 368 601 6 238 97.1 32 48 233 1e-50 208 240 elephantshrew 720 XP_010288063.1
XP_009470181.1 411 605 41 236 81.7 32 45 194 2e-51 211 240 elephantshrew 721 XP_009470181.1
XP_009634984.1 375 608 12 236 93.8 30 46 233 1e-53 218 240 elephantshrew 721 XP_009634984.1
XP_028618280.1 381 554 64 235 71.7 30 48 173 2e-44 188 240 elephantshrew 721 XP_028618280.1
XP_021234663.1 352 586 13 238 94.2 32 45 234 5e-51 209 240 elephantshrew 722 XP_021234663.1;XP_021234664
XP_011594215.1 373 598 12 231 91.7 31 46 225 3e-55 223 240 elephantshrew 723 XP_011594215.1;XP_029889195;XP_029889196
XP_009920467.1 373 599 12 231 91.7 31 46 226 2e-53 218 240 elephantshrew 724 XP_009920467.1
XP_010560547.1 373 599 12 231 91.7 31 46 226 2e-53 218 240 elephantshrew 724 XP_010560547.1
XP_010120978.1 364 604 7 234 95.0 30 45 240 1e-52 215 240 elephantshrew 725 XP_010120978.1
XP_009707398.1 368 608 6 236 96.2 30 45 240 1e-55 224 240 elephantshrew 726 XP_009707398.1
XP_009959824.1 377 601 14 231 90.8 30 46 224 1e-55 224 240 elephantshrew 726 XP_009959824.1
XP_015741701.1 364 593 12 238 94.6 31 43 229 2e-54 221 240 elephantshrew 727 XP_015741701.1;XP_015741702;XP_015741703
XP_009282325.1 375 608 12 236 93.8 30 46 233 2e-52 214 240 elephantshrew 728 XP_009282325.1
XP_009316684.1 375 610 12 236 93.8 30 46 235 1e-52 215 240 elephantshrew 728 XP_009316684.1
OXB70737.1 376 594 20 238 91.2 32 45 218 2e-52 214 240 elephantshrew 730 OXB70737.1
NP_001297720.1 391 602 27 238 88.3 31 44 211 5e-51 209 240 elephantshrew 734 NP_001297720.1;AHX37587
XP_009974479.1 382 606 12 231 91.7 31 45 224 3e-52 214 240 elephantshrew 734 XP_009974479.1
XP_025961666.1 369 599 4 238 97.9 33 47 230 6e-53 216 240 elephantshrew 734 XP_025961666.1
NP_001074975.1 425 599 64 238 72.9 36 51 174 2e-50 208 240 elephantshrew 735 NP_001074975.1;ABK20148
POI34423.1 365 599 13 238 94.2 31 45 234 2e-51 211 240 elephantshrew 735 POI34423.1
XP_015155511.1 425 599 64 238 72.9 36 51 174 1e-50 208 240 elephantshrew 735 XP_015155511.1
OXB58717.1 382 600 20 238 91.2 33 45 218 1e-52 215 240 elephantshrew 736 OXB58717.1
XP_013050712.1 390 601 27 238 88.3 31 45 211 3e-51 210 240 elephantshrew 736 XP_013050712.1;XP_013050713
RXM93555.1 361 569 29 237 87.1 32 50 208 1e-50 208 240 elephantshrew 737 RXM93555.1
XP_008946049.1 401 606 32 237 85.8 30 45 205 7e-50 206 240 elephantshrew 738 XP_008946049.1
XP_013798144.1 379 603 19 238 91.7 31 45 224 2e-54 221 240 elephantshrew 739 XP_013798144.1
XP_013798145.1 379 603 19 238 91.7 31 45 224 2e-54 221 240 elephantshrew 739 XP_013798145.1
XP_025922997.1 379 603 19 238 91.7 31 45 224 2e-54 220 240 elephantshrew 739 XP_025922997.1;XP_025922998
XP_015220763.1 348 570 21 237 90.4 30 46 222 9e-45 189 240 elephantshrew 746 XP_015220763.1
PKU34580.1 481 649 68 236 70.4 35 50 168 2e-49 204 240 elephantshrew 765 PKU34580.1
ANV78028.1 426 637 27 238 88.3 31 44 211 6e-51 209 240 elephantshrew 769 ANV78028.1
KYO42550.1 544 720 62 238 73.8 36 54 176 5e-51 209 240 elephantshrew 844 KYO42550.1
KYO42549.1 552 728 62 238 73.8 36 54 176 6e-51 209 240 elephantshrew 852 KYO42549.1
KYO42548.1 740 956 11 231 94.4 34 49 216 7e-55 222 234 flyingfox 1086 KYO42548.1
KGL81639.1 3 169 59 225 71.4 64 79 166 2e-59 237 234 flyingfox 169 KGL81639.1
XP_030084069.1 3 177 54 229 75.2 46 60 174 1e-31 145 234 flyingfox 178 XP_030084069.1
XP_004599906.1 3 185 53 234 77.8 78 85 182 3e-57 230 234 flyingfox 185 XP_004599906.1
XP_009476711.1 20 193 40 213 74.4 46 61 173 5e-35 156 234 flyingfox 193 XP_009476711.1
XP_029072393.1 1 196 39 234 83.8 87 94 195 5e-67 263 234 flyingfox 196 XP_029072393.1
OBS82825.1 3 190 19 205 79.9 81 87 187 5e-58 233 234 flyingfox 198 OBS82825.1
XP_010304648.1 1 196 13 231 93.6 36 52 195 2e-27 131 234 flyingfox 200 XP_010304648.1
XP_009282474.1 2 201 18 217 85.5 45 63 199 1e-45 191 234 flyingfox 201 XP_009282474.1
XP_009930508.1 30 201 40 217 76.1 47 62 171 4e-41 176 234 flyingfox 201 XP_009930508.1
XP_019061615.1 2 201 35 234 85.5 84 90 199 1e-65 258 234 flyingfox 201 XP_019061615.1
XP_018415358.1 27 210 50 233 78.6 51 69 183 4e-50 206 234 flyingfox 210 XP_018415358.1
XP_026529181.1 40 208 59 227 72.2 55 72 168 7e-55 222 234 flyingfox 211 XP_026529181.1
XP_026575965.1 40 208 59 227 72.2 55 72 168 8e-55 222 234 flyingfox 211 XP_026575965.1
XP_005857419.1 1 212 23 234 90.6 88 92 211 1e-73 284 234 flyingfox 212 XP_005857419.1;EPQ02154
XP_015413935.1 1 212 23 234 90.6 86 92 211 2e-73 283 234 flyingfox 212 XP_015413935.1;ELK36509
XP_004618241.1 1 215 1 234 100.0 67 72 214 3e-68 266 234 flyingfox 215 XP_004618241.1
XP_014434708.1 1 210 1 225 96.2 52 67 209 1e-62 248 234 flyingfox 215 XP_014434708.1;XP_014434709;XP_014434710;XP_014434711
XP_015675321.1 42 208 61 227 71.4 56 75 166 2e-55 224 234 flyingfox 215 XP_015675321.1
EMP39899.1 1 212 1 225 96.2 54 69 211 1e-65 258 234 flyingfox 217 EMP39899.1
XP_005300191.1 1 212 1 225 96.2 54 68 211 2e-61 244 234 flyingfox 217 XP_005300191.1;XP_005300192;XP_005300193;XP_023959636
XP_007442151.1 42 208 61 227 71.4 55 74 166 7e-57 229 234 flyingfox 217 XP_007442151.1;XP_015746115
XP_010113783.1 1 217 3 232 98.3 38 56 216 2e-43 184 234 flyingfox 217 XP_010113783.1
XP_024064535.2 17 212 17 225 89.3 55 70 195 1e-60 241 234 flyingfox 217 XP_024064535.2;XP_024064534
XP_030421630.1 1 212 1 225 96.2 54 68 211 5e-64 253 234 flyingfox 217 XP_030421630.1;XP_030421631;XP_030421632;XP_030421633
XP_013810569.1 1 210 3 225 95.3 52 65 209 3e-64 253 234 flyingfox 218 XP_013810569.1
XP_009319388.1 20 220 13 217 87.6 43 60 200 5e-44 186 234 flyingfox 220 XP_009319388.1
XP_009892132.1 1 216 3 231 97.9 37 53 215 2e-40 174 234 flyingfox 220 XP_009892132.1
XP_007055469.2 5 216 1 225 96.2 54 69 211 1e-65 258 234 flyingfox 221 XP_007055469.2;XP_027673610
XP_012399572.1 1 219 1 228 97.4 63 75 218 5e-63 249 234 flyingfox 221 XP_012399572.1
NP_001191276.1 1 221 1 228 97.4 62 71 220 5e-62 246 234 flyingfox 223 NP_001191276.1
XP_015271788.1 1 222 1 234 100.0 46 61 221 1e-54 221 234 flyingfox 223 XP_015271788.1;XP_015271789
XP_020823005.1 1 221 1 228 97.4 65 79 220 3e-59 236 234 flyingfox 223 XP_020823005.1
XP_016850341.1 53 217 65 230 70.9 56 75 164 6e-52 212 234 flyingfox 224 XP_016850341.1;XP_016850342
XP_008707699.1 1 225 1 234 100.0 74 82 224 5e-75 289 234 flyingfox 225 XP_008707699.1
XP_028348943.1 11 225 21 234 91.5 87 94 214 2e-71 277 234 flyingfox 225 XP_028348943.1;XP_028348944;XP_028348945;XP_028348946
XP_023587721.1 1 225 1 226 96.6 81 86 224 8e-71 275 234 flyingfox 227 XP_023587721.1
XP_028604507.1 1 219 1 231 98.7 48 63 218 1e-57 231 234 flyingfox 227 XP_028604507.1
XP_013011597.1 1 228 1 234 100.0 70 76 227 7e-67 262 234 flyingfox 228 XP_013011597.1;XP_013011599
XP_017651625.1 1 228 1 230 98.3 83 90 227 4e-76 292 234 flyingfox 228 XP_017651625.1
XP_019340091.1 12 227 1 229 97.9 54 70 215 5e-66 259 234 flyingfox 228 XP_019340091.1;XP_019340100
XP_019372527.1 12 227 1 229 97.9 54 69 215 9e-67 261 234 flyingfox 228 XP_019372527.1;XP_019372529;XP_019372530
XP_019410568.1 12 227 1 229 97.9 53 68 215 6e-66 259 234 flyingfox 228 XP_019410568.1;XP_019410569;XP_019410570
XP_027730559.1 1 226 1 228 97.4 67 79 225 5e-64 252 234 flyingfox 228 XP_027730559.1
XP_004010232.2 1 229 1 234 100.0 75 81 228 9e-72 278 234 flyingfox 229 XP_004010232.2;XP_012036024
XP_007952719.1 1 227 1 226 96.6 83 90 226 2e-77 297 234 flyingfox 229 XP_007952719.1
XP_010969814.1 1 230 1 228 97.4 84 89 229 5e-75 289 234 flyingfox 230 XP_010969814.1;XP_010985801;XP_014422006;EPY74383;TKS50171
XP_015094364.1 1 230 1 228 97.4 83 88 229 4e-76 292 234 flyingfox 230 XP_015094364.1
TFK12723.1 1 216 1 229 97.9 53 68 215 2e-64 254 234 flyingfox 231 TFK12723.1
XP_005356131.1 1 231 1 234 100.0 76 84 230 3e-73 283 234 flyingfox 231 XP_005356131.1;XP_026639114
XP_030049363.1 7 227 1 231 98.7 52 66 220 3e-57 230 234 flyingfox 231 XP_030049363.1;XP_030049364
AFN27530.1 1 232 1 234 100.0 79 85 231 7e-76 292 234 flyingfox 232 AFN27530.1
BAE30771.1 1 232 1 234 100.0 75 83 231 1e-72 281 234 flyingfox 232 BAE30771.1
KAA0727038.1 1 232 1 234 100.0 80 86 231 2e-76 293 234 flyingfox 232 KAA0727038.1
NP_001039921.1 1 232 1 234 100.0 79 85 231 2e-75 290 234 flyingfox 232 NP_001039921.1;XP_005211269;XP_019823587;XP_027408431;XP_027408432;Q2LGB7;ABC47874;AAI18339;DAA25882
NP_001102360.1 1 232 1 234 100.0 73 82 231 1e-69 271 234 flyingfox 232 NP_001102360.1;XP_006254752;EDM14388
NP_775570.1 1 232 1 234 100.0 75 84 231 9e-73 282 234 flyingfox 232 NP_775570.1;Q8BJQ4;BAC38055;AAP29979;AAP81749;BAC98398;AAH99933;BAE22014;EDL09980
XP_006047327.1 1 232 1 234 100.0 80 85 231 3e-76 293 234 flyingfox 232 XP_006047327.1;XP_025152209
XP_010860382.1 1 232 1 234 100.0 80 85 231 2e-74 287 234 flyingfox 232 XP_010860382.1;XP_010860383;XP_010860384;XP_010860385
XP_017909212.1 1 232 1 234 100.0 79 84 231 9e-76 291 234 flyingfox 232 XP_017909212.1;XP_017909213
XP_020748203.1 1 232 1 234 100.0 75 83 231 5e-74 286 234 flyingfox 232 XP_020748203.1;XP_020748204
XP_021006287.1 1 232 1 234 100.0 75 83 231 5e-72 279 234 flyingfox 232 XP_021006287.1
XP_021508228.1 1 232 1 234 100.0 74 84 231 9e-72 278 234 flyingfox 232 XP_021508228.1
XP_023404744.1 1 231 1 233 99.6 79 85 230 8e-74 285 234 flyingfox 232 XP_023404744.1
XP_027827255.1 1 232 1 234 100.0 78 84 231 5e-75 289 234 flyingfox 232 XP_027827255.1
XP_028632962.1 1 232 1 234 100.0 74 83 231 1e-72 281 234 flyingfox 232 XP_028632962.1
EGV95508.1 1 233 1 234 100.0 76 85 232 4e-71 276 234 flyingfox 233 EGV95508.1
ERE86013.1 1 233 1 234 100.0 76 85 232 2e-70 274 234 flyingfox 233 ERE86013.1
XP_006977723.1 1 233 1 234 100.0 77 86 232 1e-74 288 234 flyingfox 233 XP_006977723.1
XP_008070631.1 1 233 1 234 100.0 85 90 232 1e-78 301 234 flyingfox 233 XP_008070631.1
XP_012418625.1 2 233 1 234 100.0 74 82 231 2e-74 287 234 flyingfox 233 XP_012418625.1
XP_012968196.1 1 233 1 234 100.0 75 84 232 8e-72 278 234 flyingfox 233 XP_012968196.1
XP_013366174.1 1 201 23 223 85.9 73 82 200 3e-54 220 234 flyingfox 233 XP_013366174.1
XP_020041793.1 1 233 1 234 100.0 82 88 232 2e-77 297 234 flyingfox 233 XP_020041793.1
XP_025716559.1 2 233 1 234 100.0 73 81 231 4e-73 282 234 flyingfox 233 XP_025716559.1;XP_025716560;XP_025716561
XP_027460744.1 2 233 1 234 100.0 73 81 231 5e-74 285 234 flyingfox 233 XP_027460744.1
XP_027948430.1 2 233 1 234 100.0 74 82 231 1e-73 284 234 flyingfox 233 XP_027948430.1;XP_027948431;XP_027948432
NP_001191272.1 1 234 1 234 100.0 86 92 233 1e-80 308 234 flyingfox 234 NP_001191272.1;XP_008989879
XP_003259902.1 1 234 1 234 100.0 85 91 233 5e-80 306 234 flyingfox 234 XP_003259902.1;XP_012360996
XP_005857418.1 1 234 1 234 100.0 87 91 233 8e-82 312 234 flyingfox 234 XP_005857418.1
XP_006081198.1 1 234 1 234 100.0 86 91 233 8e-83 315 234 flyingfox 234 XP_006081198.1
XP_006755335.1 1 234 1 234 100.0 85 91 233 2e-82 313 234 flyingfox 234 XP_006755335.1
XP_006913357.1 1 234 1 234 100.0 99 100 233 2e-87 330 234 flyingfox 234 XP_006913357.1
XP_008142680.1 1 234 1 234 100.0 86 91 233 5e-84 319 234 flyingfox 234 XP_008142680.1;XP_028005522
XP_008586847.1 1 234 1 234 100.0 82 90 233 2e-79 303 234 flyingfox 234 XP_008586847.1
XP_010337966.1 1 234 1 234 100.0 85 91 233 2e-80 307 234 flyingfox 234 XP_010337966.1
XP_010355222.1 1 234 1 234 100.0 87 92 233 6e-81 308 234 flyingfox 234 XP_010355222.1
XP_011225882.1 1 234 1 234 100.0 77 85 233 8e-79 302 234 flyingfox 234 XP_011225882.1
XP_011356556.1 1 234 1 234 100.0 100 100 233 4e-87 329 234 flyingfox 234 XP_011356556.1
XP_012372212.1 1 234 1 234 100.0 78 82 233 5e-73 282 234 flyingfox 234 XP_012372212.1
XP_016002930.1 1 234 1 234 100.0 94 97 233 3e-87 330 234 flyingfox 234 XP_016002930.1;XP_016002939
XP_017357511.1 1 234 1 234 100.0 86 91 233 2e-81 310 234 flyingfox 234 XP_017357511.1
XP_019506796.1 1 234 1 234 100.0 86 93 233 6e-81 308 234 flyingfox 234 XP_019506796.1;XP_019506797
XP_024419068.1 1 234 1 234 100.0 86 91 233 1e-86 327 234 flyingfox 234 XP_024419068.1
XP_026363570.1 1 234 1 234 100.0 78 86 233 5e-79 302 234 flyingfox 234 XP_026363570.1;XP_026363571;XP_026363572
XP_029797434.1 1 234 1 234 100.0 80 86 233 6e-76 292 234 flyingfox 234 XP_029797434.1;XP_029797435;XP_029797436;XP_029797437;XP_029797439
NP_001182133.1 1 235 1 234 100.0 88 94 234 1e-82 314 234 flyingfox 235 NP_001182133.1;BAG55269
NP_001182430.1 1 235 1 234 100.0 87 92 234 6e-81 308 234 flyingfox 235 NP_001182430.1;BAG55274
NP_001191270.1 1 235 1 234 100.0 87 94 234 1e-82 314 234 flyingfox 235 NP_001191270.1;BAG55272;PNJ80446
NP_001191386.1 1 235 1 230 98.3 57 66 234 7e-62 245 234 flyingfox 235 NP_001191386.1
NP_001269274.1 1 235 1 234 100.0 87 94 234 3e-82 313 234 flyingfox 235 NP_001269274.1;BAG55271
NP_001272750.1 1 235 1 234 100.0 87 92 234 4e-81 309 234 flyingfox 235 NP_001272750.1;XP_011925841;XP_011826432;XP_011771199;XP_011771200;XP_015306902;BAG55273
NP_067681.1 1 235 1 234 100.0 88 94 234 1e-82 314 234 flyingfox 235 NP_067681.1;Q86XR7;AAO74498;BAC77375;AAP81748;BAC98397;BAC98399;AAQ97431;AAQ97432;AAI09267;AAI09266;EAW48960;BAG55268;AIC53712;SJL87105;SJX32208
TEA40782.1 1 235 1 234 100.0 86 93 234 2e-83 317 234 flyingfox 235 TEA40782.1
XP_003788954.1 1 235 1 234 100.0 82 88 234 1e-81 311 234 flyingfox 235 XP_003788954.1
XP_004267517.1 1 235 1 234 100.0 85 92 234 4e-83 316 234 flyingfox 235 XP_004267517.1;XP_019796412;XP_019796413;XP_026955606;XP_026955616
XP_004651622.1 1 235 1 234 100.0 77 85 234 7e-74 285 234 flyingfox 235 XP_004651622.1
XP_006870605.1 1 232 1 227 97.0 78 85 231 1e-73 284 234 flyingfox 235 XP_006870605.1
XP_007121541.1 1 235 1 234 100.0 86 93 234 1e-82 315 234 flyingfox 235 XP_007121541.1;XP_023979949;XP_028348942
XP_007192181.1 1 235 1 234 100.0 85 92 234 7e-82 312 234 flyingfox 235 XP_007192181.1
XP_007451276.1 1 235 1 234 100.0 87 93 234 3e-83 316 234 flyingfox 235 XP_007451276.1
XP_008012375.1 1 235 1 234 100.0 87 93 234 2e-81 310 234 flyingfox 235 XP_008012375.1
XP_008950312.1 1 235 1 234 100.0 87 94 234 2e-82 313 234 flyingfox 235 XP_008950312.1;BAG55270
XP_009207178.1 1 235 1 234 100.0 87 93 234 6e-81 308 234 flyingfox 235 XP_009207178.1;XP_025242856;XP_025242857
XP_010612439.1 1 235 1 234 100.0 80 87 234 1e-76 294 234 flyingfox 235 XP_010612439.1;XP_010612440;XP_010612441;XP_019061614
XP_011819052.1 1 235 1 234 100.0 86 93 234 2e-82 314 234 flyingfox 235 XP_011819052.1
XP_013220277.1 1 235 1 234 100.0 82 88 234 8e-77 295 234 flyingfox 235 XP_013220277.1
XP_014652124.1 1 235 1 234 100.0 88 92 234 5e-80 305 234 flyingfox 235 XP_014652124.1
XP_015344087.1 1 235 1 234 100.0 82 88 234 4e-77 296 234 flyingfox 235 XP_015344087.1;XP_015344088
XP_017744484.1 1 235 1 234 100.0 88 93 234 3e-82 313 234 flyingfox 235 XP_017744484.1
XP_022446558.1 1 235 1 234 100.0 85 92 234 3e-82 313 234 flyingfox 235 XP_022446558.1;XP_022446565;XP_022446572;XP_022446577;XP_029072391;XP_029072392;TKC38638
XP_024599102.1 1 235 1 234 100.0 86 92 234 4e-82 312 234 flyingfox 235 XP_024599102.1
XP_026271260.1 1 235 1 234 100.0 82 88 234 4e-76 293 234 flyingfox 235 XP_026271260.1
XP_026302779.1 1 235 1 234 100.0 87 93 234 1e-81 311 234 flyingfox 235 XP_026302779.1
XP_027796854.1 1 235 1 234 100.0 82 88 234 3e-77 297 234 flyingfox 235 XP_027796854.1
XP_004686551.1 1 234 1 234 100.0 77 84 233 2e-75 290 234 flyingfox 236 XP_004686551.1
XP_012515001.1 1 236 1 234 100.0 86 89 235 2e-78 300 234 flyingfox 236 XP_012515001.1
XP_012619167.1 1 236 1 234 100.0 86 90 235 6e-77 295 234 flyingfox 236 XP_012619167.1;XP_012619168;XP_012619169;XP_012619170;XP_012619173;XP_012619174;XP_012619175;XP_012619176;XP_020145789
XP_012619177.2 1 236 1 234 100.0 83 88 235 9e-75 288 234 flyingfox 236 XP_012619177.2
ELW48403.1 1 235 1 226 96.6 82 88 234 7e-74 285 234 flyingfox 237 ELW48403.1
NP_001191280.1 1 237 1 234 100.0 83 89 236 1e-77 298 234 flyingfox 237 NP_001191280.1;XP_020934855;XP_020934858;XP_020934868
XP_006927597.1 4 237 1 234 100.0 84 90 233 2e-79 303 234 flyingfox 237 XP_006927597.1;XP_019686604
XP_007086891.1 4 237 1 234 100.0 83 90 233 2e-78 300 234 flyingfox 237 XP_007086891.1
XP_014932168.1 4 237 1 234 100.0 83 90 233 5e-79 302 234 flyingfox 237 XP_014932168.1
XP_016080423.1 4 237 1 234 100.0 82 89 233 1e-83 318 234 flyingfox 237 XP_016080423.1;XP_016080425
XP_017533085.1 1 237 1 234 100.0 82 88 236 2e-78 300 234 flyingfox 237 XP_017533085.1;XP_017533086;XP_017533087;XP_017533088
XP_025780880.1 4 237 1 234 100.0 83 91 233 3e-78 300 234 flyingfox 237 XP_025780880.1
XP_030172679.1 4 237 1 234 100.0 83 90 233 5e-79 302 234 flyingfox 237 XP_030172679.1
NP_001189783.1 4 238 1 234 100.0 86 91 234 2e-80 307 234 flyingfox 238 NP_001189783.1;XP_008512114;XP_023472706;XP_023472707;XP_023472708
NP_001191266.1 1 238 1 234 100.0 74 81 237 7e-69 268 234 flyingfox 238 NP_001191266.1
XP_006736938.1 2 229 1 225 96.2 75 84 227 9e-73 282 234 flyingfox 238 XP_006736938.1
XP_012294094.1 1 234 1 234 100.0 86 91 233 6e-81 309 234 flyingfox 238 XP_012294094.1
XP_014447016.1 2 236 1 226 96.6 82 88 234 7e-74 285 234 flyingfox 238 XP_014447016.1
XP_014697198.1 4 238 1 234 100.0 86 91 234 6e-81 308 234 flyingfox 238 XP_014697198.1;XP_014697199
XP_021557894.1 2 229 1 225 96.2 75 83 227 2e-72 280 234 flyingfox 238 XP_021557894.1
XP_004706631.1 4 236 1 231 98.7 80 87 232 6e-79 302 234 flyingfox 239 XP_004706631.1
XP_006886760.1 1 227 1 226 96.6 78 87 226 2e-74 287 234 flyingfox 240 XP_006886760.1
NP_001191275.1 1 241 1 234 100.0 68 78 240 1e-68 268 234 flyingfox 241 NP_001191275.1;XP_008253119
NP_001279313.1 39 227 46 234 80.8 51 68 188 1e-52 215 234 flyingfox 241 NP_001279313.1;AGN91176
XP_012871538.1 1 232 1 232 99.1 68 79 231 6e-68 265 234 flyingfox 241 XP_012871538.1;XP_012871539
XP_022376890.1 2 243 1 234 100.0 73 81 241 7e-74 285 234 flyingfox 243 XP_022376890.1
XP_023447126.1 1 243 1 228 97.4 72 76 242 6e-70 272 234 flyingfox 243 XP_023447126.1
XP_004759121.1 2 244 1 234 100.0 72 81 242 2e-68 267 234 flyingfox 244 XP_004759121.1;XP_012915174
RMC01007.1 1 165 67 230 70.1 32 47 164 2e-44 188 234 flyingfox 248 RMC01007.1
XP_021070064.1 21 252 1 234 100.0 74 82 231 1e-69 272 234 flyingfox 252 XP_021070064.1
XP_027256662.1 22 254 1 234 100.0 76 85 232 3e-70 273 234 flyingfox 254 XP_027256662.1
XP_027295389.1 22 254 1 234 100.0 76 85 232 9e-71 275 234 flyingfox 254 XP_027295389.1
XP_005902009.1 1 256 1 234 100.0 72 77 255 1e-71 278 234 flyingfox 256 XP_005902009.1
XP_009467472.1 73 272 14 217 87.2 44 60 199 4e-43 183 234 flyingfox 272 XP_009467472.1
OPJ77699.1 2 166 66 229 70.1 37 52 164 2e-51 211 234 flyingfox 287 OPJ77699.1
XP_009580203.1 173 347 17 212 83.8 40 55 174 3e-34 154 234 flyingfox 360 XP_009580203.1
EFB19787.1 161 382 13 234 94.9 75 84 221 9e-70 272 234 flyingfox 382 EFB19787.1
XP_008510112.1 138 314 59 231 73.9 32 48 176 5e-47 196 234 flyingfox 389 XP_008510112.1
EHH26713.1 169 391 13 234 94.9 84 91 222 1e-72 281 234 flyingfox 391 EHH26713.1
EHB04070.1 172 384 23 234 90.6 85 90 212 2e-70 274 234 flyingfox 397 EHB04070.1
XP_028363168.1 178 399 13 234 94.9 80 88 221 4e-77 296 234 flyingfox 399 XP_028363168.1
VFV36056.1 190 401 23 234 90.6 85 92 211 2e-69 271 234 flyingfox 401 VFV36056.1
XP_006081199.2 180 401 13 234 94.9 84 90 221 1e-75 291 234 flyingfox 401 XP_006081199.2
ELR51893.1 159 402 13 234 94.9 70 77 243 1e-63 251 234 flyingfox 402 ELR51893.1
XP_027408433.1 183 402 13 234 94.9 78 85 219 2e-67 264 234 flyingfox 402 XP_027408433.1
EHH54450.1 182 404 13 234 94.9 84 91 222 1e-72 281 234 flyingfox 404 EHH54450.1
NP_001157940.1 182 404 13 234 94.9 86 93 222 5e-74 286 234 flyingfox 404 NP_001157940.1;AAQ97430;AAQ97433;EAW48961
XP_005376652.2 193 407 20 234 91.9 78 84 214 7e-68 265 234 flyingfox 407 XP_005376652.2
XP_028749957.1 187 408 13 233 94.4 75 85 221 1e-67 265 234 flyingfox 409 XP_028749957.1
KFO19218.1 192 414 13 234 94.9 80 88 222 4e-70 273 234 flyingfox 414 KFO19218.1
XP_004836233.1 179 401 13 234 94.9 82 89 222 3e-71 277 234 flyingfox 414 XP_004836233.1
XP_025960494.1 200 415 3 233 98.7 50 65 215 1e-67 264 234 flyingfox 417 XP_025960494.1
XP_009683844.1 213 428 1 233 99.6 52 68 215 3e-66 260 234 flyingfox 430 XP_009683844.1
XP_025060401.1 217 432 1 229 97.9 53 70 215 2e-67 263 234 flyingfox 433 XP_025060401.1
XP_025925263.1 217 432 3 233 98.7 50 64 215 7e-66 258 234 flyingfox 434 XP_025925263.1
XP_016043099.1 220 437 1 225 96.2 66 76 217 2e-64 254 234 flyingfox 446 XP_016043099.1
PWA25120.1 171 361 40 227 80.3 31 53 190 5e-47 196 234 flyingfox 451 PWA25120.1
XP_010202854.1 142 355 26 234 89.3 31 45 213 1e-47 198 234 flyingfox 465 XP_010202854.1
ELK11576.1 268 450 23 205 78.2 98 100 182 2e-64 254 234 flyingfox 488 ELK11576.1
XP_010219238.1 275 488 1 229 97.9 51 66 213 2e-63 250 234 flyingfox 490 XP_010219238.1
XP_025908622.1 278 487 3 225 95.3 51 65 209 4e-63 249 234 flyingfox 495 XP_025908622.1
XP_026888704.1 192 401 21 231 90.2 32 53 209 3e-40 173 234 flyingfox 514 XP_026888704.1;XP_026888705
XP_018939140.1 241 464 6 231 96.6 30 46 223 8e-44 185 234 flyingfox 525 XP_018939140.1
KTG31873.1 244 467 6 231 96.6 30 47 223 3e-44 187 234 flyingfox 528 KTG31873.1
XP_008280480.1 293 512 13 231 93.6 32 49 219 2e-47 198 234 flyingfox 528 XP_008280480.1
XP_020778302.1 261 461 21 227 88.5 30 53 200 1e-38 168 234 flyingfox 556 XP_020778302.1
QAU56515.1 248 462 13 229 92.7 30 48 214 8e-43 182 234 flyingfox 559 QAU56515.1
AYN78122.1 306 474 65 231 71.4 34 53 168 1e-40 175 234 flyingfox 562 AYN78122.1
XP_005812562.1 318 495 54 232 76.5 33 59 177 2e-45 190 234 flyingfox 563 XP_005812562.1
XP_027877518.1 320 494 54 229 75.2 34 59 174 6e-45 189 234 flyingfox 563 XP_027877518.1
XP_008431969.1 291 498 26 234 89.3 30 52 207 2e-44 188 234 flyingfox 564 XP_008431969.1;XP_008431970
XP_014840262.1 291 498 26 234 89.3 30 52 207 9e-47 195 234 flyingfox 564 XP_014840262.1;XP_014840263
RXN20798.1 259 467 17 231 91.9 30 47 208 1e-42 182 234 flyingfox 567 RXN20798.1
XP_020471693.1 291 488 39 226 80.3 30 45 197 1e-41 178 234 flyingfox 569 XP_020471693.1
XP_008280479.1 293 512 13 231 93.6 32 49 219 8e-48 199 234 flyingfox 570 XP_008280479.1
XP_030257680.1 254 480 18 231 91.5 30 49 226 2e-43 184 234 flyingfox 573 XP_030257680.1
XP_016362910.1 252 477 4 231 97.4 31 49 225 2e-44 187 234 flyingfox 574 XP_016362910.1;XP_016362911
XP_016411308.1 252 477 4 231 97.4 31 49 225 5e-45 189 234 flyingfox 574 XP_016411308.1
AWP04170.1 301 480 50 230 77.4 37 55 179 6e-44 186 234 flyingfox 576 AWP04170.1
QCO31414.1 293 480 51 230 76.9 32 51 187 1e-43 185 234 flyingfox 576 QCO31414.1;QCO31415
XP_026102610.1 258 478 5 231 97.0 31 50 220 4e-42 180 234 flyingfox 576 XP_026102610.1
XP_011485063.1 297 501 32 234 86.8 30 55 204 5e-42 179 234 flyingfox 577 XP_011485063.1;XP_020566697
XP_016085949.1 252 477 4 231 97.4 31 50 225 3e-45 190 234 flyingfox 578 XP_016085949.1
XP_026119947.1 258 478 5 231 97.0 30 50 220 5e-42 179 234 flyingfox 578 XP_026119947.1
XP_010774263.1 296 494 34 231 84.6 33 52 198 2e-45 190 234 flyingfox 580 XP_010774263.1;XP_010774264
XP_012714371.1 294 501 14 225 90.6 32 52 207 2e-45 191 234 flyingfox 580 XP_012714371.1
XP_019955201.1 305 488 46 230 79.1 33 52 183 2e-43 184 234 flyingfox 584 XP_019955201.1
XP_023124681.1 298 508 15 234 94.0 32 49 210 4e-50 206 234 flyingfox 586 XP_023124681.1
XP_029308550.1 274 491 14 231 93.2 30 48 217 5e-46 193 234 flyingfox 586 XP_029308550.1
XP_008332072.1 295 493 32 231 85.5 30 50 198 4e-46 193 234 flyingfox 587 XP_008332072.1;XP_016897673
XP_028988652.1 286 491 28 231 87.2 31 51 205 2e-39 171 234 flyingfox 587 XP_028988652.1;XP_028988653
XP_023261679.1 292 494 31 231 85.9 30 51 202 6e-47 196 234 flyingfox 588 XP_023261679.1;XP_023261681
XP_026229899.1 289 495 18 226 89.3 34 53 206 1e-49 204 234 flyingfox 588 XP_026229899.1
QCV57275.1 288 491 30 231 86.3 31 54 203 8e-46 192 234 flyingfox 589 QCV57275.1
XP_021145322.1 256 469 8 229 94.9 30 44 213 1e-52 214 234 flyingfox 590 XP_021145322.1
KFV99153.1 349 574 6 229 95.7 32 46 225 4e-55 223 234 flyingfox 591 KFV99153.1
XP_020489648.1 319 501 55 233 76.5 33 51 182 4e-42 180 234 flyingfox 592 XP_020489648.1
TKS79933.1 310 499 43 231 80.8 31 53 189 4e-44 186 234 flyingfox 597 TKS79933.1
XP_026170345.1 294 500 27 231 87.6 32 51 206 1e-45 191 234 flyingfox 597 XP_026170345.1;XP_026170346
QCD16644.1 301 503 30 231 86.3 30 51 202 9e-45 188 234 flyingfox 601 QCD16644.1
QCT05766.1 301 503 30 231 86.3 30 52 202 1e-44 188 234 flyingfox 601 QCT05766.1
TKS27112.1 372 546 61 231 73.1 33 51 174 2e-46 194 234 flyingfox 601 TKS27112.1
XP_010736595.2 301 503 30 231 86.3 30 51 202 1e-44 188 234 flyingfox 601 XP_010736595.2;XP_019117616
XP_025890944.1 253 468 6 221 92.3 33 45 215 3e-51 210 234 flyingfox 603 XP_025890944.1
XP_028449138.1 316 508 43 231 80.8 34 53 192 6e-46 192 234 flyingfox 607 XP_028449138.1;TDH05507
XP_005504021.1 276 489 8 229 94.9 30 44 213 2e-52 214 234 flyingfox 610 XP_005504021.1;PKK19683
KFO84947.1 419 586 63 229 71.4 39 52 167 9e-54 218 234 flyingfox 612 KFO84947.1
XP_010723390.1 303 473 61 231 73.1 36 54 170 2e-52 213 234 flyingfox 615 XP_010723390.1
KFQ51151.1 380 589 20 229 89.7 31 44 209 1e-51 211 234 flyingfox 616 KFQ51151.1
KFV07345.1 376 596 16 231 92.3 32 44 220 1e-54 221 234 flyingfox 616 KFV07345.1
KFQ20826.1 404 591 40 227 80.3 32 45 187 4e-53 216 234 flyingfox 619 KFQ20826.1
KFV52042.1 428 593 66 230 70.5 38 52 165 4e-52 213 234 flyingfox 619 KFV52042.1
KFO77595.1 397 597 27 227 85.9 30 43 200 5e-52 213 234 flyingfox 622 KFO77595.1
KFQ17041.1 426 602 56 231 75.2 35 49 176 2e-51 210 234 flyingfox 622 KFQ17041.1
KFQ67791.1 368 592 6 227 94.9 32 46 224 2e-53 218 234 flyingfox 622 KFQ67791.1
KFQ89713.1 379 604 15 233 93.6 30 44 225 1e-50 208 234 flyingfox 624 KFQ89713.1
KFR04834.1 423 605 52 233 77.8 34 49 182 4e-54 220 234 flyingfox 625 KFR04834.1
KFO09658.1 392 599 15 229 91.9 31 44 207 8e-53 215 234 flyingfox 626 KFO09658.1
KFP94629.1 377 599 15 229 91.9 32 45 222 3e-53 217 234 flyingfox 626 KFP94629.1
KFV00468.1 433 599 64 229 70.9 36 50 166 8e-51 209 234 flyingfox 626 KFV00468.1
KFW95646.1 393 599 27 229 86.8 31 44 206 5e-54 219 234 flyingfox 626 KFW95646.1
KFP14217.1 379 601 15 229 91.9 32 46 222 1e-53 218 234 flyingfox 628 KFP14217.1
KFP55919.1 386 598 7 227 94.4 30 43 212 5e-54 219 234 flyingfox 628 KFP55919.1
KFP96458.1 380 601 14 229 92.3 31 45 221 7e-56 225 234 flyingfox 628 KFP96458.1
KGL88107.1 367 606 5 234 98.3 32 44 239 8e-55 222 234 flyingfox 629 KGL88107.1
KFM10766.1 434 607 61 234 74.4 35 49 173 3e-53 216 234 flyingfox 630 KFM10766.1
KFV73459.1 389 597 27 229 86.8 34 48 208 4e-53 216 234 flyingfox 630 KFV73459.1
KFW63249.1 385 610 6 233 97.4 30 44 225 7e-54 219 234 flyingfox 630 KFW63249.1
KFP90689.1 438 607 61 229 72.2 36 50 169 5e-50 206 234 flyingfox 632 KFP90689.1
KFV41878.1 396 615 12 229 93.2 31 46 219 6e-54 219 234 flyingfox 642 KFV41878.1
XP_028906958.1 343 508 61 226 70.9 30 47 165 3e-43 183 234 flyingfox 643 XP_028906958.1
XP_025871184.1 410 648 1 234 100.0 74 81 238 5e-71 276 234 flyingfox 648 XP_025871184.1
XP_019325260.1 416 649 1 234 100.0 83 90 233 1e-80 308 234 flyingfox 649 XP_019325260.1
XP_010882521.3 346 547 27 231 87.6 32 49 201 4e-44 186 234 flyingfox 655 XP_010882521.3
XP_023854570.1 325 553 6 231 96.6 30 46 228 4e-48 199 234 flyingfox 659 XP_023854570.1;XP_023854571
XP_012680748.1 351 532 50 231 77.8 33 51 181 2e-35 157 234 flyingfox 660 XP_012680748.1
XP_028672432.1 311 517 28 230 86.8 30 50 206 1e-46 195 234 flyingfox 664 XP_028672432.1;XP_028672433
XP_024239574.1 333 558 6 231 96.6 30 48 225 7e-47 195 234 flyingfox 665 XP_024239574.1;XP_024239663;XP_024239744;XP_024239828;XP_024239914
XP_025028502.1 361 531 51 221 73.1 34 52 170 1e-45 191 234 flyingfox 667 XP_025028502.1
XP_010072321.1 376 596 16 231 92.3 32 44 220 1e-54 221 234 flyingfox 669 XP_010072321.1
XP_025028501.1 363 533 51 221 73.1 34 52 170 1e-45 191 234 flyingfox 669 XP_025028501.1
GCF56572.1 352 529 53 231 76.5 34 49 177 9e-45 188 234 flyingfox 673 GCF56572.1
XP_004689386.1 368 536 67 231 70.5 30 50 168 9e-43 182 234 flyingfox 678 XP_004689386.1;XP_012584955
XP_010159112.1 349 574 6 229 95.7 32 46 225 5e-55 223 234 flyingfox 687 XP_010159112.1
XP_025302499.1 453 690 1 234 100.0 74 81 237 4e-71 276 234 flyingfox 690 XP_025302499.1
XP_030365526.1 363 586 15 231 92.7 31 45 223 2e-52 214 234 flyingfox 691 XP_030365526.1
XP_009676037.1 345 548 27 229 86.8 33 50 203 8e-54 218 234 flyingfox 692 XP_009676037.1
XP_019406074.1 318 563 11 231 94.4 31 44 245 2e-54 220 234 flyingfox 692 XP_019406074.1
XP_019368973.1 318 563 11 231 94.4 31 44 245 4e-54 220 234 flyingfox 693 XP_019368973.1
XP_025052284.1 403 567 67 231 70.5 38 55 164 5e-51 209 234 flyingfox 694 XP_025052284.1;XP_025052285
EOA95601.1 363 571 26 231 88.0 32 45 208 8e-54 218 234 flyingfox 695 EOA95601.1
XP_005155258.1 377 589 14 231 93.2 31 44 212 9e-53 215 234 flyingfox 695 XP_005155258.1
KQK82830.1 379 589 16 231 92.3 30 43 210 2e-51 210 234 flyingfox 697 KQK82830.1
XP_014460416.1 318 567 11 231 94.4 30 43 249 2e-54 220 234 flyingfox 697 XP_014460416.1;XP_019339566
XP_003760653.1 361 544 43 223 77.4 31 52 183 6e-47 196 234 flyingfox 698 XP_003760653.1
XP_012501678.1 385 554 66 231 70.9 30 48 169 4e-43 183 234 flyingfox 698 XP_012501678.1
XP_010019457.1 373 592 15 231 92.7 30 46 219 7e-48 199 234 flyingfox 699 XP_010019457.1
XP_007488996.1 374 558 42 226 79.1 31 48 184 2e-45 191 234 flyingfox 702 XP_007488996.1;XP_007488998;XP_007488999;XP_007489000
XP_005281227.1 372 555 46 231 79.5 32 49 183 1e-47 198 234 flyingfox 703 XP_005281227.1;XP_023961517
XP_030396462.1 375 565 46 233 80.3 31 48 190 5e-48 199 234 flyingfox 704 XP_030396462.1
XP_007072279.1 375 558 46 229 78.6 31 50 183 2e-47 198 234 flyingfox 706 XP_007072279.1;EMP24220
XP_014808292.1 417 594 56 233 76.1 35 49 177 7e-52 212 234 flyingfox 706 XP_014808292.1
XP_014808293.1 417 594 56 233 76.1 35 49 177 7e-52 212 234 flyingfox 706 XP_014808293.1
XP_007899298.1 309 526 12 229 93.2 31 47 217 2e-48 200 234 flyingfox 707 XP_007899298.1;XP_007899299;XP_007899300
XP_010137501.1 419 586 63 229 71.4 39 52 167 8e-54 218 234 flyingfox 710 XP_010137501.1
XP_029470442.1 380 553 59 231 73.9 34 50 173 9e-42 178 234 flyingfox 710 XP_029470442.1
XP_030073778.1 361 563 40 231 82.1 31 50 202 3e-46 193 234 flyingfox 713 XP_030073778.1;XP_030073779
XP_009480176.1 380 589 20 229 89.7 31 44 209 6e-52 212 234 flyingfox 714 XP_009480176.1
XP_009979399.1 433 599 64 229 70.9 36 50 166 6e-51 209 234 flyingfox 714 XP_009979399.1
XP_009561132.1 397 597 27 227 85.9 30 43 200 5e-52 213 234 flyingfox 715 XP_009561132.1
XP_009808101.1 428 593 66 230 70.5 38 52 165 5e-52 213 234 flyingfox 717 XP_009808101.1
XP_026720904.1 369 593 12 229 93.2 32 45 224 8e-55 222 234 flyingfox 718 XP_026720904.1
XP_010177190.1 404 591 40 227 80.3 32 45 187 2e-53 217 234 flyingfox 719 XP_010177190.1
XP_010288063.1 368 592 6 227 94.9 32 46 224 1e-53 218 234 flyingfox 720 XP_010288063.1
XP_009470181.1 423 605 52 233 77.8 34 49 182 4e-54 220 234 flyingfox 721 XP_009470181.1
XP_009634984.1 379 601 15 229 91.9 32 46 222 1e-53 218 234 flyingfox 721 XP_009634984.1
XP_010298283.1 392 599 15 229 91.9 31 44 207 4e-53 216 234 flyingfox 721 XP_010298283.1
XP_021234663.1 410 575 61 226 70.9 38 52 165 2e-52 214 234 flyingfox 722 XP_021234663.1;XP_021234664
XP_006177626.1 372 546 61 231 73.1 33 51 174 5e-47 196 234 flyingfox 723 XP_006177626.1;XP_006188003;EPY78547;EPY86332
XP_006206437.1 372 546 61 231 73.1 32 50 174 9e-50 205 234 flyingfox 723 XP_006206437.1
XP_009511631.1 393 599 27 229 86.8 31 44 206 2e-54 221 234 flyingfox 723 XP_009511631.1
XP_010965043.1 372 546 61 231 73.1 33 51 174 4e-47 196 234 flyingfox 723 XP_010965043.1
XP_010981627.1 372 546 61 231 73.1 33 51 174 1e-46 194 234 flyingfox 723 XP_010981627.1
XP_011594215.1 377 598 15 229 91.9 31 46 221 7e-57 229 234 flyingfox 723 XP_011594215.1;XP_029889195;XP_029889196
XP_009920467.1 377 599 15 229 91.9 32 45 222 2e-53 217 234 flyingfox 724 XP_009920467.1
XP_010560547.1 377 599 15 229 91.9 32 45 222 2e-53 217 234 flyingfox 724 XP_010560547.1
XP_009707398.1 386 598 7 227 94.4 30 43 212 6e-54 219 234 flyingfox 726 XP_009707398.1
XP_009934696.1 433 598 62 227 70.9 36 50 165 1e-50 208 234 flyingfox 726 XP_009934696.1
XP_009959824.1 380 601 14 229 92.3 31 45 221 5e-56 226 234 flyingfox 726 XP_009959824.1
XP_013158110.1 434 602 62 229 71.8 36 51 168 2e-53 217 234 flyingfox 726 XP_013158110.1
XP_014133217.1 418 602 46 229 78.6 33 47 184 7e-55 222 234 flyingfox 726 XP_014133217.1
XP_009893486.1 367 606 5 234 98.3 32 44 239 9e-55 221 234 flyingfox 727 XP_009893486.1
XP_015741701.1 366 587 4 231 97.4 30 44 221 5e-55 223 234 flyingfox 727 XP_015741701.1;XP_015741702;XP_015741703
XP_009282325.1 434 607 61 234 74.4 35 49 173 3e-53 216 234 flyingfox 728 XP_009282325.1
XP_009316684.1 385 610 6 233 97.4 30 44 225 7e-54 219 234 flyingfox 728 XP_009316684.1
XP_009871442.1 438 607 61 229 72.2 36 50 169 1e-50 208 234 flyingfox 728 XP_009871442.1
OXB70737.1 418 588 61 231 73.1 35 52 170 2e-52 214 234 flyingfox 730 OXB70737.1
NP_001297720.1 391 599 26 231 88.0 32 45 208 3e-53 217 234 flyingfox 734 NP_001297720.1;AHX37587
XP_009974479.1 400 606 25 229 87.6 31 47 206 2e-53 217 234 flyingfox 734 XP_009974479.1
NP_001074975.1 423 593 61 231 73.1 36 53 170 1e-52 214 234 flyingfox 735 NP_001074975.1;ABK20148
POI34423.1 423 593 61 231 73.1 36 53 170 3e-52 213 234 flyingfox 735 POI34423.1
XP_015155511.1 423 593 61 231 73.1 36 53 170 1e-52 214 234 flyingfox 735 XP_015155511.1
XP_013050712.1 390 597 26 233 88.9 32 47 207 1e-53 218 234 flyingfox 736 XP_013050712.1;XP_013050713
RXM93555.1 346 564 13 231 93.6 32 50 218 9e-53 215 234 flyingfox 737 RXM93555.1
XP_008946049.1 426 602 56 231 75.2 35 49 176 2e-51 211 234 flyingfox 738 XP_008946049.1
XP_013798144.1 373 597 4 231 97.4 31 47 224 2e-55 224 234 flyingfox 739 XP_013798144.1
XP_013798145.1 373 597 4 231 97.4 31 47 224 2e-55 224 234 flyingfox 739 XP_013798145.1
XP_025922997.1 373 597 4 231 97.4 31 47 224 2e-55 224 234 flyingfox 739 XP_025922997.1;XP_025922998
XP_006896500.1 398 572 53 227 74.8 30 46 174 3e-44 187 234 flyingfox 741 XP_006896500.1
XP_015220763.1 352 571 24 232 89.3 30 45 219 6e-46 192 234 flyingfox 746 XP_015220763.1
XP_020139539.1 410 576 50 214 70.5 30 44 166 8e-41 175 234 flyingfox 747 XP_020139539.1
XP_014341573.1 385 568 51 231 77.4 33 51 183 1e-40 175 234 flyingfox 761 XP_014341573.1
PKU34580.1 481 648 67 234 71.8 34 49 167 1e-51 211 234 flyingfox 765 PKU34580.1
XP_004023546.3 398 581 52 231 76.9 30 46 183 1e-49 204 234 flyingfox 765 XP_004023546.3;XP_027825641
ANV78028.1 426 634 26 231 88.0 32 45 208 2e-53 217 234 flyingfox 769 ANV78028.1
XP_013820713.2 412 595 52 231 76.9 31 47 183 1e-46 195 234 flyingfox 793 XP_013820713.2;XP_017906378
KYO42550.1 544 714 61 231 73.1 36 53 170 7e-52 212 234 flyingfox 844 KYO42550.1
KYO42549.1 552 722 61 231 73.1 36 53 170 8e-52 212 234 flyingfox 852 KYO42549.1
KYO42548.1 740 956 14 236 93.3 32 46 216 1e-52 214 239 hedgehog 1086 KYO42548.1
KGL81639.1 1 169 62 230 70.7 61 79 168 6e-58 232 239 hedgehog 169 KGL81639.1
XP_030084069.1 6 177 61 234 72.8 45 62 171 2e-30 141 239 hedgehog 178 XP_030084069.1
XP_004599906.1 4 182 58 236 74.9 79 87 178 1e-54 221 239 hedgehog 185 XP_004599906.1
XP_027564076.1 16 189 56 224 70.7 45 63 173 2e-35 157 239 hedgehog 189 XP_027564076.1
ABH10662.1 2 187 53 236 77.0 30 52 185 9e-39 169 239 hedgehog 196 ABH10662.1
XP_029072393.1 2 196 44 239 82.0 78 86 194 7e-61 242 239 hedgehog 196 XP_029072393.1
OBS82825.1 3 190 22 210 79.1 73 80 187 2e-52 214 239 hedgehog 198 OBS82825.1
XP_010304648.1 36 200 56 238 76.6 38 52 164 2e-24 120 239 hedgehog 200 XP_010304648.1
XP_009930508.1 35 201 55 222 70.3 47 64 166 9e-38 165 239 hedgehog 201 XP_009930508.1
XP_019061615.1 2 201 39 239 84.1 75 83 199 4e-59 236 239 hedgehog 201 XP_019061615.1
XP_018415358.1 27 208 55 236 76.2 50 71 181 4e-48 200 239 hedgehog 210 XP_018415358.1
XP_026529181.1 40 208 64 232 70.7 53 74 168 8e-53 215 239 hedgehog 211 XP_026529181.1
XP_026575965.1 40 208 64 232 70.7 53 74 168 1e-52 214 239 hedgehog 211 XP_026575965.1
XP_005857419.1 1 212 26 239 89.5 76 82 211 3e-64 253 239 hedgehog 212 XP_005857419.1;EPQ02154
XP_015413935.1 1 212 26 239 89.5 75 82 211 5e-64 253 239 hedgehog 212 XP_015413935.1;ELK36509
ETE60420.1 40 208 64 232 70.7 53 74 168 3e-52 213 239 hedgehog 215 ETE60420.1
XP_004618241.1 1 212 4 236 97.5 64 72 211 2e-63 250 239 hedgehog 215 XP_004618241.1
XP_015675321.1 41 208 65 232 70.3 52 75 167 6e-53 216 239 hedgehog 215 XP_015675321.1
EMP39899.1 1 212 4 230 95.0 50 67 211 2e-59 237 239 hedgehog 217 EMP39899.1
XP_007442151.1 41 208 65 232 70.3 52 75 167 1e-54 221 239 hedgehog 217 XP_007442151.1;XP_015746115
XP_010113783.1 12 216 32 236 85.8 40 57 204 2e-39 171 239 hedgehog 217 XP_010113783.1
XP_030421630.1 1 212 4 230 95.0 50 66 211 2e-57 231 239 hedgehog 217 XP_030421630.1;XP_030421631;XP_030421632;XP_030421633
XP_013810569.1 38 210 58 230 72.4 62 76 172 1e-61 245 239 hedgehog 218 XP_013810569.1
XP_009892132.1 3 220 23 238 90.4 37 54 217 2e-36 161 239 hedgehog 220 XP_009892132.1
XP_007055469.2 2 216 1 230 96.2 50 67 214 1e-60 241 239 hedgehog 221 XP_007055469.2;XP_027673610
XP_012399572.1 1 219 4 233 96.2 58 70 218 5e-58 233 239 hedgehog 221 XP_012399572.1
XP_015271788.1 47 215 64 232 70.7 52 71 168 2e-49 204 239 hedgehog 223 XP_015271788.1;XP_015271789
XP_020823005.1 1 221 4 233 96.2 58 70 220 3e-55 224 239 hedgehog 223 XP_020823005.1
XP_029860006.1 58 223 54 222 70.7 50 68 165 7e-44 186 239 hedgehog 223 XP_029860006.1
XP_016850341.1 50 218 67 236 71.1 51 74 168 2e-49 204 239 hedgehog 224 XP_016850341.1;XP_016850342
XP_008707699.1 1 222 4 236 97.5 70 78 221 2e-69 270 239 hedgehog 225 XP_008707699.1
XP_028348943.1 11 225 24 239 90.4 76 85 214 9e-65 255 239 hedgehog 225 XP_028348943.1;XP_028348944;XP_028348945;XP_028348946
XP_023587721.1 1 226 4 232 95.8 81 86 225 1e-67 265 239 hedgehog 227 XP_023587721.1
XP_028604507.1 1 215 4 232 95.8 45 65 214 2e-53 218 239 hedgehog 227 XP_028604507.1
XP_013011597.1 1 225 4 236 97.5 66 74 224 4e-63 250 239 hedgehog 228 XP_013011597.1;XP_013011599
XP_017651625.1 1 228 4 235 97.1 74 81 227 6e-70 272 239 hedgehog 228 XP_017651625.1
XP_019340091.1 9 223 1 230 96.2 50 68 214 5e-59 236 239 hedgehog 228 XP_019340091.1;XP_019340100
XP_019372527.1 9 228 1 236 98.7 49 67 219 2e-60 241 239 hedgehog 228 XP_019372527.1;XP_019372529;XP_019372530
XP_019410568.1 9 228 1 236 98.7 48 66 219 5e-59 236 239 hedgehog 228 XP_019410568.1;XP_019410569;XP_019410570
XP_027730559.1 1 226 4 233 96.2 59 72 225 4e-59 236 239 hedgehog 228 XP_027730559.1
XP_004010232.2 1 229 4 239 98.7 71 78 228 3e-69 270 239 hedgehog 229 XP_004010232.2;XP_012036024
XP_007952719.1 1 228 4 232 95.8 82 89 227 3e-73 283 239 hedgehog 229 XP_007952719.1
XP_010969814.1 1 230 4 233 96.2 79 85 229 2e-72 281 239 hedgehog 230 XP_010969814.1;XP_010985801;XP_014422006;EPY74383;TKS50171
XP_015094364.1 1 230 4 233 96.2 79 85 229 6e-74 285 239 hedgehog 230 XP_015094364.1
TFK12723.1 47 216 65 234 71.1 60 81 169 6e-59 236 239 hedgehog 231 TFK12723.1
XP_005356131.1 1 231 4 239 98.7 71 79 230 1e-66 261 239 hedgehog 231 XP_005356131.1;XP_026639114
XP_030049363.1 6 227 3 236 97.9 50 64 221 2e-54 220 239 hedgehog 231 XP_030049363.1;XP_030049364
AFN27530.1 1 232 4 239 98.7 73 80 231 6e-73 282 239 hedgehog 232 AFN27530.1
BAE30771.1 1 232 4 239 98.7 67 77 231 1e-67 265 239 hedgehog 232 BAE30771.1
KAA0727038.1 1 232 4 239 98.7 75 81 231 4e-73 283 239 hedgehog 232 KAA0727038.1
NP_001039921.1 1 232 4 239 98.7 74 80 231 3e-72 280 239 hedgehog 232 NP_001039921.1;XP_005211269;XP_019823587;XP_027408431;XP_027408432;Q2LGB7;ABC47874;AAI18339;DAA25882
NP_001102360.1 1 232 4 239 98.7 67 77 231 1e-65 258 239 hedgehog 232 NP_001102360.1;XP_006254752;EDM14388
NP_775570.1 1 232 4 239 98.7 67 77 231 8e-68 265 239 hedgehog 232 NP_775570.1;Q8BJQ4;BAC38055;AAP29979;AAP81749;BAC98398;AAH99933;BAE22014;EDL09980
XP_006047327.1 1 232 4 239 98.7 74 81 231 3e-73 283 239 hedgehog 232 XP_006047327.1;XP_025152209
XP_010860382.1 1 232 4 239 98.7 74 80 231 2e-71 277 239 hedgehog 232 XP_010860382.1;XP_010860383;XP_010860384;XP_010860385
XP_017909212.1 1 232 4 239 98.7 72 80 231 9e-73 281 239 hedgehog 232 XP_017909212.1;XP_017909213
XP_020748203.1 1 232 4 239 98.7 69 77 231 5e-70 272 239 hedgehog 232 XP_020748203.1;XP_020748204
XP_021006287.1 1 232 4 239 98.7 66 76 231 9e-68 265 239 hedgehog 232 XP_021006287.1
XP_021508228.1 1 232 4 239 98.7 66 77 231 1e-66 261 239 hedgehog 232 XP_021508228.1
XP_023404744.1 1 232 4 239 98.7 77 84 231 3e-70 273 239 hedgehog 232 XP_023404744.1
XP_027827255.1 1 232 4 239 98.7 72 79 231 2e-71 277 239 hedgehog 232 XP_027827255.1
XP_028632962.1 1 232 4 239 98.7 67 76 231 2e-67 264 239 hedgehog 232 XP_028632962.1
EGV95508.1 1 230 4 236 97.5 70 81 229 1e-64 255 239 hedgehog 233 EGV95508.1
ERE86013.1 1 230 4 236 97.5 70 81 229 3e-64 253 239 hedgehog 233 ERE86013.1
XP_006977723.1 1 233 4 239 98.7 68 78 232 3e-68 266 239 hedgehog 233 XP_006977723.1
XP_008070631.1 1 233 4 239 98.7 70 78 232 7e-73 282 239 hedgehog 233 XP_008070631.1
XP_012418625.1 1 230 3 236 97.9 67 78 229 2e-70 274 239 hedgehog 233 XP_012418625.1
XP_012968196.1 1 230 4 236 97.5 69 79 229 4e-66 260 239 hedgehog 233 XP_012968196.1
XP_013366174.1 1 201 26 228 84.9 67 77 200 2e-49 204 239 hedgehog 233 XP_013366174.1
XP_020041793.1 1 233 4 239 98.7 73 82 232 2e-71 277 239 hedgehog 233 XP_020041793.1
XP_025716559.1 1 230 3 236 97.9 68 77 229 3e-70 273 239 hedgehog 233 XP_025716559.1;XP_025716560;XP_025716561
XP_027460744.1 1 230 3 236 97.9 67 76 229 6e-71 275 239 hedgehog 233 XP_027460744.1
XP_027948430.1 1 230 3 236 97.9 67 76 229 1e-70 275 239 hedgehog 233 XP_027948430.1;XP_027948431;XP_027948432
NP_001191272.1 1 234 4 239 98.7 77 85 233 4e-75 289 239 hedgehog 234 NP_001191272.1;XP_008989879
XP_003259902.1 1 234 4 239 98.7 77 85 233 7e-75 288 239 hedgehog 234 XP_003259902.1;XP_012360996
XP_005857418.1 1 234 4 239 98.7 75 82 233 5e-72 279 239 hedgehog 234 XP_005857418.1
XP_006081198.1 1 234 4 239 98.7 76 82 233 8e-73 282 239 hedgehog 234 XP_006081198.1
XP_006755335.1 1 234 4 239 98.7 75 82 233 1e-72 281 239 hedgehog 234 XP_006755335.1
XP_006913357.1 1 234 4 239 98.7 78 85 233 4e-68 266 239 hedgehog 234 XP_006913357.1
XP_008142680.1 1 234 4 239 98.7 75 82 233 2e-73 283 239 hedgehog 234 XP_008142680.1;XP_028005522
XP_008586847.1 1 234 4 239 98.7 75 84 233 2e-73 284 239 hedgehog 234 XP_008586847.1
XP_010337966.1 1 234 4 239 98.7 77 85 233 6e-75 289 239 hedgehog 234 XP_010337966.1
XP_010355222.1 1 234 4 239 98.7 77 85 233 7e-76 292 239 hedgehog 234 XP_010355222.1
XP_011225882.1 1 231 4 236 97.5 72 80 230 9e-74 285 239 hedgehog 234 XP_011225882.1
XP_011356556.1 1 234 4 239 98.7 77 85 233 1e-73 284 239 hedgehog 234 XP_011356556.1
XP_012372212.1 1 231 4 236 97.5 72 78 230 1e-68 268 239 hedgehog 234 XP_012372212.1
XP_016002930.1 1 234 4 239 98.7 78 85 233 4e-76 293 239 hedgehog 234 XP_016002930.1;XP_016002939
XP_017357511.1 1 234 4 239 98.7 76 84 233 5e-76 292 239 hedgehog 234 XP_017357511.1
XP_019506796.1 1 234 4 239 98.7 77 86 233 4e-72 280 239 hedgehog 234 XP_019506796.1;XP_019506797
XP_024419068.1 1 234 4 239 98.7 77 84 233 1e-76 294 239 hedgehog 234 XP_024419068.1
XP_026363570.1 1 231 4 236 97.5 72 80 230 1e-73 284 239 hedgehog 234 XP_026363570.1;XP_026363571;XP_026363572
XP_029797434.1 1 234 4 239 98.7 71 80 233 6e-71 275 239 hedgehog 234 XP_029797434.1;XP_029797435;XP_029797436;XP_029797437;XP_029797439
NP_001182133.1 1 235 4 239 98.7 77 86 234 3e-76 293 239 hedgehog 235 NP_001182133.1;BAG55269
NP_001182430.1 1 235 4 239 98.7 77 86 234 8e-75 288 239 hedgehog 235 NP_001182430.1;BAG55274
NP_001191270.1 1 235 4 239 98.7 79 86 234 2e-76 294 239 hedgehog 235 NP_001191270.1;BAG55272;PNJ80446
NP_001191386.1 1 235 4 235 97.1 56 69 234 6e-57 229 239 hedgehog 235 NP_001191386.1
NP_001269274.1 1 235 4 239 98.7 77 86 234 7e-76 292 239 hedgehog 235 NP_001269274.1;BAG55271
NP_001272750.1 1 235 4 239 98.7 77 85 234 5e-75 289 239 hedgehog 235 NP_001272750.1;XP_011925841;XP_011826432;XP_011771199;XP_011771200;XP_015306902;BAG55273
NP_067681.1 1 235 4 239 98.7 77 86 234 3e-76 293 239 hedgehog 235 NP_067681.1;Q86XR7;AAO74498;BAC77375;AAP81748;BAC98397;BAC98399;AAQ97431;AAQ97432;AAI09267;AAI09266;EAW48960;BAG55268;AIC53712;SJL87105;SJX32208
TEA40782.1 1 235 4 239 98.7 76 85 234 2e-77 297 239 hedgehog 235 TEA40782.1
XP_003788954.1 1 235 4 239 98.7 75 84 234 1e-74 288 239 hedgehog 235 XP_003788954.1
XP_004267517.1 1 235 4 239 98.7 75 85 234 3e-77 297 239 hedgehog 235 XP_004267517.1;XP_019796412;XP_019796413;XP_026955606;XP_026955616
XP_004651622.1 1 235 4 239 98.7 73 80 234 6e-69 269 239 hedgehog 235 XP_004651622.1
XP_006870605.1 1 232 4 232 95.8 81 88 231 4e-71 276 239 hedgehog 235 XP_006870605.1
XP_007121541.1 1 235 4 239 98.7 76 85 234 6e-76 292 239 hedgehog 235 XP_007121541.1;XP_023979949;XP_028348942
XP_007192181.1 1 235 4 239 98.7 77 86 234 5e-76 292 239 hedgehog 235 XP_007192181.1
XP_007451276.1 1 235 4 239 98.7 77 85 234 9e-77 295 239 hedgehog 235 XP_007451276.1
XP_008012375.1 1 235 4 239 98.7 77 86 234 2e-75 290 239 hedgehog 235 XP_008012375.1
XP_008950312.1 1 235 4 239 98.7 77 86 234 5e-76 292 239 hedgehog 235 XP_008950312.1;BAG55270
XP_009207178.1 1 235 4 239 98.7 77 85 234 6e-75 289 239 hedgehog 235 XP_009207178.1;XP_025242856;XP_025242857
XP_010612439.1 1 235 4 239 98.7 73 80 234 1e-69 271 239 hedgehog 235 XP_010612439.1;XP_010612440;XP_010612441;XP_019061614
XP_011819052.1 1 235 4 239 98.7 77 85 234 3e-76 293 239 hedgehog 235 XP_011819052.1
XP_013220277.1 1 235 4 239 98.7 74 82 234 1e-69 271 239 hedgehog 235 XP_013220277.1
XP_014652124.1 1 232 4 236 97.5 78 86 231 6e-75 289 239 hedgehog 235 XP_014652124.1
XP_015344087.1 1 235 4 239 98.7 73 80 234 4e-70 273 239 hedgehog 235 XP_015344087.1;XP_015344088
XP_017744484.1 1 235 4 239 98.7 77 85 234 7e-76 292 239 hedgehog 235 XP_017744484.1
XP_022446558.1 1 235 4 239 98.7 76 85 234 6e-76 292 239 hedgehog 235 XP_022446558.1;XP_022446565;XP_022446572;XP_022446577;XP_029072391;XP_029072392;TKC38638
XP_024599102.1 1 235 4 239 98.7 76 85 234 5e-76 292 239 hedgehog 235 XP_024599102.1
XP_026271260.1 1 235 4 239 98.7 74 81 234 1e-68 268 239 hedgehog 235 XP_026271260.1
XP_026302779.1 1 235 4 239 98.7 78 86 234 1e-75 291 239 hedgehog 235 XP_026302779.1
XP_027796854.1 1 235 4 239 98.7 73 80 234 3e-70 273 239 hedgehog 235 XP_027796854.1
XP_004686551.1 1 231 4 236 97.5 72 81 230 4e-72 279 239 hedgehog 236 XP_004686551.1
XP_012515001.1 1 236 4 239 98.7 77 85 235 2e-74 287 239 hedgehog 236 XP_012515001.1
XP_012619167.1 1 236 4 239 98.7 76 83 235 1e-72 281 239 hedgehog 236 XP_012619167.1;XP_012619168;XP_012619169;XP_012619170;XP_012619173;XP_012619174;XP_012619175;XP_012619176;XP_020145789
XP_012619177.2 1 236 4 239 98.7 73 81 235 1e-69 271 239 hedgehog 236 XP_012619177.2
ELW48403.1 1 235 4 231 95.4 74 80 234 1e-69 271 239 hedgehog 237 ELW48403.1
NP_001191280.1 1 234 4 236 97.5 77 84 233 6e-72 279 239 hedgehog 237 NP_001191280.1;XP_020934855;XP_020934858;XP_020934868
XP_006927597.1 1 237 1 239 100.0 74 83 236 7e-75 288 239 hedgehog 237 XP_006927597.1;XP_019686604
XP_007086891.1 1 237 1 239 100.0 74 83 236 4e-74 286 239 hedgehog 237 XP_007086891.1
XP_014932168.1 1 237 1 239 100.0 74 83 236 1e-74 288 239 hedgehog 237 XP_014932168.1
XP_016080423.1 1 237 1 239 100.0 75 81 236 1e-75 292 239 hedgehog 237 XP_016080423.1;XP_016080425
XP_017533085.1 1 234 4 236 97.5 74 82 233 2e-73 284 239 hedgehog 237 XP_017533085.1;XP_017533086;XP_017533087;XP_017533088
XP_025780880.1 1 237 1 239 100.0 74 83 236 5e-74 286 239 hedgehog 237 XP_025780880.1
XP_030172679.1 1 237 1 239 100.0 74 83 236 7e-75 288 239 hedgehog 237 XP_030172679.1
NP_001189783.1 1 235 1 236 98.7 79 86 234 1e-75 292 239 hedgehog 238 NP_001189783.1;XP_008512114;XP_023472706;XP_023472707;XP_023472708
NP_001191266.1 1 237 4 238 98.3 69 78 236 9e-66 258 239 hedgehog 238 NP_001191266.1
XP_006736938.1 1 229 3 230 95.4 68 79 228 6e-69 269 239 hedgehog 238 XP_006736938.1
XP_012294094.1 1 234 4 239 98.7 76 84 233 3e-75 290 239 hedgehog 238 XP_012294094.1
XP_014447016.1 1 236 3 231 95.8 73 80 235 3e-70 273 239 hedgehog 238 XP_014447016.1
XP_014697198.1 1 235 1 236 98.7 80 86 234 4e-76 293 239 hedgehog 238 XP_014697198.1;XP_014697199
XP_021557894.1 1 229 3 230 95.4 68 79 228 2e-69 270 239 hedgehog 238 XP_021557894.1
XP_004706631.1 1 239 1 239 100.0 100 100 238 5e-82 312 239 hedgehog 239 XP_004706631.1
XP_006886760.1 1 227 4 231 95.4 78 85 226 1e-70 275 239 hedgehog 240 XP_006886760.1
NP_001191275.1 1 238 4 236 97.5 65 74 237 2e-65 257 239 hedgehog 241 NP_001191275.1;XP_008253119
NP_001279313.1 33 223 49 235 78.2 51 71 190 6e-50 206 239 hedgehog 241 NP_001279313.1;AGN91176
XP_012871538.1 1 231 4 236 97.5 64 72 230 3e-65 256 239 hedgehog 241 XP_012871538.1;XP_012871539
XP_022376890.1 1 240 3 236 97.9 67 76 239 3e-70 273 239 hedgehog 243 XP_022376890.1
XP_023447126.1 1 243 4 233 96.2 69 75 242 2e-66 260 239 hedgehog 243 XP_023447126.1
XP_004759121.1 1 241 3 236 97.9 66 74 240 5e-65 256 239 hedgehog 244 XP_004759121.1;XP_012915174
XP_021070064.1 21 252 4 239 98.7 66 75 231 4e-64 253 239 hedgehog 252 XP_021070064.1
XP_027256662.1 22 251 4 236 97.5 70 81 229 6e-64 252 239 hedgehog 254 XP_027256662.1
XP_027295389.1 22 251 4 236 97.5 70 81 229 2e-64 254 239 hedgehog 254 XP_027295389.1
XP_005902009.1 1 256 4 239 98.7 67 73 255 3e-68 266 239 hedgehog 256 XP_005902009.1
XP_029142944.1 36 204 64 232 70.7 30 50 168 5e-41 176 239 hedgehog 325 XP_029142944.1
EFB19787.1 169 379 24 236 89.1 72 80 210 1e-64 255 239 hedgehog 382 EFB19787.1
EHH26713.1 177 391 24 239 90.4 77 86 214 6e-66 259 239 hedgehog 391 EHH26713.1
XP_020635703.1 217 386 67 236 71.1 53 74 169 4e-51 209 239 hedgehog 391 XP_020635703.1
EHB04070.1 172 384 26 239 89.5 73 80 212 1e-62 248 239 hedgehog 397 EHB04070.1
XP_028363168.1 186 399 24 239 90.4 75 83 213 3e-67 263 239 hedgehog 399 XP_028363168.1
VFV36056.1 190 401 26 239 89.5 75 84 211 2e-63 250 239 hedgehog 401 VFV36056.1
XP_006081199.2 188 401 24 239 90.4 76 82 213 2e-65 257 239 hedgehog 401 XP_006081199.2
ELR51893.1 167 402 24 239 90.4 67 72 235 3e-60 240 239 hedgehog 402 ELR51893.1
XP_027408433.1 192 402 25 239 90.0 75 80 210 6e-64 252 239 hedgehog 402 XP_027408433.1
EHH54450.1 190 404 24 239 90.4 77 86 214 9e-66 258 239 hedgehog 404 EHH54450.1
NP_001157940.1 190 404 24 239 90.4 78 87 214 6e-67 262 239 hedgehog 404 NP_001157940.1;AAQ97430;AAQ97433;EAW48961
XP_005376652.2 192 407 22 239 91.2 69 78 215 4e-62 246 239 hedgehog 407 XP_005376652.2
XP_028749957.1 187 409 16 239 93.7 69 80 222 4e-61 243 239 hedgehog 409 XP_028749957.1
KFO19218.1 200 414 24 239 90.4 75 81 214 1e-62 248 239 hedgehog 414 KFO19218.1
XP_004836233.1 187 401 24 239 90.4 73 81 214 4e-63 250 239 hedgehog 414 XP_004836233.1
XP_025960494.1 202 409 23 230 87.0 52 68 207 1e-63 251 239 hedgehog 417 XP_025960494.1
XP_009683844.1 210 422 1 230 96.2 50 63 212 2e-62 247 239 hedgehog 430 XP_009683844.1
XP_025060401.1 214 428 1 230 96.2 49 68 214 4e-60 240 239 hedgehog 433 XP_025060401.1
XP_025925263.1 254 426 58 230 72.4 62 76 172 5e-63 249 239 hedgehog 434 XP_025925263.1
XP_016043099.1 217 437 1 230 96.2 65 74 220 2e-62 247 239 hedgehog 446 XP_016043099.1
PWA25120.1 153 361 24 232 87.4 31 51 208 3e-44 187 239 hedgehog 451 PWA25120.1
ELK11576.1 268 450 26 210 77.4 78 84 182 5e-54 219 239 hedgehog 488 ELK11576.1
XP_010219238.1 312 488 58 234 74.1 59 77 176 2e-60 240 239 hedgehog 490 XP_010219238.1
XP_025908622.1 315 487 58 230 72.4 59 76 172 4e-61 243 239 hedgehog 495 XP_025908622.1
TSK53730.1 199 388 37 226 79.5 32 51 189 4e-36 160 239 hedgehog 516 TSK53730.1
XP_026783416.1 197 400 35 236 84.5 30 49 203 1e-41 178 239 hedgehog 517 XP_026783416.1
XP_018939140.1 266 471 36 236 84.1 30 46 205 7e-41 176 239 hedgehog 525 XP_018939140.1
AGW25589.1 262 473 31 236 86.2 31 47 211 2e-41 177 239 hedgehog 559 AGW25589.1
QAU56515.1 262 462 31 234 85.4 30 47 200 6e-41 176 239 hedgehog 559 QAU56515.1
AYN78122.1 297 474 61 236 73.6 32 51 177 1e-38 168 239 hedgehog 562 AYN78122.1
XP_019712451.1 292 492 35 236 84.5 32 53 200 7e-46 192 239 hedgehog 562 XP_019712451.1
XP_015242175.1 294 503 29 236 87.0 30 51 209 1e-40 175 239 hedgehog 563 XP_015242175.1
XP_014840262.1 286 493 27 234 87.0 31 53 207 1e-43 185 239 hedgehog 564 XP_014840262.1;XP_014840263
XP_007567988.1 286 494 27 234 87.0 30 51 208 6e-42 179 239 hedgehog 565 XP_007567988.1;XP_007567991
RXN20798.1 268 467 36 236 84.1 30 47 199 2e-40 174 239 hedgehog 567 RXN20798.1
XP_020471693.1 292 489 34 232 83.3 30 46 197 4e-39 170 239 hedgehog 569 XP_020471693.1
XP_030257680.1 286 480 43 236 81.2 32 51 194 2e-41 177 239 hedgehog 573 XP_030257680.1
AWP04170.1 293 480 47 235 79.1 31 51 187 2e-40 174 239 hedgehog 576 AWP04170.1
QCO31414.1 293 480 47 235 79.1 31 51 187 3e-40 174 239 hedgehog 576 QCO31414.1;QCO31415
XP_018939138.1 279 478 36 236 84.1 30 49 199 5e-40 172 239 hedgehog 577 XP_018939138.1;XP_018939139;KTF82518
XP_010774263.1 296 494 39 236 82.8 33 55 198 5e-43 183 239 hedgehog 580 XP_010774263.1;XP_010774264
XP_012714371.1 288 501 16 230 90.0 31 49 213 6e-42 179 239 hedgehog 580 XP_012714371.1
XP_022057778.1 298 505 25 235 88.3 30 50 207 3e-44 187 239 hedgehog 583 XP_022057778.1
XP_008332072.1 296 493 38 236 83.3 30 55 197 2e-43 184 239 hedgehog 587 XP_008332072.1;XP_016897673
XP_022611093.1 292 494 36 236 84.1 30 53 202 2e-42 180 239 hedgehog 588 XP_022611093.1;XP_022611094;XP_022611095
XP_026229899.1 287 495 21 231 88.3 33 53 208 2e-44 188 239 hedgehog 588 XP_026229899.1
QCV57275.1 289 491 36 236 84.1 31 50 202 6e-42 179 239 hedgehog 589 QCV57275.1
XP_021145322.1 260 469 25 234 87.9 30 46 209 1e-47 198 239 hedgehog 590 XP_021145322.1
KFV99153.1 349 574 9 234 94.6 30 44 225 2e-51 211 239 hedgehog 591 KFV99153.1
XP_020489648.1 306 488 47 230 77.0 34 54 182 1e-39 172 239 hedgehog 592 XP_020489648.1
TKS79933.1 314 509 50 237 78.7 31 51 195 3e-41 177 239 hedgehog 597 TKS79933.1
XP_026170345.1 290 493 28 232 85.8 33 51 203 2e-42 181 239 hedgehog 597 XP_026170345.1;XP_026170346
TKS27112.1 367 546 61 236 73.6 30 48 179 3e-43 183 239 hedgehog 601 TKS27112.1
XP_025890944.1 253 468 9 226 91.2 33 44 215 2e-46 194 239 hedgehog 603 XP_025890944.1
CDQ87038.1 286 498 27 236 87.9 33 49 212 7e-43 182 239 hedgehog 604 CDQ87038.1
XP_028449138.1 308 508 40 236 82.4 34 51 200 5e-42 179 239 hedgehog 607 XP_028449138.1;TDH05507
XP_019712450.1 338 538 35 236 84.5 32 53 200 3e-46 193 239 hedgehog 608 XP_019712450.1
XP_005504021.1 280 489 25 234 87.9 30 46 209 2e-47 198 239 hedgehog 610 XP_005504021.1;PKK19683
KFQ51151.1 380 589 25 234 87.9 30 45 209 1e-48 201 239 hedgehog 616 KFQ51151.1
KFQ20826.1 399 591 35 232 82.8 30 41 192 1e-49 205 239 hedgehog 619 KFQ20826.1
KFV52042.1 400 593 42 235 81.2 31 46 193 6e-49 202 239 hedgehog 619 KFV52042.1
KFQ17041.1 401 602 36 236 84.1 31 46 201 6e-47 196 239 hedgehog 622 KFQ17041.1
KFR04834.1 411 603 41 236 82.0 31 45 192 6e-51 209 239 hedgehog 625 KFR04834.1
KFP94629.1 389 599 25 234 87.9 30 44 210 8e-50 205 239 hedgehog 626 KFP94629.1
KFP55919.1 380 598 9 232 93.7 30 43 218 5e-51 209 239 hedgehog 628 KFP55919.1
KFV99775.1 393 601 47 234 78.7 30 43 208 1e-48 201 239 hedgehog 628 KFV99775.1
KFM10766.1 384 604 15 235 92.5 31 44 220 5e-48 199 239 hedgehog 630 KFM10766.1
KFV73459.1 389 595 22 232 88.3 32 46 206 6e-49 203 239 hedgehog 630 KFV73459.1
KFP90689.1 438 607 66 234 70.7 35 51 169 2e-46 194 239 hedgehog 632 KFP90689.1
XP_025871184.1 408 647 2 238 99.2 69 78 239 9e-68 265 239 hedgehog 648 XP_025871184.1
XP_019325260.1 413 649 1 239 100.0 74 83 236 8e-75 288 239 hedgehog 649 XP_019325260.1
XP_029931358.1 353 538 49 235 78.2 32 53 185 3e-40 173 239 hedgehog 649 XP_029931358.1
XP_020649920.1 327 540 15 236 92.9 30 46 213 5e-46 193 239 hedgehog 656 XP_020649920.1
XP_029607373.1 341 550 27 236 87.9 32 50 209 2e-43 184 239 hedgehog 656 XP_029607373.1
XP_014025434.1 342 551 27 236 87.9 32 50 209 1e-43 185 239 hedgehog 657 XP_014025434.1;XP_014025435;XP_014025436
XP_021454523.1 343 552 27 236 87.9 33 50 209 4e-43 183 239 hedgehog 659 XP_021454523.1
XP_023854570.1 342 553 27 236 87.9 32 47 211 9e-46 192 239 hedgehog 659 XP_023854570.1;XP_023854571
XP_012680748.1 351 545 55 239 77.4 33 49 194 6e-33 149 239 hedgehog 660 XP_012680748.1
XP_023699379.1 346 553 17 228 88.7 33 50 207 3e-44 187 239 hedgehog 664 XP_023699379.1
XP_024239574.1 352 558 29 236 87.0 32 49 206 6e-43 182 239 hedgehog 665 XP_024239574.1;XP_024239663;XP_024239744;XP_024239828;XP_024239914
XP_020347942.1 350 559 27 236 87.9 33 50 209 6e-46 193 239 hedgehog 666 XP_020347942.1;XP_020347943;XP_020347944;XP_020347945
XP_029541726.1 350 559 27 236 87.9 33 50 209 5e-43 183 239 hedgehog 666 XP_029541726.1;XP_029541727;XP_029541728
GCF56572.1 352 529 58 236 74.9 32 48 177 7e-40 172 239 hedgehog 673 GCF56572.1
XP_012863134.1 372 543 61 232 72.0 31 49 171 2e-39 171 239 hedgehog 682 XP_012863134.1
XP_010159112.1 349 574 9 234 94.6 30 44 225 2e-51 211 239 hedgehog 687 XP_010159112.1
XP_025302499.1 451 689 2 238 99.2 69 78 238 4e-68 266 239 hedgehog 690 XP_025302499.1
XP_009676037.1 320 546 15 232 91.2 31 46 226 1e-51 211 239 hedgehog 692 XP_009676037.1
EOA95601.1 358 571 30 236 86.6 31 43 213 1e-48 201 239 hedgehog 695 EOA95601.1
XP_003760653.1 363 544 47 228 76.2 30 51 181 2e-44 188 239 hedgehog 698 XP_003760653.1
XP_007488996.1 380 559 53 232 75.3 30 48 179 5e-42 179 239 hedgehog 702 XP_007488996.1;XP_007488998;XP_007488999;XP_007489000
XP_005281227.1 374 556 53 236 77.0 31 50 182 1e-43 185 239 hedgehog 703 XP_005281227.1;XP_023961517
XP_026510767.1 374 556 53 236 77.0 30 51 182 7e-43 182 239 hedgehog 703 XP_026510767.1
XP_030396462.1 377 560 53 236 77.0 31 52 183 1e-43 184 239 hedgehog 704 XP_030396462.1
XP_014808292.1 389 592 33 236 85.4 32 46 203 6e-49 202 239 hedgehog 706 XP_014808292.1
XP_014808293.1 389 592 33 236 85.4 32 46 203 7e-49 202 239 hedgehog 706 XP_014808293.1
XP_007899298.1 323 526 31 234 85.4 31 47 203 1e-44 188 239 hedgehog 707 XP_007899298.1;XP_007899299;XP_007899300
XP_009480176.1 380 589 25 234 87.9 30 45 209 9e-49 202 239 hedgehog 714 XP_009480176.1
XP_009808101.1 400 593 42 235 81.2 31 46 193 9e-49 202 239 hedgehog 717 XP_009808101.1
XP_010177190.1 399 591 35 232 82.8 30 41 192 6e-50 206 239 hedgehog 719 XP_010177190.1
XP_009470181.1 411 603 41 236 82.0 31 45 192 8e-51 209 239 hedgehog 721 XP_009470181.1
XP_021234663.1 353 575 30 231 84.5 31 44 222 2e-48 201 239 hedgehog 722 XP_021234663.1;XP_021234664
XP_006177626.1 367 546 61 236 73.6 30 48 179 2e-43 184 239 hedgehog 723 XP_006177626.1;XP_006188003;EPY78547;EPY86332
XP_010965043.1 367 546 61 236 73.6 30 48 179 2e-43 184 239 hedgehog 723 XP_010965043.1
XP_010981627.1 367 546 61 236 73.6 30 48 179 4e-43 183 239 hedgehog 723 XP_010981627.1
XP_011594215.1 389 598 25 234 87.9 30 46 209 3e-52 213 239 hedgehog 723 XP_011594215.1;XP_029889195;XP_029889196
XP_009920467.1 389 599 25 234 87.9 30 44 210 7e-50 206 239 hedgehog 724 XP_009920467.1
XP_010560547.1 389 599 25 234 87.9 30 44 210 6e-50 206 239 hedgehog 724 XP_010560547.1
XP_009570504.1 393 601 47 234 78.7 30 43 208 2e-48 201 239 hedgehog 726 XP_009570504.1
XP_009707398.1 380 598 9 232 93.7 30 43 218 5e-51 209 239 hedgehog 726 XP_009707398.1
XP_014133217.1 411 602 40 234 81.6 31 46 191 2e-51 211 239 hedgehog 726 XP_014133217.1
XP_009282325.1 384 604 15 235 92.5 31 44 220 5e-48 199 239 hedgehog 728 XP_009282325.1
XP_009871442.1 438 607 66 234 70.7 35 51 169 6e-47 196 239 hedgehog 728 XP_009871442.1
OXB70737.1 376 588 29 236 87.0 30 46 212 3e-49 203 239 hedgehog 730 OXB70737.1
NP_001297720.1 386 599 30 236 86.6 32 43 213 7e-48 199 239 hedgehog 734 NP_001297720.1;AHX37587
XP_025961666.1 369 593 7 236 96.2 32 46 224 3e-50 207 239 hedgehog 734 XP_025961666.1
NP_001074975.1 423 593 64 236 72.4 33 49 170 7e-47 196 239 hedgehog 735 NP_001074975.1;ABK20148
XP_015155511.1 423 593 64 236 72.4 33 49 170 6e-47 196 239 hedgehog 735 XP_015155511.1
OXB58717.1 382 594 29 236 87.0 30 46 212 2e-49 204 239 hedgehog 736 OXB58717.1
XP_013050712.1 428 595 69 236 70.3 35 52 167 2e-48 201 239 hedgehog 736 XP_013050712.1;XP_013050713
RXM93555.1 348 564 21 236 90.4 34 52 216 6e-48 199 239 hedgehog 737 RXM93555.1
XP_008946049.1 401 602 36 236 84.1 31 46 201 4e-47 196 239 hedgehog 738 XP_008946049.1
XP_013798144.1 386 597 25 236 88.7 30 44 211 8e-52 212 239 hedgehog 739 XP_013798144.1
XP_013798145.1 386 597 25 236 88.7 30 44 211 8e-52 212 239 hedgehog 739 XP_013798145.1
XP_025922997.1 386 597 25 236 88.7 30 44 211 1e-51 212 239 hedgehog 739 XP_025922997.1;XP_025922998
XP_015220763.1 348 561 24 232 87.4 30 45 213 5e-42 179 239 hedgehog 746 XP_015220763.1
XP_004023546.3 398 584 57 239 76.6 30 48 186 2e-44 188 239 hedgehog 765 XP_004023546.3;XP_027825641
ANV78028.1 421 634 30 236 86.6 32 43 213 5e-48 199 239 hedgehog 769 ANV78028.1
XP_013820713.2 412 598 57 239 76.6 30 48 186 4e-42 180 239 hedgehog 793 XP_013820713.2;XP_017906378
KYO42550.1 544 714 66 236 71.5 36 52 170 9e-49 202 239 hedgehog 844 KYO42550.1
KYO42549.1 552 722 66 236 71.5 36 52 170 1e-48 202 239 hedgehog 852 KYO42549.1
KYO42548.1 740 955 14 234 92.9 34 47 215 2e-52 214 238 horse 1086 KYO42548.1
KGL81639.1 2 169 62 229 70.6 63 79 167 4e-58 233 238 horse 169 KGL81639.1
XP_030084069.1 6 177 61 233 72.7 46 61 171 6e-30 139 238 horse 178 XP_030084069.1
XP_004599906.1 3 185 56 238 76.9 76 85 182 6e-55 222 238 horse 185 XP_004599906.1
XP_027564076.1 16 189 56 223 70.6 48 65 173 6e-35 156 238 horse 189 XP_027564076.1
XP_009476711.1 4 193 34 217 77.3 45 61 189 6e-33 149 238 horse 193 XP_009476711.1
ABH10662.1 2 187 52 235 77.3 30 54 185 3e-38 167 238 horse 196 ABH10662.1
XP_029072393.1 2 196 44 238 81.9 87 92 194 2e-63 251 238 horse 196 XP_029072393.1
OBS82825.1 2 190 21 209 79.4 79 87 188 3e-54 220 238 horse 198 OBS82825.1
XP_010304648.1 43 199 62 238 74.4 40 57 156 2e-24 121 238 horse 200 XP_010304648.1
XP_009930508.1 35 201 54 221 70.6 48 64 166 3e-37 164 238 horse 201 XP_009930508.1
XP_019061615.1 2 201 39 238 84.0 80 86 199 3e-61 243 238 horse 201 XP_019061615.1
XP_026529181.1 40 208 63 231 71.0 55 72 168 5e-53 216 238 horse 211 XP_026529181.1
XP_026575965.1 40 208 63 231 71.0 55 72 168 7e-53 216 238 horse 211 XP_026575965.1
XP_005857419.1 1 212 26 238 89.5 84 88 211 3e-67 263 238 horse 212 XP_005857419.1;EPQ02154
XP_015413935.1 1 212 26 238 89.5 83 87 211 6e-67 262 238 horse 212 XP_015413935.1;ELK36509
ETE60420.1 40 208 63 231 71.0 55 72 168 2e-52 214 238 horse 215 ETE60420.1
XP_004618241.1 1 215 4 238 98.7 68 74 214 3e-65 256 238 horse 215 XP_004618241.1
XP_015675321.1 41 208 64 231 70.6 57 73 167 2e-53 217 238 horse 215 XP_015675321.1
EMP39899.1 1 212 4 229 95.0 53 67 211 1e-58 234 238 horse 217 EMP39899.1
XP_007442151.1 41 208 64 231 70.6 55 72 167 6e-55 222 238 horse 217 XP_007442151.1;XP_015746115
XP_010113783.1 12 217 32 236 86.1 42 58 205 2e-39 171 238 horse 217 XP_010113783.1
XP_030421630.1 1 212 4 229 95.0 53 65 211 4e-57 229 238 horse 217 XP_030421630.1;XP_030421631;XP_030421632;XP_030421633
XP_013810569.1 3 215 23 236 89.9 55 69 212 1e-61 244 238 horse 218 XP_013810569.1
XP_009892132.1 3 219 25 238 89.9 38 57 216 4e-36 160 238 horse 220 XP_009892132.1
XP_007055469.2 2 216 1 229 96.2 52 66 214 6e-60 239 238 horse 221 XP_007055469.2;XP_027673610
XP_012399572.1 1 219 4 232 96.2 62 73 218 3e-59 237 238 horse 221 XP_012399572.1
XP_015271788.1 40 221 56 237 76.5 53 69 181 8e-51 209 238 horse 223 XP_015271788.1;XP_015271789
XP_020823005.1 1 221 4 232 96.2 64 80 220 3e-56 227 238 horse 223 XP_020823005.1
XP_008707699.1 1 225 4 238 98.7 75 83 224 3e-70 273 238 horse 225 XP_008707699.1
XP_028348943.1 11 225 24 238 90.3 87 93 214 7e-68 265 238 horse 225 XP_028348943.1;XP_028348944;XP_028348945;XP_028348946
XP_023587721.1 1 225 4 230 95.4 78 85 224 4e-67 263 238 horse 227 XP_023587721.1
XP_028604507.1 1 221 4 237 98.3 47 61 220 3e-54 220 238 horse 227 XP_028604507.1
XP_013011597.1 1 228 4 238 98.7 71 77 227 8e-64 252 238 horse 228 XP_013011597.1;XP_013011599
XP_017651625.1 1 228 4 234 97.1 80 85 227 8e-72 278 238 horse 228 XP_017651625.1
XP_019340091.1 9 227 1 233 97.9 52 66 218 3e-60 240 238 horse 228 XP_019340091.1;XP_019340100
XP_019372527.1 9 227 1 233 97.9 51 67 218 2e-61 244 238 horse 228 XP_019372527.1;XP_019372529;XP_019372530
XP_019410568.1 9 227 1 233 97.9 51 65 218 2e-60 241 238 horse 228 XP_019410568.1;XP_019410569;XP_019410570
XP_027730559.1 1 226 4 232 96.2 65 78 225 4e-60 239 238 horse 228 XP_027730559.1
XP_004010232.2 1 229 4 238 98.7 80 86 228 1e-69 271 238 horse 229 XP_004010232.2;XP_012036024
XP_007952719.1 1 227 4 230 95.4 81 87 226 2e-73 284 238 horse 229 XP_007952719.1
XP_010969814.1 1 230 4 232 96.2 88 91 229 2e-71 277 238 horse 230 XP_010969814.1;XP_010985801;XP_014422006;EPY74383;TKS50171
XP_015094364.1 1 230 4 232 96.2 87 90 229 2e-73 283 238 horse 230 XP_015094364.1
TFK12723.1 47 216 64 233 71.4 64 79 169 9e-59 235 238 horse 231 TFK12723.1
XP_005356131.1 1 231 4 238 98.7 73 80 230 2e-68 267 238 horse 231 XP_005356131.1;XP_026639114
XP_030049363.1 6 226 3 234 97.5 52 65 220 5e-54 219 238 horse 231 XP_030049363.1;XP_030049364
AFN27530.1 1 232 4 238 98.7 82 88 231 3e-73 283 238 horse 232 AFN27530.1
BAE30771.1 1 232 4 238 98.7 72 82 231 2e-69 270 238 horse 232 BAE30771.1
KAA0727038.1 1 232 4 238 98.7 83 88 231 2e-73 284 238 horse 232 KAA0727038.1
NP_001039921.1 1 232 4 238 98.7 83 88 231 7e-73 282 238 horse 232 NP_001039921.1;XP_005211269;XP_019823587;XP_027408431;XP_027408432;Q2LGB7;ABC47874;AAI18339;DAA25882
NP_001102360.1 1 232 4 238 98.7 71 80 231 3e-67 263 238 horse 232 NP_001102360.1;XP_006254752;EDM14388
NP_775570.1 1 232 4 238 98.7 73 82 231 2e-69 270 238 horse 232 NP_775570.1;Q8BJQ4;BAC38055;AAP29979;AAP81749;BAC98398;AAH99933;BAE22014;EDL09980
XP_006047327.1 1 232 4 238 98.7 82 88 231 2e-73 284 238 horse 232 XP_006047327.1;XP_025152209
XP_010860382.1 1 232 4 238 98.7 81 87 231 9e-72 278 238 horse 232 XP_010860382.1;XP_010860383;XP_010860384;XP_010860385
XP_017909212.1 1 232 4 238 98.7 82 88 231 3e-73 283 238 horse 232 XP_017909212.1;XP_017909213
XP_020748203.1 1 232 4 238 98.7 77 85 231 1e-70 274 238 horse 232 XP_020748203.1;XP_020748204
XP_021006287.1 1 232 4 238 98.7 73 83 231 1e-69 271 238 horse 232 XP_021006287.1
XP_021508228.1 1 232 4 238 98.7 71 80 231 2e-68 267 238 horse 232 XP_021508228.1
XP_023404744.1 1 231 4 237 98.3 76 83 230 3e-70 273 238 horse 232 XP_023404744.1
XP_027827255.1 1 232 4 238 98.7 82 87 231 4e-72 280 238 horse 232 XP_027827255.1
XP_028632962.1 1 232 4 238 98.7 72 82 231 4e-69 270 238 horse 232 XP_028632962.1
EGV95508.1 1 233 4 238 98.7 74 83 232 3e-67 263 238 horse 233 EGV95508.1
ERE86013.1 1 233 4 238 98.7 74 83 232 5e-67 262 238 horse 233 ERE86013.1
XP_006977723.1 1 233 4 238 98.7 74 84 232 7e-71 275 238 horse 233 XP_006977723.1
XP_008070631.1 1 233 4 238 98.7 81 86 232 1e-75 291 238 horse 233 XP_008070631.1
XP_012418625.1 1 233 3 238 99.2 74 84 232 2e-71 277 238 horse 233 XP_012418625.1
XP_012968196.1 1 233 4 238 98.7 74 82 232 2e-68 267 238 horse 233 XP_012968196.1
XP_013366174.1 1 204 26 230 86.1 69 78 203 4e-50 206 238 horse 233 XP_013366174.1
XP_020041793.1 1 233 4 238 98.7 79 83 232 8e-73 281 238 horse 233 XP_020041793.1
XP_025716559.1 1 233 3 238 99.2 74 83 232 2e-70 274 238 horse 233 XP_025716559.1;XP_025716560;XP_025716561
XP_027460744.1 1 233 3 238 99.2 73 82 232 7e-72 278 238 horse 233 XP_027460744.1
XP_027948430.1 1 233 3 238 99.2 74 82 232 2e-71 277 238 horse 233 XP_027948430.1;XP_027948431;XP_027948432
NP_001191272.1 1 234 4 238 98.7 82 88 233 3e-76 293 238 horse 234 NP_001191272.1;XP_008989879
XP_003259902.1 1 234 4 238 98.7 82 88 233 9e-76 291 238 horse 234 XP_003259902.1;XP_012360996
XP_005857418.1 1 234 4 238 98.7 83 86 233 7e-75 288 238 horse 234 XP_005857418.1
XP_006081198.1 1 234 4 238 98.7 82 86 233 2e-75 290 238 horse 234 XP_006081198.1
XP_006755335.1 1 234 4 238 98.7 82 86 233 3e-75 290 238 horse 234 XP_006755335.1
XP_006913357.1 1 234 4 238 98.7 87 91 233 1e-70 275 238 horse 234 XP_006913357.1
XP_008142680.1 1 234 4 238 98.7 82 85 233 3e-76 293 238 horse 234 XP_008142680.1;XP_028005522
XP_008586847.1 1 234 4 238 98.7 81 86 233 2e-75 291 238 horse 234 XP_008586847.1
XP_010337966.1 1 234 4 238 98.7 83 88 233 3e-76 293 238 horse 234 XP_010337966.1
XP_010355222.1 1 234 4 238 98.7 84 88 233 1e-76 294 238 horse 234 XP_010355222.1
XP_011225882.1 1 234 4 238 98.7 77 85 233 4e-74 286 238 horse 234 XP_011225882.1
XP_011356556.1 1 234 4 238 98.7 86 91 233 3e-76 293 238 horse 234 XP_011356556.1
XP_012372212.1 1 234 4 238 98.7 76 80 233 2e-69 270 238 horse 234 XP_012372212.1
XP_016002930.1 1 234 4 238 98.7 86 90 233 7e-79 302 238 horse 234 XP_016002930.1;XP_016002939
XP_017357511.1 1 234 4 238 98.7 82 87 233 4e-77 296 238 horse 234 XP_017357511.1
XP_019506796.1 1 234 4 238 98.7 81 88 233 9e-74 285 238 horse 234 XP_019506796.1;XP_019506797
XP_024419068.1 1 234 4 238 98.7 83 86 233 2e-79 303 238 horse 234 XP_024419068.1
XP_026363570.1 1 234 4 238 98.7 77 85 233 2e-74 287 238 horse 234 XP_026363570.1;XP_026363571;XP_026363572
XP_029797434.1 1 234 4 238 98.7 78 86 233 2e-71 277 238 horse 234 XP_029797434.1;XP_029797435;XP_029797436;XP_029797437;XP_029797439
NP_001182133.1 1 235 4 238 98.7 83 89 234 1e-78 301 238 horse 235 NP_001182133.1;BAG55269
NP_001182430.1 1 235 4 238 98.7 83 89 234 5e-77 296 238 horse 235 NP_001182430.1;BAG55274
NP_001191270.1 1 235 4 238 98.7 83 88 234 1e-78 301 238 horse 235 NP_001191270.1;BAG55272;PNJ80446
NP_001191386.1 1 235 4 234 97.1 58 69 234 1e-56 228 238 horse 235 NP_001191386.1
NP_001269274.1 1 235 4 238 98.7 83 89 234 3e-78 300 238 horse 235 NP_001269274.1;BAG55271
NP_001272750.1 1 235 4 238 98.7 83 89 234 2e-77 297 238 horse 235 NP_001272750.1;XP_011925841;XP_011826432;XP_011771199;XP_011771200;XP_015306902;BAG55273
NP_067681.1 1 235 4 238 98.7 83 89 234 1e-78 301 238 horse 235 NP_067681.1;Q86XR7;AAO74498;BAC77375;AAP81748;BAC98397;BAC98399;AAQ97431;AAQ97432;AAI09267;AAI09266;EAW48960;BAG55268;AIC53712;SJL87105;SJX32208
TEA40782.1 1 235 4 238 98.7 86 91 234 2e-80 307 238 horse 235 TEA40782.1
XP_003788954.1 1 235 4 238 98.7 82 86 234 2e-77 297 238 horse 235 XP_003788954.1
XP_004267517.1 1 235 4 238 98.7 86 92 234 3e-80 306 238 horse 235 XP_004267517.1;XP_019796412;XP_019796413;XP_026955606;XP_026955616
XP_004651622.1 1 235 4 238 98.7 76 82 234 2e-71 277 238 horse 235 XP_004651622.1
XP_006870605.1 1 232 4 231 95.8 80 86 231 4e-70 273 238 horse 235 XP_006870605.1
XP_007121541.1 1 235 4 238 98.7 87 92 234 5e-79 302 238 horse 235 XP_007121541.1;XP_023979949;XP_028348942
XP_007192181.1 1 235 4 238 98.7 86 91 234 2e-78 301 238 horse 235 XP_007192181.1
XP_007451276.1 1 235 4 238 98.7 87 92 234 8e-80 305 238 horse 235 XP_007451276.1
XP_008012375.1 1 235 4 238 98.7 83 89 234 1e-77 298 238 horse 235 XP_008012375.1
XP_008950312.1 1 235 4 238 98.7 83 89 234 3e-78 300 238 horse 235 XP_008950312.1;BAG55270
XP_009207178.1 1 235 4 238 98.7 84 89 234 3e-77 296 238 horse 235 XP_009207178.1;XP_025242856;XP_025242857
XP_010612439.1 1 235 4 238 98.7 77 83 234 9e-72 278 238 horse 235 XP_010612439.1;XP_010612440;XP_010612441;XP_019061614
XP_011819052.1 1 235 4 238 98.7 83 88 234 9e-78 298 238 horse 235 XP_011819052.1
XP_013220277.1 1 235 4 238 98.7 80 85 234 4e-72 279 238 horse 235 XP_013220277.1
XP_014652124.1 1 235 4 238 98.7 93 93 234 2e-77 297 238 horse 235 XP_014652124.1
XP_015344087.1 1 235 4 238 98.7 79 84 234 2e-72 281 238 horse 235 XP_015344087.1;XP_015344088
XP_017744484.1 1 235 4 238 98.7 84 89 234 6e-78 298 238 horse 235 XP_017744484.1
XP_022446558.1 1 235 4 238 98.7 86 92 234 8e-79 302 238 horse 235 XP_022446558.1;XP_022446565;XP_022446572;XP_022446577;XP_029072391;XP_029072392;TKC38638
XP_024599102.1 1 235 4 238 98.7 86 91 234 6e-79 302 238 horse 235 XP_024599102.1
XP_026271260.1 1 235 4 238 98.7 80 85 234 3e-71 276 238 horse 235 XP_026271260.1
XP_026302779.1 1 235 4 238 98.7 83 88 234 4e-77 296 238 horse 235 XP_026302779.1
XP_027796854.1 1 235 4 238 98.7 79 84 234 1e-72 281 238 horse 235 XP_027796854.1
XP_004686551.1 1 230 4 234 97.1 77 84 229 1e-72 281 238 horse 236 XP_004686551.1
XP_012515001.1 1 236 4 238 98.7 84 88 235 2e-74 287 238 horse 236 XP_012515001.1
XP_012619167.1 1 236 4 238 98.7 82 88 235 1e-72 281 238 horse 236 XP_012619167.1;XP_012619168;XP_012619169;XP_012619170;XP_012619173;XP_012619174;XP_012619175;XP_012619176;XP_020145789
XP_012619177.2 1 236 4 238 98.7 79 86 235 1e-69 271 238 horse 236 XP_012619177.2
ELW48403.1 1 235 4 230 95.4 79 84 234 2e-69 271 238 horse 237 ELW48403.1
NP_001191280.1 1 237 4 238 98.7 84 89 236 2e-74 287 238 horse 237 NP_001191280.1;XP_020934855;XP_020934858;XP_020934868
XP_006927597.1 1 237 1 238 100.0 82 89 236 1e-75 291 238 horse 237 XP_006927597.1;XP_019686604
XP_007086891.1 1 237 1 238 100.0 81 88 236 9e-75 288 238 horse 237 XP_007086891.1
XP_014932168.1 1 237 1 238 100.0 82 89 236 3e-75 290 238 horse 237 XP_014932168.1
XP_016080423.1 1 237 1 238 100.0 81 85 236 4e-78 299 238 horse 237 XP_016080423.1;XP_016080425
XP_017533085.1 1 237 4 238 98.7 82 88 236 2e-74 287 238 horse 237 XP_017533085.1;XP_017533086;XP_017533087;XP_017533088
XP_025780880.1 1 237 1 238 100.0 82 89 236 1e-74 288 238 horse 237 XP_025780880.1
XP_030172679.1 1 237 1 238 100.0 81 88 236 3e-75 290 238 horse 237 XP_030172679.1
NP_001189783.1 1 238 1 238 100.0 100 100 237 5e-82 312 238 horse 238 NP_001189783.1;XP_008512114;XP_023472706;XP_023472707;XP_023472708
NP_001191266.1 1 238 4 238 98.7 75 82 237 2e-65 257 238 horse 238 NP_001191266.1
XP_006736938.1 1 238 3 238 99.2 73 84 237 1e-69 271 238 horse 238 XP_006736938.1
XP_012294094.1 1 234 4 238 98.7 82 87 233 2e-76 293 238 horse 238 XP_012294094.1
XP_014447016.1 1 236 3 230 95.8 78 84 235 5e-70 272 238 horse 238 XP_014447016.1
XP_014697198.1 1 238 1 238 100.0 99 99 237 3e-82 313 238 horse 238 XP_014697198.1;XP_014697199
XP_021557894.1 1 238 3 238 99.2 73 83 237 1e-69 271 238 horse 238 XP_021557894.1
XP_004706631.1 1 236 1 235 98.7 80 86 235 1e-75 291 238 horse 239 XP_004706631.1
XP_006886760.1 1 227 4 230 95.4 76 83 226 3e-71 276 238 horse 240 XP_006886760.1
NP_001191275.1 1 241 4 238 98.7 67 78 240 4e-65 256 238 horse 241 NP_001191275.1;XP_008253119
NP_001279313.1 31 227 42 238 82.8 50 65 196 3e-50 207 238 horse 241 NP_001279313.1;AGN91176
XP_012871538.1 1 232 4 236 97.9 69 78 231 3e-65 256 238 horse 241 XP_012871538.1;XP_012871539
XP_022376890.1 1 243 3 238 99.2 73 81 242 1e-71 278 238 horse 243 XP_022376890.1
XP_023447126.1 1 243 4 232 96.2 72 75 242 2e-66 261 238 horse 243 XP_023447126.1
XP_004759121.1 1 244 3 238 99.2 72 81 243 9e-66 258 238 horse 244 XP_004759121.1;XP_012915174
XP_021070064.1 21 252 4 238 98.7 71 79 231 8e-66 258 238 horse 252 XP_021070064.1
XP_027256662.1 22 254 4 238 98.7 74 83 232 1e-66 261 238 horse 254 XP_027256662.1
XP_027295389.1 22 254 4 238 98.7 74 83 232 6e-67 262 238 horse 254 XP_027295389.1
XP_005902009.1 1 256 4 238 98.7 75 80 255 2e-68 267 238 horse 256 XP_005902009.1
XP_009467472.1 83 272 32 221 79.8 47 63 189 3e-39 170 238 horse 272 XP_009467472.1
AAH09860.2 17 196 60 235 73.9 30 46 179 2e-43 184 238 horse 356 AAH09860.2
XP_009580203.1 173 347 27 216 79.8 43 56 174 2e-31 144 238 horse 360 XP_009580203.1
AAH33406.1 31 207 65 237 72.7 30 46 176 5e-43 183 238 horse 371 AAH33406.1
EFB19787.1 169 382 24 238 90.3 76 86 213 2e-65 257 238 horse 382 EFB19787.1
XP_020366239.1 10 213 30 233 85.7 31 50 203 2e-43 184 238 horse 383 XP_020366239.1
XP_008510112.1 138 314 63 235 72.7 32 48 176 1e-43 185 238 horse 389 XP_008510112.1
EHH26713.1 177 391 24 238 90.3 84 90 214 1e-68 268 238 horse 391 EHH26713.1
EHB04070.1 172 384 26 238 89.5 81 86 212 1e-65 258 238 horse 397 EHB04070.1
XP_028363168.1 186 399 24 238 90.3 80 85 213 3e-70 273 238 horse 399 XP_028363168.1
VFV36056.1 190 401 26 238 89.5 83 90 211 1e-64 254 238 horse 401 VFV36056.1
XP_006081199.2 188 401 24 238 90.3 83 86 213 1e-68 268 238 horse 401 XP_006081199.2
ELR51893.1 167 402 24 238 90.3 75 80 235 6e-61 242 238 horse 402 ELR51893.1
XP_027408433.1 192 402 25 238 89.9 85 89 210 4e-65 256 238 horse 402 XP_027408433.1
EHH54450.1 190 404 24 238 90.3 84 90 214 2e-68 267 238 horse 404 EHH54450.1
NP_001157940.1 190 404 24 238 90.3 85 90 214 2e-69 270 238 horse 404 NP_001157940.1;AAQ97430;AAQ97433;EAW48961
XP_005376652.2 177 407 7 238 97.5 72 80 230 5e-64 252 238 horse 407 XP_005376652.2
XP_028749957.1 195 408 24 237 89.9 75 85 213 6e-63 249 238 horse 409 XP_028749957.1
KFO19218.1 200 414 24 238 90.3 79 85 214 3e-65 256 238 horse 414 KFO19218.1
XP_004836233.1 187 401 24 238 90.3 80 86 214 4e-66 259 238 horse 414 XP_004836233.1
XP_025960494.1 196 414 2 236 98.7 50 66 218 1e-64 255 238 horse 417 XP_025960494.1
XP_009683844.1 210 427 1 236 99.2 53 67 217 8e-64 252 238 horse 430 XP_009683844.1
XP_025060401.1 214 432 1 233 97.9 51 66 218 2e-61 244 238 horse 433 XP_025060401.1
XP_025925263.1 213 431 2 236 98.7 51 66 218 1e-63 251 238 horse 434 XP_025925263.1
XP_016043099.1 217 437 1 229 96.2 65 75 220 6e-62 246 238 horse 446 XP_016043099.1
XP_028296624.1 185 408 9 230 93.3 30 49 223 1e-39 171 238 horse 468 XP_028296624.1
ELK11576.1 268 450 26 209 77.3 87 92 182 3e-56 226 238 horse 488 ELK11576.1
XP_010219238.1 277 488 23 233 88.7 54 70 211 2e-60 241 238 horse 490 XP_010219238.1
XP_025908622.1 319 491 61 233 72.7 61 75 172 2e-61 244 238 horse 495 XP_025908622.1
XP_026888704.1 192 401 24 235 89.1 31 50 209 1e-37 165 238 horse 514 XP_026888704.1;XP_026888705
TSK53730.1 183 388 20 225 86.6 30 50 205 5e-36 159 238 horse 516 TSK53730.1
XP_018939140.1 287 471 60 235 73.9 31 47 184 3e-40 173 238 horse 525 XP_018939140.1
KTG31873.1 290 474 60 235 73.9 31 47 184 4e-40 173 238 horse 528 KTG31873.1
XP_008280480.1 287 503 17 234 91.6 31 48 216 2e-44 187 238 horse 528 XP_008280480.1
XP_015812586.1 290 484 38 233 82.4 30 51 194 2e-40 174 238 horse 548 XP_015812586.1
XP_024130230.1 257 484 16 235 92.4 30 50 227 6e-42 179 238 horse 551 XP_024130230.1
XP_006786661.1 276 488 21 233 89.5 30 51 212 4e-41 176 238 horse 552 XP_006786661.1
AGW25589.1 290 473 60 235 73.9 32 48 183 2e-39 171 238 horse 559 AGW25589.1
QAU56515.1 277 462 47 233 78.6 31 48 185 1e-39 171 238 horse 559 QAU56515.1
AYN78122.1 306 474 69 235 70.2 34 52 168 2e-38 168 238 horse 562 AYN78122.1
XP_019712451.1 299 493 41 236 82.4 34 56 194 1e-45 191 238 horse 562 XP_019712451.1
XP_005812562.1 279 495 21 236 90.8 31 54 216 4e-43 183 238 horse 563 XP_005812562.1
XP_027877518.1 281 494 21 233 89.5 31 53 213 1e-42 181 238 horse 563 XP_027877518.1
XP_014840262.1 286 496 27 236 88.2 31 53 210 8e-44 186 238 horse 564 XP_014840262.1;XP_014840263
XP_017277648.1 302 496 38 233 82.4 30 52 194 8e-46 192 238 horse 564 XP_017277648.1;XP_024862983
XP_007567988.1 286 497 27 236 88.2 32 53 211 8e-43 182 238 horse 565 XP_007567988.1;XP_007567991
XP_014898090.1 286 497 27 236 88.2 31 53 211 5e-42 179 238 horse 565 XP_014898090.1
XP_020471693.1 292 488 33 230 83.2 30 47 196 6e-40 172 238 horse 569 XP_020471693.1
XP_008280479.1 287 503 17 234 91.6 31 48 216 1e-44 188 238 horse 570 XP_008280479.1
XP_030257680.1 287 480 43 235 81.1 32 50 193 4e-41 176 238 horse 573 XP_030257680.1
XP_016411308.1 252 477 7 235 96.2 30 47 225 2e-40 174 238 horse 574 XP_016411308.1
AWP04170.1 293 480 55 234 75.6 35 51 187 9e-40 172 238 horse 576 AWP04170.1
QCO31414.1 293 480 55 234 75.6 35 51 187 2e-39 171 238 horse 576 QCO31414.1;QCO31415
XP_011485063.1 273 500 14 237 94.1 30 52 227 4e-39 169 238 horse 577 XP_011485063.1;XP_020566697
XP_018939138.1 279 478 39 235 82.8 30 45 199 1e-39 171 238 horse 577 XP_018939138.1;XP_018939139;KTF82518
XP_010774263.1 264 494 15 235 92.9 31 48 230 2e-43 184 238 horse 580 XP_010774263.1;XP_010774264
XP_012714371.1 291 501 18 229 89.1 33 54 210 2e-43 184 238 horse 580 XP_012714371.1
XP_022057778.1 289 509 16 235 92.4 31 51 220 5e-45 189 238 horse 583 XP_022057778.1
XP_019955201.1 291 488 36 234 83.6 32 51 197 5e-41 176 238 horse 584 XP_019955201.1
XP_023124681.1 299 506 27 236 88.2 31 50 207 5e-46 192 238 horse 586 XP_023124681.1
XP_026229899.1 288 495 22 230 87.8 33 54 207 2e-46 194 238 horse 588 XP_026229899.1
QCV57275.1 287 491 30 235 86.6 30 50 204 2e-43 184 238 horse 589 QCV57275.1
XP_021145322.1 245 469 15 233 92.0 31 44 224 6e-49 203 238 horse 590 XP_021145322.1
KFV99153.1 349 574 9 233 94.5 32 44 225 2e-52 214 238 horse 591 KFV99153.1
XP_020489648.1 272 500 10 236 95.4 30 49 228 7e-40 172 238 horse 592 XP_020489648.1
KFP69472.1 359 569 24 234 88.7 30 40 210 3e-43 183 238 horse 596 KFP69472.1
TKS79933.1 314 499 49 235 78.6 31 51 185 4e-41 176 238 horse 597 TKS79933.1
XP_026170345.1 287 496 24 234 88.7 32 53 209 1e-43 185 238 horse 597 XP_026170345.1;XP_026170346
TKS27112.1 372 546 65 235 71.8 35 51 174 6e-43 182 238 horse 601 TKS27112.1
XP_025890944.1 247 468 15 225 88.7 33 43 221 1e-46 194 238 horse 603 XP_025890944.1
KFO63914.1 358 578 13 234 93.3 30 45 220 1e-42 181 238 horse 604 KFO63914.1
XP_028449138.1 308 508 39 235 82.8 33 53 200 8e-43 182 238 horse 607 XP_028449138.1;TDH05507
XP_019712450.1 345 539 41 236 82.4 34 56 194 6e-46 192 238 horse 608 XP_019712450.1
XP_005504021.1 265 489 15 233 92.0 31 44 224 6e-49 202 238 horse 610 XP_005504021.1;PKK19683
KFO84947.1 355 586 25 233 87.8 31 44 231 2e-51 210 238 horse 612 KFO84947.1
KFP06358.1 390 603 26 238 89.5 31 45 213 5e-51 209 238 horse 616 KFP06358.1
KFQ51151.1 364 589 15 233 92.0 30 42 225 2e-49 204 238 horse 616 KFQ51151.1
KFV07345.1 378 596 19 235 91.2 35 46 218 8e-53 215 238 horse 616 KFV07345.1
KFQ20826.1 399 594 37 234 83.2 32 43 195 1e-49 205 238 horse 619 KFQ20826.1
KFQ17041.1 426 601 60 234 73.5 36 51 175 8e-48 199 238 horse 622 KFQ17041.1
KFV61693.1 370 597 18 235 91.6 30 43 227 4e-49 203 238 horse 623 KFV61693.1
KFR04834.1 417 603 50 235 78.2 34 48 186 3e-51 210 238 horse 625 KFR04834.1
KFO09658.1 379 599 34 233 84.0 31 44 220 2e-49 204 238 horse 626 KFO09658.1
KFP94629.1 377 599 18 233 90.8 33 43 222 2e-50 207 238 horse 626 KFP94629.1
KFW95646.1 393 599 28 233 86.6 31 44 206 6e-52 213 238 horse 626 KFW95646.1
KFP36518.1 369 601 25 233 87.8 30 42 232 3e-50 206 238 horse 628 KFP36518.1
KFP96458.1 372 601 15 233 92.0 30 42 229 3e-53 216 238 horse 628 KFP96458.1
KFV99775.1 391 602 25 236 89.1 32 44 211 1e-49 204 238 horse 628 KFV99775.1
KGL88107.1 367 603 8 235 95.8 30 43 236 9e-51 208 238 horse 629 KGL88107.1
KFM10766.1 434 604 65 234 71.4 39 53 170 7e-49 202 238 horse 630 KFM10766.1
KFV73459.1 387 599 29 235 87.0 33 46 212 3e-50 207 238 horse 630 KFV73459.1
KFW63249.1 384 603 8 234 95.4 32 45 219 7e-50 205 238 horse 630 KFW63249.1
KFP90689.1 438 607 65 233 71.0 37 51 169 7e-47 196 238 horse 632 KFP90689.1
KFV41878.1 383 615 23 233 88.7 30 40 232 2e-51 211 238 horse 642 KFV41878.1
XP_025871184.1 408 648 2 238 99.6 74 82 240 1e-67 264 238 horse 648 XP_025871184.1
XP_019325260.1 413 649 1 238 100.0 81 88 236 1e-75 291 238 horse 649 XP_019325260.1
XP_029931358.1 341 539 36 236 84.5 30 53 198 4e-40 173 238 horse 649 XP_029931358.1
XP_010882521.3 346 547 35 235 84.5 33 49 201 4e-42 180 238 horse 655 XP_010882521.3
XP_021454523.1 327 552 15 235 92.9 30 43 225 1e-41 178 238 horse 659 XP_021454523.1
XP_023854570.1 325 553 9 235 95.4 30 46 228 1e-44 188 238 horse 659 XP_023854570.1;XP_023854571
XP_012680748.1 351 532 54 235 76.5 34 50 181 7e-32 146 238 horse 660 XP_012680748.1
XP_023699379.1 346 565 17 236 92.4 30 47 219 4e-44 186 238 horse 664 XP_023699379.1
XP_024239574.1 333 558 12 235 94.1 31 47 225 7e-43 182 238 horse 665 XP_024239574.1;XP_024239663;XP_024239744;XP_024239828;XP_024239914
XP_020347942.1 334 559 15 235 92.9 30 43 225 1e-44 188 238 horse 666 XP_020347942.1;XP_020347943;XP_020347944;XP_020347945
XP_009081957.1 359 569 24 234 88.7 30 40 210 3e-43 184 238 horse 667 XP_009081957.1
XP_025028502.1 338 531 32 225 81.5 31 46 193 8e-42 179 238 horse 667 XP_025028502.1
XP_010072321.1 378 596 19 235 91.2 35 46 218 8e-53 215 238 horse 669 XP_010072321.1
XP_025028501.1 340 533 32 225 81.5 31 46 193 8e-42 179 238 horse 669 XP_025028501.1
XP_014742629.1 365 586 12 238 95.4 30 44 221 2e-43 184 238 horse 671 XP_014742629.1
GCF56572.1 352 529 57 235 75.2 33 48 177 5e-41 176 238 horse 673 GCF56572.1
XP_012863134.1 372 543 60 231 72.3 32 48 171 2e-39 171 238 horse 682 XP_012863134.1
XP_010159112.1 349 574 9 233 94.5 32 44 225 2e-52 214 238 horse 687 XP_010159112.1
XP_025302499.1 451 690 2 238 99.6 75 82 239 1e-67 265 238 horse 690 XP_025302499.1
XP_012358815.1 352 531 60 235 73.9 30 46 179 2e-43 184 238 horse 691 XP_012358815.1
XP_030365526.1 374 584 24 234 88.7 30 41 210 1e-48 201 238 horse 691 XP_030365526.1
XP_009676037.1 320 550 15 235 92.9 31 45 230 2e-51 211 238 horse 692 XP_009676037.1
XP_010410506.1 358 578 13 234 93.3 30 45 220 7e-43 182 238 horse 692 XP_010410506.1
XP_017597972.1 358 578 13 234 93.3 30 45 220 8e-43 182 238 horse 692 XP_017597972.1
XP_019406074.1 318 562 14 234 92.9 31 44 244 5e-51 209 238 horse 692 XP_019406074.1
XP_019368973.1 318 562 14 234 92.9 30 44 244 3e-50 207 238 horse 693 XP_019368973.1
XP_027808271.1 371 546 63 234 72.3 30 47 175 3e-43 183 238 horse 693 XP_027808271.1
EOA95601.1 361 573 28 237 88.2 32 46 212 5e-50 206 238 horse 695 EOA95601.1
XP_005155258.1 376 589 24 235 89.1 30 42 213 4e-49 203 238 horse 695 XP_005155258.1
KQK82830.1 380 587 27 234 87.4 30 40 207 1e-47 198 238 horse 697 KQK82830.1
XP_014460416.1 318 566 14 234 92.9 30 43 248 8e-52 212 238 horse 697 XP_014460416.1;XP_019339566
XP_003760653.1 361 544 44 227 77.3 31 48 183 3e-44 187 238 horse 698 XP_003760653.1
XP_010019457.1 384 592 24 235 89.1 30 41 208 7e-44 186 238 horse 699 XP_010019457.1
XP_020826901.1 356 555 28 227 84.0 30 45 199 8e-44 185 238 horse 702 XP_020826901.1;XP_020826902
XP_014808292.1 417 592 60 235 73.9 35 50 175 6e-49 203 238 horse 706 XP_014808292.1
XP_014808293.1 417 592 60 235 73.9 35 50 175 7e-49 202 238 horse 706 XP_014808293.1
XP_007899298.1 314 526 24 233 88.2 32 49 212 2e-43 184 238 horse 707 XP_007899298.1;XP_007899299;XP_007899300
XP_010137501.1 355 586 25 233 87.8 31 44 231 2e-51 211 238 horse 710 XP_010137501.1
XP_009480176.1 364 589 15 233 92.0 30 42 225 1e-49 205 238 horse 714 XP_009480176.1
XP_030322340.1 388 601 26 238 89.5 31 45 213 9e-51 208 238 horse 715 XP_030322340.1
XP_009899013.1 370 597 18 235 91.6 30 43 227 5e-49 203 238 horse 717 XP_009899013.1
XP_010177190.1 399 594 37 234 83.2 32 43 195 6e-50 206 238 horse 719 XP_010177190.1
XP_023106646.1 366 589 14 235 93.3 30 43 223 1e-44 188 238 horse 720 XP_023106646.1
XP_009470181.1 417 603 50 235 78.2 34 48 186 3e-51 210 238 horse 721 XP_009470181.1
XP_010298283.1 379 599 34 233 84.0 31 44 220 1e-49 205 238 horse 721 XP_010298283.1
XP_028618280.1 381 555 67 237 71.8 30 47 174 8e-43 182 238 horse 721 XP_028618280.1
XP_006177626.1 372 546 65 235 71.8 35 51 174 2e-43 184 238 horse 723 XP_006177626.1;XP_006188003;EPY78547;EPY86332
XP_006206437.1 372 546 65 235 71.8 34 50 174 1e-45 191 238 horse 723 XP_006206437.1
XP_009511631.1 393 599 28 233 86.6 31 44 206 2e-52 214 238 horse 723 XP_009511631.1
XP_010965043.1 372 546 65 235 71.8 35 51 174 2e-43 184 238 horse 723 XP_010965043.1
XP_010981627.1 372 546 65 235 71.8 35 51 174 6e-43 182 238 horse 723 XP_010981627.1
XP_011594215.1 389 598 25 233 87.8 32 46 209 9e-53 215 238 horse 723 XP_011594215.1;XP_029889195;XP_029889196
XP_009920467.1 377 599 18 233 90.8 33 43 222 2e-50 208 238 horse 724 XP_009920467.1
XP_010560547.1 377 599 18 233 90.8 33 43 222 2e-50 208 238 horse 724 XP_010560547.1
XP_010120978.1 366 601 12 233 93.3 30 42 235 4e-50 206 238 horse 725 XP_010120978.1
XP_009570504.1 391 602 25 236 89.1 32 44 211 1e-49 204 238 horse 726 XP_009570504.1
XP_009934696.1 400 601 33 234 84.9 30 44 201 2e-47 198 238 horse 726 XP_009934696.1
XP_009959824.1 372 601 15 233 92.0 30 42 229 3e-53 217 238 horse 726 XP_009959824.1
XP_013158110.1 434 602 66 233 70.6 36 51 168 8e-50 205 238 horse 726 XP_013158110.1
XP_014133217.1 411 602 43 233 80.3 32 47 191 1e-51 211 238 horse 726 XP_014133217.1
XP_009893486.1 367 603 8 235 95.8 30 43 236 9e-51 208 238 horse 727 XP_009893486.1
XP_015741701.1 367 587 16 235 92.4 30 47 220 2e-52 214 238 horse 727 XP_015741701.1;XP_015741702;XP_015741703
XP_009282325.1 434 604 65 234 71.4 39 53 170 7e-49 202 238 horse 728 XP_009282325.1
XP_009316684.1 384 603 8 234 95.4 32 45 219 7e-50 205 238 horse 728 XP_009316684.1
XP_009871442.1 438 607 65 233 71.0 37 51 169 2e-47 198 238 horse 728 XP_009871442.1
BAE25531.1 380 556 65 237 72.7 30 46 176 4e-42 180 238 horse 732 BAE25531.1
BAE29344.1 380 556 65 237 72.7 30 46 176 7e-42 179 238 horse 732 BAE29344.1
NP_778154.1 380 556 65 237 72.7 30 46 176 2e-42 181 238 horse 732 NP_778154.1;Q80UF7;BAC55581;AAH94338;BAE33144
NP_001297720.1 389 601 28 237 88.2 32 46 212 2e-49 204 238 horse 734 NP_001297720.1;AHX37587
XP_009974479.1 400 606 28 233 86.6 31 44 206 1e-50 208 238 horse 734 XP_009974479.1
XP_025961666.1 369 593 7 235 96.2 31 46 224 1e-50 208 238 horse 734 XP_025961666.1
XP_013050712.1 428 597 68 237 71.4 37 54 169 3e-50 207 238 horse 736 XP_013050712.1;XP_013050713
RXM93555.1 361 564 32 235 85.7 33 53 203 2e-49 204 238 horse 737 RXM93555.1
XP_008946049.1 426 601 60 234 73.5 36 51 175 5e-48 199 238 horse 738 XP_008946049.1
XP_013798144.1 389 597 27 235 87.8 31 48 208 2e-52 214 238 horse 739 XP_013798144.1
XP_013798145.1 389 597 27 235 87.8 31 48 208 1e-52 214 238 horse 739 XP_013798145.1
XP_025922997.1 389 597 27 235 87.8 31 48 208 2e-52 214 238 horse 739 XP_025922997.1;XP_025922998
XP_006896500.1 398 572 57 231 73.5 33 48 174 1e-39 172 238 horse 741 XP_006896500.1
XP_015220763.1 348 571 24 236 89.5 33 45 223 1e-41 178 238 horse 746 XP_015220763.1
XP_004023546.3 398 581 56 235 75.6 31 47 183 2e-44 187 238 horse 765 XP_004023546.3;XP_027825641
ANV78028.1 424 636 28 237 88.2 33 46 212 1e-49 204 238 horse 769 ANV78028.1
AAH37048.2 438 614 65 237 72.7 30 46 176 3e-42 180 238 horse 790 AAH37048.2
XP_013820713.2 412 595 56 235 75.6 31 47 183 3e-42 180 238 horse 793 XP_013820713.2;XP_017906378
KYO42550.1 544 713 65 234 71.4 37 54 169 6e-49 203 238 horse 844 KYO42550.1
KYO42549.1 552 721 65 234 71.4 37 54 169 7e-49 202 238 horse 852 KYO42549.1
KYO42548.1 740 956 11 232 94.5 33 47 216 9e-52 212 235 human 1086 KYO42548.1
KGL81639.1 3 169 60 226 71.1 65 80 166 6e-58 232 235 human 169 KGL81639.1
XP_029072393.1 2 196 41 235 83.0 88 93 194 2e-63 250 235 human 196 XP_029072393.1
OBS82825.1 3 190 19 206 80.0 84 89 187 8e-55 222 235 human 198 OBS82825.1
XP_010304648.1 44 196 60 232 73.6 41 57 152 2e-24 121 235 human 200 XP_010304648.1
XP_009930508.1 38 201 54 218 70.2 50 65 163 2e-37 164 235 human 201 XP_009930508.1
XP_019061615.1 2 201 36 235 85.1 87 91 199 1e-61 245 235 human 201 XP_019061615.1
XP_026529181.1 40 208 60 228 71.9 55 72 168 3e-52 213 235 human 211 XP_026529181.1
XP_026575965.1 40 208 60 228 71.9 55 72 168 4e-52 213 235 human 211 XP_026575965.1
XP_005857419.1 1 212 23 235 90.6 85 91 211 2e-67 264 235 human 212 XP_005857419.1;EPQ02154
XP_015413935.1 1 212 23 235 90.6 84 91 211 3e-67 263 235 human 212 XP_015413935.1;ELK36509
ETE60420.1 40 208 60 228 71.9 55 72 168 1e-51 211 235 human 215 ETE60420.1
XP_004618241.1 1 215 1 235 100.0 69 75 214 9e-66 258 235 human 215 XP_004618241.1
XP_014434708.1 45 210 61 226 70.6 64 77 165 2e-58 234 235 human 215 XP_014434708.1;XP_014434709;XP_014434710;XP_014434711
XP_015675321.1 42 208 62 228 71.1 57 74 166 1e-52 214 235 human 215 XP_015675321.1
EMP39899.1 47 212 61 226 70.6 65 80 165 1e-57 231 235 human 217 EMP39899.1
XP_005300191.1 47 212 61 226 70.6 66 80 165 2e-57 231 235 human 217 XP_005300191.1;XP_005300192;XP_005300193;XP_023959636
XP_007442151.1 42 208 62 228 71.1 56 73 166 3e-54 220 235 human 217 XP_007442151.1;XP_015746115
XP_010113783.1 27 217 38 233 83.4 44 60 190 2e-39 171 235 human 217 XP_010113783.1
XP_024064535.2 47 212 61 226 70.6 66 80 165 1e-57 231 235 human 217 XP_024064535.2;XP_024064534
XP_030421630.1 47 212 61 226 70.6 66 78 165 2e-56 227 235 human 217 XP_030421630.1;XP_030421631;XP_030421632;XP_030421633
XP_013810569.1 44 210 60 226 71.1 67 78 166 4e-61 243 235 human 218 XP_013810569.1
XP_009892132.1 6 216 26 232 88.1 39 56 210 8e-36 159 235 human 220 XP_009892132.1
XP_007055469.2 51 216 61 226 70.6 65 80 165 8e-58 232 235 human 221 XP_007055469.2;XP_027673610
XP_012399572.1 1 221 1 231 98.3 63 75 220 4e-59 236 235 human 221 XP_012399572.1
XP_015271788.1 3 222 16 235 93.6 46 60 219 5e-50 206 235 human 223 XP_015271788.1;XP_015271789
XP_020823005.1 1 221 1 229 97.4 65 77 220 4e-56 226 235 human 223 XP_020823005.1
XP_016850341.1 53 217 66 231 70.6 56 74 164 4e-49 203 235 human 224 XP_016850341.1;XP_016850342
XP_008707699.1 1 225 1 235 100.0 77 85 224 2e-71 277 235 human 225 XP_008707699.1
XP_028348943.1 11 225 21 235 91.5 86 93 214 1e-67 265 235 human 225 XP_028348943.1;XP_028348944;XP_028348945;XP_028348946
XP_023587721.1 1 225 1 227 96.6 81 86 224 1e-67 265 235 human 227 XP_023587721.1
XP_028604507.1 5 219 18 232 91.5 47 62 214 3e-53 216 235 human 227 XP_028604507.1
XP_013011597.1 1 228 1 235 100.0 74 80 227 5e-64 253 235 human 228 XP_013011597.1;XP_013011599
XP_017651625.1 1 228 1 231 98.3 84 91 227 2e-72 280 235 human 228 XP_017651625.1
XP_019340091.1 57 227 60 230 72.8 65 79 170 1e-58 234 235 human 228 XP_019340091.1;XP_019340100
XP_019372527.1 57 227 60 230 72.8 64 78 170 2e-58 234 235 human 228 XP_019372527.1;XP_019372529;XP_019372530
XP_019410568.1 57 227 60 230 72.8 64 77 170 8e-58 232 235 human 228 XP_019410568.1;XP_019410569;XP_019410570
XP_027730559.1 1 226 1 229 97.4 66 78 225 3e-59 236 235 human 228 XP_027730559.1
XP_004010232.2 1 229 1 235 100.0 76 83 228 4e-70 273 235 human 229 XP_004010232.2;XP_012036024
XP_007952719.1 1 227 1 227 96.6 84 92 226 5e-75 289 235 human 229 XP_007952719.1
XP_010969814.1 1 230 1 229 97.4 84 88 229 7e-72 278 235 human 230 XP_010969814.1;XP_010985801;XP_014422006;EPY74383;TKS50171
XP_015094364.1 1 230 1 229 97.4 83 88 229 2e-73 283 235 human 230 XP_015094364.1
TFK12723.1 47 216 61 230 72.3 64 79 169 2e-58 234 235 human 231 TFK12723.1
XP_005356131.1 1 231 1 235 100.0 78 86 230 1e-69 271 235 human 231 XP_005356131.1;XP_026639114
XP_030049363.1 40 227 52 232 77.0 62 73 187 4e-53 216 235 human 231 XP_030049363.1;XP_030049364
AFN27530.1 1 232 1 235 100.0 78 85 231 7e-74 285 235 human 232 AFN27530.1
BAE30771.1 1 232 1 235 100.0 74 85 231 3e-70 273 235 human 232 BAE30771.1
KAA0727038.1 1 232 1 235 100.0 79 86 231 4e-74 286 235 human 232 KAA0727038.1
NP_001039921.1 1 232 1 235 100.0 78 85 231 5e-73 282 235 human 232 NP_001039921.1;XP_005211269;XP_019823587;XP_027408431;XP_027408432;Q2LGB7;ABC47874;AAI18339;DAA25882
NP_001102360.1 1 232 1 235 100.0 76 84 231 4e-68 266 235 human 232 NP_001102360.1;XP_006254752;EDM14388
NP_775570.1 1 232 1 235 100.0 74 85 231 2e-70 273 235 human 232 NP_775570.1;Q8BJQ4;BAC38055;AAP29979;AAP81749;BAC98398;AAH99933;BAE22014;EDL09980
XP_006047327.1 1 232 1 235 100.0 78 86 231 4e-74 286 235 human 232 XP_006047327.1;XP_025152209
XP_010860382.1 1 232 1 235 100.0 77 85 231 3e-72 280 235 human 232 XP_010860382.1;XP_010860383;XP_010860384;XP_010860385
XP_017909212.1 1 232 1 235 100.0 78 84 231 1e-73 285 235 human 232 XP_017909212.1;XP_017909213
XP_020748203.1 1 232 1 235 100.0 76 84 231 9e-72 278 235 human 232 XP_020748203.1;XP_020748204
XP_021006287.1 1 232 1 235 100.0 75 85 231 2e-70 274 235 human 232 XP_021006287.1
XP_021508228.1 1 232 1 235 100.0 76 85 231 5e-70 272 235 human 232 XP_021508228.1
XP_023404744.1 1 231 1 234 99.6 79 85 230 1e-70 275 235 human 232 XP_023404744.1
XP_027827255.1 1 232 1 235 100.0 77 84 231 2e-72 281 235 human 232 XP_027827255.1
XP_028632962.1 1 232 1 235 100.0 77 85 231 5e-70 272 235 human 232 XP_028632962.1
EGV95508.1 1 233 1 235 100.0 77 87 232 2e-68 267 235 human 233 EGV95508.1
ERE86013.1 1 233 1 235 100.0 77 87 232 5e-68 266 235 human 233 ERE86013.1
XP_006977723.1 1 233 1 235 100.0 78 88 232 2e-72 280 235 human 233 XP_006977723.1
XP_008070631.1 1 233 1 235 100.0 88 93 232 1e-76 294 235 human 233 XP_008070631.1
XP_012418625.1 2 233 1 235 100.0 73 83 231 7e-72 278 235 human 233 XP_012418625.1
XP_012968196.1 1 233 1 235 100.0 77 86 232 8e-70 272 235 human 233 XP_012968196.1
XP_013366174.1 1 201 23 224 86.0 75 83 200 1e-50 208 235 human 233 XP_013366174.1
XP_020041793.1 1 233 1 235 100.0 84 90 232 8e-74 285 235 human 233 XP_020041793.1
XP_025716559.1 2 233 1 235 100.0 71 82 231 2e-71 277 235 human 233 XP_025716559.1;XP_025716560;XP_025716561
XP_027460744.1 2 233 1 235 100.0 71 82 231 5e-72 279 235 human 233 XP_027460744.1
XP_027948430.1 2 233 1 235 100.0 72 82 231 8e-72 278 235 human 233 XP_027948430.1;XP_027948431;XP_027948432
NP_001191272.1 1 234 1 235 100.0 95 98 233 7e-78 298 235 human 234 NP_001191272.1;XP_008989879
XP_003259902.1 1 234 1 235 100.0 97 97 233 2e-77 297 235 human 234 XP_003259902.1;XP_012360996
XP_005857418.1 1 234 1 235 100.0 84 89 233 4e-75 289 235 human 234 XP_005857418.1
XP_006081198.1 1 234 1 235 100.0 83 88 233 8e-76 292 235 human 234 XP_006081198.1
XP_006755335.1 1 234 1 235 100.0 83 89 233 5e-76 292 235 human 234 XP_006755335.1
XP_006913357.1 1 234 1 235 100.0 88 94 233 5e-71 276 235 human 234 XP_006913357.1
XP_008142680.1 1 234 1 235 100.0 85 89 233 1e-76 295 235 human 234 XP_008142680.1;XP_028005522
XP_008586847.1 1 234 1 235 100.0 85 91 233 1e-76 295 235 human 234 XP_008586847.1
XP_010337966.1 1 234 1 235 100.0 94 97 233 5e-78 299 235 human 234 XP_010337966.1
XP_010355222.1 1 234 1 235 100.0 97 98 233 2e-79 303 235 human 234 XP_010355222.1
XP_011225882.1 1 234 1 235 100.0 77 86 233 2e-75 290 235 human 234 XP_011225882.1
XP_011356556.1 1 234 1 235 100.0 88 94 233 7e-77 295 235 human 234 XP_011356556.1
XP_012372212.1 1 234 1 235 100.0 80 84 233 1e-70 274 235 human 234 XP_012372212.1
XP_016002930.1 1 234 1 235 100.0 88 94 233 2e-79 303 235 human 234 XP_016002930.1;XP_016002939
XP_017357511.1 1 234 1 235 100.0 95 97 233 5e-79 302 235 human 234 XP_017357511.1
XP_019506796.1 1 234 1 235 100.0 82 92 233 3e-74 286 235 human 234 XP_019506796.1;XP_019506797
XP_024419068.1 1 234 1 235 100.0 83 88 233 2e-79 303 235 human 234 XP_024419068.1
XP_026363570.1 1 234 1 235 100.0 78 87 233 6e-76 292 235 human 234 XP_026363570.1;XP_026363571;XP_026363572
XP_029797434.1 1 234 1 235 100.0 79 86 233 2e-72 280 235 human 234 XP_029797434.1;XP_029797435;XP_029797436;XP_029797437;XP_029797439
NP_001182133.1 1 235 1 235 100.0 99 99 234 1e-83 318 235 human 235 NP_001182133.1;BAG55269
NP_001182430.1 1 235 1 235 100.0 97 97 234 4e-79 303 235 human 235 NP_001182430.1;BAG55274
NP_001191270.1 1 235 1 235 100.0 98 99 234 2e-83 317 235 human 235 NP_001191270.1;BAG55272;PNJ80446
NP_001191386.1 1 235 1 231 98.3 58 67 234 4e-57 229 235 human 235 NP_001191386.1
NP_001269274.1 1 235 1 235 100.0 99 99 234 3e-83 316 235 human 235 NP_001269274.1;BAG55271
NP_001272750.1 1 235 1 235 100.0 97 98 234 2e-79 304 235 human 235 NP_001272750.1;XP_011925841;XP_011826432;XP_011771199;XP_011771200;XP_015306902;BAG55273
NP_067681.1 1 235 1 235 100.0 100 100 234 2e-83 317 235 human 235 NP_067681.1;Q86XR7;AAO74498;BAC77375;AAP81748;BAC98397;BAC98399;AAQ97431;AAQ97432;AAI09267;AAI09266;EAW48960;BAG55268;AIC53712;SJL87105;SJX32208
TEA40782.1 1 235 1 235 100.0 86 92 234 5e-81 309 235 human 235 TEA40782.1
XP_003788954.1 1 235 1 235 100.0 86 90 234 6e-78 299 235 human 235 XP_003788954.1
XP_004267517.1 1 235 1 235 100.0 85 92 234 9e-81 308 235 human 235 XP_004267517.1;XP_019796412;XP_019796413;XP_026955606;XP_026955616
XP_004651622.1 1 235 1 235 100.0 80 86 234 2e-72 281 235 human 235 XP_004651622.1
XP_006870605.1 1 232 1 228 97.0 79 86 231 2e-71 277 235 human 235 XP_006870605.1
XP_007121541.1 1 235 1 235 100.0 85 92 234 1e-79 304 235 human 235 XP_007121541.1;XP_023979949;XP_028348942
XP_007192181.1 1 235 1 235 100.0 86 91 234 7e-80 305 235 human 235 XP_007192181.1
XP_007451276.1 1 235 1 235 100.0 86 93 234 1e-80 307 235 human 235 XP_007451276.1
XP_008012375.1 1 235 1 235 100.0 97 98 234 6e-80 305 235 human 235 XP_008012375.1
XP_008950312.1 1 235 1 235 100.0 99 99 234 2e-83 317 235 human 235 XP_008950312.1;BAG55270
XP_009207178.1 1 235 1 235 100.0 97 97 234 3e-79 303 235 human 235 XP_009207178.1;XP_025242856;XP_025242857
XP_010612439.1 1 235 1 235 100.0 83 89 234 3e-73 283 235 human 235 XP_010612439.1;XP_010612440;XP_010612441;XP_019061614
XP_011819052.1 1 235 1 235 100.0 96 98 234 2e-80 307 235 human 235 XP_011819052.1
XP_013220277.1 1 235 1 235 100.0 85 90 234 3e-73 283 235 human 235 XP_013220277.1
XP_014652124.1 1 235 1 235 100.0 87 91 234 3e-78 300 235 human 235 XP_014652124.1
XP_015344087.1 1 235 1 235 100.0 84 90 234 6e-74 285 235 human 235 XP_015344087.1;XP_015344088
XP_017744484.1 1 235 1 235 100.0 97 98 234 1e-80 308 235 human 235 XP_017744484.1
XP_022446558.1 1 235 1 235 100.0 85 92 234 2e-79 303 235 human 235 XP_022446558.1;XP_022446565;XP_022446572;XP_022446577;XP_029072391;XP_029072392;TKC38638
XP_024599102.1 1 235 1 235 100.0 86 92 234 1e-79 304 235 human 235 XP_024599102.1
XP_026271260.1 1 235 1 235 100.0 84 89 234 2e-72 280 235 human 235 XP_026271260.1
XP_026302779.1 1 235 1 235 100.0 97 98 234 5e-80 305 235 human 235 XP_026302779.1
XP_027796854.1 1 235 1 235 100.0 84 90 234 5e-74 285 235 human 235 XP_027796854.1
XP_004686551.1 1 231 1 232 98.7 77 84 230 6e-74 285 235 human 236 XP_004686551.1
XP_012515001.1 1 236 1 235 100.0 88 93 235 1e-75 291 235 human 236 XP_012515001.1
XP_012619167.1 1 236 1 235 100.0 86 92 235 1e-73 284 235 human 236 XP_012619167.1;XP_012619168;XP_012619169;XP_012619170;XP_012619173;XP_012619174;XP_012619175;XP_012619176;XP_020145789
XP_012619177.2 1 236 1 235 100.0 84 90 235 8e-71 275 235 human 236 XP_012619177.2
ELW48403.1 1 235 1 227 96.6 83 88 234 2e-70 273 235 human 237 ELW48403.1
NP_001191280.1 1 237 1 235 100.0 82 87 236 6e-75 289 235 human 237 NP_001191280.1;XP_020934855;XP_020934858;XP_020934868
XP_006927597.1 4 237 1 235 100.0 82 90 233 2e-75 290 235 human 237 XP_006927597.1;XP_019686604
XP_007086891.1 4 237 1 235 100.0 81 89 233 2e-74 287 235 human 237 XP_007086891.1
XP_014932168.1 4 237 1 235 100.0 82 90 233 4e-75 289 235 human 237 XP_014932168.1
XP_016080423.1 4 237 1 235 100.0 81 87 233 1e-76 295 235 human 237 XP_016080423.1;XP_016080425
XP_017533085.1 1 237 1 235 100.0 82 90 236 8e-76 292 235 human 237 XP_017533085.1;XP_017533086;XP_017533087;XP_017533088
XP_025780880.1 4 237 1 235 100.0 82 89 233 3e-74 286 235 human 237 XP_025780880.1
XP_030172679.1 4 237 1 235 100.0 82 90 233 4e-75 289 235 human 237 XP_030172679.1
NP_001189783.1 4 238 1 235 100.0 83 89 234 1e-77 297 235 human 238 NP_001189783.1;XP_008512114;XP_023472706;XP_023472707;XP_023472708
NP_001191266.1 1 238 1 235 100.0 74 83 237 4e-67 263 235 human 238 NP_001191266.1
XP_006736938.1 2 229 1 226 96.2 75 85 227 3e-70 273 235 human 238 XP_006736938.1
XP_012294094.1 1 234 1 235 100.0 96 97 233 3e-78 300 235 human 238 XP_012294094.1
XP_014447016.1 2 236 1 227 96.6 83 88 234 2e-70 274 235 human 238 XP_014447016.1
XP_014697198.1 4 238 1 235 100.0 84 89 234 7e-78 298 235 human 238 XP_014697198.1;XP_014697199
XP_021557894.1 2 229 1 226 96.2 75 85 227 2e-70 273 235 human 238 XP_021557894.1
XP_004706631.1 4 236 1 232 98.7 79 87 232 2e-75 290 235 human 239 XP_004706631.1
XP_006886760.1 1 227 1 227 96.6 77 87 226 2e-72 281 235 human 240 XP_006886760.1
NP_001191275.1 1 241 1 235 100.0 70 78 240 3e-65 256 235 human 241 NP_001191275.1;XP_008253119
NP_001279313.1 33 227 41 235 83.0 51 66 194 8e-50 205 235 human 241 NP_001279313.1;AGN91176
XP_012871538.1 1 232 1 233 99.1 71 83 231 2e-66 261 235 human 241 XP_012871538.1;XP_012871539
XP_022376890.1 2 243 1 235 100.0 73 82 241 3e-71 276 235 human 243 XP_022376890.1
XP_023447126.1 1 243 1 229 97.4 70 77 242 5e-67 262 235 human 243 XP_023447126.1
XP_004759121.1 2 244 1 235 100.0 72 81 242 6e-65 256 235 human 244 XP_004759121.1;XP_012915174
RMC01007.1 1 169 68 235 71.5 32 46 168 8e-42 179 235 human 248 RMC01007.1
XP_021070064.1 21 252 1 235 100.0 74 83 231 5e-67 262 235 human 252 XP_021070064.1
XP_027256662.1 22 254 1 235 100.0 77 87 232 1e-67 265 235 human 254 XP_027256662.1
XP_027295389.1 22 254 1 235 100.0 77 87 232 3e-68 266 235 human 254 XP_027295389.1
XP_005902009.1 1 256 1 235 100.0 71 78 255 3e-69 270 235 human 256 XP_005902009.1
EFB19787.1 169 382 21 235 91.5 77 86 213 6e-66 259 235 human 382 EFB19787.1
XP_008510112.1 138 314 60 232 73.6 30 46 176 8e-43 182 235 human 389 XP_008510112.1
EHH26713.1 177 391 21 235 91.5 98 98 214 3e-73 283 235 human 391 EHH26713.1
EHB04070.1 172 384 23 235 90.6 86 91 212 4e-66 259 235 human 397 EHB04070.1
XP_028363168.1 186 399 21 235 91.5 80 88 213 2e-70 274 235 human 399 XP_028363168.1
VFV36056.1 190 401 23 235 90.6 83 91 211 4e-65 256 235 human 401 VFV36056.1
XP_006081199.2 188 401 21 235 91.5 85 90 213 8e-69 268 235 human 401 XP_006081199.2
ELR51893.1 167 402 21 235 91.5 71 78 235 1e-60 241 235 human 402 ELR51893.1
XP_027408433.1 192 402 22 235 91.1 79 86 210 4e-64 253 235 human 402 XP_027408433.1
EHH54450.1 190 404 21 235 91.5 98 98 214 5e-73 282 235 human 404 EHH54450.1
NP_001157940.1 190 404 21 235 91.5 100 100 214 5e-74 286 235 human 404 NP_001157940.1;AAQ97430;AAQ97433;EAW48961
XP_005376652.2 177 407 4 235 98.7 74 81 230 4e-64 253 235 human 407 XP_005376652.2
XP_028749957.1 195 408 21 234 91.1 78 87 213 1e-63 251 235 human 409 XP_028749957.1
KFO19218.1 200 414 21 235 91.5 85 90 214 7e-66 258 235 human 414 KFO19218.1
XP_004836233.1 187 401 21 235 91.5 86 91 214 2e-66 261 235 human 414 XP_004836233.1
XP_025960494.1 243 415 60 234 74.5 63 76 172 7e-63 249 235 human 417 XP_025960494.1
XP_009683844.1 256 428 60 234 74.5 64 77 172 1e-61 245 235 human 430 XP_009683844.1
XP_025060401.1 262 432 60 230 72.8 64 78 170 3e-59 237 235 human 433 XP_025060401.1
XP_025925263.1 260 432 60 234 74.5 64 76 172 1e-62 248 235 human 434 XP_025925263.1
XP_016043099.1 220 437 1 226 96.2 67 78 217 1e-62 248 235 human 446 XP_016043099.1
PWA25120.1 153 361 19 228 89.4 30 50 208 1e-44 188 235 human 451 PWA25120.1
ELK11576.1 268 450 23 206 78.3 87 94 182 1e-56 228 235 human 488 ELK11576.1
XP_010219238.1 318 488 60 230 72.8 64 79 170 2e-60 241 235 human 490 XP_010219238.1
XP_025908622.1 321 487 60 226 71.1 65 77 166 3e-61 243 235 human 495 XP_025908622.1
XP_026888704.1 192 401 21 232 90.2 31 51 209 1e-35 158 235 human 514 XP_026888704.1;XP_026888705
TSK53730.1 184 388 18 222 87.2 30 49 204 5e-36 159 235 human 516 TSK53730.1
XP_018939140.1 246 464 14 232 93.2 31 46 218 4e-41 176 235 human 525 XP_018939140.1
KTG31873.1 244 467 6 232 96.6 31 46 223 2e-41 177 235 human 528 KTG31873.1
XP_008280480.1 294 511 21 235 91.5 31 48 217 4e-44 186 235 human 528 XP_008280480.1
TWW72608.1 260 466 30 227 84.3 30 49 206 5e-42 179 235 human 553 TWW72608.1
AGW25589.1 290 473 57 232 74.9 31 47 183 2e-39 171 235 human 559 AGW25589.1
AYN78122.1 306 474 66 232 71.1 33 53 168 4e-38 166 235 human 562 AYN78122.1
XP_019712451.1 296 493 35 233 84.7 33 54 197 3e-45 190 235 human 562 XP_019712451.1
XP_005812562.1 275 497 16 235 93.6 30 52 222 1e-43 185 235 human 563 XP_005812562.1
XP_027877518.1 277 494 16 230 91.5 30 52 217 3e-43 183 235 human 563 XP_027877518.1
XP_014840262.1 286 498 24 235 90.2 31 52 212 3e-44 187 235 human 564 XP_014840262.1;XP_014840263
XP_007567988.1 286 499 24 235 90.2 30 52 213 7e-43 182 235 human 565 XP_007567988.1;XP_007567991
XP_014898090.1 286 499 24 235 90.2 30 52 213 4e-42 180 235 human 565 XP_014898090.1
XP_020471693.1 294 488 32 227 83.4 31 48 194 9e-40 172 235 human 569 XP_020471693.1
XP_008280479.1 294 511 21 235 91.5 31 48 217 2e-44 188 235 human 570 XP_008280479.1
XP_030257680.1 287 480 40 232 82.1 33 50 193 9e-41 175 235 human 573 XP_030257680.1
XP_016362910.1 252 477 4 232 97.4 30 46 225 1e-41 178 235 human 574 XP_016362910.1;XP_016362911
XP_016411308.1 252 477 4 232 97.4 30 46 225 8e-42 179 235 human 574 XP_016411308.1
AWP04170.1 293 484 52 232 77.0 33 50 191 4e-40 173 235 human 576 AWP04170.1
QCO31414.1 293 484 52 232 77.0 33 50 191 6e-40 172 235 human 576 QCO31414.1;QCO31415
XP_026102610.1 259 478 14 232 93.2 30 48 219 6e-40 172 235 human 576 XP_026102610.1
NP_001106665.1 284 490 30 227 84.3 30 49 206 1e-41 178 235 human 577 NP_001106665.1;BAF91188
TNM97751.1 284 490 30 227 84.3 30 49 206 5e-42 179 235 human 577 TNM97751.1
XP_011614696.2 284 490 30 227 84.3 30 49 206 1e-41 178 235 human 577 XP_011614696.2
XP_018939138.1 253 478 5 232 97.0 30 47 225 6e-41 176 235 human 577 XP_018939138.1;XP_018939139;KTF82518
XP_016085949.1 252 477 4 232 97.4 30 45 225 2e-42 181 235 human 578 XP_016085949.1
XP_026119947.1 259 478 14 232 93.2 30 48 219 7e-40 172 235 human 578 XP_026119947.1
XP_010774263.1 296 494 35 232 84.3 32 53 198 5e-43 182 235 human 580 XP_010774263.1;XP_010774264
XP_012714371.1 296 501 20 226 88.1 34 53 205 3e-42 180 235 human 580 XP_012714371.1
XP_022057778.1 298 509 22 232 89.8 31 48 211 5e-44 186 235 human 583 XP_022057778.1
XP_019955201.1 291 488 33 231 84.7 31 50 197 1e-40 174 235 human 584 XP_019955201.1
XP_023124681.1 299 508 24 235 90.2 31 49 209 1e-45 191 235 human 586 XP_023124681.1
XP_029308550.1 291 491 32 232 85.5 30 51 200 1e-41 178 235 human 586 XP_029308550.1
XP_028988652.1 289 491 32 232 85.5 30 50 202 2e-35 157 235 human 587 XP_028988652.1;XP_028988653
XP_026229899.1 287 495 18 227 89.4 33 53 208 8e-45 189 235 human 588 XP_026229899.1
QCV57275.1 289 491 32 232 85.5 31 51 202 3e-43 183 235 human 589 QCV57275.1
XP_021145322.1 260 469 22 230 88.9 32 46 209 6e-49 203 235 human 590 XP_021145322.1
TKS79933.1 314 499 46 232 79.6 32 53 185 7e-41 176 235 human 597 TKS79933.1
XP_026170345.1 287 500 21 232 90.2 32 51 213 1e-42 181 235 human 597 XP_026170345.1;XP_026170346
TKS27112.1 372 546 62 232 72.8 32 49 174 1e-42 181 235 human 601 TKS27112.1
XP_025890944.1 257 468 18 222 87.2 32 43 211 1e-45 191 235 human 603 XP_025890944.1
CDQ87038.1 286 499 24 233 89.4 31 47 213 3e-42 180 235 human 604 CDQ87038.1
XP_028449138.1 308 508 36 232 83.8 34 52 200 8e-43 182 235 human 607 XP_028449138.1;TDH05507
XP_019712450.1 342 539 35 233 84.7 33 54 197 1e-45 191 235 human 608 XP_019712450.1
XP_005504021.1 280 489 22 230 88.9 32 46 209 7e-49 202 235 human 610 XP_005504021.1;PKK19683
XP_010723390.1 309 473 68 232 70.2 35 54 164 3e-48 200 235 human 615 XP_010723390.1
KFP06358.1 390 603 23 235 90.6 31 44 213 4e-51 209 235 human 616 KFP06358.1
KFQ51151.1 380 589 22 230 88.9 32 45 209 1e-49 204 235 human 616 KFQ51151.1
KFV07345.1 373 596 28 232 87.2 31 44 223 6e-51 209 235 human 616 KFV07345.1
KFQ20826.1 399 591 36 228 82.1 30 43 192 2e-49 204 235 human 619 KFQ20826.1
KFV52042.1 400 593 39 231 82.1 32 46 193 4e-49 203 235 human 619 KFV52042.1
KFQ17041.1 426 602 57 232 74.9 35 49 176 3e-47 197 235 human 622 KFQ17041.1
KFR04834.1 417 605 47 234 80.0 34 48 188 5e-51 209 235 human 625 KFR04834.1
KFO09658.1 374 599 25 230 87.7 30 45 225 6e-49 202 235 human 626 KFO09658.1
KFP94629.1 389 599 22 230 88.9 31 46 210 1e-49 205 235 human 626 KFP94629.1
KFV00468.1 373 599 12 230 93.2 31 42 226 1e-47 198 235 human 626 KFV00468.1
KFW95646.1 393 599 25 230 87.7 32 45 206 2e-52 214 235 human 626 KFW95646.1
KFP14217.1 380 601 18 230 90.6 32 45 221 3e-50 206 235 human 628 KFP14217.1
KFP55919.1 368 598 6 228 94.9 30 43 230 2e-51 211 235 human 628 KFP55919.1
KFP96458.1 391 601 22 230 88.9 31 45 210 5e-53 216 235 human 628 KFP96458.1
KFV99775.1 391 601 22 230 88.9 31 43 210 2e-49 204 235 human 628 KFV99775.1
KGL88107.1 429 606 58 235 75.7 34 47 177 4e-50 206 235 human 629 KGL88107.1
KFM10766.1 434 607 62 235 74.0 35 50 173 1e-48 201 235 human 630 KFM10766.1
KFV73459.1 387 597 26 230 87.2 33 45 210 1e-49 205 235 human 630 KFV73459.1
KFP90689.1 438 607 62 230 71.9 36 49 169 1e-46 194 235 human 632 KFP90689.1
XP_028906958.1 343 507 62 226 70.2 31 48 164 4e-40 173 235 human 643 XP_028906958.1
XP_025871184.1 410 648 1 235 100.0 74 82 238 1e-68 268 235 human 648 XP_025871184.1
XP_019325260.1 416 649 1 235 100.0 81 89 233 2e-75 290 235 human 649 XP_019325260.1
XP_029931358.1 341 541 33 235 86.4 30 50 200 9e-40 172 235 human 649 XP_029931358.1
XP_010882521.3 346 547 32 232 85.5 32 49 201 4e-42 180 235 human 655 XP_010882521.3
XP_029607373.1 341 550 24 232 88.9 30 45 209 6e-43 182 235 human 656 XP_029607373.1
XP_014025434.1 342 551 24 232 88.9 30 45 209 3e-43 183 235 human 657 XP_014025434.1;XP_014025435;XP_014025436
XP_021454523.1 343 552 24 232 88.9 32 48 209 3e-42 180 235 human 659 XP_021454523.1
XP_023854570.1 342 553 24 232 88.9 33 46 211 5e-45 189 235 human 659 XP_023854570.1;XP_023854571
XP_012680748.1 359 532 59 232 74.0 35 51 173 5e-32 146 235 human 660 XP_012680748.1
XP_023699379.1 350 566 18 234 92.3 32 48 216 7e-44 186 235 human 664 XP_023699379.1
XP_024239574.1 335 558 15 232 92.8 33 47 223 5e-43 182 235 human 665 XP_024239574.1;XP_024239663;XP_024239744;XP_024239828;XP_024239914
XP_020347942.1 350 559 24 232 88.9 32 48 209 5e-45 189 235 human 666 XP_020347942.1;XP_020347943;XP_020347944;XP_020347945
XP_029541726.1 350 559 24 232 88.9 32 48 209 3e-42 180 235 human 666 XP_029541726.1;XP_029541727;XP_029541728
XP_025028502.1 338 531 29 222 82.6 30 46 193 4e-41 176 235 human 667 XP_025028502.1
XP_010072321.1 373 596 28 232 87.2 31 44 223 6e-51 209 235 human 669 XP_010072321.1
XP_025028501.1 340 533 29 222 82.6 30 46 193 4e-41 176 235 human 669 XP_025028501.1
GCF56572.1 352 529 54 232 76.2 32 49 177 3e-41 177 235 human 673 GCF56572.1
XP_004689386.1 368 536 68 232 70.2 30 49 168 6e-39 169 235 human 678 XP_004689386.1;XP_012584955
XP_012863134.1 373 543 58 228 72.8 31 47 170 3e-39 170 235 human 682 XP_012863134.1
XP_015276078.1 329 545 7 230 95.3 30 45 216 4e-42 179 235 human 684 XP_015276078.1;XP_015276079
XP_025302499.1 453 690 1 235 100.0 74 83 237 8e-69 268 235 human 690 XP_025302499.1
TFK00140.1 333 543 21 232 90.2 30 48 210 6e-46 193 235 human 691 TFK00140.1
XP_030365526.1 377 581 25 228 86.8 31 44 204 1e-48 201 235 human 691 XP_030365526.1
XP_009676037.1 345 548 27 230 86.8 32 45 203 8e-51 208 235 human 692 XP_009676037.1
XP_019368973.1 318 563 11 232 94.5 30 42 245 8e-50 205 235 human 693 XP_019368973.1
XP_025052284.1 403 567 68 232 70.2 38 54 164 1e-47 198 235 human 694 XP_025052284.1;XP_025052285
EOA95601.1 363 571 27 232 87.7 31 45 208 3e-49 203 235 human 695 EOA95601.1
XP_005155258.1 376 589 21 232 90.2 31 44 213 5e-49 203 235 human 695 XP_005155258.1
KQK82830.1 378 584 23 228 87.7 30 43 206 9e-48 198 235 human 697 KQK82830.1
XP_017689117.1 415 587 64 235 73.2 32 49 172 1e-42 181 235 human 697 XP_017689117.1;XP_017689118
XP_003760653.1 361 544 41 224 78.3 30 48 183 7e-44 186 235 human 698 XP_003760653.1
XP_010019457.1 394 592 32 232 85.5 31 45 198 6e-44 186 235 human 699 XP_010019457.1
XP_029773543.1 398 570 64 232 71.9 33 49 172 3e-43 183 235 human 701 XP_029773543.1
XP_020826901.1 356 555 25 224 85.1 30 46 199 2e-43 184 235 human 702 XP_020826901.1;XP_020826902
XP_030396462.1 377 565 49 234 79.1 30 48 188 1e-44 188 235 human 704 XP_030396462.1
XP_014808292.1 417 594 57 234 75.7 34 48 177 1e-48 201 235 human 706 XP_014808292.1
XP_014808293.1 417 594 57 234 75.7 34 48 177 1e-48 201 235 human 706 XP_014808293.1
XP_007899298.1 323 526 27 230 86.8 32 49 203 1e-43 184 235 human 707 XP_007899298.1;XP_007899299;XP_007899300
XP_023500240.1 364 543 57 232 74.9 30 46 179 4e-42 180 235 human 713 XP_023500240.1
XP_030073778.1 349 563 18 232 91.5 30 50 214 6e-43 182 235 human 713 XP_030073778.1;XP_030073779
XP_009480176.1 380 589 22 230 88.9 32 45 209 8e-50 205 235 human 714 XP_009480176.1
XP_009979399.1 373 599 12 230 93.2 31 42 226 1e-47 198 235 human 714 XP_009979399.1
XP_030322340.1 388 601 23 235 90.6 31 44 213 8e-51 209 235 human 715 XP_030322340.1
XP_010173154.1 368 588 6 228 94.9 30 43 220 2e-49 204 235 human 716 XP_010173154.1
XP_009808101.1 400 593 39 231 82.1 32 46 193 5e-49 203 235 human 717 XP_009808101.1
XP_010177190.1 399 591 36 228 82.1 30 43 192 9e-50 205 235 human 719 XP_010177190.1
XP_009470181.1 417 605 47 234 80.0 34 48 188 5e-51 209 235 human 721 XP_009470181.1
XP_009634984.1 380 601 18 230 90.6 32 45 221 3e-50 206 235 human 721 XP_009634984.1
XP_010298283.1 374 599 25 230 87.7 30 45 225 3e-49 203 235 human 721 XP_010298283.1
XP_028618280.1 381 555 64 234 72.8 30 48 174 3e-42 180 235 human 721 XP_028618280.1
XP_006177626.1 372 546 62 232 72.8 32 49 174 6e-43 182 235 human 723 XP_006177626.1;XP_006188003;EPY78547;EPY86332
XP_006206437.1 372 546 62 232 72.8 32 48 174 3e-45 190 235 human 723 XP_006206437.1
XP_009511631.1 393 599 25 230 87.7 32 45 206 9e-53 215 235 human 723 XP_009511631.1
XP_010965043.1 372 546 62 232 72.8 32 49 174 5e-43 182 235 human 723 XP_010965043.1
XP_010981627.1 372 546 62 232 72.8 32 49 174 1e-42 181 235 human 723 XP_010981627.1
XP_011594215.1 389 598 22 230 88.9 32 47 209 9e-54 218 235 human 723 XP_011594215.1;XP_029889195;XP_029889196
XP_009920467.1 389 599 22 230 88.9 31 46 210 8e-50 205 235 human 724 XP_009920467.1
XP_010560547.1 389 599 22 230 88.9 31 46 210 8e-50 205 235 human 724 XP_010560547.1
XP_009570504.1 391 601 22 230 88.9 31 43 210 2e-49 204 235 human 726 XP_009570504.1
XP_009707398.1 368 598 6 228 94.9 30 43 230 2e-51 211 235 human 726 XP_009707398.1
XP_009959824.1 391 601 22 230 88.9 31 45 210 4e-53 216 235 human 726 XP_009959824.1
XP_013158110.1 434 602 63 230 71.5 36 52 168 1e-49 204 235 human 726 XP_013158110.1
XP_014133217.1 411 602 40 230 81.3 32 47 191 2e-51 210 235 human 726 XP_014133217.1
XP_009893486.1 429 606 58 235 75.7 34 47 177 4e-50 206 235 human 727 XP_009893486.1
XP_009282325.1 434 607 62 235 74.0 35 50 173 1e-48 201 235 human 728 XP_009282325.1
XP_009871442.1 438 607 62 230 71.9 36 49 169 4e-47 196 235 human 728 XP_009871442.1
NP_001297720.1 391 599 27 232 87.7 32 45 208 1e-48 201 235 human 734 NP_001297720.1;AHX37587
XP_009974479.1 400 606 25 230 87.7 32 46 206 2e-50 207 235 human 734 XP_009974479.1
XP_025961666.1 369 593 4 232 97.4 31 47 224 5e-50 206 235 human 734 XP_025961666.1
NP_001074975.1 429 593 68 232 70.2 35 53 164 1e-48 201 235 human 735 NP_001074975.1;ABK20148
XP_015155511.1 429 593 68 232 70.2 35 53 164 1e-48 201 235 human 735 XP_015155511.1
XP_013050712.1 428 597 65 234 72.3 36 52 169 3e-49 203 235 human 736 XP_013050712.1;XP_013050713
RXM93555.1 361 564 29 232 86.8 32 51 203 2e-48 201 235 human 737 RXM93555.1
XP_008946049.1 426 602 57 232 74.9 35 49 176 2e-47 197 235 human 738 XP_008946049.1
XP_013798144.1 389 597 24 232 88.9 30 48 208 1e-52 214 235 human 739 XP_013798144.1
XP_013798145.1 389 597 24 232 88.9 30 48 208 1e-52 214 235 human 739 XP_013798145.1
XP_025922997.1 389 597 24 232 88.9 30 48 208 1e-52 214 235 human 739 XP_025922997.1;XP_025922998
XP_006896500.1 398 572 54 228 74.5 31 46 174 3e-40 173 235 human 741 XP_006896500.1
XP_014698545.1 364 543 57 232 74.9 31 48 179 9e-44 185 235 human 742 XP_014698545.1
XP_015220763.1 348 567 21 232 90.2 31 45 219 2e-42 181 235 human 746 XP_015220763.1
XP_014341573.1 383 568 50 232 77.9 32 50 185 5e-38 166 235 human 761 XP_014341573.1
PKU34580.1 481 648 68 235 71.5 35 50 167 7e-49 202 235 human 765 PKU34580.1
XP_004023546.3 398 581 53 232 76.6 30 46 183 8e-45 189 235 human 765 XP_004023546.3;XP_027825641
ANV78028.1 426 634 27 232 87.7 32 45 208 8e-49 202 235 human 769 ANV78028.1
XP_013820713.2 412 595 53 232 76.6 30 45 183 2e-42 181 235 human 793 XP_013820713.2;XP_017906378
KYO42550.1 544 714 62 232 72.8 37 53 170 7e-49 202 235 human 844 KYO42550.1
KYO42549.1 552 722 62 232 72.8 37 53 170 9e-49 202 235 human 852 KYO42549.1
XP_009072374.1 12 148 46 209 73.5 37 50 136 9e-20 105 223 koala 148 XP_009072374.1
XP_009707473.1 1 159 52 210 71.3 50 69 158 5e-40 173 223 koala 159 XP_009707473.1
2M1W 5 162 66 223 70.9 83 91 157 4e-59 236 223 koala 166 2M1W
2M1X 2 161 63 220 70.9 32 50 159 1e-44 188 223 koala 168 2M1X
KGL81639.1 2 169 51 218 75.3 60 77 167 1e-57 231 223 koala 169 KGL81639.1
AAS20428.1 2 160 63 219 70.4 32 49 158 1e-44 188 223 koala 172 AAS20428.1
XP_018119788.1 12 171 59 218 71.7 56 71 159 2e-47 197 223 koala 175 XP_018119788.1;XP_018119799;OCU02229
XP_030084069.1 21 177 66 222 70.4 45 63 156 8e-31 142 223 koala 178 XP_030084069.1
XP_008937694.1 14 181 23 208 83.4 37 54 167 3e-30 140 223 koala 182 XP_008937694.1
XP_004599906.1 2 176 44 218 78.5 70 82 174 1e-53 218 223 koala 185 XP_004599906.1
XP_027564076.1 2 189 31 212 81.6 44 62 187 1e-39 171 223 koala 189 XP_027564076.1
XP_009476711.1 4 193 23 206 82.5 44 62 189 3e-38 166 223 koala 193 XP_009476711.1
ABH10662.1 26 183 65 220 70.0 33 60 157 5e-38 166 223 koala 196 ABH10662.1
XP_009872473.1 46 196 14 187 78.0 32 48 150 2e-19 104 223 koala 196 XP_009872473.1
XP_029072393.1 2 192 33 223 85.7 69 83 190 8e-59 235 223 koala 196 XP_029072393.1
OBS82825.1 6 190 23 198 78.9 66 72 184 4e-51 210 223 koala 198 OBS82825.1
XP_010304648.1 5 190 14 218 91.9 36 54 185 2e-29 137 223 koala 200 XP_010304648.1
XP_009282474.1 5 201 14 210 88.3 47 64 196 6e-49 202 223 koala 201 XP_009282474.1
XP_009930508.1 5 201 14 210 88.3 42 59 196 3e-43 183 223 koala 201 XP_009930508.1
XP_019061615.1 22 197 48 223 78.9 76 87 175 6e-57 229 223 koala 201 XP_019061615.1
XP_018415358.1 48 207 64 223 71.7 57 75 159 3e-48 200 223 koala 210 XP_018415358.1
XP_026529181.1 50 207 62 219 70.9 58 75 157 2e-53 217 223 koala 211 XP_026529181.1
XP_026575965.1 50 207 62 219 70.9 58 75 157 2e-53 217 223 koala 211 XP_026575965.1
XP_005857419.1 4 208 19 223 91.9 66 77 204 3e-61 243 223 koala 212 XP_005857419.1;EPQ02154
XP_015413935.1 4 208 19 223 91.9 65 76 204 8e-61 241 223 koala 212 XP_015413935.1;ELK36509
ETE60420.1 50 207 62 219 70.9 58 75 157 7e-53 215 223 koala 215 ETE60420.1
XP_004618241.1 1 210 1 222 99.6 60 71 209 9e-64 251 223 koala 215 XP_004618241.1
XP_014434708.1 4 210 13 218 92.4 54 70 206 2e-60 240 223 koala 215 XP_014434708.1;XP_014434709;XP_014434710;XP_014434711
XP_015675321.1 1 207 1 219 98.2 45 61 206 3e-54 220 223 koala 215 XP_015675321.1
XP_013912448.1 50 208 61 219 71.3 57 76 158 5e-52 213 223 koala 216 XP_013912448.1
EMP39899.1 1 212 1 218 97.8 52 68 211 4e-62 246 223 koala 217 EMP39899.1
XP_005300191.1 1 212 1 218 97.8 53 69 211 5e-60 239 223 koala 217 XP_005300191.1;XP_005300192;XP_005300193;XP_023959636
XP_007442151.1 42 207 54 219 74.4 54 72 165 1e-54 221 223 koala 217 XP_007442151.1;XP_015746115
XP_010113783.1 5 208 14 218 91.9 43 60 203 4e-44 186 223 koala 217 XP_010113783.1
XP_024064535.2 17 212 24 218 87.4 56 73 195 8e-60 238 223 koala 217 XP_024064535.2;XP_024064534
XP_030421630.1 1 212 1 218 97.8 54 71 211 5e-62 245 223 koala 217 XP_030421630.1;XP_030421631;XP_030421632;XP_030421633
XP_013810569.1 1 210 1 218 97.8 54 68 209 4e-65 256 223 koala 218 XP_013810569.1
XP_009319388.1 24 220 14 210 88.3 46 63 196 9e-47 195 223 koala 220 XP_009319388.1
XP_009892132.1 5 210 14 218 91.9 40 58 205 2e-42 181 223 koala 220 XP_009892132.1
XP_007055469.2 5 216 1 218 97.8 52 68 211 4e-62 246 223 koala 221 XP_007055469.2;XP_027673610
XP_012399572.1 1 221 1 223 100.0 87 93 220 4e-70 272 223 koala 221 XP_012399572.1
NP_001191276.1 1 223 1 223 100.0 76 85 222 4e-65 256 223 koala 223 NP_001191276.1
XP_015271788.1 1 214 1 219 98.2 47 60 213 2e-52 214 223 koala 223 XP_015271788.1;XP_015271789
XP_020823005.1 1 223 1 223 100.0 100 100 222 7e-72 278 223 koala 223 XP_020823005.1
XP_016850341.1 1 209 1 214 96.0 50 69 208 4e-52 213 223 koala 224 XP_016850341.1;XP_016850342
XP_008707699.1 1 216 1 218 97.8 65 75 215 6e-68 265 223 koala 225 XP_008707699.1
XP_028348943.1 13 221 13 223 94.6 65 80 208 7e-60 238 223 koala 225 XP_028348943.1;XP_028348944;XP_028348945;XP_028348946
XP_023587721.1 1 226 1 220 98.7 63 72 225 2e-63 250 223 koala 227 XP_023587721.1
XP_028604507.1 1 214 1 219 98.2 49 63 213 5e-55 222 223 koala 227 XP_028604507.1
XP_013011597.1 1 220 1 219 98.2 64 75 219 2e-62 247 223 koala 228 XP_013011597.1;XP_013011599
XP_017651625.1 1 228 1 223 100.0 65 76 227 7e-68 265 223 koala 228 XP_017651625.1
XP_019340091.1 12 223 1 218 97.8 55 70 211 3e-62 246 223 koala 228 XP_019340091.1;XP_019340100
XP_019372527.1 12 223 1 218 97.8 55 70 211 9e-63 248 223 koala 228 XP_019372527.1;XP_019372529;XP_019372530
XP_019410568.1 12 223 1 218 97.8 55 69 211 1e-62 247 223 koala 228 XP_019410568.1;XP_019410569;XP_019410570
XP_027730559.1 1 228 1 223 100.0 92 94 227 3e-69 270 223 koala 228 XP_027730559.1
XP_004010232.2 1 225 1 223 100.0 65 76 224 3e-66 260 223 koala 229 XP_004010232.2;XP_012036024
XP_007952719.1 1 228 1 220 98.7 62 74 227 9e-67 261 223 koala 229 XP_007952719.1
XP_010969814.1 1 230 1 221 99.1 63 75 229 2e-67 263 223 koala 230 XP_010969814.1;XP_010985801;XP_014422006;EPY74383;TKS50171
XP_015094364.1 1 230 1 221 99.1 64 75 229 3e-68 267 223 koala 230 XP_015094364.1
TFK12723.1 1 213 1 219 98.2 52 68 212 4e-61 243 223 koala 231 TFK12723.1
XP_005356131.1 1 226 1 222 99.6 62 76 225 2e-65 257 223 koala 231 XP_005356131.1;XP_026639114
XP_030049363.1 7 226 1 223 100.0 53 65 219 1e-57 231 223 koala 231 XP_030049363.1;XP_030049364
AFN27530.1 1 228 1 223 100.0 65 78 227 2e-67 264 223 koala 232 AFN27530.1
BAE30771.1 1 225 1 220 98.7 59 74 224 1e-65 258 223 koala 232 BAE30771.1
KAA0727038.1 1 228 1 223 100.0 66 78 227 8e-68 265 223 koala 232 KAA0727038.1
NP_001039921.1 1 228 1 223 100.0 65 78 227 4e-67 262 223 koala 232 NP_001039921.1;XP_005211269;XP_019823587;XP_027408431;XP_027408432;Q2LGB7;ABC47874;AAI18339;DAA25882
NP_001102360.1 1 225 1 220 98.7 61 76 224 2e-63 250 223 koala 232 NP_001102360.1;XP_006254752;EDM14388
NP_775570.1 1 225 1 220 98.7 59 74 224 8e-66 258 223 koala 232 NP_775570.1;Q8BJQ4;BAC38055;AAP29979;AAP81749;BAC98398;AAH99933;BAE22014;EDL09980
XP_006047327.1 1 228 1 223 100.0 66 78 227 7e-68 265 223 koala 232 XP_006047327.1;XP_025152209
XP_010860382.1 1 228 1 223 100.0 65 77 227 6e-66 258 223 koala 232 XP_010860382.1;XP_010860383;XP_010860384;XP_010860385
XP_017909212.1 1 228 1 223 100.0 65 77 227 1e-67 265 223 koala 232 XP_017909212.1;XP_017909213
XP_020748203.1 1 228 1 223 100.0 63 75 227 2e-68 267 223 koala 232 XP_020748203.1;XP_020748204
XP_021006287.1 1 225 1 220 98.7 60 72 224 9e-66 258 223 koala 232 XP_021006287.1
XP_021508228.1 1 224 1 219 98.2 62 75 223 1e-63 251 223 koala 232 XP_021508228.1
XP_023404744.1 1 224 1 219 98.2 63 75 223 6e-65 255 223 koala 232 XP_023404744.1
XP_027827255.1 1 228 1 223 100.0 64 76 227 2e-66 260 223 koala 232 XP_027827255.1
XP_028632962.1 1 225 1 220 98.7 61 72 224 4e-65 256 223 koala 232 XP_028632962.1
EGV95508.1 1 228 1 222 99.6 61 74 227 4e-64 252 223 koala 233 EGV95508.1
ERE86013.1 1 228 1 222 99.6 62 74 227 3e-64 253 223 koala 233 ERE86013.1
XP_006977723.1 1 228 1 222 99.6 63 76 227 4e-66 259 223 koala 233 XP_006977723.1
XP_008070631.1 1 229 1 223 100.0 65 79 228 2e-68 267 223 koala 233 XP_008070631.1
XP_012418625.1 2 224 1 218 97.8 66 75 222 1e-67 264 223 koala 233 XP_012418625.1
XP_012968196.1 1 229 1 223 100.0 60 72 228 5e-65 255 223 koala 233 XP_012968196.1
XP_013366174.1 2 204 25 219 87.4 61 70 202 7e-50 205 223 koala 233 XP_013366174.1
XP_020041793.1 1 229 1 223 100.0 64 73 228 2e-67 263 223 koala 233 XP_020041793.1
XP_025716559.1 2 224 1 218 97.8 63 74 222 2e-67 263 223 koala 233 XP_025716559.1;XP_025716560;XP_025716561
XP_027460744.1 2 224 1 218 97.8 65 74 222 2e-68 267 223 koala 233 XP_027460744.1
XP_027948430.1 2 224 1 218 97.8 65 74 222 8e-68 265 223 koala 233 XP_027948430.1;XP_027948431;XP_027948432
NP_001191272.1 1 230 1 223 100.0 66 79 229 3e-68 267 223 koala 234 NP_001191272.1;XP_008989879
XP_003259902.1 1 230 1 223 100.0 64 75 229 1e-67 265 223 koala 234 XP_003259902.1;XP_012360996
XP_005857418.1 1 230 1 223 100.0 63 74 229 2e-66 260 223 koala 234 XP_005857418.1
XP_006081198.1 1 230 1 223 100.0 62 73 229 3e-67 263 223 koala 234 XP_006081198.1
XP_006755335.1 1 230 1 223 100.0 63 74 229 2e-67 263 223 koala 234 XP_006755335.1
XP_006913357.1 1 230 1 223 100.0 64 75 229 1e-62 248 223 koala 234 XP_006913357.1
XP_008142680.1 1 230 1 223 100.0 63 75 229 5e-69 269 223 koala 234 XP_008142680.1;XP_028005522
XP_008586847.1 1 230 1 223 100.0 65 74 229 1e-68 267 223 koala 234 XP_008586847.1
XP_010337966.1 1 230 1 223 100.0 65 75 229 2e-68 267 223 koala 234 XP_010337966.1
XP_010355222.1 1 230 1 223 100.0 63 74 229 4e-69 269 223 koala 234 XP_010355222.1
XP_011225882.1 1 225 1 218 97.8 64 73 224 4e-69 269 223 koala 234 XP_011225882.1
XP_011356556.1 1 230 1 223 100.0 64 78 229 2e-67 263 223 koala 234 XP_011356556.1
XP_012372212.1 1 230 1 223 100.0 63 73 229 2e-65 256 223 koala 234 XP_012372212.1
XP_016002930.1 1 230 1 223 100.0 67 77 229 7e-71 275 223 koala 234 XP_016002930.1;XP_016002939
XP_017357511.1 1 230 1 223 100.0 66 80 229 2e-68 267 223 koala 234 XP_017357511.1
XP_019506796.1 1 229 1 222 99.6 65 75 228 8e-67 262 223 koala 234 XP_019506796.1;XP_019506797
XP_024419068.1 1 229 1 222 99.6 64 75 228 2e-72 280 223 koala 234 XP_024419068.1
XP_026363570.1 1 225 1 218 97.8 64 73 224 1e-68 268 223 koala 234 XP_026363570.1;XP_026363571;XP_026363572
XP_029797434.1 1 225 1 218 97.8 62 72 224 5e-67 262 223 koala 234 XP_029797434.1;XP_029797435;XP_029797436;XP_029797437;XP_029797439
NP_001182133.1 1 231 1 223 100.0 66 80 230 2e-68 267 223 koala 235 NP_001182133.1;BAG55269
NP_001182430.1 1 231 1 223 100.0 65 78 230 6e-68 265 223 koala 235 NP_001182430.1;BAG55274
NP_001191270.1 1 231 1 223 100.0 64 76 230 1e-68 267 223 koala 235 NP_001191270.1;BAG55272;PNJ80446
NP_001191386.1 1 230 1 218 97.8 56 68 229 1e-59 238 223 koala 235 NP_001191386.1
NP_001269274.1 1 231 1 223 100.0 67 80 230 2e-68 267 223 koala 235 NP_001269274.1;BAG55271
NP_001272750.1 1 231 1 223 100.0 65 78 230 3e-68 266 223 koala 235 NP_001272750.1;XP_011925841;XP_011826432;XP_011771199;XP_011771200;XP_015306902;BAG55273
NP_067681.1 1 231 1 223 100.0 66 79 230 2e-68 267 223 koala 235 NP_067681.1;Q86XR7;AAO74498;BAC77375;AAP81748;BAC98397;BAC98399;AAQ97431;AAQ97432;AAI09267;AAI09266;EAW48960;BAG55268;AIC53712;SJL87105;SJX32208
TEA40782.1 1 231 1 223 100.0 64 77 230 4e-70 272 223 koala 235 TEA40782.1
XP_003788954.1 1 231 1 223 100.0 65 72 230 5e-70 272 223 koala 235 XP_003788954.1
XP_004267517.1 1 231 1 223 100.0 64 77 230 1e-69 271 223 koala 235 XP_004267517.1;XP_019796412;XP_019796413;XP_026955606;XP_026955616
XP_004651622.1 1 228 1 220 98.7 64 76 227 3e-66 260 223 koala 235 XP_004651622.1
XP_006870605.1 1 231 1 219 98.2 59 70 230 5e-66 259 223 koala 235 XP_006870605.1
XP_007121541.1 1 231 1 223 100.0 62 78 230 2e-68 267 223 koala 235 XP_007121541.1;XP_023979949;XP_028348942
XP_007192181.1 1 231 1 223 100.0 63 76 230 8e-68 265 223 koala 235 XP_007192181.1
XP_007451276.1 1 231 1 223 100.0 63 77 230 7e-69 268 223 koala 235 XP_007451276.1
XP_008012375.1 1 231 1 223 100.0 64 78 230 2e-68 267 223 koala 235 XP_008012375.1
XP_008950312.1 1 231 1 223 100.0 66 80 230 4e-68 266 223 koala 235 XP_008950312.1;BAG55270
XP_009207178.1 1 231 1 223 100.0 65 78 230 5e-68 266 223 koala 235 XP_009207178.1;XP_025242856;XP_025242857
XP_010612439.1 1 231 1 223 100.0 63 75 230 1e-63 251 223 koala 235 XP_010612439.1;XP_010612440;XP_010612441;XP_019061614
XP_011819052.1 1 229 1 221 99.1 65 78 228 5e-71 275 223 koala 235 XP_011819052.1
XP_013220277.1 1 231 1 223 100.0 63 76 230 2e-64 253 223 koala 235 XP_013220277.1
XP_014652124.1 1 231 1 223 100.0 64 78 230 2e-67 264 223 koala 235 XP_014652124.1
XP_015344087.1 1 231 1 223 100.0 62 76 230 1e-64 254 223 koala 235 XP_015344087.1;XP_015344088
XP_017744484.1 1 231 1 223 100.0 63 73 230 5e-69 269 223 koala 235 XP_017744484.1
XP_022446558.1 1 231 1 223 100.0 62 77 230 3e-68 267 223 koala 235 XP_022446558.1;XP_022446565;XP_022446572;XP_022446577;XP_029072391;XP_029072392;TKC38638
XP_024599102.1 1 231 1 223 100.0 63 77 230 2e-68 267 223 koala 235 XP_024599102.1
XP_026271260.1 1 231 1 223 100.0 63 75 230 9e-64 251 223 koala 235 XP_026271260.1
XP_026302779.1 1 231 1 223 100.0 64 77 230 3e-68 267 223 koala 235 XP_026302779.1
XP_027796854.1 1 231 1 223 100.0 62 76 230 1e-64 254 223 koala 235 XP_027796854.1
XP_004686551.1 1 225 1 218 97.8 58 71 224 2e-66 260 223 koala 236 XP_004686551.1
XP_012515001.1 1 232 1 223 100.0 65 74 231 5e-68 265 223 koala 236 XP_012515001.1
XP_012619167.1 1 232 1 223 100.0 65 76 231 9e-68 265 223 koala 236 XP_012619167.1;XP_012619168;XP_012619169;XP_012619170;XP_012619173;XP_012619174;XP_012619175;XP_012619176;XP_020145789
XP_012619177.2 1 232 1 223 100.0 61 73 231 4e-65 256 223 koala 236 XP_012619177.2
ELW48403.1 1 236 1 220 98.7 62 70 235 2e-65 256 223 koala 237 ELW48403.1
NP_001191280.1 1 233 1 223 100.0 62 75 232 6e-67 262 223 koala 237 NP_001191280.1;XP_020934855;XP_020934858;XP_020934868
XP_006927597.1 4 233 1 223 100.0 62 71 229 2e-67 264 223 koala 237 XP_006927597.1;XP_019686604
XP_007086891.1 4 233 1 223 100.0 62 72 229 2e-67 263 223 koala 237 XP_007086891.1
XP_014932168.1 4 233 1 223 100.0 62 71 229 2e-67 263 223 koala 237 XP_014932168.1
XP_016080423.1 4 233 1 223 100.0 63 76 229 4e-72 279 223 koala 237 XP_016080423.1;XP_016080425
XP_017533085.1 1 233 1 223 100.0 63 75 232 2e-67 264 223 koala 237 XP_017533085.1;XP_017533086;XP_017533087;XP_017533088
XP_025780880.1 4 233 1 223 100.0 63 73 229 3e-66 260 223 koala 237 XP_025780880.1
XP_030172679.1 4 233 1 223 100.0 62 72 229 1e-67 264 223 koala 237 XP_030172679.1
NP_001189783.1 4 234 1 223 100.0 64 80 230 1e-67 264 223 koala 238 NP_001189783.1;XP_008512114;XP_023472706;XP_023472707;XP_023472708
NP_001191266.1 1 234 1 223 100.0 58 69 233 4e-61 242 223 koala 238 NP_001191266.1
XP_006736938.1 2 229 1 218 97.8 61 72 227 2e-66 260 223 koala 238 XP_006736938.1
XP_012294094.1 1 230 1 223 100.0 67 79 229 2e-68 267 223 koala 238 XP_012294094.1
XP_014447016.1 2 237 1 220 98.7 62 70 235 2e-65 257 223 koala 238 XP_014447016.1
XP_014697198.1 4 234 1 223 100.0 64 79 230 5e-68 266 223 koala 238 XP_014697198.1;XP_014697199
XP_021557894.1 2 229 1 218 97.8 61 71 227 2e-66 260 223 koala 238 XP_021557894.1
XP_029427129.1 7 229 1 219 98.2 55 68 222 8e-54 218 223 koala 238 XP_029427129.1;XP_029427138
XP_004706631.1 4 235 1 223 100.0 60 74 231 4e-68 266 223 koala 239 XP_004706631.1
XP_006886760.1 1 231 1 223 100.0 59 75 230 2e-66 260 223 koala 240 XP_006886760.1
NP_001191275.1 1 232 1 218 97.8 57 70 231 4e-62 246 223 koala 241 NP_001191275.1;XP_008253119
NP_001279313.1 1 220 1 220 98.7 44 63 219 7e-52 212 223 koala 241 NP_001279313.1;AGN91176
XP_012871538.1 1 226 1 219 98.2 59 74 225 7e-64 251 223 koala 241 XP_012871538.1;XP_012871539
XP_022376890.1 2 234 1 218 97.8 59 69 232 4e-67 262 223 koala 243 XP_022376890.1
XP_023447126.1 1 243 1 221 99.1 56 63 242 3e-62 246 223 koala 243 XP_023447126.1
XP_004759121.1 2 235 1 218 97.8 57 68 233 1e-62 248 223 koala 244 XP_004759121.1;XP_012915174
RMC01007.1 1 160 60 219 71.7 33 48 159 2e-42 181 223 koala 248 RMC01007.1
XP_021070064.1 21 245 1 220 98.7 59 72 224 5e-64 252 223 koala 252 XP_021070064.1
XP_027256662.1 22 249 1 222 99.6 62 74 227 6e-64 252 223 koala 254 XP_027256662.1
XP_027295389.1 22 249 1 222 99.6 61 74 227 1e-63 251 223 koala 254 XP_027295389.1
XP_005902009.1 1 252 1 223 100.0 59 70 251 3e-63 250 223 koala 256 XP_005902009.1
XP_009467472.1 83 272 21 210 85.2 47 65 189 5e-47 196 223 koala 272 XP_009467472.1
OPJ77699.1 2 162 59 219 72.2 36 52 160 6e-50 205 223 koala 287 OPJ77699.1
AAH09860.2 27 189 59 219 72.2 31 48 162 7e-46 192 223 koala 356 AAH09860.2
TMS10193.1 52 256 13 220 93.3 30 50 204 8e-45 188 223 koala 358 TMS10193.1
XP_009580203.1 172 347 15 205 85.7 41 57 175 5e-37 163 223 koala 360 XP_009580203.1
EFB19787.1 168 373 11 218 93.3 64 74 205 3e-62 246 223 koala 382 EFB19787.1
XP_020366239.1 4 210 14 219 92.4 30 48 206 4e-44 186 223 koala 383 XP_020366239.1
EHH26713.1 187 387 23 223 90.1 69 81 200 5e-61 242 223 koala 391 EHH26713.1
XP_020635703.1 194 381 34 219 83.4 48 67 187 2e-53 217 223 koala 391 XP_020635703.1
EHB04070.1 173 376 25 219 87.4 67 75 203 7e-59 235 223 koala 397 EHB04070.1
XP_028363168.1 186 394 20 222 91.0 66 77 208 3e-64 253 223 koala 399 XP_028363168.1
VFV36056.1 191 397 25 223 89.2 64 73 206 5e-60 239 223 koala 401 VFV36056.1
XP_006081199.2 188 397 14 223 94.2 63 74 209 5e-62 245 223 koala 401 XP_006081199.2
ELR51893.1 168 398 17 223 92.8 60 68 230 2e-56 227 223 koala 402 ELR51893.1
XP_027408433.1 190 398 15 223 93.7 66 76 208 7e-61 242 223 koala 402 XP_027408433.1
EHH54450.1 200 400 23 223 90.1 69 81 200 5e-61 242 223 koala 404 EHH54450.1
NP_001157940.1 200 400 25 223 89.2 70 83 200 2e-61 243 223 koala 404 NP_001157940.1;AAQ97430;AAQ97433;EAW48961
XP_005376652.2 192 400 14 220 92.8 67 77 208 3e-61 243 223 koala 407 XP_005376652.2
XP_028749957.1 195 404 20 222 91.0 65 78 209 1e-59 238 223 koala 409 XP_028749957.1
KFO19218.1 201 410 23 223 90.1 65 74 209 2e-59 237 223 koala 414 KFO19218.1
XP_004836233.1 188 393 23 219 88.3 66 74 205 4e-59 236 223 koala 414 XP_004836233.1
XP_025960494.1 200 409 1 218 97.8 54 68 209 4e-68 266 223 koala 417 XP_025960494.1
XP_009683844.1 213 422 1 218 97.8 53 68 209 3e-67 263 223 koala 430 XP_009683844.1
XP_025060401.1 217 428 1 218 97.8 54 70 211 5e-64 252 223 koala 433 XP_025060401.1
XP_025925263.1 217 426 1 218 97.8 54 68 209 7e-67 262 223 koala 434 XP_025925263.1
XP_016043099.1 220 437 1 218 97.8 58 73 217 5e-61 242 223 koala 446 XP_016043099.1
PWA25120.1 154 361 13 220 93.3 30 50 207 5e-47 196 223 koala 451 PWA25120.1
XP_010202854.1 136 338 13 215 91.0 32 43 202 2e-47 197 223 koala 465 XP_010202854.1
ELK11576.1 271 450 19 198 80.7 68 78 179 1e-53 218 223 koala 488 ELK11576.1
XP_010219238.1 285 484 20 218 89.2 55 71 199 4e-64 252 223 koala 490 XP_010219238.1
XP_025908622.1 300 487 32 218 83.9 57 73 187 1e-63 251 223 koala 495 XP_025908622.1
XP_029141819.1 231 386 65 220 70.0 34 55 155 2e-43 184 223 koala 507 XP_029141819.1
XP_026783416.1 184 396 11 220 94.2 30 48 212 1e-42 181 223 koala 517 XP_026783416.1
XP_018109628.1 223 427 17 220 91.5 30 43 204 1e-39 171 223 koala 518 XP_018109628.1;XP_018109635;XP_018109641;OCU00345
XP_008280480.1 296 499 13 219 92.8 32 52 203 1e-46 194 223 koala 528 XP_008280480.1
XP_005476265.1 276 483 7 219 95.5 33 52 207 4e-42 179 223 koala 550 XP_005476265.1
XP_006786661.1 277 485 7 219 95.5 31 51 208 3e-43 183 223 koala 552 XP_006786661.1
AYN78122.1 306 467 58 219 72.6 32 53 161 3e-39 170 223 koala 562 AYN78122.1
XP_019712451.1 332 487 63 219 70.4 37 60 155 5e-47 196 223 koala 562 XP_019712451.1
XP_005812562.1 284 490 13 220 93.3 30 50 206 2e-45 190 223 koala 563 XP_005812562.1
XP_027877518.1 286 492 13 220 93.3 30 50 206 1e-45 191 223 koala 563 XP_027877518.1
XP_008431969.1 284 491 13 220 93.3 31 50 207 8e-43 182 223 koala 564 XP_008431969.1;XP_008431970
XP_014840262.1 284 491 13 220 93.3 31 50 207 1e-45 191 223 koala 564 XP_014840262.1;XP_014840263
XP_008280479.1 296 499 13 219 92.8 32 52 203 8e-47 195 223 koala 570 XP_008280479.1
XP_010774263.1 296 487 23 220 88.8 30 51 191 1e-42 181 223 koala 580 XP_010774263.1;XP_010774264
XP_012714371.1 301 501 17 218 90.6 31 52 200 2e-46 194 223 koala 580 XP_012714371.1
XP_022057778.1 296 502 13 220 93.3 32 51 206 3e-49 203 223 koala 583 XP_022057778.1
XP_023124681.1 297 502 13 220 93.3 31 51 205 1e-49 204 223 koala 586 XP_023124681.1
XP_026229899.1 294 496 17 220 91.5 30 50 202 4e-46 193 223 koala 588 XP_026229899.1
KFV99153.1 365 570 8 219 95.1 31 44 205 3e-53 216 223 koala 591 KFV99153.1
XP_026170345.1 275 493 2 220 98.2 31 51 218 1e-43 184 223 koala 597 XP_026170345.1;XP_026170346
QCD16644.1 295 499 13 220 93.3 30 50 204 2e-44 187 223 koala 601 QCD16644.1
QCT05766.1 295 499 13 220 93.3 30 50 204 9e-44 185 223 koala 601 QCT05766.1
XP_010736595.2 295 499 13 220 93.3 30 50 204 3e-44 186 223 koala 601 XP_010736595.2;XP_019117616
XP_025890944.1 270 468 16 214 89.2 30 41 198 3e-49 203 223 koala 603 XP_025890944.1
XP_017576226.1 284 481 20 217 88.8 30 47 197 2e-41 177 223 koala 605 XP_017576226.1;XP_017576227
XP_028449138.1 308 501 28 220 86.5 30 48 193 5e-44 186 223 koala 607 XP_028449138.1;TDH05507
XP_019712450.1 378 533 63 219 70.4 37 60 155 3e-47 196 223 koala 608 XP_019712450.1
KFO84947.1 375 582 12 219 93.3 32 45 207 1e-51 211 223 koala 612 KFO84947.1
KFP06358.1 391 594 16 219 91.5 32 44 203 1e-50 208 223 koala 616 KFP06358.1
KFQ51151.1 380 585 14 219 92.4 32 45 205 1e-50 208 223 koala 616 KFQ51151.1
KFV07345.1 375 590 4 219 96.9 31 42 215 1e-53 218 223 koala 616 KFV07345.1
KFZ48623.1 388 587 20 219 89.7 31 45 199 6e-52 212 223 koala 617 KFZ48623.1
KFQ20826.1 399 590 28 219 86.1 31 43 191 2e-50 207 223 koala 619 KFQ20826.1
KFV52042.1 400 584 31 215 83.0 35 49 184 3e-51 210 223 koala 619 KFV52042.1
KFQ17041.1 426 596 49 219 76.7 35 47 170 1e-49 204 223 koala 622 KFQ17041.1
KFQ67791.1 360 591 1 219 98.2 30 44 231 3e-51 210 223 koala 622 KFQ67791.1
KFQ89713.1 387 593 13 219 92.8 31 44 206 4e-50 206 223 koala 624 KFQ89713.1
KFR04834.1 411 597 33 219 83.9 33 48 186 2e-51 210 223 koala 625 KFR04834.1
KFO09658.1 390 595 14 219 92.4 30 46 205 5e-51 209 223 koala 626 KFO09658.1
KFP94629.1 388 595 13 219 92.8 33 44 207 5e-51 209 223 koala 626 KFP94629.1
KFV00468.1 391 595 16 219 91.5 31 45 204 2e-49 204 223 koala 626 KFV00468.1
KFW95646.1 393 595 17 219 91.0 31 43 202 1e-51 211 223 koala 626 KFW95646.1
KFP14217.1 393 597 15 219 91.9 31 46 204 3e-51 210 223 koala 628 KFP14217.1
KFP36518.1 384 593 5 215 94.6 30 44 209 9e-52 211 223 koala 628 KFP36518.1
KFP55919.1 387 592 8 214 92.8 31 46 205 4e-54 219 223 koala 628 KFP55919.1
KFV99775.1 390 592 11 215 91.9 32 43 202 3e-51 210 223 koala 628 KFV99775.1
KGL88107.1 389 598 11 219 93.7 31 44 209 1e-52 215 223 koala 629 KGL88107.1
KFM10766.1 394 599 14 219 92.4 32 44 205 2e-51 211 223 koala 630 KFM10766.1
KFV73459.1 386 598 11 223 95.5 31 45 212 1e-54 221 223 koala 630 KFV73459.1
KFW63249.1 387 599 8 219 95.1 32 46 212 1e-53 218 223 koala 630 KFW63249.1
KFP90689.1 438 603 54 219 74.4 36 48 165 1e-48 201 223 koala 632 KFP90689.1
KFV41878.1 404 611 9 219 94.6 30 44 207 5e-52 212 223 koala 642 KFV41878.1
XP_028906958.1 343 509 54 220 74.9 30 48 166 2e-43 184 223 koala 643 XP_028906958.1
XP_025871184.1 410 644 1 223 100.0 59 71 234 3e-63 250 223 koala 648 XP_025871184.1
XP_019325260.1 416 645 1 223 100.0 62 72 229 5e-70 272 223 koala 649 XP_019325260.1
XP_029931358.1 384 538 68 223 70.0 34 55 154 1e-42 181 223 koala 649 XP_029931358.1
XP_012680748.1 346 527 32 219 84.3 32 48 181 6e-34 152 223 koala 660 XP_012680748.1
XP_028672432.1 308 514 12 220 93.7 31 50 206 1e-46 194 223 koala 664 XP_028672432.1;XP_028672433
XP_010072321.1 375 590 4 219 96.9 31 42 215 1e-53 218 223 koala 669 XP_010072321.1
XP_014742629.1 365 578 9 219 94.6 30 44 213 3e-45 190 223 koala 671 XP_014742629.1
GCF56572.1 352 526 46 220 78.5 32 48 174 2e-43 184 223 koala 673 GCF56572.1
XP_006110580.2 376 537 62 223 72.6 34 54 161 7e-49 202 223 koala 682 XP_006110580.2
XP_012863134.1 372 542 49 219 76.7 30 46 170 5e-43 183 223 koala 682 XP_012863134.1
XP_010159112.1 365 570 8 219 95.1 31 44 205 3e-53 216 223 koala 687 XP_010159112.1
XP_025302499.1 453 686 1 223 100.0 58 69 233 2e-63 250 223 koala 690 XP_025302499.1
TFK00140.1 382 543 62 223 72.6 35 55 161 3e-48 199 223 koala 691 TFK00140.1
XP_006868978.1 386 543 62 219 70.9 34 47 157 1e-42 181 223 koala 691 XP_006868978.1
XP_030365526.1 375 580 14 219 92.4 31 44 205 7e-50 205 223 koala 691 XP_030365526.1
XP_009676037.1 334 549 12 223 95.1 31 44 215 8e-53 215 223 koala 692 XP_009676037.1
EOA95601.1 357 567 13 223 94.6 30 44 210 7e-53 215 223 koala 695 EOA95601.1
XP_005155258.1 379 583 15 219 91.9 32 43 204 2e-50 207 223 koala 695 XP_005155258.1
KQK82830.1 379 583 15 219 91.9 31 43 204 8e-50 205 223 koala 697 KQK82830.1
XP_014460416.1 391 566 48 223 78.9 33 51 175 1e-53 218 223 koala 697 XP_014460416.1;XP_019339566
XP_017689117.1 415 578 56 219 73.5 32 49 163 7e-44 185 223 koala 697 XP_017689117.1;XP_017689118
XP_003760653.1 361 544 33 216 82.5 30 50 183 2e-45 190 223 koala 698 XP_003760653.1
XP_010019457.1 385 586 14 219 92.4 31 45 201 1e-45 191 223 koala 699 XP_010019457.1
XP_004378500.1 392 550 62 220 71.3 32 50 158 4e-44 186 223 koala 703 XP_004378500.1
XP_005281227.1 395 555 62 223 72.6 35 54 160 3e-47 196 223 koala 703 XP_005281227.1;XP_023961517
XP_026510767.1 395 555 62 223 72.6 34 54 160 2e-46 194 223 koala 703 XP_026510767.1
XP_030396462.1 398 559 62 223 72.6 35 54 161 1e-46 194 223 koala 704 XP_030396462.1
XP_007072279.1 398 559 62 223 72.6 35 55 161 2e-47 197 223 koala 706 XP_007072279.1;EMP24220
XP_014808292.1 389 587 21 219 89.2 31 46 198 2e-50 207 223 koala 706 XP_014808292.1
XP_014808293.1 389 587 21 219 89.2 31 46 198 2e-50 207 223 koala 706 XP_014808293.1
XP_007899298.1 317 524 14 220 92.8 32 46 207 6e-47 196 223 koala 707 XP_007899298.1;XP_007899299;XP_007899300
XP_010137501.1 375 582 12 219 93.3 32 45 207 6e-52 212 223 koala 710 XP_010137501.1
XP_029470442.1 349 548 21 222 90.6 31 45 199 2e-42 181 223 koala 710 XP_029470442.1
XP_030073778.1 360 559 21 222 90.6 31 46 199 2e-46 194 223 koala 713 XP_030073778.1;XP_030073779
XP_009480176.1 380 585 14 219 92.4 32 45 205 6e-51 209 223 koala 714 XP_009480176.1
XP_009979399.1 391 595 16 219 91.5 31 45 204 1e-49 205 223 koala 714 XP_009979399.1
XP_030322340.1 389 592 16 219 91.5 32 44 203 1e-50 208 223 koala 715 XP_030322340.1
XP_010173154.1 388 587 20 219 89.7 31 45 199 3e-52 213 223 koala 716 XP_010173154.1
XP_009808101.1 400 584 31 215 83.0 35 49 184 2e-51 210 223 koala 717 XP_009808101.1
XP_026720904.1 380 589 8 219 95.1 30 42 209 1e-52 214 223 koala 718 XP_026720904.1
XP_010177190.1 399 590 28 219 86.1 31 43 191 7e-51 208 223 koala 719 XP_010177190.1
XP_010288063.1 360 591 1 219 98.2 30 44 231 2e-51 210 223 koala 720 XP_010288063.1
XP_009470181.1 411 597 33 219 83.9 33 48 186 2e-51 211 223 koala 721 XP_009470181.1
XP_009634984.1 393 597 15 219 91.9 31 46 204 3e-51 210 223 koala 721 XP_009634984.1
XP_010298283.1 390 595 14 219 92.4 30 46 205 2e-51 210 223 koala 721 XP_010298283.1
XP_021234663.1 367 579 11 223 95.5 30 44 212 1e-52 215 223 koala 722 XP_021234663.1;XP_021234664
XP_009511631.1 393 595 16 219 91.5 31 42 202 3e-52 213 223 koala 723 XP_009511631.1
XP_011594215.1 382 594 5 219 96.4 31 44 212 2e-54 220 223 koala 723 XP_011594215.1;XP_029889195;XP_029889196
XP_009920467.1 388 595 13 219 92.8 33 44 207 3e-51 210 223 koala 724 XP_009920467.1
XP_010560547.1 388 595 13 219 92.8 33 44 207 3e-51 210 223 koala 724 XP_010560547.1
XP_010120978.1 384 593 5 215 94.6 30 44 209 7e-52 212 223 koala 725 XP_010120978.1
XP_009570504.1 390 592 11 215 91.9 32 43 202 2e-51 210 223 koala 726 XP_009570504.1
XP_009707398.1 387 592 8 214 92.8 31 46 205 3e-54 220 223 koala 726 XP_009707398.1
XP_009934696.1 393 597 15 219 91.9 30 43 204 6e-49 202 223 koala 726 XP_009934696.1
XP_013158110.1 434 598 55 219 74.0 36 52 164 7e-51 208 223 koala 726 XP_013158110.1
XP_014133217.1 392 598 13 219 92.8 30 44 206 2e-53 217 223 koala 726 XP_014133217.1
XP_009893486.1 389 598 11 219 93.7 31 44 209 1e-52 215 223 koala 727 XP_009893486.1
XP_015741701.1 366 586 2 223 99.6 32 45 220 6e-53 215 223 koala 727 XP_015741701.1;XP_015741702;XP_015741703
XP_009282325.1 394 599 14 219 92.4 32 44 205 1e-51 211 223 koala 728 XP_009282325.1
XP_009316684.1 387 599 8 219 95.1 32 46 212 9e-54 218 223 koala 728 XP_009316684.1
XP_009871442.1 438 603 54 219 74.4 36 48 165 3e-49 203 223 koala 728 XP_009871442.1
NP_001297720.1 385 595 13 223 94.6 30 44 210 2e-52 214 223 koala 734 NP_001297720.1;AHX37587
XP_009974479.1 397 602 11 219 93.7 30 43 205 3e-52 213 223 koala 734 XP_009974479.1
XP_025961666.1 381 592 11 223 95.5 31 45 211 3e-54 220 223 koala 734 XP_025961666.1
XP_013050712.1 384 594 13 223 94.6 31 45 210 1e-52 215 223 koala 736 XP_013050712.1;XP_013050713
RXM93555.1 353 560 13 220 93.3 34 51 207 2e-53 217 223 koala 737 RXM93555.1
XP_008946049.1 426 596 49 219 76.7 35 47 170 8e-50 205 223 koala 738 XP_008946049.1
XP_013798144.1 385 596 11 223 95.5 31 47 211 2e-55 223 223 koala 739 XP_013798144.1
XP_013798145.1 385 596 11 223 95.5 31 47 211 2e-55 224 223 koala 739 XP_013798145.1
XP_025922997.1 385 596 11 223 95.5 31 47 211 2e-55 223 223 koala 739 XP_025922997.1;XP_025922998
XP_015220763.1 357 561 12 220 93.7 31 47 204 8e-45 188 223 koala 746 XP_015220763.1
PKU34580.1 481 640 60 219 71.7 37 51 159 3e-49 203 223 koala 765 PKU34580.1
XP_004023546.3 398 574 45 219 78.5 31 46 176 6e-48 199 223 koala 765 XP_004023546.3;XP_027825641
ANV78028.1 420 630 13 223 94.6 30 44 210 2e-52 214 223 koala 769 ANV78028.1
KYO42550.1 544 713 54 223 76.2 35 52 169 9e-52 211 223 koala 844 KYO42550.1
KYO42549.1 552 721 54 223 76.2 35 52 169 1e-51 211 223 koala 852 KYO42549.1
KYO42548.1 740 956 11 231 94.4 32 47 216 5e-54 219 234 lemur 1086 KYO42548.1
KGL81639.1 1 169 57 225 72.2 62 75 168 3e-58 233 234 lemur 169 KGL81639.1
XP_030084069.1 3 177 55 229 74.8 42 58 174 2e-31 144 234 lemur 178 XP_030084069.1
XP_004599906.1 3 185 54 234 77.4 75 84 182 1e-56 228 234 lemur 185 XP_004599906.1
XP_027564076.1 11 189 42 219 76.1 44 61 178 2e-37 164 234 lemur 189 XP_027564076.1
XP_009476711.1 20 193 41 213 73.9 45 61 173 1e-34 154 234 lemur 193 XP_009476711.1
ABH10662.1 18 190 64 231 71.8 30 57 172 5e-38 166 234 lemur 196 ABH10662.1
XP_029072393.1 1 196 40 234 83.3 83 89 195 2e-64 254 234 lemur 196 XP_029072393.1
OBS82825.1 4 190 20 205 79.5 75 83 186 4e-58 233 234 lemur 198 OBS82825.1
XP_010304648.1 30 196 41 231 81.6 38 54 166 8e-26 125 234 lemur 200 XP_010304648.1
XP_009282474.1 30 201 41 217 75.6 50 64 171 8e-45 189 234 lemur 201 XP_009282474.1
XP_009930508.1 30 201 41 217 75.6 46 64 171 2e-41 177 234 lemur 201 XP_009930508.1
XP_019061615.1 2 201 36 234 85.0 86 90 199 1e-64 255 234 lemur 201 XP_019061615.1
XP_018415358.1 21 208 44 231 80.3 47 67 187 1e-49 204 234 lemur 210 XP_018415358.1
XP_005857419.1 1 212 23 234 90.6 81 86 211 2e-70 273 234 lemur 212 XP_005857419.1;EPQ02154
XP_015413935.1 1 212 23 234 90.6 80 86 211 3e-70 273 234 lemur 212 XP_015413935.1;ELK36509
XP_004618241.1 1 215 1 234 100.0 66 74 214 1e-69 271 234 lemur 215 XP_004618241.1
XP_014434708.1 41 210 56 225 72.6 60 75 169 3e-59 237 234 lemur 215 XP_014434708.1;XP_014434709;XP_014434710;XP_014434711
XP_015675321.1 42 208 61 227 71.4 56 77 166 3e-55 223 234 lemur 215 XP_015675321.1
EMP39899.1 1 212 1 225 96.2 51 68 211 2e-59 237 234 lemur 217 EMP39899.1
XP_007442151.1 42 208 61 227 71.4 55 76 166 1e-56 228 234 lemur 217 XP_007442151.1;XP_015746115
XP_010113783.1 30 217 41 232 82.1 45 61 187 2e-42 181 234 lemur 217 XP_010113783.1
XP_013810569.1 11 216 22 231 89.7 53 68 205 6e-62 246 234 lemur 218 XP_013810569.1
XP_009319388.1 21 220 18 217 85.5 44 59 199 4e-43 183 234 lemur 220 XP_009319388.1
XP_009892132.1 30 216 41 231 81.6 42 59 186 8e-39 169 234 lemur 220 XP_009892132.1
XP_007055469.2 5 216 1 225 96.2 51 68 211 2e-59 237 234 lemur 221 XP_007055469.2;XP_027673610
XP_012399572.1 1 219 1 228 97.4 64 73 218 6e-63 249 234 lemur 221 XP_012399572.1
NP_001191276.1 1 221 1 228 97.4 63 73 220 4e-61 243 234 lemur 223 NP_001191276.1
XP_015271788.1 51 222 63 234 73.5 54 70 171 3e-52 213 234 lemur 223 XP_015271788.1;XP_015271789
XP_020823005.1 1 221 1 228 97.4 65 77 220 6e-59 236 234 lemur 223 XP_020823005.1
XP_016850341.1 52 217 64 230 71.4 55 76 165 2e-51 211 234 lemur 224 XP_016850341.1;XP_016850342
XP_008707699.1 1 225 1 234 100.0 73 82 224 7e-78 298 234 lemur 225 XP_008707699.1
XP_028348943.1 11 225 21 234 91.5 82 89 214 7e-71 275 234 lemur 225 XP_028348943.1;XP_028348944;XP_028348945;XP_028348946
XP_023587721.1 1 225 1 226 96.6 76 83 224 7e-73 282 234 lemur 227 XP_023587721.1
XP_028604507.1 1 219 1 231 98.7 47 63 218 2e-54 221 234 lemur 227 XP_028604507.1
XP_013011597.1 1 228 1 234 100.0 76 82 227 7e-69 268 234 lemur 228 XP_013011597.1;XP_013011599
XP_017651625.1 1 228 1 230 98.3 80 87 227 6e-77 295 234 lemur 228 XP_017651625.1
XP_019340091.1 55 227 57 229 73.9 63 78 172 6e-61 242 234 lemur 228 XP_019340091.1;XP_019340100
XP_019372527.1 12 227 1 229 97.9 52 68 215 3e-61 243 234 lemur 228 XP_019372527.1;XP_019372529;XP_019372530
XP_019410568.1 12 227 1 229 97.9 51 67 215 1e-60 241 234 lemur 228 XP_019410568.1;XP_019410569;XP_019410570
XP_027730559.1 1 226 1 228 97.4 65 76 225 2e-63 250 234 lemur 228 XP_027730559.1
XP_004010232.2 1 229 1 234 100.0 75 82 228 3e-74 286 234 lemur 229 XP_004010232.2;XP_012036024
XP_007952719.1 1 227 1 226 96.6 80 88 226 1e-78 301 234 lemur 229 XP_007952719.1
XP_010969814.1 1 230 1 228 97.4 82 87 229 3e-77 296 234 lemur 230 XP_010969814.1;XP_010985801;XP_014422006;EPY74383;TKS50171
XP_015094364.1 1 230 1 228 97.4 82 87 229 2e-78 300 234 lemur 230 XP_015094364.1
XP_005356131.1 1 231 1 234 100.0 73 82 230 2e-73 283 234 lemur 231 XP_005356131.1;XP_026639114
XP_030049363.1 7 227 1 231 98.7 51 63 220 3e-55 223 234 lemur 231 XP_030049363.1;XP_030049364
AFN27530.1 1 232 1 234 100.0 76 84 231 2e-78 300 234 lemur 232 AFN27530.1
BAE30771.1 1 232 1 234 100.0 70 83 231 4e-76 293 234 lemur 232 BAE30771.1
KAA0727038.1 1 232 1 234 100.0 77 85 231 8e-79 302 234 lemur 232 KAA0727038.1
NP_001039921.1 1 232 1 234 100.0 77 85 231 6e-78 298 234 lemur 232 NP_001039921.1;XP_005211269;XP_019823587;XP_027408431;XP_027408432;Q2LGB7;ABC47874;AAI18339;DAA25882
NP_001102360.1 1 232 1 234 100.0 71 83 231 8e-73 281 234 lemur 232 NP_001102360.1;XP_006254752;EDM14388
NP_775570.1 1 232 1 234 100.0 70 83 231 4e-76 293 234 lemur 232 NP_775570.1;Q8BJQ4;BAC38055;AAP29979;AAP81749;BAC98398;AAH99933;BAE22014;EDL09980
XP_006047327.1 1 232 1 234 100.0 78 85 231 5e-79 302 234 lemur 232 XP_006047327.1;XP_025152209
XP_010860382.1 1 232 1 234 100.0 76 84 231 4e-77 296 234 lemur 232 XP_010860382.1;XP_010860383;XP_010860384;XP_010860385
XP_017909212.1 1 232 1 234 100.0 76 83 231 3e-78 300 234 lemur 232 XP_017909212.1;XP_017909213
XP_020748203.1 1 232 1 234 100.0 73 81 231 4e-76 292 234 lemur 232 XP_020748203.1;XP_020748204
XP_021006287.1 1 232 1 234 100.0 72 83 231 2e-76 293 234 lemur 232 XP_021006287.1
XP_021508228.1 1 232 1 234 100.0 72 83 231 8e-75 288 234 lemur 232 XP_021508228.1
XP_023404744.1 1 231 1 233 99.6 75 81 230 1e-75 291 234 lemur 232 XP_023404744.1
XP_027827255.1 1 232 1 234 100.0 76 83 231 1e-77 298 234 lemur 232 XP_027827255.1
XP_028632962.1 1 232 1 234 100.0 73 83 231 2e-76 293 234 lemur 232 XP_028632962.1
EGV95508.1 1 233 1 234 100.0 70 80 232 2e-72 280 234 lemur 233 EGV95508.1
ERE86013.1 1 233 1 234 100.0 71 81 232 3e-72 280 234 lemur 233 ERE86013.1
XP_006977723.1 1 233 1 234 100.0 71 83 232 2e-75 290 234 lemur 233 XP_006977723.1
XP_008070631.1 1 233 1 234 100.0 85 91 232 2e-80 307 234 lemur 233 XP_008070631.1
XP_012418625.1 2 233 1 234 100.0 73 83 231 2e-77 297 234 lemur 233 XP_012418625.1
XP_012968196.1 1 233 1 234 100.0 71 80 232 4e-73 283 234 lemur 233 XP_012968196.1
XP_013366174.1 1 201 23 223 85.9 74 83 200 8e-57 228 234 lemur 233 XP_013366174.1
XP_020041793.1 1 233 1 234 100.0 82 88 232 3e-80 307 234 lemur 233 XP_020041793.1
XP_025716559.1 2 233 1 234 100.0 71 81 231 9e-76 292 234 lemur 233 XP_025716559.1;XP_025716560;XP_025716561
XP_027460744.1 2 233 1 234 100.0 71 81 231 2e-76 293 234 lemur 233 XP_027460744.1
XP_027948430.1 2 233 1 234 100.0 72 82 231 5e-76 292 234 lemur 233 XP_027948430.1;XP_027948431;XP_027948432
NP_001191272.1 1 234 1 234 100.0 84 91 233 7e-85 322 234 lemur 234 NP_001191272.1;XP_008989879
XP_003259902.1 1 234 1 234 100.0 85 92 233 5e-84 319 234 lemur 234 XP_003259902.1;XP_012360996
XP_005857418.1 1 234 1 234 100.0 80 85 233 9e-80 305 234 lemur 234 XP_005857418.1
XP_006081198.1 1 234 1 234 100.0 79 85 233 1e-80 308 234 lemur 234 XP_006081198.1
XP_006755335.1 1 234 1 234 100.0 80 86 233 1e-80 307 234 lemur 234 XP_006755335.1
XP_006913357.1 1 234 1 234 100.0 82 88 233 6e-74 285 234 lemur 234 XP_006913357.1
XP_008142680.1 1 234 1 234 100.0 81 87 233 1e-81 311 234 lemur 234 XP_008142680.1;XP_028005522
XP_008586847.1 1 234 1 234 100.0 100 100 233 2e-88 333 234 lemur 234 XP_008586847.1
XP_010337966.1 1 234 1 234 100.0 84 91 233 1e-84 321 234 lemur 234 XP_010337966.1
XP_010355222.1 1 234 1 234 100.0 85 91 233 2e-85 323 234 lemur 234 XP_010355222.1
XP_011225882.1 1 234 1 234 100.0 75 85 233 5e-82 312 234 lemur 234 XP_011225882.1
XP_011356556.1 1 234 1 234 100.0 81 88 233 2e-80 307 234 lemur 234 XP_011356556.1
XP_012372212.1 1 234 1 234 100.0 78 84 233 1e-76 295 234 lemur 234 XP_012372212.1
XP_016002930.1 1 234 1 234 100.0 83 89 233 4e-84 319 234 lemur 234 XP_016002930.1;XP_016002939
XP_017357511.1 1 234 1 234 100.0 85 90 233 3e-85 323 234 lemur 234 XP_017357511.1
XP_019506796.1 1 234 1 234 100.0 79 88 233 2e-78 300 234 lemur 234 XP_019506796.1;XP_019506797
XP_024419068.1 1 234 1 234 100.0 81 86 233 1e-83 317 234 lemur 234 XP_024419068.1
XP_026363570.1 1 234 1 234 100.0 75 85 233 2e-82 313 234 lemur 234 XP_026363570.1;XP_026363571;XP_026363572
XP_029797434.1 1 234 1 234 100.0 76 85 233 1e-79 304 234 lemur 234 XP_029797434.1;XP_029797435;XP_029797436;XP_029797437;XP_029797439
NP_001182133.1 1 235 1 234 100.0 86 92 234 4e-84 319 234 lemur 235 NP_001182133.1;BAG55269
NP_001182430.1 1 235 1 234 100.0 86 92 234 8e-83 315 234 lemur 235 NP_001182430.1;BAG55274
NP_001191270.1 1 235 1 234 100.0 86 92 234 5e-84 319 234 lemur 235 NP_001191270.1;BAG55272;PNJ80446
NP_001191386.1 1 235 1 230 98.3 55 67 234 4e-62 246 234 lemur 235 NP_001191386.1
NP_001269274.1 1 235 1 234 100.0 86 92 234 8e-84 318 234 lemur 235 NP_001269274.1;BAG55271
NP_001272750.1 1 235 1 234 100.0 86 91 234 6e-83 315 234 lemur 235 NP_001272750.1;XP_011925841;XP_011826432;XP_011771199;XP_011771200;XP_015306902;BAG55273
NP_067681.1 1 235 1 234 100.0 86 92 234 4e-84 319 234 lemur 235 NP_067681.1;Q86XR7;AAO74498;BAC77375;AAP81748;BAC98397;BAC98399;AAQ97431;AAQ97432;AAI09267;AAI09266;EAW48960;BAG55268;AIC53712;SJL87105;SJX32208
TEA40782.1 1 235 1 234 100.0 82 89 234 1e-83 318 234 lemur 235 TEA40782.1
XP_003788954.1 1 235 1 234 100.0 82 88 234 3e-82 313 234 lemur 235 XP_003788954.1
XP_004267517.1 1 235 1 234 100.0 82 88 234 2e-83 317 234 lemur 235 XP_004267517.1;XP_019796412;XP_019796413;XP_026955606;XP_026955616
XP_004651622.1 1 235 1 234 100.0 76 82 234 5e-76 292 234 lemur 235 XP_004651622.1
XP_006870605.1 1 232 1 227 97.0 76 84 231 4e-77 296 234 lemur 235 XP_006870605.1
XP_007121541.1 1 235 1 234 100.0 82 89 234 9e-84 318 234 lemur 235 XP_007121541.1;XP_023979949;XP_028348942
XP_007192181.1 1 235 1 234 100.0 82 88 234 2e-82 313 234 lemur 235 XP_007192181.1
XP_007451276.1 1 235 1 234 100.0 83 89 234 3e-84 320 234 lemur 235 XP_007451276.1
XP_008012375.1 1 235 1 234 100.0 85 91 234 4e-83 316 234 lemur 235 XP_008012375.1
XP_008950312.1 1 235 1 234 100.0 86 92 234 8e-84 318 234 lemur 235 XP_008950312.1;BAG55270
XP_009207178.1 1 235 1 234 100.0 85 91 234 1e-82 314 234 lemur 235 XP_009207178.1;XP_025242856;XP_025242857
XP_010612439.1 1 235 1 234 100.0 83 88 234 4e-78 299 234 lemur 235 XP_010612439.1;XP_010612440;XP_010612441;XP_019061614
XP_011819052.1 1 235 1 234 100.0 84 90 234 2e-84 320 234 lemur 235 XP_011819052.1
XP_013220277.1 1 235 1 234 100.0 82 89 234 4e-78 299 234 lemur 235 XP_013220277.1
XP_014652124.1 1 235 1 234 100.0 83 88 234 2e-81 310 234 lemur 235 XP_014652124.1
XP_015344087.1 1 235 1 234 100.0 79 86 234 1e-78 301 234 lemur 235 XP_015344087.1;XP_015344088
XP_017744484.1 1 235 1 234 100.0 84 91 234 3e-84 320 234 lemur 235 XP_017744484.1
XP_022446558.1 1 235 1 234 100.0 82 88 234 9e-83 315 234 lemur 235 XP_022446558.1;XP_022446565;XP_022446572;XP_022446577;XP_029072391;XP_029072392;TKC38638
XP_024599102.1 1 235 1 234 100.0 82 88 234 4e-83 316 234 lemur 235 XP_024599102.1
XP_026271260.1 1 235 1 234 100.0 81 88 234 4e-77 296 234 lemur 235 XP_026271260.1
XP_026302779.1 1 235 1 234 100.0 84 90 234 1e-83 317 234 lemur 235 XP_026302779.1
XP_027796854.1 1 235 1 234 100.0 80 86 234 1e-78 301 234 lemur 235 XP_027796854.1
XP_004686551.1 1 231 1 231 98.7 74 85 230 5e-80 306 234 lemur 236 XP_004686551.1
XP_012515001.1 1 236 1 234 100.0 85 91 235 6e-82 312 234 lemur 236 XP_012515001.1
XP_012619167.1 1 236 1 234 100.0 83 90 235 2e-80 307 234 lemur 236 XP_012619167.1;XP_012619168;XP_012619169;XP_012619170;XP_012619173;XP_012619174;XP_012619175;XP_012619176;XP_020145789
XP_012619177.2 1 236 1 234 100.0 81 88 235 2e-78 300 234 lemur 236 XP_012619177.2
ELW48403.1 1 235 1 226 96.6 79 85 234 3e-76 293 234 lemur 237 ELW48403.1
NP_001191280.1 1 237 1 234 100.0 78 85 236 2e-77 297 234 lemur 237 NP_001191280.1;XP_020934855;XP_020934858;XP_020934868
XP_006927597.1 4 237 1 234 100.0 79 87 233 2e-82 313 234 lemur 237 XP_006927597.1;XP_019686604
XP_007086891.1 4 237 1 234 100.0 79 87 233 1e-81 311 234 lemur 237 XP_007086891.1
XP_014932168.1 4 237 1 234 100.0 79 87 233 4e-82 313 234 lemur 237 XP_014932168.1
XP_016080423.1 4 237 1 234 100.0 78 84 233 1e-80 307 234 lemur 237 XP_016080423.1;XP_016080425
XP_017533085.1 1 237 1 234 100.0 76 84 236 9e-81 308 234 lemur 237 XP_017533085.1;XP_017533086;XP_017533087;XP_017533088
XP_025780880.1 4 237 1 234 100.0 79 87 233 2e-81 310 234 lemur 237 XP_025780880.1
XP_030172679.1 4 237 1 234 100.0 79 87 233 3e-82 313 234 lemur 237 XP_030172679.1
NP_001189783.1 4 238 1 234 100.0 82 87 234 6e-81 308 234 lemur 238 NP_001189783.1;XP_008512114;XP_023472706;XP_023472707;XP_023472708
NP_001191266.1 1 238 1 234 100.0 71 81 237 3e-72 280 234 lemur 238 NP_001191266.1
XP_006736938.1 2 229 1 225 96.2 73 83 227 2e-75 290 234 lemur 238 XP_006736938.1
XP_012294094.1 1 234 1 234 100.0 85 90 233 1e-84 321 234 lemur 238 XP_012294094.1
XP_014447016.1 2 236 1 226 96.6 79 85 234 3e-76 293 234 lemur 238 XP_014447016.1
XP_014697198.1 4 238 1 234 100.0 82 87 234 2e-81 310 234 lemur 238 XP_014697198.1;XP_014697199
XP_021557894.1 2 229 1 225 96.2 73 82 227 3e-75 290 234 lemur 238 XP_021557894.1
XP_029427129.1 33 234 30 231 86.3 58 70 201 2e-55 223 234 lemur 238 XP_029427129.1;XP_029427138
XP_004706631.1 4 236 1 231 98.7 77 86 232 5e-80 305 234 lemur 239 XP_004706631.1
XP_006886760.1 1 227 1 226 96.6 74 83 226 2e-75 290 234 lemur 240 XP_006886760.1
NP_001191275.1 1 241 1 234 100.0 67 77 240 7e-70 272 234 lemur 241 NP_001191275.1;XP_008253119
NP_001279313.1 22 227 24 234 90.2 50 64 205 6e-53 216 234 lemur 241 NP_001279313.1;AGN91176
XP_012871538.1 1 232 1 232 99.1 68 78 231 2e-70 274 234 lemur 241 XP_012871538.1;XP_012871539
XP_022376890.1 2 243 1 234 100.0 70 80 241 2e-76 294 234 lemur 243 XP_022376890.1
XP_023447126.1 1 243 1 228 97.4 69 76 242 4e-72 279 234 lemur 243 XP_023447126.1
XP_004759121.1 2 244 1 234 100.0 69 80 242 5e-71 276 234 lemur 244 XP_004759121.1;XP_012915174
RMC01007.1 3 169 69 234 70.9 33 47 166 4e-44 186 234 lemur 248 RMC01007.1
XP_021070064.1 21 252 1 234 100.0 70 82 231 2e-73 284 234 lemur 252 XP_021070064.1
XP_027256662.1 22 254 1 234 100.0 71 81 232 6e-72 278 234 lemur 254 XP_027256662.1
XP_027295389.1 22 254 1 234 100.0 70 80 232 4e-72 279 234 lemur 254 XP_027295389.1
XP_005902009.1 1 256 1 234 100.0 69 77 255 3e-74 286 234 lemur 256 XP_005902009.1
XP_009467472.1 101 272 41 217 75.6 48 65 171 8e-43 182 234 lemur 272 XP_009467472.1
OPJ77699.1 2 166 66 229 70.1 38 52 164 8e-51 209 234 lemur 287 OPJ77699.1
XP_029142944.1 36 203 59 226 71.8 32 50 167 2e-45 191 234 lemur 325 XP_029142944.1
AAH09860.2 27 196 66 231 70.9 31 48 169 2e-45 191 234 lemur 356 AAH09860.2
TMS10193.1 58 260 31 231 85.9 31 52 202 1e-44 188 234 lemur 358 TMS10193.1
XP_009580203.1 196 347 41 212 73.5 44 58 151 6e-33 149 234 lemur 360 XP_009580203.1
AAH33406.1 31 208 61 234 74.4 30 48 177 2e-44 187 234 lemur 371 AAH33406.1
EFB19787.1 169 382 21 234 91.5 74 84 213 2e-71 277 234 lemur 382 EFB19787.1
XP_020366239.1 1 213 13 229 92.7 31 52 212 5e-48 199 234 lemur 383 XP_020366239.1
XP_008510112.1 132 314 53 231 76.5 30 47 182 2e-45 191 234 lemur 389 XP_008510112.1
EHH26713.1 177 391 21 234 91.5 86 92 214 2e-72 280 234 lemur 391 EHH26713.1
EHB04070.1 172 384 23 234 90.6 82 87 212 7e-70 272 234 lemur 397 EHB04070.1
XP_028363168.1 186 399 21 234 91.5 77 84 213 2e-73 283 234 lemur 399 XP_028363168.1
VFV36056.1 190 401 23 234 90.6 79 87 211 5e-71 276 234 lemur 401 VFV36056.1
XP_006081199.2 188 401 21 234 91.5 79 86 213 2e-72 281 234 lemur 401 XP_006081199.2
ELR51893.1 167 402 21 234 91.5 69 76 235 1e-64 254 234 lemur 402 ELR51893.1
XP_027408433.1 191 402 21 234 91.5 78 85 211 2e-68 267 234 lemur 402 XP_027408433.1
EHH54450.1 190 404 21 234 91.5 86 92 214 3e-72 280 234 lemur 404 EHH54450.1
NP_001157940.1 190 404 21 234 91.5 87 93 214 1e-73 284 234 lemur 404 NP_001157940.1;AAQ97430;AAQ97433;EAW48961
XP_005376652.2 177 407 4 234 98.7 75 81 230 8e-71 275 234 lemur 407 XP_005376652.2
XP_028749957.1 195 408 21 233 91.0 72 84 213 8e-67 261 234 lemur 409 XP_028749957.1
KFO19218.1 200 414 21 234 91.5 84 89 214 2e-70 274 234 lemur 414 KFO19218.1
XP_004836233.1 187 401 21 234 91.5 82 87 214 1e-70 275 234 lemur 414 XP_004836233.1
XP_025960494.1 202 415 22 231 89.7 51 66 213 3e-65 256 234 lemur 417 XP_025960494.1
XP_009683844.1 215 428 22 231 89.7 51 66 213 3e-63 250 234 lemur 430 XP_009683844.1
XP_025060401.1 217 432 1 229 97.9 51 68 215 4e-62 246 234 lemur 433 XP_025060401.1
XP_025925263.1 219 432 22 231 89.7 51 66 213 1e-63 251 234 lemur 434 XP_025925263.1
XP_016043099.1 220 437 1 225 96.2 66 78 217 4e-67 263 234 lemur 446 XP_016043099.1
PWA25120.1 155 361 23 227 87.6 30 50 206 1e-46 195 234 lemur 451 PWA25120.1
XP_010202854.1 179 355 63 234 73.5 35 50 176 5e-47 196 234 lemur 465 XP_010202854.1
ELK11576.1 268 450 23 205 78.2 79 87 182 9e-61 241 234 lemur 488 ELK11576.1
XP_010219238.1 277 488 22 229 88.9 51 67 211 3e-62 246 234 lemur 490 XP_010219238.1
XP_025908622.1 315 487 53 225 73.9 60 72 172 2e-61 244 234 lemur 495 XP_025908622.1
XP_026888704.1 192 401 21 231 90.2 32 50 209 3e-41 177 234 lemur 514 XP_026888704.1;XP_026888705
TSK53730.1 199 388 34 221 80.3 31 51 189 2e-37 164 234 lemur 516 TSK53730.1
NP_001187154.1 209 405 37 231 83.3 31 53 196 2e-38 167 234 lemur 520 NP_001187154.1;ABD93874;ABD93875
XP_018939140.1 277 464 46 231 79.5 31 50 187 1e-42 181 234 lemur 525 XP_018939140.1
KTG31873.1 280 467 46 231 79.5 32 50 187 3e-42 180 234 lemur 528 KTG31873.1
XP_008280480.1 289 511 13 234 94.9 32 48 222 2e-46 194 234 lemur 528 XP_008280480.1
XP_005721268.1 275 484 20 229 89.7 31 52 209 5e-45 189 234 lemur 548 XP_005721268.1
XP_029970829.1 270 484 19 234 92.3 30 49 214 2e-48 201 234 lemur 549 XP_029970829.1
XP_004542615.2 298 486 41 229 80.8 32 54 188 3e-45 190 234 lemur 550 XP_004542615.2
XP_005920513.1 298 486 41 229 80.8 32 54 188 3e-45 190 234 lemur 550 XP_005920513.1
XP_026006330.1 298 486 41 229 80.8 32 54 188 3e-45 190 234 lemur 550 XP_026006330.1
XP_024130230.1 283 484 20 231 90.6 31 50 201 4e-43 183 234 lemur 551 XP_024130230.1
XP_006786661.1 280 488 14 229 92.3 31 51 208 6e-45 189 234 lemur 552 XP_006786661.1
AYN78122.1 306 474 65 231 71.4 33 54 168 2e-40 174 234 lemur 562 AYN78122.1
XP_007567988.1 285 499 23 234 90.6 30 51 214 2e-45 191 234 lemur 565 XP_007567988.1;XP_007567991
XP_014898090.1 285 499 23 234 90.6 30 50 214 3e-44 187 234 lemur 565 XP_014898090.1
KAA0711931.1 311 477 62 229 71.8 34 51 166 2e-39 171 234 lemur 567 KAA0711931.1
RXN20798.1 279 467 46 231 79.5 32 48 188 2e-41 177 234 lemur 567 RXN20798.1
XP_020471693.1 292 488 29 226 84.6 32 48 196 3e-40 173 234 lemur 569 XP_020471693.1
XP_008280479.1 289 511 13 234 94.9 32 48 222 9e-47 195 234 lemur 570 XP_008280479.1
XP_030257680.1 254 480 18 231 91.5 31 49 226 5e-42 179 234 lemur 573 XP_030257680.1
XP_016362910.1 290 477 46 231 79.5 32 50 187 2e-42 181 234 lemur 574 XP_016362910.1;XP_016362911
XP_016411308.1 290 477 46 231 79.5 33 51 187 7e-43 182 234 lemur 574 XP_016411308.1
AWP04170.1 293 480 51 230 76.9 34 51 187 7e-43 182 234 lemur 576 AWP04170.1
QCO31414.1 293 480 51 230 76.9 34 51 187 1e-42 181 234 lemur 576 QCO31414.1;QCO31415
XP_026102610.1 290 478 46 231 79.5 33 51 188 6e-41 176 234 lemur 576 XP_026102610.1
XP_018939138.1 290 478 46 231 79.5 33 52 188 1e-41 178 234 lemur 577 XP_018939138.1;XP_018939139;KTF82518
XP_016085949.1 290 477 46 231 79.5 32 51 187 2e-43 184 234 lemur 578 XP_016085949.1
XP_026119947.1 290 478 46 231 79.5 33 51 188 5e-41 176 234 lemur 578 XP_026119947.1
XP_010774263.1 282 494 18 231 91.5 31 50 212 7e-44 185 234 lemur 580 XP_010774263.1;XP_010774264
XP_012714371.1 298 501 18 225 88.9 32 51 203 4e-44 186 234 lemur 580 XP_012714371.1
XP_022057778.1 289 509 13 231 93.6 30 49 220 6e-48 199 234 lemur 583 XP_022057778.1
EFB21360.1 353 546 42 231 81.2 32 45 193 2e-47 198 234 lemur 585 EFB21360.1
XP_023124681.1 302 508 19 234 92.3 32 48 206 6e-49 203 234 lemur 586 XP_023124681.1
XP_026229899.1 287 495 18 226 89.3 33 53 208 4e-48 199 234 lemur 588 XP_026229899.1
QCV57275.1 289 491 31 231 85.9 31 53 202 2e-44 187 234 lemur 589 QCV57275.1
XP_021145322.1 256 469 8 229 94.9 31 42 213 6e-50 206 234 lemur 590 XP_021145322.1
KFV99153.1 378 574 33 229 84.2 34 48 196 1e-53 218 234 lemur 591 KFV99153.1
XP_020489648.1 319 502 55 234 76.9 33 52 183 3e-41 177 234 lemur 592 XP_020489648.1
XP_026170345.1 290 500 24 231 88.9 33 52 210 1e-44 188 234 lemur 597 XP_026170345.1;XP_026170346
QCD16644.1 301 503 31 231 85.9 31 53 202 3e-44 186 234 lemur 601 QCD16644.1
QCT05766.1 301 503 31 231 85.9 31 53 202 2e-44 187 234 lemur 601 QCT05766.1
TKS27112.1 367 546 56 231 75.2 32 48 179 2e-45 191 234 lemur 601 TKS27112.1
XP_010736595.2 301 503 31 231 85.9 31 52 202 4e-44 186 234 lemur 601 XP_010736595.2;XP_019117616
XP_025890944.1 253 468 6 221 92.3 34 45 215 5e-49 203 234 lemur 603 XP_025890944.1
KFO63914.1 417 582 70 234 70.5 36 51 165 4e-46 193 234 lemur 604 KFO63914.1
XP_028449138.1 320 508 47 231 79.1 35 52 188 7e-45 189 234 lemur 607 XP_028449138.1;TDH05507
XP_005504021.1 276 489 8 229 94.9 31 42 213 8e-50 205 234 lemur 610 XP_005504021.1;PKK19683
KFO84947.1 419 586 63 229 71.4 39 51 167 4e-53 216 234 lemur 612 KFO84947.1
XP_008709651.1 395 578 52 231 76.9 33 46 183 7e-46 192 234 lemur 614 XP_008709651.1
XP_010723390.1 306 473 64 231 71.8 35 52 167 3e-52 213 234 lemur 615 XP_010723390.1
KFP06358.1 398 603 26 234 89.3 31 43 205 2e-51 210 234 lemur 616 KFP06358.1
KFQ51151.1 378 589 24 229 88.0 33 44 211 5e-51 209 234 lemur 616 KFQ51151.1
KFV07345.1 365 596 20 231 90.6 30 43 231 5e-53 216 234 lemur 616 KFV07345.1
KFZ48623.1 372 588 12 227 92.3 30 43 216 1e-52 214 234 lemur 617 KFZ48623.1
KFQ20826.1 399 598 33 234 86.3 30 42 199 1e-50 208 234 lemur 619 KFQ20826.1
KFO77595.1 418 597 48 227 76.9 33 46 179 9e-52 212 234 lemur 622 KFO77595.1
KFQ17041.1 426 602 56 231 75.2 37 49 176 4e-51 209 234 lemur 622 KFQ17041.1
KFQ67791.1 425 599 60 234 74.8 36 49 174 2e-52 214 234 lemur 622 KFQ67791.1
KFQ89713.1 384 604 20 233 91.5 30 44 220 1e-48 201 234 lemur 624 KFQ89713.1
KFR04834.1 417 605 46 233 80.3 35 48 188 8e-54 218 234 lemur 625 KFR04834.1
KFO09658.1 384 599 20 229 89.7 33 45 215 1e-51 211 234 lemur 626 KFO09658.1
KFP94629.1 362 599 12 229 93.2 30 40 237 2e-52 214 234 lemur 626 KFP94629.1
KFV00468.1 434 599 65 229 70.5 38 50 165 2e-50 208 234 lemur 626 KFV00468.1
KFP36518.1 366 601 9 229 94.4 31 41 235 9e-52 212 234 lemur 628 KFP36518.1
KFP96458.1 384 601 12 229 93.2 32 44 217 2e-54 221 234 lemur 628 KFP96458.1
KGL88107.1 429 606 57 234 76.1 35 47 177 2e-53 217 234 lemur 629 KGL88107.1
KFV73459.1 387 597 26 229 87.2 32 46 210 8e-53 215 234 lemur 630 KFV73459.1
KFW63249.1 387 610 8 233 96.6 31 44 223 4e-53 216 234 lemur 630 KFW63249.1
KFP90689.1 438 607 61 229 72.2 37 50 169 9e-50 205 234 lemur 632 KFP90689.1
KFV41878.1 414 615 22 229 88.9 34 45 201 7e-53 215 234 lemur 642 KFV41878.1
XP_028906958.1 343 508 61 226 70.9 31 48 165 2e-42 181 234 lemur 643 XP_028906958.1
XP_025871184.1 410 648 1 234 100.0 70 81 238 1e-73 285 234 lemur 648 XP_025871184.1
XP_019325260.1 416 649 1 234 100.0 79 87 233 4e-84 319 234 lemur 649 XP_019325260.1
XP_029931358.1 333 541 27 234 88.9 30 50 208 3e-43 183 234 lemur 649 XP_029931358.1
XP_010882521.3 346 547 32 231 85.5 33 48 201 7e-42 179 234 lemur 655 XP_010882521.3
XP_023854570.1 342 553 24 231 88.9 31 46 211 5e-47 196 234 lemur 659 XP_023854570.1;XP_023854571
XP_012680748.1 351 532 50 231 77.8 36 51 181 6e-35 156 234 lemur 660 XP_012680748.1
XP_023699379.1 351 566 19 233 91.9 31 49 215 2e-46 194 234 lemur 664 XP_023699379.1
XP_024239574.1 335 558 15 231 92.7 30 46 223 8e-45 189 234 lemur 665 XP_024239574.1;XP_024239663;XP_024239744;XP_024239828;XP_024239914
XP_020347942.1 335 559 15 231 92.7 30 46 224 8e-48 198 234 lemur 666 XP_020347942.1;XP_020347943;XP_020347944;XP_020347945
TRZ11119.1 359 567 20 229 89.7 30 44 208 3e-48 200 234 lemur 668 TRZ11119.1
XP_010072321.1 365 596 20 231 90.6 30 43 231 7e-53 215 234 lemur 669 XP_010072321.1
XP_014742629.1 418 586 66 234 72.2 35 50 168 5e-45 189 234 lemur 671 XP_014742629.1
GCF56572.1 352 529 53 231 76.5 33 50 177 1e-44 188 234 lemur 673 GCF56572.1
XP_005060299.1 379 574 29 224 83.8 30 47 195 5e-45 189 234 lemur 675 XP_005060299.1
XP_011235704.1 416 609 42 231 81.2 32 45 193 2e-47 197 234 lemur 681 XP_011235704.1
XP_012863134.1 380 543 64 227 70.1 33 48 163 3e-42 180 234 lemur 682 XP_012863134.1
XP_015276078.1 354 545 41 229 80.8 33 48 191 1e-45 192 234 lemur 684 XP_015276078.1;XP_015276079
XP_010159112.1 378 574 33 229 84.2 34 48 196 1e-53 218 234 lemur 687 XP_010159112.1
XP_025302499.1 453 690 1 234 100.0 71 81 237 4e-74 286 234 lemur 690 XP_025302499.1
TFK00140.1 355 543 42 231 81.2 33 51 188 8e-49 202 234 lemur 691 TFK00140.1
XP_012358815.1 362 531 66 231 70.9 31 48 169 1e-45 191 234 lemur 691 XP_012358815.1
XP_030365526.1 368 584 20 229 89.7 33 44 216 1e-50 208 234 lemur 691 XP_030365526.1
XP_009676037.1 340 548 18 229 90.6 32 46 208 2e-53 218 234 lemur 692 XP_009676037.1
XP_010410506.1 358 582 10 234 96.2 31 44 224 2e-46 194 234 lemur 692 XP_010410506.1
XP_017597972.1 358 582 10 234 96.2 31 44 224 2e-46 194 234 lemur 692 XP_017597972.1
XP_025052284.1 403 567 67 231 70.5 38 55 164 8e-51 208 234 lemur 694 XP_025052284.1;XP_025052285
EOA95601.1 358 571 22 231 89.7 32 45 213 2e-53 217 234 lemur 695 EOA95601.1
XP_005155258.1 370 589 12 231 94.0 33 43 219 2e-51 211 234 lemur 695 XP_005155258.1
KQK82830.1 388 587 26 229 87.2 33 43 199 4e-50 206 234 lemur 697 KQK82830.1
XP_014460416.1 390 567 54 231 76.1 36 52 177 7e-54 219 234 lemur 697 XP_014460416.1;XP_019339566
XP_017689117.1 418 587 66 234 72.2 34 50 169 5e-46 193 234 lemur 697 XP_017689117.1;XP_017689118
XP_003760653.1 361 544 44 223 76.9 32 54 183 4e-46 193 234 lemur 698 XP_003760653.1
XP_012501678.1 385 554 66 231 70.9 30 48 169 3e-42 180 234 lemur 698 XP_012501678.1
XP_010019457.1 410 592 46 231 79.5 34 47 182 8e-47 195 234 lemur 699 XP_010019457.1
XP_029773543.1 401 570 66 231 70.9 35 51 169 1e-45 192 234 lemur 701 XP_029773543.1
XP_007488996.1 374 558 43 226 78.6 32 51 184 8e-45 189 234 lemur 702 XP_007488996.1;XP_007488998;XP_007488999;XP_007489000
XP_020826901.1 351 555 23 223 85.9 30 46 204 1e-46 195 234 lemur 702 XP_020826901.1;XP_020826902
XP_005281227.1 368 555 42 231 81.2 33 48 187 6e-47 196 234 lemur 703 XP_005281227.1;XP_023961517
XP_030396462.1 371 565 42 233 82.1 31 48 194 2e-47 198 234 lemur 704 XP_030396462.1
XP_014808292.1 417 594 56 233 76.1 35 48 177 4e-51 209 234 lemur 706 XP_014808292.1
XP_014808293.1 417 594 56 233 76.1 35 48 177 4e-51 209 234 lemur 706 XP_014808293.1
XP_007899298.1 317 526 19 229 90.2 33 51 209 2e-47 197 234 lemur 707 XP_007899298.1;XP_007899299;XP_007899300
XP_010137501.1 419 586 63 229 71.4 39 51 167 3e-53 216 234 lemur 710 XP_010137501.1
XP_023500240.1 364 543 56 231 75.2 31 47 179 1e-45 191 234 lemur 713 XP_023500240.1
XP_030073778.1 355 563 21 231 90.2 30 47 208 2e-44 188 234 lemur 713 XP_030073778.1;XP_030073779
XP_009480176.1 378 589 24 229 88.0 33 44 211 3e-51 210 234 lemur 714 XP_009480176.1
XP_009979399.1 434 599 65 229 70.5 38 50 165 1e-50 208 234 lemur 714 XP_009979399.1
XP_009561132.1 418 597 48 227 76.9 33 46 179 7e-52 212 234 lemur 715 XP_009561132.1
XP_030322340.1 396 601 26 234 89.3 31 43 205 5e-51 209 234 lemur 715 XP_030322340.1
XP_010173154.1 372 588 12 227 92.3 30 43 216 8e-53 215 234 lemur 716 XP_010173154.1
XP_026720904.1 386 593 30 229 85.5 33 44 207 1e-52 215 234 lemur 718 XP_026720904.1
XP_010177190.1 399 598 33 234 86.3 30 42 199 5e-51 209 234 lemur 719 XP_010177190.1
XP_010288063.1 425 599 60 234 74.8 36 49 174 2e-52 214 234 lemur 720 XP_010288063.1
XP_009470181.1 417 605 46 233 80.3 35 48 188 7e-54 219 234 lemur 721 XP_009470181.1
XP_010298283.1 384 599 20 229 89.7 33 45 215 7e-52 212 234 lemur 721 XP_010298283.1
XP_028618280.1 381 556 63 234 73.5 31 48 175 1e-44 188 234 lemur 721 XP_028618280.1
XP_021234663.1 353 575 26 226 85.9 31 43 222 3e-52 213 234 lemur 722 XP_021234663.1;XP_021234664
XP_006177626.1 367 546 56 231 75.2 32 48 179 6e-46 193 234 lemur 723 XP_006177626.1;XP_006188003;EPY78547;EPY86332
XP_006206437.1 367 546 56 231 75.2 31 48 179 2e-48 201 234 lemur 723 XP_006206437.1
XP_010965043.1 367 546 56 231 75.2 32 48 179 5e-46 193 234 lemur 723 XP_010965043.1
XP_010981627.1 367 546 56 231 75.2 32 48 179 1e-45 191 234 lemur 723 XP_010981627.1
XP_011594215.1 362 598 12 229 93.2 30 42 236 3e-54 220 234 lemur 723 XP_011594215.1;XP_029889195;XP_029889196
XP_009920467.1 362 599 12 229 93.2 30 40 237 2e-52 214 234 lemur 724 XP_009920467.1
XP_010560547.1 362 599 12 229 93.2 30 40 237 1e-52 214 234 lemur 724 XP_010560547.1
XP_010120978.1 366 601 9 229 94.4 31 41 235 8e-52 212 234 lemur 725 XP_010120978.1
XP_009934696.1 434 598 63 227 70.5 37 49 164 3e-50 206 234 lemur 726 XP_009934696.1
XP_009959824.1 384 601 12 229 93.2 32 44 217 1e-54 221 234 lemur 726 XP_009959824.1
XP_013158110.1 435 602 63 229 71.4 37 51 167 4e-53 216 234 lemur 726 XP_013158110.1
XP_014133217.1 393 602 21 229 89.3 32 44 209 5e-55 223 234 lemur 726 XP_014133217.1
XP_009893486.1 429 606 57 234 76.1 35 47 177 3e-53 217 234 lemur 727 XP_009893486.1
XP_015741701.1 381 587 25 231 88.5 31 48 206 6e-54 219 234 lemur 727 XP_015741701.1;XP_015741702;XP_015741703
XP_009316684.1 387 610 8 233 96.6 31 44 223 3e-53 216 234 lemur 728 XP_009316684.1
XP_009871442.1 438 607 61 229 72.2 37 50 169 2e-50 207 234 lemur 728 XP_009871442.1
OXB70737.1 382 588 35 231 84.2 30 45 206 9e-53 215 234 lemur 730 OXB70737.1
BAE25531.1 380 557 61 234 74.4 30 48 177 1e-43 185 234 lemur 732 BAE25531.1
BAE29344.1 380 557 61 234 74.4 30 48 177 1e-43 184 234 lemur 732 BAE29344.1
NP_778154.1 380 557 61 234 74.4 30 48 177 5e-44 186 234 lemur 732 NP_778154.1;Q80UF7;BAC55581;AAH94338;BAE33144
NP_001297720.1 386 599 22 231 89.7 32 45 213 6e-53 216 234 lemur 734 NP_001297720.1;AHX37587
XP_009974479.1 405 606 22 229 88.9 34 45 201 6e-53 216 234 lemur 734 XP_009974479.1
XP_025961666.1 382 593 20 231 90.6 32 48 211 1e-53 218 234 lemur 734 XP_025961666.1
NP_001074975.1 425 593 63 231 72.2 35 52 168 2e-52 214 234 lemur 735 NP_001074975.1;ABK20148
POI34423.1 425 593 63 231 72.2 35 52 168 4e-52 213 234 lemur 735 POI34423.1
XP_015155511.1 425 593 63 231 72.2 35 52 168 2e-52 214 234 lemur 735 XP_015155511.1
OXB58717.1 420 594 57 231 74.8 34 51 174 7e-53 215 234 lemur 736 OXB58717.1
XP_013050712.1 428 598 64 234 73.1 36 52 170 8e-53 215 234 lemur 736 XP_013050712.1;XP_013050713
RXM93555.1 349 564 19 231 91.0 31 49 215 1e-51 211 234 lemur 737 RXM93555.1
XP_008946049.1 426 602 56 231 75.2 37 49 176 3e-51 210 234 lemur 738 XP_008946049.1
XP_013798144.1 388 597 23 231 89.3 31 49 209 6e-54 219 234 lemur 739 XP_013798144.1
XP_013798145.1 388 597 23 231 89.3 31 49 209 6e-54 219 234 lemur 739 XP_013798145.1
XP_025922997.1 388 597 23 231 89.3 31 49 209 7e-54 219 234 lemur 739 XP_025922997.1;XP_025922998
XP_006896500.1 399 572 54 227 74.4 32 46 173 1e-43 185 234 lemur 741 XP_006896500.1
XP_014698545.1 364 543 56 231 75.2 32 48 179 2e-47 198 234 lemur 742 XP_014698545.1
XP_025717171.1 395 602 25 231 88.5 30 44 207 7e-48 199 234 lemur 743 XP_025717171.1
XP_027442601.1 395 602 25 231 88.5 30 43 207 1e-46 194 234 lemur 743 XP_027442601.1;XP_027442603
XP_015220763.1 376 571 43 232 81.2 33 47 195 2e-44 188 234 lemur 746 XP_015220763.1
XP_005633080.1 418 605 48 231 78.6 33 47 187 1e-46 194 234 lemur 751 XP_005633080.1
XP_021004996.1 381 558 61 234 74.4 30 47 177 6e-44 186 234 lemur 751 XP_021004996.1
XP_025312834.1 418 605 48 231 78.6 33 47 187 1e-46 195 234 lemur 751 XP_025312834.1
XP_026336897.1 426 609 52 231 76.9 33 46 183 5e-46 193 234 lemur 751 XP_026336897.1;XP_026336898;XP_026336899;XP_026336900
XP_025875158.1 426 605 56 231 75.2 33 47 179 4e-40 173 234 lemur 753 XP_025875158.1
PKU34580.1 481 648 67 234 71.8 35 49 167 5e-51 209 234 lemur 765 PKU34580.1
XP_004023546.3 398 581 52 231 76.9 32 48 183 2e-48 200 234 lemur 765 XP_004023546.3;XP_027825641
ANV78028.1 421 634 22 231 89.7 32 45 213 5e-53 216 234 lemur 769 ANV78028.1
AAH37048.2 438 615 61 234 74.4 30 48 177 5e-44 186 234 lemur 790 AAH37048.2
KYO42550.1 528 714 45 231 79.9 37 53 186 1e-52 214 234 lemur 844 KYO42550.1
KYO42549.1 536 722 45 231 79.9 37 53 186 2e-52 214 234 lemur 852 KYO42549.1
KYO42548.1 740 956 11 232 94.5 33 47 216 2e-55 224 235 monkey 1086 KYO42548.1
KGL81639.1 2 169 59 226 71.5 65 80 167 2e-59 237 235 monkey 169 KGL81639.1
XP_004599906.1 3 185 54 235 77.4 79 86 182 4e-57 230 235 monkey 185 XP_004599906.1
XP_029072393.1 1 196 40 235 83.4 86 92 195 8e-67 261 235 monkey 196 XP_029072393.1
OBS82825.1 4 190 20 206 79.6 83 90 186 2e-59 237 235 monkey 198 OBS82825.1
XP_010304648.1 43 196 59 232 74.0 41 58 153 7e-26 126 235 monkey 200 XP_010304648.1
XP_009282474.1 38 201 54 218 70.2 53 70 163 2e-45 191 235 monkey 201 XP_009282474.1
XP_009930508.1 38 201 54 218 70.2 50 66 163 9e-41 175 235 monkey 201 XP_009930508.1
XP_019061615.1 2 201 36 235 85.1 86 91 199 6e-66 259 235 monkey 201 XP_019061615.1
XP_026529181.1 40 208 60 228 71.9 55 72 168 1e-54 221 235 monkey 211 XP_026529181.1
XP_026575965.1 40 208 60 228 71.9 55 72 168 1e-54 221 235 monkey 211 XP_026575965.1
XP_005857419.1 1 212 23 235 90.6 84 89 211 1e-71 277 235 monkey 212 XP_005857419.1;EPQ02154
XP_015413935.1 1 212 23 235 90.6 83 89 211 4e-71 276 235 monkey 212 XP_015413935.1;ELK36509
XP_004618241.1 1 215 1 235 100.0 69 75 214 4e-70 273 235 monkey 215 XP_004618241.1
XP_014434708.1 41 210 57 226 72.3 62 77 169 2e-60 240 235 monkey 215 XP_014434708.1;XP_014434709;XP_014434710;XP_014434711
XP_015675321.1 42 208 62 228 71.1 57 74 166 2e-55 224 235 monkey 215 XP_015675321.1
EMP39899.1 1 212 1 226 96.2 53 67 211 1e-60 241 235 monkey 217 EMP39899.1
XP_005300191.1 47 212 61 226 70.6 66 80 165 5e-60 239 235 monkey 217 XP_005300191.1;XP_005300192;XP_005300193;XP_023959636
XP_007442151.1 42 208 62 228 71.1 56 73 166 2e-56 227 235 monkey 217 XP_007442151.1;XP_015746115
XP_024064535.2 47 212 61 226 70.6 66 80 165 5e-60 239 235 monkey 217 XP_024064535.2;XP_024064534
XP_030421630.1 47 212 61 226 70.6 66 78 165 5e-59 236 235 monkey 217 XP_030421630.1;XP_030421631;XP_030421632;XP_030421633
XP_013810569.1 38 210 54 226 73.6 65 77 172 1e-62 248 235 monkey 218 XP_013810569.1
XP_009892132.1 3 216 22 232 89.8 39 56 213 5e-39 169 235 monkey 220 XP_009892132.1
XP_007055469.2 5 216 1 226 96.2 53 67 211 1e-60 241 235 monkey 221 XP_007055469.2;XP_027673610
XP_012399572.1 1 219 1 229 97.4 65 78 218 3e-63 250 235 monkey 221 XP_012399572.1
XP_015271788.1 43 222 56 235 76.6 53 68 179 3e-53 217 235 monkey 223 XP_015271788.1;XP_015271789
XP_020823005.1 1 221 1 229 97.4 65 79 220 2e-59 237 235 monkey 223 XP_020823005.1
XP_016850341.1 53 217 66 231 70.6 56 74 164 6e-52 212 235 monkey 224 XP_016850341.1;XP_016850342
XP_008707699.1 1 225 1 235 100.0 77 85 224 2e-77 297 235 monkey 225 XP_008707699.1
XP_028348943.1 11 225 21 235 91.5 84 91 214 5e-73 282 235 monkey 225 XP_028348943.1;XP_028348944;XP_028348945;XP_028348946
XP_023587721.1 1 225 1 227 96.6 81 86 224 5e-73 282 235 monkey 227 XP_023587721.1
XP_028604507.1 1 219 1 232 98.7 47 61 218 5e-55 222 235 monkey 227 XP_028604507.1
XP_013011597.1 1 228 1 235 100.0 73 80 227 2e-69 271 235 monkey 228 XP_013011597.1;XP_013011599
XP_017651625.1 1 228 1 231 98.3 83 90 227 5e-78 299 235 monkey 228 XP_017651625.1
XP_019340091.1 55 227 58 230 73.6 64 79 172 7e-62 245 235 monkey 228 XP_019340091.1;XP_019340100
XP_019372527.1 12 227 1 230 97.9 53 66 215 7e-62 245 235 monkey 228 XP_019372527.1;XP_019372529;XP_019372530
XP_019410568.1 12 227 1 230 97.9 53 66 215 1e-61 244 235 monkey 228 XP_019410568.1;XP_019410569;XP_019410570
XP_027730559.1 1 226 1 229 97.4 67 80 225 1e-62 248 235 monkey 228 XP_027730559.1
XP_004010232.2 1 229 1 235 100.0 77 83 228 1e-74 288 235 monkey 229 XP_004010232.2;XP_012036024
XP_007952719.1 1 227 1 227 96.6 84 91 226 3e-80 307 235 monkey 229 XP_007952719.1
XP_010969814.1 1 230 1 229 97.4 84 88 229 2e-77 297 235 monkey 230 XP_010969814.1;XP_010985801;XP_014422006;EPY74383;TKS50171
XP_015094364.1 1 230 1 229 97.4 83 88 229 5e-79 302 235 monkey 230 XP_015094364.1
TFK12723.1 47 216 61 230 72.3 64 79 169 3e-61 243 235 monkey 231 TFK12723.1
XP_005356131.1 1 231 1 235 100.0 78 85 230 3e-74 287 235 monkey 231 XP_005356131.1;XP_026639114
XP_030049363.1 7 227 1 232 98.7 52 64 220 9e-57 228 235 monkey 231 XP_030049363.1;XP_030049364
AFN27530.1 1 232 1 235 100.0 79 85 231 8e-79 302 235 monkey 232 AFN27530.1
BAE30771.1 1 232 1 235 100.0 73 84 231 3e-75 290 235 monkey 232 BAE30771.1
KAA0727038.1 1 232 1 235 100.0 80 87 231 3e-79 303 235 monkey 232 KAA0727038.1
NP_001039921.1 1 232 1 235 100.0 79 86 231 2e-78 300 235 monkey 232 NP_001039921.1;XP_005211269;XP_019823587;XP_027408431;XP_027408432;Q2LGB7;ABC47874;AAI18339;DAA25882
NP_001102360.1 1 232 1 235 100.0 75 84 231 3e-72 280 235 monkey 232 NP_001102360.1;XP_006254752;EDM14388
NP_775570.1 1 232 1 235 100.0 74 84 231 3e-75 290 235 monkey 232 NP_775570.1;Q8BJQ4;BAC38055;AAP29979;AAP81749;BAC98398;AAH99933;BAE22014;EDL09980
XP_006047327.1 1 232 1 235 100.0 79 87 231 2e-79 304 235 monkey 232 XP_006047327.1;XP_025152209
XP_010860382.1 1 232 1 235 100.0 77 84 231 4e-77 296 235 monkey 232 XP_010860382.1;XP_010860383;XP_010860384;XP_010860385
XP_017909212.1 1 232 1 235 100.0 79 85 231 1e-78 301 235 monkey 232 XP_017909212.1;XP_017909213
XP_020748203.1 1 232 1 235 100.0 76 83 231 2e-77 297 235 monkey 232 XP_020748203.1;XP_020748204
XP_021006287.1 1 232 1 235 100.0 75 85 231 3e-75 290 235 monkey 232 XP_021006287.1
XP_021508228.1 1 232 1 235 100.0 74 85 231 4e-74 286 235 monkey 232 XP_021508228.1
XP_023404744.1 1 231 1 234 99.6 78 84 230 4e-76 292 235 monkey 232 XP_023404744.1
XP_027827255.1 1 232 1 235 100.0 78 85 231 4e-78 299 235 monkey 232 XP_027827255.1
XP_028632962.1 1 232 1 235 100.0 76 84 231 6e-75 289 235 monkey 232 XP_028632962.1
EGV95508.1 1 233 1 235 100.0 77 87 232 4e-73 283 235 monkey 233 EGV95508.1
ERE86013.1 1 233 1 235 100.0 77 86 232 7e-73 282 235 monkey 233 ERE86013.1
XP_006977723.1 1 233 1 235 100.0 77 88 232 3e-77 296 235 monkey 233 XP_006977723.1
XP_008070631.1 1 233 1 235 100.0 89 93 232 8e-82 312 235 monkey 233 XP_008070631.1
XP_012418625.1 2 233 1 235 100.0 73 84 231 4e-78 299 235 monkey 233 XP_012418625.1
XP_012968196.1 1 233 1 235 100.0 77 85 232 7e-75 288 235 monkey 233 XP_012968196.1
XP_013366174.1 1 201 23 224 86.0 75 82 200 2e-56 227 235 monkey 233 XP_013366174.1
XP_020041793.1 1 233 1 235 100.0 85 91 232 3e-79 303 235 monkey 233 XP_020041793.1
XP_025716559.1 2 233 1 235 100.0 71 82 231 6e-77 295 235 monkey 233 XP_025716559.1;XP_025716560;XP_025716561
XP_027460744.1 2 233 1 235 100.0 71 81 231 3e-77 296 235 monkey 233 XP_027460744.1
XP_027948430.1 2 233 1 235 100.0 72 82 231 5e-77 296 235 monkey 233 XP_027948430.1;XP_027948431;XP_027948432
NP_001191272.1 1 234 1 235 100.0 94 96 233 4e-84 319 235 monkey 234 NP_001191272.1;XP_008989879
XP_003259902.1 1 234 1 235 100.0 94 95 233 1e-83 318 235 monkey 234 XP_003259902.1;XP_012360996
XP_005857418.1 1 234 1 235 100.0 83 88 233 9e-81 308 235 monkey 234 XP_005857418.1
XP_006081198.1 1 234 1 235 100.0 82 87 233 1e-81 311 235 monkey 234 XP_006081198.1
XP_006755335.1 1 234 1 235 100.0 82 88 233 3e-81 310 235 monkey 234 XP_006755335.1
XP_006913357.1 1 234 1 235 100.0 88 92 233 3e-75 290 235 monkey 234 XP_006913357.1
XP_008142680.1 1 234 1 235 100.0 84 88 233 2e-82 313 235 monkey 234 XP_008142680.1;XP_028005522
XP_008586847.1 1 234 1 235 100.0 86 92 233 4e-82 313 235 monkey 234 XP_008586847.1
XP_010337966.1 1 234 1 235 100.0 93 95 233 2e-84 320 235 monkey 234 XP_010337966.1
XP_010355222.1 1 234 1 235 100.0 96 97 233 2e-85 324 235 monkey 234 XP_010355222.1
XP_011225882.1 1 234 1 235 100.0 77 85 233 1e-81 311 235 monkey 234 XP_011225882.1
XP_011356556.1 1 234 1 235 100.0 87 92 233 1e-81 311 235 monkey 234 XP_011356556.1
XP_012372212.1 1 234 1 235 100.0 80 84 233 3e-76 293 235 monkey 234 XP_012372212.1
XP_016002930.1 1 234 1 235 100.0 88 93 233 1e-85 325 235 monkey 234 XP_016002930.1;XP_016002939
XP_017357511.1 1 234 1 235 100.0 94 96 233 3e-85 323 235 monkey 234 XP_017357511.1
XP_019506796.1 1 234 1 235 100.0 82 91 233 2e-79 303 235 monkey 234 XP_019506796.1;XP_019506797
XP_024419068.1 1 234 1 235 100.0 82 87 233 4e-85 322 235 monkey 234 XP_024419068.1
XP_026363570.1 1 234 1 235 100.0 77 85 233 4e-82 313 235 monkey 234 XP_026363570.1;XP_026363571;XP_026363572
XP_029797434.1 1 234 1 235 100.0 79 85 233 3e-78 300 235 monkey 234 XP_029797434.1;XP_029797435;XP_029797436;XP_029797437;XP_029797439
NP_001182133.1 1 235 1 235 100.0 97 98 234 1e-86 328 235 monkey 235 NP_001182133.1;BAG55269
NP_001182430.1 1 235 1 235 100.0 100 100 234 9e-89 335 235 monkey 235 NP_001182430.1;BAG55274
NP_001191270.1 1 235 1 235 100.0 96 97 234 2e-86 327 235 monkey 235 NP_001191270.1;BAG55272;PNJ80446
NP_001191386.1 1 235 1 231 98.3 57 66 234 8e-62 245 235 monkey 235 NP_001191386.1
NP_001269274.1 1 235 1 235 100.0 97 98 234 2e-86 327 235 monkey 235 NP_001269274.1;BAG55271
NP_001272750.1 1 235 1 235 100.0 99 99 234 6e-89 335 235 monkey 235 NP_001272750.1;XP_011925841;XP_011826432;XP_011771199;XP_011771200;XP_015306902;BAG55273
NP_067681.1 1 235 1 235 100.0 97 97 234 1e-86 328 235 monkey 235 NP_067681.1;Q86XR7;AAO74498;BAC77375;AAP81748;BAC98397;BAC98399;AAQ97431;AAQ97432;AAI09267;AAI09266;EAW48960;BAG55268;AIC53712;SJL87105;SJX32208
TEA40782.1 1 235 1 235 100.0 85 91 234 2e-86 327 235 monkey 235 TEA40782.1
XP_003788954.1 1 235 1 235 100.0 85 89 234 3e-84 319 235 monkey 235 XP_003788954.1
XP_004267517.1 1 235 1 235 100.0 85 91 234 3e-86 326 235 monkey 235 XP_004267517.1;XP_019796412;XP_019796413;XP_026955606;XP_026955616
XP_004651622.1 1 235 1 235 100.0 80 86 234 6e-78 299 235 monkey 235 XP_004651622.1
XP_006870605.1 1 232 1 228 97.0 79 86 231 1e-77 297 235 monkey 235 XP_006870605.1
XP_007121541.1 1 235 1 235 100.0 84 91 234 7e-86 325 235 monkey 235 XP_007121541.1;XP_023979949;XP_028348942
XP_007192181.1 1 235 1 235 100.0 85 90 234 3e-85 323 235 monkey 235 XP_007192181.1
XP_007451276.1 1 235 1 235 100.0 85 91 234 3e-86 326 235 monkey 235 XP_007451276.1
XP_008012375.1 1 235 1 235 100.0 98 99 234 2e-89 337 235 monkey 235 XP_008012375.1
XP_008950312.1 1 235 1 235 100.0 97 98 234 2e-86 327 235 monkey 235 XP_008950312.1;BAG55270
XP_009207178.1 1 235 1 235 100.0 99 99 234 1e-88 334 235 monkey 235 XP_009207178.1;XP_025242856;XP_025242857
XP_010612439.1 1 235 1 235 100.0 83 88 234 4e-79 303 235 monkey 235 XP_010612439.1;XP_010612440;XP_010612441;XP_019061614
XP_011819052.1 1 235 1 235 100.0 96 98 234 3e-87 329 235 monkey 235 XP_011819052.1
XP_013220277.1 1 235 1 235 100.0 85 90 234 5e-80 305 235 monkey 235 XP_013220277.1
XP_014652124.1 1 235 1 235 100.0 86 91 234 1e-83 318 235 monkey 235 XP_014652124.1
XP_015344087.1 1 235 1 235 100.0 83 89 234 2e-80 307 235 monkey 235 XP_015344087.1;XP_015344088
XP_017744484.1 1 235 1 235 100.0 97 98 234 1e-86 328 235 monkey 235 XP_017744484.1
XP_022446558.1 1 235 1 235 100.0 85 91 234 4e-85 323 235 monkey 235 XP_022446558.1;XP_022446565;XP_022446572;XP_022446577;XP_029072391;XP_029072392;TKC38638
XP_024599102.1 1 235 1 235 100.0 85 91 234 3e-85 323 235 monkey 235 XP_024599102.1
XP_026271260.1 1 235 1 235 100.0 84 89 234 5e-79 302 235 monkey 235 XP_026271260.1
XP_026302779.1 1 235 1 235 100.0 97 98 234 4e-86 326 235 monkey 235 XP_026302779.1
XP_027796854.1 1 235 1 235 100.0 84 89 234 2e-80 307 235 monkey 235 XP_027796854.1
XP_004686551.1 1 231 1 232 98.7 76 83 230 1e-78 301 235 monkey 236 XP_004686551.1
XP_012515001.1 1 236 1 235 100.0 88 92 235 1e-81 311 235 monkey 236 XP_012515001.1
XP_012619167.1 1 236 1 235 100.0 86 91 235 9e-80 305 235 monkey 236 XP_012619167.1;XP_012619168;XP_012619169;XP_012619170;XP_012619173;XP_012619174;XP_012619175;XP_012619176;XP_020145789
XP_012619177.2 1 236 1 235 100.0 83 89 235 8e-78 298 235 monkey 236 XP_012619177.2
ELW48403.1 1 235 1 227 96.6 82 87 234 3e-76 293 235 monkey 237 ELW48403.1
NP_001191280.1 1 237 1 235 100.0 81 86 236 3e-80 306 235 monkey 237 NP_001191280.1;XP_020934855;XP_020934858;XP_020934868
XP_006927597.1 4 237 1 235 100.0 81 89 233 6e-81 308 235 monkey 237 XP_006927597.1;XP_019686604
XP_007086891.1 4 237 1 235 100.0 80 88 233 6e-80 305 235 monkey 237 XP_007086891.1
XP_014932168.1 4 237 1 235 100.0 81 89 233 2e-80 307 235 monkey 237 XP_014932168.1
XP_016080423.1 4 237 1 235 100.0 80 85 233 2e-82 313 235 monkey 237 XP_016080423.1;XP_016080425
XP_017533085.1 1 237 1 235 100.0 82 89 236 1e-81 311 235 monkey 237 XP_017533085.1;XP_017533086;XP_017533087;XP_017533088
XP_025780880.1 4 237 1 235 100.0 81 88 233 1e-79 305 235 monkey 237 XP_025780880.1
XP_030172679.1 4 237 1 235 100.0 81 89 233 2e-80 307 235 monkey 237 XP_030172679.1
NP_001189783.1 4 238 1 235 100.0 83 89 234 2e-82 313 235 monkey 238 NP_001189783.1;XP_008512114;XP_023472706;XP_023472707;XP_023472708
NP_001191266.1 1 238 1 235 100.0 73 81 237 3e-72 280 235 monkey 238 NP_001191266.1
XP_006736938.1 2 229 1 226 96.2 76 85 227 4e-76 292 235 monkey 238 XP_006736938.1
XP_012294094.1 1 234 1 235 100.0 95 95 233 2e-84 320 235 monkey 238 XP_012294094.1
XP_014447016.1 2 236 1 227 96.6 82 87 234 2e-76 293 235 monkey 238 XP_014447016.1
XP_014697198.1 4 238 1 235 100.0 84 89 234 6e-83 315 235 monkey 238 XP_014697198.1;XP_014697199
XP_021557894.1 2 229 1 226 96.2 76 85 227 5e-76 292 235 monkey 238 XP_021557894.1
XP_004706631.1 4 236 1 232 98.7 79 86 232 2e-80 307 235 monkey 239 XP_004706631.1
XP_006886760.1 1 227 1 227 96.6 78 87 226 1e-77 298 235 monkey 240 XP_006886760.1
NP_001191275.1 1 241 1 235 100.0 70 78 240 9e-71 275 235 monkey 241 NP_001191275.1;XP_008253119
NP_001279313.1 33 227 41 235 83.0 51 66 194 2e-53 218 235 monkey 241 NP_001279313.1;AGN91176
XP_012871538.1 1 232 1 233 99.1 71 83 231 1e-70 274 235 monkey 241 XP_012871538.1;XP_012871539
XP_022376890.1 2 243 1 235 100.0 73 81 241 2e-76 294 235 monkey 243 XP_022376890.1
XP_023447126.1 1 243 1 229 97.4 71 77 242 2e-72 280 235 monkey 243 XP_023447126.1
XP_004759121.1 2 244 1 235 100.0 71 81 242 5e-71 276 235 monkey 244 XP_004759121.1;XP_012915174
XP_021070064.1 21 252 1 235 100.0 73 82 231 4e-72 279 235 monkey 252 XP_021070064.1
XP_027256662.1 22 254 1 235 100.0 77 86 232 1e-72 281 235 monkey 254 XP_027256662.1
XP_027295389.1 22 254 1 235 100.0 77 87 232 6e-73 282 235 monkey 254 XP_027295389.1
XP_005902009.1 1 256 1 235 100.0 71 78 255 1e-74 288 235 monkey 256 XP_005902009.1
XP_029142944.1 36 203 60 227 71.5 31 50 167 3e-45 190 235 monkey 325 XP_029142944.1
TMS10193.1 55 260 28 232 87.2 31 51 205 2e-45 190 235 monkey 358 TMS10193.1
EFB19787.1 169 382 21 235 91.5 76 85 213 3e-71 276 235 monkey 382 EFB19787.1
XP_020366239.1 1 213 13 230 92.8 30 51 212 1e-48 201 235 monkey 383 XP_020366239.1
XP_008510112.1 138 314 60 232 73.6 30 46 176 9e-47 195 235 monkey 389 XP_008510112.1
EHH26713.1 177 391 21 235 91.5 99 99 214 3e-79 303 235 monkey 391 EHH26713.1
EHB04070.1 172 384 23 235 90.6 85 91 212 3e-71 277 235 monkey 397 EHB04070.1
XP_028363168.1 186 399 21 235 91.5 80 88 213 2e-75 290 235 monkey 399 XP_028363168.1
VFV36056.1 190 401 23 235 90.6 81 90 211 2e-69 271 235 monkey 401 VFV36056.1
XP_006081199.2 188 401 21 235 91.5 83 88 213 2e-73 284 235 monkey 401 XP_006081199.2
ELR51893.1 167 402 21 235 91.5 71 78 235 3e-65 256 235 monkey 402 ELR51893.1
XP_027408433.1 192 402 22 235 91.1 80 87 210 5e-69 269 235 monkey 402 XP_027408433.1
EHH54450.1 190 404 21 235 91.5 99 99 214 4e-79 302 235 monkey 404 EHH54450.1
NP_001157940.1 190 404 21 235 91.5 97 97 214 5e-76 292 235 monkey 404 NP_001157940.1;AAQ97430;AAQ97433;EAW48961
XP_005376652.2 177 407 4 235 98.7 75 82 230 5e-69 269 235 monkey 407 XP_005376652.2
XP_028749957.1 195 408 21 234 91.1 77 87 213 3e-68 267 235 monkey 409 XP_028749957.1
KFO19218.1 200 414 21 235 91.5 85 90 214 1e-71 278 235 monkey 414 KFO19218.1
XP_004836233.1 187 401 21 235 91.5 86 91 214 5e-72 279 235 monkey 414 XP_004836233.1
XP_025960494.1 237 409 54 226 73.6 64 77 172 6e-65 256 235 monkey 417 XP_025960494.1
XP_009683844.1 250 428 54 234 77.0 61 76 178 6e-64 252 235 monkey 430 XP_009683844.1
XP_025060401.1 260 432 58 230 73.6 63 79 172 8e-63 248 235 monkey 433 XP_025060401.1
XP_025925263.1 254 426 54 226 73.6 65 77 172 3e-64 253 235 monkey 434 XP_025925263.1
XP_016043099.1 220 437 1 226 96.2 67 77 217 1e-67 265 235 monkey 446 XP_016043099.1
PWA25120.1 156 361 24 228 87.2 31 53 205 1e-47 198 235 monkey 451 PWA25120.1
XP_010202854.1 129 355 18 235 92.8 30 42 226 1e-47 198 235 monkey 465 XP_010202854.1
ELK11576.1 268 450 23 206 78.3 85 92 182 9e-62 245 235 monkey 488 ELK11576.1
XP_010219238.1 312 488 54 230 75.3 62 78 176 5e-63 249 235 monkey 490 XP_010219238.1
XP_025908622.1 315 487 54 226 73.6 63 76 172 2e-63 250 235 monkey 495 XP_025908622.1
XP_026888704.1 193 401 22 232 89.8 31 51 208 3e-39 170 235 monkey 514 XP_026888704.1;XP_026888705
NP_001187154.1 209 405 28 232 87.2 30 50 196 6e-40 173 235 monkey 520 NP_001187154.1;ABD93874;ABD93875
XP_018939140.1 266 464 36 232 83.8 30 47 198 2e-42 181 235 monkey 525 XP_018939140.1
KTG31873.1 244 467 6 232 96.6 30 46 223 3e-42 180 235 monkey 528 KTG31873.1
XP_008280480.1 295 512 22 232 89.8 31 48 217 9e-47 195 235 monkey 528 XP_008280480.1
TWW72608.1 254 466 25 227 86.4 30 48 212 5e-44 186 235 monkey 553 TWW72608.1
ROL54960.1 264 469 34 232 84.7 30 47 205 2e-40 174 235 monkey 555 ROL54960.1
XP_020778302.1 266 461 32 228 83.8 30 55 195 1e-38 168 235 monkey 556 XP_020778302.1
AGW25589.1 268 473 37 232 83.4 30 46 205 5e-41 176 235 monkey 559 AGW25589.1
AYN78122.1 306 474 66 232 71.1 33 53 168 2e-40 174 235 monkey 562 AYN78122.1
XP_005812562.1 286 495 24 233 89.4 30 54 209 8e-46 192 235 monkey 563 XP_005812562.1
XP_027877518.1 288 494 24 230 88.1 30 54 206 2e-45 191 235 monkey 563 XP_027877518.1
XP_008431969.1 286 498 24 235 90.2 30 52 212 1e-44 188 235 monkey 564 XP_008431969.1;XP_008431970
XP_014840262.1 286 498 24 235 90.2 31 52 212 3e-47 197 235 monkey 564 XP_014840262.1;XP_014840263
XP_007567988.1 286 499 24 235 90.2 30 52 213 2e-46 194 235 monkey 565 XP_007567988.1;XP_007567991
XP_020471693.1 294 488 32 227 83.4 31 48 194 5e-42 179 235 monkey 569 XP_020471693.1
XP_008280479.1 295 512 22 232 89.8 31 48 217 5e-47 196 235 monkey 570 XP_008280479.1
XP_030257680.1 287 480 40 232 82.1 33 50 193 1e-42 181 235 monkey 573 XP_030257680.1
AWP04170.1 293 480 52 231 76.6 34 51 187 9e-44 185 235 monkey 576 AWP04170.1
QCO31414.1 293 484 52 232 77.0 33 50 191 1e-43 184 235 monkey 576 QCO31414.1;QCO31415
XP_026102610.1 262 478 18 232 91.5 30 47 216 6e-41 176 235 monkey 576 XP_026102610.1
NP_001106665.1 278 490 25 227 86.4 30 48 212 4e-44 186 235 monkey 577 NP_001106665.1;BAF91188
TNM97751.1 278 490 25 227 86.4 30 48 212 5e-44 186 235 monkey 577 TNM97751.1
XP_011614696.2 278 490 25 227 86.4 30 48 212 4e-44 186 235 monkey 577 XP_011614696.2
XP_016085949.1 252 477 4 232 97.4 31 47 225 8e-44 185 235 monkey 578 XP_016085949.1
XP_026119947.1 262 478 18 232 91.5 30 47 216 5e-41 176 235 monkey 578 XP_026119947.1
XP_010774263.1 296 494 35 232 84.3 32 53 198 3e-45 190 235 monkey 580 XP_010774263.1;XP_010774264
XP_012714371.1 295 501 19 226 88.5 33 53 206 6e-46 193 235 monkey 580 XP_012714371.1
XP_022057778.1 289 509 13 232 93.6 31 49 220 2e-47 197 235 monkey 583 XP_022057778.1
XP_019955201.1 305 488 47 231 78.7 33 51 183 1e-42 181 235 monkey 584 XP_019955201.1
XP_023124681.1 290 508 13 235 94.9 31 49 218 1e-48 201 235 monkey 586 XP_023124681.1
XP_028988652.1 286 491 28 232 87.2 30 50 205 2e-39 171 235 monkey 587 XP_028988652.1;XP_028988653
XP_026229899.1 288 495 19 227 88.9 32 53 207 2e-48 201 235 monkey 588 XP_026229899.1
QCV57275.1 287 491 30 232 86.4 31 51 204 4e-45 189 235 monkey 589 QCV57275.1
XP_021145322.1 260 469 22 230 88.9 32 46 209 5e-53 216 235 monkey 590 XP_021145322.1
KFV99153.1 362 574 20 230 89.8 31 45 212 9e-54 218 235 monkey 591 KFV99153.1
TKS79933.1 314 499 46 232 79.6 32 54 185 2e-44 187 235 monkey 597 TKS79933.1
XP_026170345.1 289 500 23 232 89.4 32 52 211 1e-44 188 235 monkey 597 XP_026170345.1;XP_026170346
QCD16644.1 298 503 28 232 87.2 31 51 205 4e-45 189 235 monkey 601 QCD16644.1
QCT05766.1 298 503 28 232 87.2 31 52 205 6e-45 189 235 monkey 601 QCT05766.1
TKS27112.1 369 546 59 232 74.0 32 48 177 2e-46 194 235 monkey 601 TKS27112.1
XP_010736595.2 298 503 28 232 87.2 31 51 205 5e-45 189 235 monkey 601 XP_010736595.2;XP_019117616
XP_025890944.1 253 468 6 222 92.3 32 44 215 5e-49 203 235 monkey 603 XP_025890944.1
CDQ87038.1 278 499 22 233 90.2 31 47 221 2e-45 191 235 monkey 604 CDQ87038.1
XP_028449138.1 308 508 36 232 83.8 33 51 200 5e-45 189 235 monkey 607 XP_028449138.1;TDH05507
XP_005504021.1 280 489 22 230 88.9 32 46 209 7e-53 215 235 monkey 610 XP_005504021.1;PKK19683
KFO84947.1 373 586 18 230 90.6 31 45 213 6e-54 219 235 monkey 612 KFO84947.1
XP_010723390.1 309 473 68 232 70.2 35 54 164 1e-52 215 235 monkey 615 XP_010723390.1
KFP06358.1 373 603 12 235 95.3 30 44 230 1e-53 218 235 monkey 616 KFP06358.1
KFQ51151.1 380 589 22 230 88.9 32 45 209 1e-52 215 235 monkey 616 KFQ51151.1
KFV07345.1 382 596 20 232 90.6 32 45 214 4e-54 220 235 monkey 616 KFV07345.1
KFZ48623.1 368 588 6 228 94.9 30 42 220 1e-53 218 235 monkey 617 KFZ48623.1
KFQ20826.1 399 591 32 228 83.8 30 42 192 7e-52 212 235 monkey 619 KFQ20826.1
KFV52042.1 428 593 67 231 70.2 36 52 165 6e-52 212 235 monkey 619 KFV52042.1
KFQ17041.1 426 602 57 232 74.9 35 49 176 4e-51 209 235 monkey 622 KFQ17041.1
KFQ67791.1 368 592 6 228 94.9 30 46 224 6e-53 216 235 monkey 622 KFQ67791.1
KFV61693.1 375 597 20 232 90.6 30 42 222 2e-52 213 235 monkey 623 KFV61693.1
KFR04834.1 417 605 47 234 80.0 34 49 188 4e-54 220 235 monkey 625 KFR04834.1
KFO09658.1 388 599 20 230 89.8 30 44 211 6e-53 216 235 monkey 626 KFO09658.1
KFP94629.1 378 599 20 230 89.8 31 43 221 3e-53 216 235 monkey 626 KFP94629.1
KFV00468.1 431 599 63 230 71.5 37 50 168 3e-51 210 235 monkey 626 KFV00468.1
KFW95646.1 393 599 25 230 87.7 32 45 206 2e-54 220 235 monkey 626 KFW95646.1
KFP14217.1 379 601 21 230 89.4 30 43 222 7e-54 219 235 monkey 628 KFP14217.1
KFP55919.1 368 598 6 228 94.9 30 44 230 2e-54 220 235 monkey 628 KFP55919.1
KFP96458.1 391 601 22 230 88.9 31 46 210 2e-55 224 235 monkey 628 KFP96458.1
KFV99775.1 391 601 22 230 88.9 31 43 210 1e-52 215 235 monkey 628 KFV99775.1
KGL88107.1 429 606 58 235 75.7 34 47 177 1e-53 218 235 monkey 629 KGL88107.1
KFV73459.1 387 597 20 230 89.8 30 43 210 1e-53 218 235 monkey 630 KFV73459.1
KFW63249.1 387 610 8 234 96.6 30 44 223 6e-54 219 235 monkey 630 KFW63249.1
KFP90689.1 438 607 62 230 71.9 36 49 169 4e-50 206 235 monkey 632 KFP90689.1
KFV41878.1 383 615 20 230 89.8 30 42 232 2e-54 220 235 monkey 642 KFV41878.1
XP_028906958.1 343 508 62 227 70.6 31 48 165 3e-43 183 235 monkey 643 XP_028906958.1
XP_025871184.1 410 648 1 235 100.0 73 81 238 4e-74 286 235 monkey 648 XP_025871184.1
XP_019325260.1 416 649 1 235 100.0 80 88 233 3e-82 313 235 monkey 649 XP_019325260.1
XP_010882521.3 346 547 32 232 85.5 31 48 201 6e-44 186 235 monkey 655 XP_010882521.3
XP_029607373.1 333 550 22 232 89.8 31 47 217 2e-46 194 235 monkey 656 XP_029607373.1
XP_014025434.1 326 551 12 232 94.0 31 49 225 1e-46 195 235 monkey 657 XP_014025434.1;XP_014025435;XP_014025436
XP_021454523.1 335 552 22 232 89.8 32 47 217 2e-45 191 235 monkey 659 XP_021454523.1
XP_023854570.1 340 553 22 232 89.8 32 45 213 5e-48 199 235 monkey 659 XP_023854570.1;XP_023854571
XP_012680748.1 332 532 24 232 88.9 32 47 200 9e-35 155 235 monkey 660 XP_012680748.1
XP_023699379.1 351 566 19 234 91.9 32 47 215 3e-46 193 235 monkey 664 XP_023699379.1
XP_024239574.1 335 558 15 232 92.8 32 47 223 2e-46 194 235 monkey 665 XP_024239574.1;XP_024239663;XP_024239744;XP_024239828;XP_024239914
XP_020347942.1 335 559 15 232 92.8 32 47 224 3e-49 203 235 monkey 666 XP_020347942.1;XP_020347943;XP_020347944;XP_020347945
XP_029541726.1 335 559 15 232 92.8 32 47 224 1e-45 192 235 monkey 666 XP_029541726.1;XP_029541727;XP_029541728
XP_025028502.1 340 531 27 222 83.4 30 47 191 5e-46 193 235 monkey 667 XP_025028502.1
XP_010072321.1 382 596 20 232 90.6 32 45 214 6e-54 219 235 monkey 669 XP_010072321.1
XP_025028501.1 342 533 27 222 83.4 30 47 191 5e-46 193 235 monkey 669 XP_025028501.1
GCF56572.1 352 529 54 232 76.2 33 50 177 2e-45 190 235 monkey 673 GCF56572.1
XP_012863134.1 372 543 57 228 73.2 31 47 171 4e-43 183 235 monkey 682 XP_012863134.1
XP_015276078.1 325 547 3 232 97.9 30 46 222 1e-46 194 235 monkey 684 XP_015276078.1;XP_015276079
XP_010159112.1 362 574 20 230 89.8 31 45 212 1e-53 218 235 monkey 687 XP_010159112.1
XP_025302499.1 453 690 1 235 100.0 73 81 237 4e-74 286 235 monkey 690 XP_025302499.1
TFK00140.1 333 543 21 232 90.2 30 46 210 6e-50 206 235 monkey 691 TFK00140.1
XP_030365526.1 368 586 20 232 90.6 30 43 218 2e-51 210 235 monkey 691 XP_030365526.1
XP_009676037.1 353 548 36 230 83.0 34 48 195 6e-54 219 235 monkey 692 XP_009676037.1
XP_025052284.1 403 567 68 232 70.2 38 54 164 1e-51 211 235 monkey 694 XP_025052284.1;XP_025052285
EOA95601.1 358 571 22 232 89.8 31 44 213 3e-54 220 235 monkey 695 EOA95601.1
XP_005155258.1 367 589 19 232 91.1 31 42 222 2e-52 214 235 monkey 695 XP_005155258.1
XP_003760653.1 361 544 41 224 78.3 30 47 183 1e-46 195 235 monkey 698 XP_003760653.1
XP_029773543.1 398 570 64 232 71.9 33 49 172 1e-46 195 235 monkey 701 XP_029773543.1
XP_020826901.1 356 555 25 224 85.1 30 46 199 2e-47 198 235 monkey 702 XP_020826901.1;XP_020826902
XP_014808292.1 428 594 68 234 71.1 36 51 166 2e-51 211 235 monkey 706 XP_014808292.1
XP_014808293.1 428 594 68 234 71.1 36 51 166 2e-51 210 235 monkey 706 XP_014808293.1
XP_007899298.1 315 526 19 230 90.2 31 48 211 5e-48 199 235 monkey 707 XP_007899298.1;XP_007899299;XP_007899300
XP_010137501.1 373 586 18 230 90.6 31 45 213 6e-54 219 235 monkey 710 XP_010137501.1
XP_029470442.1 347 553 18 232 91.5 30 45 206 8e-43 182 235 monkey 710 XP_029470442.1
XP_023500240.1 366 543 59 232 74.0 30 46 177 2e-46 194 235 monkey 713 XP_023500240.1
XP_009480176.1 380 589 22 230 88.9 32 45 209 6e-53 216 235 monkey 714 XP_009480176.1
XP_009979399.1 431 599 63 230 71.5 37 50 168 2e-51 211 235 monkey 714 XP_009979399.1
XP_030322340.1 371 601 12 235 95.3 30 44 230 2e-53 217 235 monkey 715 XP_030322340.1
XP_010173154.1 368 588 6 228 94.9 30 42 220 9e-54 218 235 monkey 716 XP_010173154.1
XP_009808101.1 428 593 67 231 70.2 36 52 165 7e-52 212 235 monkey 717 XP_009808101.1
XP_009899013.1 375 597 20 232 90.6 30 42 222 2e-52 214 235 monkey 717 XP_009899013.1
XP_026720904.1 386 593 30 230 85.5 32 44 207 3e-53 216 235 monkey 718 XP_026720904.1
XP_010177190.1 399 591 32 228 83.8 30 42 192 3e-52 213 235 monkey 719 XP_010177190.1
XP_010288063.1 368 592 6 228 94.9 30 46 224 6e-53 216 235 monkey 720 XP_010288063.1
XP_009470181.1 417 605 47 234 80.0 34 49 188 4e-54 220 235 monkey 721 XP_009470181.1
XP_009634984.1 379 601 21 230 89.4 30 43 222 7e-54 219 235 monkey 721 XP_009634984.1
XP_010298283.1 388 599 20 230 89.8 30 44 211 3e-53 216 235 monkey 721 XP_010298283.1
XP_028618280.1 381 555 64 234 72.8 30 48 174 3e-46 193 235 monkey 721 XP_028618280.1
XP_021234663.1 410 575 62 227 70.6 35 51 165 2e-52 214 235 monkey 722 XP_021234663.1;XP_021234664
XP_006177626.1 369 546 59 232 74.0 32 48 177 7e-47 195 235 monkey 723 XP_006177626.1;XP_006188003;EPY78547;EPY86332
XP_006206437.1 372 546 62 232 72.8 32 48 174 1e-49 204 235 monkey 723 XP_006206437.1
XP_009511631.1 393 599 25 230 87.7 32 45 206 1e-54 221 235 monkey 723 XP_009511631.1
XP_010965043.1 369 546 59 232 74.0 32 48 177 7e-47 195 235 monkey 723 XP_010965043.1
XP_010981627.1 369 546 59 232 74.0 32 48 177 2e-46 194 235 monkey 723 XP_010981627.1
XP_011594215.1 389 598 22 230 88.9 32 47 209 5e-56 226 235 monkey 723 XP_011594215.1;XP_029889195;XP_029889196
XP_009920467.1 378 599 20 230 89.8 31 43 221 3e-53 217 235 monkey 724 XP_009920467.1
XP_010560547.1 378 599 20 230 89.8 31 43 221 3e-53 217 235 monkey 724 XP_010560547.1
XP_009570504.1 391 601 22 230 88.9 31 43 210 1e-52 215 235 monkey 726 XP_009570504.1
XP_009707398.1 368 598 6 228 94.9 30 44 230 2e-54 220 235 monkey 726 XP_009707398.1
XP_009934696.1 404 598 34 228 83.0 30 45 194 2e-51 210 235 monkey 726 XP_009934696.1
XP_009959824.1 391 601 22 230 88.9 31 46 210 1e-55 225 235 monkey 726 XP_009959824.1
XP_013158110.1 434 602 63 230 71.5 36 52 168 5e-54 219 235 monkey 726 XP_013158110.1
XP_014133217.1 393 602 21 230 89.4 30 44 209 2e-55 224 235 monkey 726 XP_014133217.1
XP_009893486.1 429 606 58 235 75.7 34 47 177 1e-53 218 235 monkey 727 XP_009893486.1
XP_009316684.1 387 610 8 234 96.6 30 44 223 6e-54 219 235 monkey 728 XP_009316684.1
XP_009871442.1 438 607 62 230 71.9 36 49 169 1e-50 208 235 monkey 728 XP_009871442.1
NP_001297720.1 386 599 22 232 89.8 31 45 213 9e-54 218 235 monkey 734 NP_001297720.1;AHX37587
XP_009974479.1 438 606 63 230 71.5 38 52 168 6e-54 219 235 monkey 734 XP_009974479.1
XP_025961666.1 369 593 4 232 97.4 32 48 224 1e-53 218 235 monkey 734 XP_025961666.1
NP_001074975.1 429 593 68 232 70.2 35 53 164 9e-53 215 235 monkey 735 NP_001074975.1;ABK20148
POI34423.1 423 593 62 232 72.8 34 52 170 2e-52 214 235 monkey 735 POI34423.1
XP_015155511.1 429 593 68 232 70.2 35 53 164 9e-53 215 235 monkey 735 XP_015155511.1
XP_013050712.1 388 597 25 234 89.4 31 47 209 7e-54 219 235 monkey 736 XP_013050712.1;XP_013050713
RXM93555.1 361 564 29 232 86.8 32 51 203 1e-52 215 235 monkey 737 RXM93555.1
XP_008946049.1 426 602 57 232 74.9 35 49 176 3e-51 210 235 monkey 738 XP_008946049.1
XP_013798144.1 389 597 24 232 88.9 31 48 208 4e-55 223 235 monkey 739 XP_013798144.1
XP_013798145.1 389 597 24 232 88.9 31 48 208 4e-55 223 235 monkey 739 XP_013798145.1
XP_025922997.1 389 597 24 232 88.9 31 48 208 5e-55 223 235 monkey 739 XP_025922997.1;XP_025922998
XP_006896500.1 398 572 54 228 74.5 31 46 174 1e-44 188 235 monkey 741 XP_006896500.1
XP_014698545.1 366 543 59 232 74.0 31 48 177 2e-48 200 235 monkey 742 XP_014698545.1
XP_015220763.1 349 571 22 233 90.2 32 45 222 1e-47 198 235 monkey 746 XP_015220763.1
XP_014341573.1 383 568 50 232 77.9 33 51 185 2e-41 178 235 monkey 761 XP_014341573.1
PKU34580.1 481 648 68 235 71.5 35 50 167 7e-52 212 235 monkey 765 PKU34580.1
XP_004023546.3 398 581 53 232 76.6 31 47 183 3e-49 203 235 monkey 765 XP_004023546.3;XP_027825641
ANV78028.1 421 634 22 232 89.8 31 45 213 8e-54 219 235 monkey 769 ANV78028.1
KYO42550.1 544 714 62 232 72.8 37 53 170 3e-52 213 235 monkey 844 KYO42550.1
KYO42549.1 552 722 62 232 72.8 37 53 170 4e-52 213 235 monkey 852 KYO42549.1
KYO42548.1 740 957 11 230 94.8 32 49 217 8e-54 218 232 mouse 1086 KYO42548.1
KGL81639.1 2 169 56 223 72.4 60 77 167 2e-59 237 232 mouse 169 KGL81639.1
XP_030084069.1 3 174 53 224 74.1 43 59 171 5e-31 143 232 mouse 178 XP_030084069.1
XP_027564076.1 16 189 49 217 72.8 42 62 173 2e-37 164 232 mouse 189 XP_027564076.1
XP_009476711.1 8 193 31 211 78.0 40 58 185 4e-35 156 232 mouse 193 XP_009476711.1
XP_029072393.1 2 196 39 232 83.6 74 85 194 1e-61 245 232 mouse 196 XP_029072393.1
OBS82825.1 2 190 16 203 81.0 81 87 188 2e-55 223 232 mouse 198 OBS82825.1
XP_010304648.1 18 199 31 232 87.1 33 51 181 3e-27 130 232 mouse 200 XP_010304648.1
XP_009282474.1 12 201 27 215 81.5 46 62 189 6e-46 192 232 mouse 201 XP_009282474.1
XP_009930508.1 35 201 48 215 72.4 48 65 166 9e-41 175 232 mouse 201 XP_009930508.1
XP_019061615.1 2 201 34 232 85.8 75 85 199 1e-60 241 232 mouse 201 XP_019061615.1
XP_018415358.1 48 210 69 231 70.3 54 76 162 7e-50 205 232 mouse 210 XP_018415358.1
XP_026529181.1 40 209 57 226 73.3 54 72 169 4e-54 219 232 mouse 211 XP_026529181.1
XP_026575965.1 40 209 57 226 73.3 54 72 169 5e-54 219 232 mouse 211 XP_026575965.1
XP_005857419.1 1 212 21 232 91.4 73 82 211 7e-67 262 232 mouse 212 XP_005857419.1;EPQ02154
XP_015413935.1 1 212 21 232 91.4 72 82 211 2e-66 261 232 mouse 212 XP_015413935.1;ELK36509
ETE60420.1 40 209 57 226 73.3 54 72 169 2e-53 217 232 mouse 215 ETE60420.1
XP_004618241.1 1 215 1 232 100.0 64 72 214 4e-64 253 232 mouse 215 XP_004618241.1
XP_015675321.1 42 209 59 226 72.4 55 74 167 1e-54 221 232 mouse 215 XP_015675321.1
EMP39899.1 1 212 1 223 96.1 51 67 211 9e-60 238 232 mouse 217 EMP39899.1
XP_007442151.1 42 214 59 231 74.6 53 72 172 9e-57 228 232 mouse 217 XP_007442151.1;XP_015746115
XP_010113783.1 12 214 25 229 88.4 39 56 202 7e-42 179 232 mouse 217 XP_010113783.1
XP_030421630.1 1 212 1 223 96.1 51 65 211 5e-58 232 232 mouse 217 XP_030421630.1;XP_030421631;XP_030421632;XP_030421633
XP_013810569.1 1 218 1 231 99.6 51 63 217 7e-66 258 232 mouse 218 XP_013810569.1
XP_009319388.1 57 220 51 215 71.1 47 65 163 9e-44 185 232 mouse 220 XP_009319388.1
XP_009892132.1 9 219 22 232 90.9 36 54 210 5e-40 172 232 mouse 220 XP_009892132.1
XP_007055469.2 5 216 1 223 96.1 51 67 211 7e-60 239 232 mouse 221 XP_007055469.2;XP_027673610
XP_012399572.1 1 218 1 225 97.0 60 76 217 2e-60 241 232 mouse 221 XP_012399572.1
XP_015271788.1 47 221 57 231 75.4 52 72 174 6e-53 216 232 mouse 223 XP_015271788.1;XP_015271789
XP_020823005.1 1 220 1 225 97.0 60 76 219 6e-58 232 232 mouse 223 XP_020823005.1
XP_016850341.1 53 221 63 231 72.8 50 75 168 2e-51 211 232 mouse 224 XP_016850341.1;XP_016850342
XP_008707699.1 1 225 1 232 100.0 70 81 224 1e-70 275 232 mouse 225 XP_008707699.1
XP_028348943.1 6 225 14 232 94.4 72 83 219 3e-66 260 232 mouse 225 XP_028348943.1;XP_028348944;XP_028348945;XP_028348946
XP_023587721.1 1 227 1 226 97.4 67 80 226 2e-66 260 232 mouse 227 XP_023587721.1
XP_028604507.1 1 221 1 231 99.6 45 61 220 2e-57 231 232 mouse 227 XP_028604507.1
XP_013011597.1 1 228 1 232 100.0 67 77 227 1e-63 251 232 mouse 228 XP_013011597.1;XP_013011599
XP_017651625.1 1 228 1 228 98.3 74 84 227 4e-73 283 232 mouse 228 XP_017651625.1
XP_019340091.1 56 227 56 227 74.1 62 80 171 2e-61 244 232 mouse 228 XP_019340091.1;XP_019340100
XP_019372527.1 56 227 56 227 74.1 61 79 171 3e-61 243 232 mouse 228 XP_019372527.1;XP_019372529;XP_019372530
XP_019410568.1 56 227 56 227 74.1 61 77 171 9e-61 241 232 mouse 228 XP_019410568.1;XP_019410569;XP_019410570
XP_027730559.1 1 225 1 225 97.0 59 75 224 5e-62 246 232 mouse 228 XP_027730559.1
XP_004010232.2 1 229 1 232 100.0 68 78 228 9e-69 268 232 mouse 229 XP_004010232.2;XP_012036024
XP_007952719.1 1 229 1 226 97.4 71 82 228 8e-72 278 232 mouse 229 XP_007952719.1
XP_010969814.1 1 229 1 225 97.0 75 82 228 1e-70 275 232 mouse 230 XP_010969814.1;XP_010985801;XP_014422006;EPY74383;TKS50171
XP_015094364.1 1 229 1 225 97.0 75 82 228 9e-72 278 232 mouse 230 XP_015094364.1
TFK12723.1 51 216 62 227 71.6 62 80 165 2e-59 237 232 mouse 231 TFK12723.1
XP_005356131.1 1 231 1 232 100.0 80 87 230 6e-70 272 232 mouse 231 XP_005356131.1;XP_026639114
XP_030049363.1 7 228 1 230 99.1 50 65 221 2e-55 224 232 mouse 231 XP_030049363.1;XP_030049364
AFN27530.1 1 232 1 232 100.0 70 79 231 3e-72 280 232 mouse 232 AFN27530.1
BAE30771.1 1 232 1 232 100.0 99 99 231 9e-77 295 232 mouse 232 BAE30771.1
KAA0727038.1 1 232 1 232 100.0 71 81 231 1e-72 281 232 mouse 232 KAA0727038.1
NP_001039921.1 1 232 1 232 100.0 71 80 231 2e-71 277 232 mouse 232 NP_001039921.1;XP_005211269;XP_019823587;XP_027408431;XP_027408432;Q2LGB7;ABC47874;AAI18339;DAA25882
NP_001102360.1 1 232 1 232 100.0 88 93 231 5e-73 282 232 mouse 232 NP_001102360.1;XP_006254752;EDM14388
NP_775570.1 1 232 1 232 100.0 100 100 231 8e-77 295 232 mouse 232 NP_775570.1;Q8BJQ4;BAC38055;AAP29979;AAP81749;BAC98398;AAH99933;BAE22014;EDL09980
XP_006047327.1 1 232 1 232 100.0 71 81 231 1e-72 281 232 mouse 232 XP_006047327.1;XP_025152209
XP_010860382.1 1 232 1 232 100.0 72 81 231 4e-71 276 232 mouse 232 XP_010860382.1;XP_010860383;XP_010860384;XP_010860385
XP_017909212.1 1 232 1 232 100.0 70 79 231 5e-72 279 232 mouse 232 XP_017909212.1;XP_017909213
XP_020748203.1 1 232 1 232 100.0 69 79 231 2e-70 274 232 mouse 232 XP_020748203.1;XP_020748204
XP_021006287.1 1 232 1 232 100.0 96 97 231 9e-76 291 232 mouse 232 XP_021006287.1
XP_021508228.1 1 232 1 232 100.0 81 90 231 2e-72 280 232 mouse 232 XP_021508228.1
XP_023404744.1 1 231 1 231 99.6 66 78 230 1e-69 271 232 mouse 232 XP_023404744.1
XP_027827255.1 1 232 1 232 100.0 70 79 231 7e-71 275 232 mouse 232 XP_027827255.1
XP_028632962.1 1 232 1 232 100.0 90 96 231 3e-75 290 232 mouse 232 XP_028632962.1
EGV95508.1 1 233 1 232 100.0 76 85 232 4e-69 269 232 mouse 233 EGV95508.1
ERE86013.1 1 233 1 232 100.0 77 85 232 5e-69 269 232 mouse 233 ERE86013.1
XP_006977723.1 1 233 1 232 100.0 80 88 232 3e-72 280 232 mouse 233 XP_006977723.1
XP_008070631.1 1 233 1 232 100.0 70 82 232 3e-73 283 232 mouse 233 XP_008070631.1
XP_012418625.1 2 233 1 232 100.0 65 79 231 7e-71 275 232 mouse 233 XP_012418625.1
XP_012968196.1 1 233 1 232 100.0 81 89 232 2e-71 277 232 mouse 233 XP_012968196.1
XP_013366174.1 1 204 21 224 87.9 64 75 203 1e-52 214 232 mouse 233 XP_013366174.1
XP_020041793.1 1 233 1 232 100.0 71 82 232 3e-72 280 232 mouse 233 XP_020041793.1
XP_025716559.1 2 233 1 232 100.0 65 78 231 1e-69 271 232 mouse 233 XP_025716559.1;XP_025716560;XP_025716561
XP_027460744.1 2 233 1 232 100.0 65 78 231 3e-71 276 232 mouse 233 XP_027460744.1
XP_027948430.1 2 233 1 232 100.0 65 78 231 2e-70 274 232 mouse 233 XP_027948430.1;XP_027948431;XP_027948432
NP_001191272.1 1 234 1 232 100.0 73 85 233 6e-76 292 232 mouse 234 NP_001191272.1;XP_008989879
XP_003259902.1 1 234 1 232 100.0 73 84 233 3e-76 293 232 mouse 234 XP_003259902.1;XP_012360996
XP_005857418.1 1 234 1 232 100.0 71 80 233 1e-72 281 232 mouse 234 XP_005857418.1
XP_006081198.1 1 234 1 232 100.0 70 79 233 3e-73 283 232 mouse 234 XP_006081198.1
XP_006755335.1 1 234 1 232 100.0 70 80 233 5e-73 282 232 mouse 234 XP_006755335.1
XP_006913357.1 1 234 1 232 100.0 74 83 233 2e-68 267 232 mouse 234 XP_006913357.1
XP_008142680.1 1 234 1 232 100.0 72 80 233 1e-74 287 232 mouse 234 XP_008142680.1;XP_028005522
XP_008586847.1 1 234 1 232 100.0 70 83 233 4e-75 289 232 mouse 234 XP_008586847.1
XP_010337966.1 1 234 1 232 100.0 73 86 233 2e-76 293 232 mouse 234 XP_010337966.1
XP_010355222.1 1 234 1 232 100.0 74 85 233 3e-76 293 232 mouse 234 XP_010355222.1
XP_011225882.1 1 234 1 232 100.0 70 82 233 4e-74 286 232 mouse 234 XP_011225882.1
XP_011356556.1 1 234 1 232 100.0 74 84 233 4e-73 283 232 mouse 234 XP_011356556.1
XP_012372212.1 1 234 1 232 100.0 71 79 233 1e-69 271 232 mouse 234 XP_012372212.1
XP_016002930.1 1 234 1 232 100.0 74 83 233 8e-75 288 232 mouse 234 XP_016002930.1;XP_016002939
XP_017357511.1 1 234 1 232 100.0 74 85 233 6e-77 295 232 mouse 234 XP_017357511.1
XP_019506796.1 1 234 1 232 100.0 71 82 233 4e-71 276 232 mouse 234 XP_019506796.1;XP_019506797
XP_024419068.1 1 234 1 232 100.0 74 80 233 6e-77 295 232 mouse 234 XP_024419068.1
XP_026363570.1 1 234 1 232 100.0 70 82 233 9e-75 288 232 mouse 234 XP_026363570.1;XP_026363571;XP_026363572
XP_029797434.1 1 234 1 232 100.0 74 83 233 2e-72 281 232 mouse 234 XP_029797434.1;XP_029797435;XP_029797436;XP_029797437;XP_029797439
NP_001182133.1 1 235 1 232 100.0 74 85 234 1e-75 291 232 mouse 235 NP_001182133.1;BAG55269
NP_001182430.1 1 235 1 232 100.0 73 84 234 4e-74 286 232 mouse 235 NP_001182430.1;BAG55274
NP_001191270.1 1 235 1 232 100.0 74 84 234 8e-76 292 232 mouse 235 NP_001191270.1;BAG55272;PNJ80446
NP_001191386.1 1 235 1 228 98.3 51 67 234 1e-57 231 232 mouse 235 NP_001191386.1
NP_001269274.1 1 235 1 232 100.0 74 84 234 2e-75 290 232 mouse 235 NP_001269274.1;BAG55271
NP_001272750.1 1 235 1 232 100.0 73 84 234 2e-74 287 232 mouse 235 NP_001272750.1;XP_011925841;XP_011826432;XP_011771199;XP_011771200;XP_015306902;BAG55273
NP_067681.1 1 235 1 232 100.0 74 85 234 1e-75 291 232 mouse 235 NP_067681.1;Q86XR7;AAO74498;BAC77375;AAP81748;BAC98397;BAC98399;AAQ97431;AAQ97432;AAI09267;AAI09266;EAW48960;BAG55268;AIC53712;SJL87105;SJX32208
TEA40782.1 1 235 1 232 100.0 72 82 234 7e-77 295 232 mouse 235 TEA40782.1
XP_003788954.1 1 235 1 232 100.0 72 82 234 2e-74 287 232 mouse 235 XP_003788954.1
XP_004267517.1 1 235 1 232 100.0 72 82 234 1e-76 294 232 mouse 235 XP_004267517.1;XP_019796412;XP_019796413;XP_026955606;XP_026955616
XP_004651622.1 1 235 1 232 100.0 73 80 234 2e-69 270 232 mouse 235 XP_004651622.1
XP_006870605.1 1 232 1 225 97.0 70 80 231 9e-70 271 232 mouse 235 XP_006870605.1
XP_007121541.1 1 235 1 232 100.0 72 83 234 2e-75 290 232 mouse 235 XP_007121541.1;XP_023979949;XP_028348942
XP_007192181.1 1 235 1 232 100.0 72 82 234 8e-75 288 232 mouse 235 XP_007192181.1
XP_007451276.1 1 235 1 232 100.0 72 82 234 5e-76 292 232 mouse 235 XP_007451276.1
XP_008012375.1 1 235 1 232 100.0 73 84 234 1e-74 288 232 mouse 235 XP_008012375.1
XP_008950312.1 1 235 1 232 100.0 74 85 234 2e-75 290 232 mouse 235 XP_008950312.1;BAG55270
XP_009207178.1 1 235 1 232 100.0 74 84 234 2e-74 287 232 mouse 235 XP_009207178.1;XP_025242856;XP_025242857
XP_010612439.1 1 235 1 232 100.0 71 80 234 4e-70 273 232 mouse 235 XP_010612439.1;XP_010612440;XP_010612441;XP_019061614
XP_011819052.1 1 235 1 232 100.0 74 84 234 5e-75 289 232 mouse 235 XP_011819052.1
XP_013220277.1 1 235 1 232 100.0 74 84 234 2e-70 273 232 mouse 235 XP_013220277.1
XP_014652124.1 1 235 1 232 100.0 73 83 234 5e-74 286 232 mouse 235 XP_014652124.1
XP_015344087.1 1 235 1 232 100.0 74 83 234 7e-71 275 232 mouse 235 XP_015344087.1;XP_015344088
XP_017744484.1 1 235 1 232 100.0 74 85 234 4e-75 289 232 mouse 235 XP_017744484.1
XP_022446558.1 1 235 1 232 100.0 72 82 234 5e-75 289 232 mouse 235 XP_022446558.1;XP_022446565;XP_022446572;XP_022446577;XP_029072391;XP_029072392;TKC38638
XP_024599102.1 1 235 1 232 100.0 72 82 234 4e-75 289 232 mouse 235 XP_024599102.1
XP_026271260.1 1 235 1 232 100.0 74 83 234 2e-69 270 232 mouse 235 XP_026271260.1
XP_026302779.1 1 235 1 232 100.0 74 85 234 2e-74 287 232 mouse 235 XP_026302779.1
XP_027796854.1 1 235 1 232 100.0 73 83 234 6e-71 275 232 mouse 235 XP_027796854.1
XP_004686551.1 1 234 1 232 100.0 69 77 233 1e-73 284 232 mouse 236 XP_004686551.1
XP_012515001.1 1 236 1 232 100.0 74 83 235 7e-73 282 232 mouse 236 XP_012515001.1
XP_012619167.1 1 236 1 232 100.0 74 83 235 8e-72 278 232 mouse 236 XP_012619167.1;XP_012619168;XP_012619169;XP_012619170;XP_012619173;XP_012619174;XP_012619175;XP_012619176;XP_020145789
XP_012619177.2 1 236 1 232 100.0 71 82 235 4e-69 269 232 mouse 236 XP_012619177.2
ELW48403.1 1 237 1 226 97.4 69 79 236 7e-69 268 232 mouse 237 ELW48403.1
NP_001191280.1 1 237 1 232 100.0 72 81 236 1e-71 278 232 mouse 237 NP_001191280.1;XP_020934855;XP_020934858;XP_020934868
XP_006927597.1 4 237 1 232 100.0 75 84 233 2e-74 287 232 mouse 237 XP_006927597.1;XP_019686604
XP_007086891.1 4 237 1 232 100.0 75 84 233 7e-74 285 232 mouse 237 XP_007086891.1
XP_014932168.1 4 237 1 232 100.0 75 84 233 3e-74 286 232 mouse 237 XP_014932168.1
XP_016080423.1 4 237 1 232 100.0 70 79 233 6e-74 285 232 mouse 237 XP_016080423.1;XP_016080425
XP_017533085.1 1 237 1 232 100.0 72 82 236 8e-73 281 232 mouse 237 XP_017533085.1;XP_017533086;XP_017533087;XP_017533088
XP_025780880.1 4 237 1 232 100.0 75 84 233 2e-73 283 232 mouse 237 XP_025780880.1
XP_030172679.1 4 237 1 232 100.0 74 84 233 3e-74 287 232 mouse 237 XP_030172679.1
NP_001189783.1 4 238 1 232 100.0 72 81 234 2e-73 283 232 mouse 238 NP_001189783.1;XP_008512114;XP_023472706;XP_023472707;XP_023472708
NP_001191266.1 1 238 1 232 100.0 68 78 237 7e-65 255 232 mouse 238 NP_001191266.1
XP_006736938.1 2 238 1 232 100.0 65 78 236 4e-68 266 232 mouse 238 XP_006736938.1
XP_012294094.1 1 234 1 232 100.0 74 85 233 1e-76 294 232 mouse 238 XP_012294094.1
XP_014447016.1 2 238 1 226 97.4 69 79 236 6e-69 269 232 mouse 238 XP_014447016.1
XP_014697198.1 4 238 1 232 100.0 72 81 234 9e-74 285 232 mouse 238 XP_014697198.1;XP_014697199
XP_021557894.1 2 238 1 232 100.0 65 78 236 4e-68 266 232 mouse 238 XP_021557894.1
XP_004706631.1 4 236 1 229 98.7 67 78 232 4e-72 279 232 mouse 239 XP_004706631.1
XP_006886760.1 1 230 1 227 97.8 67 79 229 6e-70 272 232 mouse 240 XP_006886760.1
NP_001191275.1 1 241 1 232 100.0 66 75 240 1e-64 254 232 mouse 241 NP_001191275.1;XP_008253119
NP_001279313.1 30 223 41 228 81.0 52 70 193 7e-52 212 232 mouse 241 NP_001279313.1;AGN91176
XP_012871538.1 1 232 1 230 99.1 65 76 231 5e-66 259 232 mouse 241 XP_012871538.1;XP_012871539
XP_022376890.1 2 243 1 232 100.0 66 77 241 1e-69 271 232 mouse 243 XP_022376890.1
XP_023447126.1 1 242 1 225 97.0 61 71 241 3e-65 256 232 mouse 243 XP_023447126.1
XP_004759121.1 2 244 1 232 100.0 65 76 242 9e-65 255 232 mouse 244 XP_004759121.1;XP_012915174
RMC01007.1 3 165 67 229 70.3 31 49 162 2e-43 184 232 mouse 248 RMC01007.1
XP_021070064.1 21 252 1 232 100.0 92 95 231 3e-72 280 232 mouse 252 XP_021070064.1
XP_027256662.1 22 254 1 232 100.0 77 85 232 1e-68 268 232 mouse 254 XP_027256662.1
XP_027295389.1 22 254 1 232 100.0 76 85 232 8e-69 268 232 mouse 254 XP_027295389.1
XP_005902009.1 1 256 1 232 100.0 64 73 255 8e-68 265 232 mouse 256 XP_005902009.1
XP_009467472.1 83 272 25 215 82.3 41 59 189 6e-42 179 232 mouse 272 XP_009467472.1
OPJ77699.1 2 166 64 228 71.1 34 52 164 3e-50 207 232 mouse 287 OPJ77699.1
XP_029142944.1 36 205 57 226 73.3 31 52 169 3e-42 180 232 mouse 325 XP_029142944.1
AAH09860.2 17 194 54 229 75.9 30 48 177 2e-45 191 232 mouse 356 AAH09860.2
TMS10193.1 55 260 23 229 89.2 30 51 205 4e-45 189 232 mouse 358 TMS10193.1
XP_009580203.1 173 347 22 210 81.5 40 54 174 6e-34 152 232 mouse 360 XP_009580203.1
EFB19787.1 169 382 19 232 92.2 70 82 213 5e-67 262 232 mouse 382 EFB19787.1
XP_020366239.1 20 213 34 227 83.6 33 52 193 2e-44 188 232 mouse 383 XP_020366239.1
EHH26713.1 177 391 19 232 92.2 74 84 214 2e-67 263 232 mouse 391 EHH26713.1
XP_020635703.1 224 386 67 229 70.3 54 76 162 3e-53 216 232 mouse 391 XP_020635703.1
EHB04070.1 172 384 21 232 91.4 74 84 212 1e-64 255 232 mouse 397 EHB04070.1
XP_028363168.1 186 399 19 232 92.2 71 80 213 4e-69 269 232 mouse 399 XP_028363168.1
VFV36056.1 190 401 21 232 91.4 75 85 211 3e-66 260 232 mouse 401 VFV36056.1
XP_006081199.2 188 401 19 232 92.2 72 81 213 1e-67 264 232 mouse 401 XP_006081199.2
ELR51893.1 168 402 20 232 91.8 64 74 234 2e-61 244 232 mouse 402 ELR51893.1
XP_027408433.1 191 402 19 232 92.2 72 81 211 4e-65 256 232 mouse 402 XP_027408433.1
EHH54450.1 190 404 19 232 92.2 74 84 214 4e-67 263 232 mouse 404 EHH54450.1
NP_001157940.1 190 404 19 232 92.2 75 85 214 3e-68 266 232 mouse 404 NP_001157940.1;AAQ97430;AAQ97433;EAW48961
XP_005376652.2 192 407 17 232 93.1 70 80 215 3e-66 260 232 mouse 407 XP_005376652.2
XP_028749957.1 195 408 19 231 91.8 79 87 213 8e-63 248 232 mouse 409 XP_028749957.1
KFO19218.1 200 414 19 232 92.2 73 82 214 3e-64 253 232 mouse 414 KFO19218.1
XP_004836233.1 187 401 19 232 92.2 74 83 214 5e-65 256 232 mouse 414 XP_004836233.1
XP_025960494.1 200 415 1 229 98.7 51 64 215 1e-68 268 232 mouse 417 XP_025960494.1
XP_009683844.1 213 428 1 229 98.7 51 65 215 4e-67 263 232 mouse 430 XP_009683844.1
XP_025060401.1 261 432 56 227 74.1 61 79 171 4e-62 246 232 mouse 433 XP_025060401.1
XP_025925263.1 217 434 1 231 99.6 51 63 217 1e-67 265 232 mouse 434 XP_025925263.1
XP_016043099.1 220 437 1 223 96.1 62 74 217 1e-61 245 232 mouse 446 XP_016043099.1
ELK11576.1 268 450 21 203 78.9 77 84 182 2e-56 227 232 mouse 488 ELK11576.1
XP_010219238.1 285 484 24 223 86.2 53 68 199 3e-62 246 232 mouse 490 XP_010219238.1
XP_025908622.1 315 491 51 227 76.3 57 71 176 1e-63 251 232 mouse 495 XP_025908622.1
XP_008280480.1 294 503 19 228 90.5 30 49 209 8e-47 195 232 mouse 528 XP_008280480.1
XP_015812586.1 290 489 32 232 86.6 30 53 199 5e-45 189 232 mouse 548 XP_015812586.1
AYN78122.1 306 479 63 231 72.8 35 53 173 4e-40 173 232 mouse 562 AYN78122.1
XP_019712451.1 299 493 35 230 84.5 33 55 194 4e-47 196 232 mouse 562 XP_019712451.1
XP_020471693.1 292 490 27 226 86.2 31 51 198 5e-42 179 232 mouse 569 XP_020471693.1
XP_008280479.1 294 503 19 228 90.5 30 49 209 4e-47 196 232 mouse 570 XP_008280479.1
AWP04170.1 293 480 49 228 77.6 31 52 187 4e-42 179 232 mouse 576 AWP04170.1
QCO31414.1 293 480 49 228 77.6 31 52 187 8e-42 179 232 mouse 576 QCO31414.1;QCO31415
XP_022057778.1 297 505 19 228 90.5 30 50 208 4e-47 196 232 mouse 583 XP_022057778.1
EFB21360.1 324 544 12 229 94.0 30 43 220 1e-48 201 232 mouse 585 EFB21360.1
QCV57275.1 289 487 29 228 86.2 30 54 198 4e-45 189 232 mouse 589 QCV57275.1
XP_021145322.1 262 469 28 228 86.6 30 44 207 2e-49 204 232 mouse 590 XP_021145322.1
KFV99153.1 349 574 6 228 96.1 31 43 225 1e-53 218 232 mouse 591 KFV99153.1
XP_020489648.1 305 500 39 231 83.2 30 52 195 9e-42 178 232 mouse 592 XP_020489648.1
KFP69472.1 402 569 61 228 72.4 34 48 167 2e-44 187 232 mouse 596 KFP69472.1
TKS79933.1 311 499 40 229 81.9 31 54 188 1e-43 184 232 mouse 597 TKS79933.1
QCD16644.1 298 503 23 229 89.2 30 51 205 5e-45 189 232 mouse 601 QCD16644.1
QCT05766.1 298 503 23 229 89.2 30 51 205 4e-44 186 232 mouse 601 QCT05766.1
TKS27112.1 324 544 12 229 94.0 30 45 220 1e-45 191 232 mouse 601 TKS27112.1
XP_010736595.2 298 503 23 229 89.2 30 51 205 1e-44 188 232 mouse 601 XP_010736595.2;XP_019117616
XP_025890944.1 253 468 6 219 92.2 30 45 215 5e-48 199 232 mouse 603 XP_025890944.1
CDQ87038.1 264 494 6 231 97.4 30 47 230 2e-48 201 232 mouse 604 CDQ87038.1
XP_019712450.1 345 539 35 230 84.5 33 55 194 2e-47 197 232 mouse 608 XP_019712450.1
XP_005504021.1 282 489 28 228 86.6 30 44 207 2e-49 204 232 mouse 610 XP_005504021.1;PKK19683
XP_010723390.1 306 474 62 230 72.8 35 55 168 7e-51 209 232 mouse 615 XP_010723390.1
KFQ51151.1 380 589 20 228 90.1 32 45 209 1e-50 208 232 mouse 616 KFQ51151.1
KFQ20826.1 399 594 35 228 83.6 31 43 195 2e-51 210 232 mouse 619 KFQ20826.1
KFV52042.1 393 594 35 230 84.5 31 45 201 2e-50 208 232 mouse 619 KFV52042.1
KFQ17041.1 407 601 35 229 84.1 30 45 194 3e-50 207 232 mouse 622 KFQ17041.1
KFQ67791.1 428 595 61 228 72.4 37 52 167 6e-51 209 232 mouse 622 KFQ67791.1
KFR04834.1 411 603 38 230 83.2 33 48 192 8e-54 218 232 mouse 625 KFR04834.1
KFO09658.1 392 599 21 228 89.7 30 45 207 8e-50 205 232 mouse 626 KFO09658.1
KFP94629.1 378 599 14 228 92.7 30 43 221 3e-51 210 232 mouse 626 KFP94629.1
KFV00468.1 391 599 20 228 90.1 30 44 208 9e-50 205 232 mouse 626 KFV00468.1
KFP14217.1 379 601 15 228 92.2 31 43 222 2e-52 214 232 mouse 628 KFP14217.1
KFP36518.1 364 601 12 228 93.5 30 42 237 3e-52 213 232 mouse 628 KFP36518.1
KFV99775.1 440 602 68 230 70.3 38 52 162 4e-50 206 232 mouse 628 KFV99775.1
KGL88107.1 429 604 55 230 75.9 35 50 175 2e-52 214 232 mouse 629 KGL88107.1
KFM10766.1 433 605 58 230 74.6 36 53 172 3e-51 210 232 mouse 630 KFM10766.1
KFV73459.1 386 600 11 230 94.8 31 46 214 4e-52 213 232 mouse 630 KFV73459.1
KFW63249.1 385 603 6 228 96.1 30 44 218 8e-52 212 232 mouse 630 KFW63249.1
KFP90689.1 438 607 59 228 73.3 34 51 169 1e-48 201 232 mouse 632 KFP90689.1
XP_028906958.1 343 513 59 229 73.7 32 49 170 9e-43 182 232 mouse 643 XP_028906958.1
XP_025871184.1 410 648 1 232 100.0 67 77 238 3e-66 260 232 mouse 648 XP_025871184.1
XP_019325260.1 416 649 1 232 100.0 75 84 233 1e-74 288 232 mouse 649 XP_019325260.1
XP_029931358.1 341 538 30 228 85.8 30 53 197 6e-43 183 232 mouse 649 XP_029931358.1
XP_010882521.3 346 543 30 228 85.8 31 49 197 4e-43 183 232 mouse 655 XP_010882521.3
XP_021454523.1 321 548 6 228 96.1 31 47 227 1e-46 194 232 mouse 659 XP_021454523.1
XP_023699379.1 350 561 16 229 92.2 31 50 211 1e-45 191 232 mouse 664 XP_023699379.1
XP_028672432.1 308 519 15 230 93.1 30 47 211 1e-45 191 232 mouse 664 XP_028672432.1;XP_028672433
XP_024239574.1 328 554 6 228 96.1 30 47 226 2e-47 197 232 mouse 665 XP_024239574.1;XP_024239663;XP_024239744;XP_024239828;XP_024239914
XP_020347942.1 328 555 6 228 96.1 31 46 227 4e-50 206 232 mouse 666 XP_020347942.1;XP_020347943;XP_020347944;XP_020347945
XP_029541726.1 328 555 6 228 96.1 31 47 227 4e-47 196 232 mouse 666 XP_029541726.1;XP_029541727;XP_029541728
XP_009081957.1 402 569 61 228 72.4 34 48 167 2e-44 187 232 mouse 667 XP_009081957.1
XP_025028502.1 327 531 15 219 88.4 30 45 204 3e-42 180 232 mouse 667 XP_025028502.1
XP_025028501.1 329 533 15 219 88.4 30 45 204 3e-42 180 232 mouse 669 XP_025028501.1
GCF56572.1 352 532 51 231 78.0 33 53 180 6e-44 186 232 mouse 673 GCF56572.1
XP_004689386.1 368 534 65 229 71.1 31 48 166 1e-41 178 232 mouse 678 XP_004689386.1;XP_012584955
XP_011235704.1 387 607 12 229 94.0 30 43 220 2e-48 201 232 mouse 681 XP_011235704.1
XP_012863134.1 373 545 55 227 74.6 31 48 172 7e-41 175 232 mouse 682 XP_012863134.1
XP_015276078.1 352 546 37 231 84.1 30 48 194 8e-46 192 232 mouse 684 XP_015276078.1;XP_015276079
XP_010159112.1 349 574 6 228 96.1 31 43 225 1e-53 218 232 mouse 687 XP_010159112.1
XP_025302499.1 453 690 1 232 100.0 68 78 237 1e-66 261 232 mouse 690 XP_025302499.1
XP_012358815.1 352 529 54 229 75.9 30 48 177 2e-45 191 232 mouse 691 XP_012358815.1
XP_030365526.1 364 584 14 228 92.7 31 43 220 7e-51 209 232 mouse 691 XP_030365526.1
EOA95601.1 397 569 58 230 74.6 34 52 172 5e-51 209 232 mouse 695 EOA95601.1
XP_005155258.1 374 587 17 228 91.4 31 43 213 6e-51 209 232 mouse 695 XP_005155258.1
KQK82830.1 379 587 20 228 90.1 30 42 208 5e-50 206 232 mouse 697 KQK82830.1
XP_017689117.1 415 582 61 228 72.4 30 48 167 5e-44 186 232 mouse 697 XP_017689117.1;XP_017689118
XP_003760653.1 363 544 40 221 78.4 33 52 181 5e-45 189 232 mouse 698 XP_003760653.1
XP_003421709.1 385 549 63 227 71.1 33 49 164 3e-42 180 232 mouse 700 XP_003421709.1;XP_010599346;XP_023396474;XP_023396475
XP_007488996.1 346 561 13 227 92.7 30 46 215 9e-46 192 232 mouse 702 XP_007488996.1;XP_007488998;XP_007488999;XP_007489000
XP_027706781.1 347 563 13 229 93.5 31 47 216 1e-47 198 232 mouse 702 XP_027706781.1;XP_027706782;XP_027706783;XP_027706785
XP_004655027.1 381 550 62 229 72.4 30 46 169 2e-42 181 232 mouse 703 XP_004655027.1
XP_005281227.1 346 557 19 230 91.4 30 48 211 8e-46 192 232 mouse 703 XP_005281227.1;XP_023961517
XP_014808292.1 417 593 54 230 76.3 35 52 176 8e-51 209 232 mouse 706 XP_014808292.1
XP_014808293.1 417 593 54 230 76.3 35 52 176 9e-51 208 232 mouse 706 XP_014808293.1
XP_007899298.1 323 526 24 227 87.9 30 45 203 4e-46 193 232 mouse 707 XP_007899298.1;XP_007899299;XP_007899300
XP_029470442.1 378 551 55 230 75.9 33 50 173 9e-41 175 232 mouse 710 XP_029470442.1
XP_030148660.1 363 579 8 229 95.7 30 44 216 5e-46 193 232 mouse 712 XP_030148660.1;XP_030148665
XP_009480176.1 380 589 20 228 90.1 32 45 209 6e-51 209 232 mouse 714 XP_009480176.1
XP_009979399.1 391 599 20 228 90.1 30 44 208 8e-50 205 232 mouse 714 XP_009979399.1
XP_009808101.1 364 594 12 230 94.4 32 45 230 2e-50 207 232 mouse 717 XP_009808101.1
XP_026720904.1 378 593 6 228 96.1 31 43 215 6e-53 215 232 mouse 718 XP_026720904.1
XP_010177190.1 399 594 35 228 83.6 31 43 195 1e-51 211 232 mouse 719 XP_010177190.1
XP_010288063.1 428 595 61 228 72.4 37 52 167 6e-51 209 232 mouse 720 XP_010288063.1
XP_026904973.1 363 587 8 229 95.7 30 45 224 3e-48 200 232 mouse 720 XP_026904973.1
XP_009470181.1 411 603 38 230 83.2 33 48 192 8e-54 218 232 mouse 721 XP_009470181.1
XP_009634984.1 379 601 15 228 92.2 31 43 222 2e-52 214 232 mouse 721 XP_009634984.1
XP_010298283.1 392 599 21 228 89.7 30 45 207 4e-50 206 232 mouse 721 XP_010298283.1
XP_028618280.1 381 551 61 229 72.8 30 49 170 2e-44 187 232 mouse 721 XP_028618280.1
XP_006177626.1 324 544 12 229 94.0 30 46 220 3e-46 193 232 mouse 723 XP_006177626.1;XP_006188003;EPY78547;EPY86332
XP_010965043.1 324 544 12 229 94.0 30 46 220 3e-46 193 232 mouse 723 XP_010965043.1
XP_010981627.1 324 544 12 229 94.0 30 45 220 7e-46 192 232 mouse 723 XP_010981627.1
XP_011594215.1 389 598 20 228 90.1 31 43 209 4e-54 219 232 mouse 723 XP_011594215.1;XP_029889195;XP_029889196
XP_009920467.1 378 599 14 228 92.7 30 43 221 2e-51 210 232 mouse 724 XP_009920467.1
XP_010560547.1 378 599 14 228 92.7 30 43 221 2e-51 210 232 mouse 724 XP_010560547.1
XP_010120978.1 364 601 12 228 93.5 30 42 237 4e-52 213 232 mouse 725 XP_010120978.1
XP_009570504.1 440 602 68 230 70.3 38 52 162 4e-50 206 232 mouse 726 XP_009570504.1
XP_009934696.1 393 601 20 228 90.1 30 42 208 5e-49 203 232 mouse 726 XP_009934696.1
XP_013158110.1 434 602 60 228 72.8 35 52 168 4e-51 209 232 mouse 726 XP_013158110.1
XP_009893486.1 429 604 55 230 75.9 35 50 175 2e-52 214 232 mouse 727 XP_009893486.1
XP_015741701.1 387 588 29 230 87.1 32 49 201 4e-54 219 232 mouse 727 XP_015741701.1;XP_015741702;XP_015741703
XP_009282325.1 433 605 58 230 74.6 36 53 172 4e-51 209 232 mouse 728 XP_009282325.1
XP_009316684.1 385 603 6 228 96.1 30 44 218 8e-52 212 232 mouse 728 XP_009316684.1
XP_009871442.1 438 607 59 228 73.3 34 51 169 3e-49 203 232 mouse 728 XP_009871442.1
NP_001297720.1 425 597 58 230 74.6 35 52 172 2e-50 207 232 mouse 734 NP_001297720.1;AHX37587
XP_009974479.1 398 606 20 228 90.1 31 44 208 2e-52 214 232 mouse 734 XP_009974479.1
XP_025961666.1 369 594 4 230 97.8 32 48 225 8e-53 215 232 mouse 734 XP_025961666.1
NP_001074975.1 425 594 61 230 73.3 36 55 169 2e-51 210 232 mouse 735 NP_001074975.1;ABK20148
XP_015155511.1 425 594 61 230 73.3 36 55 169 2e-51 211 232 mouse 735 XP_015155511.1
XP_013050712.1 428 597 62 231 73.3 37 54 169 2e-52 214 232 mouse 736 XP_013050712.1;XP_013050713
RXM93555.1 356 564 21 229 90.1 32 51 208 1e-51 211 232 mouse 737 RXM93555.1
XP_008946049.1 407 601 35 229 84.1 30 45 194 2e-50 207 232 mouse 738 XP_008946049.1
XP_013798144.1 373 598 4 230 97.8 30 45 225 4e-55 223 232 mouse 739 XP_013798144.1
XP_013798145.1 373 598 4 230 97.8 30 45 225 4e-55 223 232 mouse 739 XP_013798145.1
XP_025922997.1 373 598 4 230 97.8 30 45 225 6e-55 222 232 mouse 739 XP_025922997.1;XP_025922998
XP_006896500.1 399 574 52 227 75.9 32 47 175 2e-42 181 232 mouse 741 XP_006896500.1
XP_015220763.1 349 565 14 229 93.1 31 46 216 1e-45 191 232 mouse 746 XP_015220763.1
PKU34580.1 481 646 65 230 71.6 35 52 165 7e-51 209 232 mouse 765 PKU34580.1
XP_004023546.3 398 579 50 229 77.6 32 49 181 2e-47 197 232 mouse 765 XP_004023546.3;XP_027825641
ANV78028.1 460 632 58 230 74.6 35 52 172 1e-50 208 232 mouse 769 ANV78028.1
XP_013820713.2 412 593 50 229 77.6 32 48 181 9e-45 188 232 mouse 793 XP_013820713.2;XP_017906378
KYO42550.1 544 715 59 230 74.1 35 54 171 1e-50 208 232 mouse 844 KYO42550.1
KYO42549.1 552 723 59 230 74.1 35 54 171 1e-50 208 232 mouse 852 KYO42549.1
XP_010282756.1 1 135 51 206 70.0 46 57 134 5e-27 129 223 opossum 135 XP_010282756.1
XP_009072374.1 14 148 48 209 72.6 38 52 134 1e-21 111 223 opossum 148 XP_009072374.1
XP_009707473.1 1 159 51 210 71.7 50 68 158 1e-42 181 223 opossum 159 XP_009707473.1
2M1W 5 161 66 222 70.4 82 89 156 1e-59 238 223 opossum 166 2M1W
2M1X 2 160 63 219 70.4 34 52 158 1e-44 188 223 opossum 168 2M1X
KGL81639.1 1 169 50 218 75.8 61 77 168 2e-59 237 223 opossum 169 KGL81639.1
AAS20428.1 2 161 63 220 70.9 34 51 159 7e-45 189 223 opossum 172 AAS20428.1
XP_018119788.1 12 171 59 218 71.7 56 71 159 2e-48 200 223 opossum 175 XP_018119788.1;XP_018119799;OCU02229
XP_030084069.1 21 174 66 222 70.4 46 63 153 1e-31 144 223 opossum 178 XP_030084069.1
XP_004599906.1 2 180 44 222 80.3 69 81 178 6e-55 222 223 opossum 185 XP_004599906.1
XP_027564076.1 1 189 30 212 82.1 45 62 188 4e-41 176 223 opossum 189 XP_027564076.1
XP_009476711.1 4 193 23 206 82.5 44 61 189 2e-39 171 223 opossum 193 XP_009476711.1
ABH10662.1 2 181 41 218 79.8 30 54 179 5e-39 169 223 opossum 196 ABH10662.1
XP_009872473.1 51 196 19 187 75.8 30 47 145 8e-20 106 223 opossum 196 XP_009872473.1
XP_029072393.1 4 191 35 222 84.3 70 79 187 6e-60 239 223 opossum 196 XP_029072393.1
OBS82825.1 7 190 13 198 83.4 67 75 183 3e-52 213 223 opossum 198 OBS82825.1
XP_010304648.1 1 190 1 218 97.8 35 51 189 8e-30 139 223 opossum 200 XP_010304648.1
XP_009282474.1 5 201 14 210 88.3 47 63 196 2e-49 204 223 opossum 201 XP_009282474.1
XP_009930508.1 5 201 14 210 88.3 43 58 196 6e-45 189 223 opossum 201 XP_009930508.1
XP_018415358.1 48 206 64 222 71.3 58 79 158 5e-50 206 223 opossum 210 XP_018415358.1
XP_026529181.1 40 208 52 220 75.8 55 71 168 5e-55 222 223 opossum 211 XP_026529181.1
XP_026575965.1 40 208 52 220 75.8 55 71 168 6e-55 222 223 opossum 211 XP_026575965.1
XP_005857419.1 3 207 15 222 93.3 64 74 204 6e-62 245 223 opossum 212 XP_005857419.1;EPQ02154
XP_015413935.1 3 207 16 222 92.8 65 76 204 4e-62 246 223 opossum 212 XP_015413935.1;ELK36509
ETE60420.1 40 208 52 220 75.8 55 71 168 4e-54 220 223 opossum 215 ETE60420.1
XP_004618241.1 1 210 1 222 99.6 62 72 209 3e-66 260 223 opossum 215 XP_004618241.1
XP_014434708.1 4 210 13 218 92.4 55 70 206 3e-62 246 223 opossum 215 XP_014434708.1;XP_014434709;XP_014434710;XP_014434711
XP_015675321.1 41 208 53 220 75.3 54 72 167 2e-55 223 223 opossum 215 XP_015675321.1
XP_013912448.1 50 209 61 220 71.7 58 76 159 2e-53 217 223 opossum 216 XP_013912448.1
EMP39899.1 1 212 1 218 97.8 54 69 211 2e-63 250 223 opossum 217 EMP39899.1
XP_005300191.1 1 212 1 218 97.8 53 69 211 9e-62 245 223 opossum 217 XP_005300191.1;XP_005300192;XP_005300193;XP_023959636
XP_007442151.1 41 208 53 220 75.3 54 72 167 4e-56 226 223 opossum 217 XP_007442151.1;XP_015746115
XP_010113783.1 1 208 1 218 97.8 41 59 207 1e-45 191 223 opossum 217 XP_010113783.1
XP_024064535.2 17 212 24 218 87.4 57 73 195 1e-61 244 223 opossum 217 XP_024064535.2;XP_024064534
XP_030421630.1 1 212 1 218 97.8 56 70 211 2e-63 250 223 opossum 217 XP_030421630.1;XP_030421631;XP_030421632;XP_030421633
XP_013810569.1 1 210 1 218 97.8 54 67 209 4e-68 266 223 opossum 218 XP_013810569.1
XP_009319388.1 24 220 14 210 88.3 44 61 196 1e-47 198 223 opossum 220 XP_009319388.1
XP_009892132.1 1 210 1 218 97.8 40 56 209 5e-45 189 223 opossum 220 XP_009892132.1
XP_007055469.2 5 216 1 218 97.8 54 69 211 2e-63 250 223 opossum 221 XP_007055469.2;XP_027673610
XP_012399572.1 1 221 1 223 100.0 76 83 220 2e-68 267 223 opossum 221 XP_012399572.1
NP_001191276.1 1 223 1 223 100.0 100 100 222 2e-73 283 223 opossum 223 NP_001191276.1
XP_015271788.1 1 215 1 220 98.7 49 62 214 3e-54 220 223 opossum 223 XP_015271788.1;XP_015271789
XP_020823005.1 1 222 1 222 99.6 77 86 221 1e-64 255 223 opossum 223 XP_020823005.1
XP_016850341.1 53 218 58 223 74.4 57 76 165 3e-52 213 223 opossum 224 XP_016850341.1;XP_016850342
XP_008707699.1 1 220 1 222 99.6 65 76 219 3e-70 273 223 opossum 225 XP_008707699.1
XP_028348943.1 13 220 13 222 94.2 66 77 207 5e-62 246 223 opossum 225 XP_028348943.1;XP_028348944;XP_028348945;XP_028348946
XP_023587721.1 1 225 1 219 98.2 62 72 224 3e-62 246 223 opossum 227 XP_023587721.1
XP_028604507.1 1 217 1 222 99.6 49 63 216 1e-55 225 223 opossum 227 XP_028604507.1
XP_013011597.1 1 220 1 219 98.2 64 76 219 4e-62 246 223 opossum 228 XP_013011597.1;XP_013011599
XP_017651625.1 1 227 1 222 99.6 64 72 226 9e-68 265 223 opossum 228 XP_017651625.1
[truncated: 330,966 more chars]
